# Supplementary material for: Steric Pruning Unlocks Hierarchical Structuring, Thermochromism, C‐H/O Activation, and 6‐electron Redox Transmetalation in Planar Bismuth Triamides
Source: Angew Chem Int Ed Engl. 2025 Nov 17;65(1):e18367. doi: 10.1002/anie.202518367 (PMC12759222; doi:10.1002/anie.202518367)
Supplement: Supplementary file 3 — Supporting Information [file ANIE-65-e18367-s002.zip]

Archive with 7 entries (7 files):
- compound 2a.cif
- Compound 2c.cif
- Compound 3.cif
- Compound 4.cif
- Compound 5.cif
- Compound 6.cif
- compound7.cif
