# Supplementary material for: Steric Pruning Unlocks Hierarchical Structuring, Thermochromism, C‐H/O Activation, and 6‐electron Redox Transmetalation in Planar Bismuth Triamides
Source: Angew Chem Int Ed Engl. 2025 Nov 17;65(1):e18367. doi: 10.1002/anie.202518367 (PMC12759222; doi:10.1002/anie.202518367)
Supplement: Supplementary file 3 — Supporting Information [file ANIE-65-e18367-s002.zip › compound 2a.cif]

data_mo_2024_05_23_jdm_w127_0m_a
_audit_creation_date               2024-05-25
_audit_creation_method
;
Olex2 1.5
(compiled 2024.02.16 svn.r378c4104 for OlexSys, GUI svn.r6928)
;
_shelx_SHELXL_version_number       '2019/3'
_audit_contact_author_address      ?
_audit_contact_author_email        ?
_audit_contact_author_name         ''
_audit_contact_author_phone        ?
_publ_contact_author_id_orcid      ?
_publ_section_references
;
Dolomanov, O.V., Bourhis, L.J., Gildea, R.J, Howard, J.A.K. & Puschmann, H.
 (2009), J. Appl. Cryst. 42, 339-341.

Sheldrick, G.M. (2015). Acta Cryst. C71, 3-8.
;
_chemical_name_common              ?
_chemical_name_systematic          ?
_chemical_formula_moiety           'C28 H28 Bi2 N6, 2(C4 H8 O)'
_chemical_formula_sum              'C36 H44 Bi2 N6 O2'
_chemical_formula_weight           1010.73
_chemical_melting_point            ?
loop_
  _atom_type_symbol
  _atom_type_description
  _atom_type_scat_dispersion_real
  _atom_type_scat_dispersion_imag
  _atom_type_scat_source
 'C' 'C' 0.0033 0.0016 'International Tables Vol C Tables 4.2.6.8 and 6.1.1.4'
 'H' 'H' 0.0000 0.0000 'International Tables Vol C Tables 4.2.6.8 and 6.1.1.4'
 'Bi' 'Bi' -4.1077 10.2566
 'International Tables Vol C Tables 4.2.6.8 and 6.1.1.4'
 'N' 'N' 0.0061 0.0033 'International Tables Vol C Tables 4.2.6.8 and 6.1.1.4'
 'O' 'O' 0.0106 0.0060 'International Tables Vol C Tables 4.2.6.8 and 6.1.1.4'

_shelx_space_group_comment
;
The symmetry employed for this shelxl refinement is uniquely defined
by the following loop, which should always be used as a source of
symmetry information in preference to the above space-group names.
They are only intended as comments.
;
_space_group_crystal_system        'monoclinic'
_space_group_IT_number             14
_space_group_name_H-M_alt          'P 1 21/c 1'
_space_group_name_Hall             '-P 2ybc'
loop_
  _space_group_symop_operation_xyz
 'x, y, z'
 '-x, y+1/2, -z+1/2'
 '-x, -y, -z'
 'x, -y-1/2, z-1/2'

_cell_length_a                     7.3162(3)
_cell_length_b                     20.2186(8)
_cell_length_c                     11.3147(5)
_cell_angle_alpha                  90
_cell_angle_beta                   97.693(2)
_cell_angle_gamma                  90
_cell_volume                       1658.64(12)
_cell_formula_units_Z              2
_cell_measurement_reflns_used      9749
_cell_measurement_temperature      150.00
_cell_measurement_theta_max        33.158
_cell_measurement_theta_min        2.713
_shelx_estimated_absorpt_T_max     0.688
_shelx_estimated_absorpt_T_min     0.256
_exptl_absorpt_coefficient_mu      10.638
_exptl_absorpt_correction_T_max    0.0359
_exptl_absorpt_correction_T_min    0.0073
_exptl_absorpt_correction_type     multi-scan
_exptl_absorpt_process_details
;
SADABS-2016/2 (Bruker,2016/2) was used for absorption correction.
wR2(int) was 0.0939 before and 0.0420 after correction.
The Ratio of minimum to maximum transmission is 0.2033.
The \l/2 correction factor is Not present.
;
_exptl_absorpt_special_details     ?
_exptl_crystal_colour              red
_exptl_crystal_colour_primary      red
_exptl_crystal_density_diffrn      2.024
_exptl_crystal_density_meas        ?
_exptl_crystal_density_method      ?
_exptl_crystal_description         flat
_exptl_crystal_F_000               968
_exptl_crystal_size_max            0.176
_exptl_crystal_size_mid            0.06
_exptl_crystal_size_min            0.038
_exptl_transmission_factor_max     ?
_exptl_transmission_factor_min     ?
_diffrn_reflns_av_R_equivalents    0.0254
_diffrn_reflns_av_unetI/netI       0.0111
_diffrn_reflns_Laue_measured_fraction_full  0.999
_diffrn_reflns_Laue_measured_fraction_max  1.000
_diffrn_reflns_limit_h_max         11
_diffrn_reflns_limit_h_min         -11
_diffrn_reflns_limit_k_max         31
_diffrn_reflns_limit_k_min         -31
_diffrn_reflns_limit_l_max         17
_diffrn_reflns_limit_l_min         -17
_diffrn_reflns_number              83356
_diffrn_reflns_point_group_measured_fraction_full  0.999
_diffrn_reflns_point_group_measured_fraction_max  1.000
_diffrn_reflns_theta_full          25.242
_diffrn_reflns_theta_max           33.167
_diffrn_reflns_theta_min           2.713
_diffrn_ambient_temperature        150.00
_diffrn_detector                   '100 \\times 140 mm^2^ CMOS sensor'
_diffrn_detector_area_resol_mean   7.3910
_diffrn_detector_type              'Bruker PHOTON III'
_diffrn_measured_fraction_theta_full  0.999
_diffrn_measured_fraction_theta_max  1.000
_diffrn_measurement_device         '\k--geometry diffractometer'
_diffrn_measurement_device_type    'Bruker D8 VENTURE'
_diffrn_measurement_method         ?
_diffrn_radiation_monochromator    'multilayer mirror'
_diffrn_radiation_type             MoK\a
_diffrn_radiation_wavelength       0.71073
_diffrn_source                     'microfocus sealed tube'
_diffrn_source_current             1.4
_diffrn_source_power               0.07
_diffrn_source_type                'Incoatec I\mS 3.0'
_diffrn_source_voltage             50.0
_reflns_Friedel_coverage           0.000
_reflns_Friedel_fraction_full      .
_reflns_Friedel_fraction_max       .
_reflns_number_gt                  6051
_reflns_number_total               6329
_reflns_special_details
;
 Reflections were merged by SHELXL according to the crystal
 class for the calculation of statistics and refinement.
 
 _reflns_Friedel_fraction is defined as the number of unique
 Friedel pairs measured divided by the number that would be
 possible theoretically, ignoring centric projections and
 systematic absences.
;
_reflns_threshold_expression       'I > 2\s(I)'
_computing_cell_refinement         'SAINT V8.40B (?, 2016)'
_computing_data_collection         ?
_computing_data_reduction          'SAINT V8.40B (?, 2016)'
_computing_molecular_graphics      'Olex2 1.5 (Dolomanov et al., 2009)'
_computing_publication_material    'Olex2 1.5 (Dolomanov et al., 2009)'
_computing_structure_refinement    'SHELXL 2019/3 (Sheldrick, 2015)'
_computing_structure_solution      'SHELXT 2018/2 (Sheldrick, 2018)'
_refine_diff_density_max           1.868
_refine_diff_density_min           -0.916
_refine_diff_density_rms           0.144
_refine_ls_extinction_coef         .
_refine_ls_extinction_method       none
_refine_ls_goodness_of_fit_ref     1.121
_refine_ls_hydrogen_treatment      constr
_refine_ls_matrix_type             full
_refine_ls_number_parameters       210
_refine_ls_number_reflns           6329
_refine_ls_number_restraints       0
_refine_ls_R_factor_all            0.0255
_refine_ls_R_factor_gt             0.0244
_refine_ls_restrained_S_all        1.121
_refine_ls_shift/su_max            0.007
_refine_ls_shift/su_mean           0.000
_refine_ls_structure_factor_coef   Fsqd
_refine_ls_weighting_details      
 'w=1/[\s^2^(Fo^2^)+(0.0419P)^2^+0.9059P] where P=(Fo^2^+2Fc^2^)/3'
_refine_ls_weighting_scheme        calc
_refine_ls_wR_factor_gt            0.0634
_refine_ls_wR_factor_ref           0.0642
_refine_special_details            ?
_olex2_refinement_description
;
1. Fixed Uiso
 At 1.2 times of:
  All C(H) groups, All C(H,H) groups
 At 1.5 times of:
  All C(H,H,H) groups
2.a Secondary CH2 refined with riding coordinates:
 C15(H15A,H15B), C16(H16A,H16B), C17(H17A,H17B), C18(H18A,H18B)
2.b Aromatic/amide H refined with riding coordinates:
 C4(H4), C5(H5), C6(H6), C7(H7), C10(H10), C11(H11), C12(H12), C13(H13)
2.c Idealised Me refined as rotating group:
 C1(H1A,H1B,H1C), C2(H2A,H2B,H2C)
;
_atom_sites_solution_hydrogens     geom
_atom_sites_solution_primary       dual
_atom_sites_solution_secondary     ?
loop_
  _atom_site_label
  _atom_site_type_symbol
  _atom_site_fract_x
  _atom_site_fract_y
  _atom_site_fract_z
  _atom_site_U_iso_or_equiv
  _atom_site_adp_type
  _atom_site_occupancy
  _atom_site_site_symmetry_order
  _atom_site_calc_flag
  _atom_site_refinement_flags_posn
  _atom_site_refinement_flags_adp
  _atom_site_refinement_flags_occupancy
  _atom_site_disorder_assembly
  _atom_site_disorder_group
 Bi1 Bi 0.76622(2) 0.51121(2) 0.54309(2) 0.02300(3) Uani 1 1 d . . . . .
 N1 N 0.7232(3) 0.43124(9) 0.41154(16) 0.0257(3) Uani 1 1 d . . . . .
 N2 N 0.6028(3) 0.43414(9) 0.62122(16) 0.0267(3) Uani 1 1 d . . . . .
 N3 N 0.9503(2) 0.53310(9) 0.37675(16) 0.0244(3) Uani 1 1 d . . . . .
 C1 C 0.5906(3) 0.43548(13) 0.7487(2) 0.0310(4) Uani 1 1 d . . . . .
 H1A H 0.682722 0.405358 0.790164 0.047 Uiso 1 1 calc R U . . .
 H1B H 0.467070 0.421476 0.762588 0.047 Uiso 1 1 calc R U . . .
 H1C H 0.613969 0.480516 0.779037 0.047 Uiso 1 1 calc R U . . .
 C2 C 0.9627(3) 0.60535(11) 0.3600(2) 0.0281(4) Uani 1 1 d . . . . .
 H2A H 0.842367 0.622389 0.324440 0.042 Uiso 1 1 calc R U . . .
 H2B H 1.054908 0.614955 0.307068 0.042 Uiso 1 1 calc R U . . .
 H2C H 0.998886 0.626623 0.437427 0.042 Uiso 1 1 calc R U . . .
 C3 C 0.8619(3) 0.49930(11) 0.2741(2) 0.0238(3) Uani 1 1 d . . . . .
 C4 C 0.8765(3) 0.51944(12) 0.1575(2) 0.0281(4) Uani 1 1 d . . . . .
 H4 H 0.956921 0.554803 0.144364 0.034 Uiso 1 1 calc R U . . .
 C5 C 0.7750(4) 0.48841(12) 0.0607(2) 0.0307(5) Uani 1 1 d . . . . .
 H5 H 0.787744 0.501959 -0.018184 0.037 Uiso 1 1 calc R U . . .
 C6 C 0.6546(3) 0.43745(12) 0.07952(19) 0.0294(4) Uani 1 1 d . . . . .
 H6 H 0.583464 0.416676 0.013418 0.035 Uiso 1 1 calc R U . . .
 C7 C 0.6381(3) 0.41683(11) 0.19466(19) 0.0269(4) Uani 1 1 d . . . . .
 H7 H 0.554976 0.382110 0.206499 0.032 Uiso 1 1 calc R U . . .
 C8 C 0.7423(3) 0.44645(10) 0.29385(18) 0.0235(3) Uani 1 1 d . . . . .
 C9 C 0.5977(3) 0.37340(11) 0.56570(18) 0.0251(3) Uani 1 1 d . . . . .
 C10 C 0.5429(3) 0.31439(12) 0.6158(2) 0.0293(4) Uani 1 1 d . . . . .
 H10 H 0.503970 0.315211 0.692590 0.035 Uiso 1 1 calc R U . . .
 C11 C 0.5447(3) 0.25463(12) 0.5549(2) 0.0319(4) Uani 1 1 d . . . . .
 H11 H 0.506052 0.215130 0.589738 0.038 Uiso 1 1 calc R U . . .
 C12 C 0.6032(3) 0.25293(11) 0.4431(2) 0.0305(4) Uani 1 1 d . . . . .
 H12 H 0.605593 0.212095 0.401825 0.037 Uiso 1 1 calc R U . . .
 C13 C 0.6584(3) 0.31075(11) 0.3914(2) 0.0274(4) Uani 1 1 d . . . . .
 H13 H 0.699265 0.308898 0.315223 0.033 Uiso 1 1 calc R U . . .
 C14 C 0.6546(3) 0.37163(10) 0.44999(18) 0.0245(3) Uani 1 1 d . . . . .
 O1 O 0.2211(3) 0.37115(13) 0.2495(2) 0.0491(5) Uani 1 1 d . . . . .
 C15 C 0.1541(4) 0.32702(14) 0.3316(3) 0.0379(5) Uani 1 1 d . . . . .
 H15A H 0.038407 0.344045 0.356689 0.045 Uiso 1 1 calc R U . . .
 H15B H 0.246362 0.321229 0.403233 0.045 Uiso 1 1 calc R U . . .
 C16 C 0.1201(5) 0.26244(16) 0.2656(3) 0.0467(7) Uani 1 1 d . . . . .
 H16A H 0.020042 0.237057 0.295554 0.056 Uiso 1 1 calc R U . . .
 H16B H 0.233163 0.235025 0.273392 0.056 Uiso 1 1 calc R U . . .
 C17 C 0.0646(5) 0.2839(2) 0.1379(3) 0.0565(9) Uani 1 1 d . . . . .
 H17A H -0.070444 0.280160 0.115400 0.068 Uiso 1 1 calc R U . . .
 H17B H 0.127037 0.256584 0.082755 0.068 Uiso 1 1 calc R U . . .
 C18 C 0.1260(5) 0.35559(19) 0.1348(3) 0.0497(7) Uani 1 1 d . . . . .
 H18A H 0.208437 0.361705 0.073019 0.060 Uiso 1 1 calc R U . . .
 H18B H 0.017630 0.384898 0.115706 0.060 Uiso 1 1 calc R U . . .

loop_
  _atom_site_aniso_label
  _atom_site_aniso_U_11
  _atom_site_aniso_U_22
  _atom_site_aniso_U_33
  _atom_site_aniso_U_23
  _atom_site_aniso_U_13
  _atom_site_aniso_U_12
 Bi1 0.02398(5) 0.02107(5) 0.02354(5) -0.00203(2) 0.00169(3) -0.00035(2)
 N1 0.0331(8) 0.0221(7) 0.0223(7) -0.0016(6) 0.0045(6) -0.0040(6)
 N2 0.0300(8) 0.0266(8) 0.0241(7) -0.0023(6) 0.0054(6) -0.0026(6)
 N3 0.0241(7) 0.0223(7) 0.0262(7) 0.0004(6) 0.0005(6) -0.0013(6)
 C1 0.0318(10) 0.0378(11) 0.0240(9) -0.0014(8) 0.0059(7) 0.0012(9)
 C2 0.0274(9) 0.0228(8) 0.0329(10) 0.0025(7) -0.0002(7) -0.0012(7)
 C3 0.0248(9) 0.0220(7) 0.0243(9) 0.0016(7) 0.0017(7) 0.0002(7)
 C4 0.0292(10) 0.0300(9) 0.0246(9) 0.0035(7) 0.0013(7) -0.0028(7)
 C5 0.0337(12) 0.0346(13) 0.0233(9) 0.0009(7) 0.0019(8) -0.0005(8)
 C6 0.0309(9) 0.0324(10) 0.0237(8) -0.0012(7) -0.0010(7) 0.0001(8)
 C7 0.0292(9) 0.0259(8) 0.0250(8) -0.0011(7) 0.0007(7) -0.0014(7)
 C8 0.0246(8) 0.0229(8) 0.0229(8) 0.0000(6) 0.0030(6) -0.0004(6)
 C9 0.0241(8) 0.0267(8) 0.0241(8) 0.0005(7) 0.0020(6) -0.0014(7)
 C10 0.0299(9) 0.0307(10) 0.0270(9) 0.0028(8) 0.0032(7) -0.0042(8)
 C11 0.0347(11) 0.0257(9) 0.0344(10) 0.0055(8) 0.0009(8) -0.0054(8)
 C12 0.0345(11) 0.0233(8) 0.0322(10) -0.0003(7) -0.0011(8) -0.0022(8)
 C13 0.0302(9) 0.0242(8) 0.0273(9) -0.0018(7) 0.0018(7) -0.0025(7)
 C14 0.0247(8) 0.0245(8) 0.0238(8) 0.0004(6) 0.0014(6) -0.0028(7)
 O1 0.0436(11) 0.0503(12) 0.0520(12) 0.0039(10) 0.0007(9) -0.0145(10)
 C15 0.0355(12) 0.0328(11) 0.0453(13) -0.0062(10) 0.0051(10) -0.0007(9)
 C16 0.0476(15) 0.0365(13) 0.0554(17) -0.0133(12) 0.0050(13) 0.0007(11)
 C17 0.0481(17) 0.071(2) 0.0492(17) -0.0130(16) 0.0019(14) -0.0152(17)
 C18 0.0441(15) 0.0556(18) 0.0478(16) 0.0015(14) 0.0009(12) 0.0125(14)

_geom_special_details
;
 All esds (except the esd in the dihedral angle between two l.s. planes)
 are estimated using the full covariance matrix.  The cell esds are taken
 into account individually in the estimation of esds in distances, angles
 and torsion angles; correlations between esds in cell parameters are only
 used when they are defined by crystal symmetry.  An approximate (isotropic)
 treatment of cell esds is used for estimating esds involving l.s. planes.
;
loop_
  _geom_bond_atom_site_label_1
  _geom_bond_atom_site_label_2
  _geom_bond_distance
  _geom_bond_site_symmetry_2
  _geom_bond_publ_flag
 Bi1 N1 2.1918(18) . ?
 Bi1 N2 2.2186(19) . ?
 Bi1 N3 2.3287(18) 3_766 ?
 Bi1 N3 2.4961(19) . ?
 N1 C8 1.392(3) . ?
 N1 C14 1.397(3) . ?
 N2 C1 1.457(3) . ?
 N2 C9 1.378(3) . ?
 N3 C2 1.477(3) . ?
 N3 C3 1.426(3) . ?
 C1 H1A 0.9800 . ?
 C1 H1B 0.9800 . ?
 C1 H1C 0.9800 . ?
 C2 H2A 0.9800 . ?
 C2 H2B 0.9800 . ?
 C2 H2C 0.9800 . ?
 C3 C4 1.398(3) . ?
 C3 C8 1.418(3) . ?
 C4 H4 0.9500 . ?
 C4 C5 1.388(4) . ?
 C5 H5 0.9500 . ?
 C5 C6 1.390(3) . ?
 C6 H6 0.9500 . ?
 C6 C7 1.388(3) . ?
 C7 H7 0.9500 . ?
 C7 C8 1.404(3) . ?
 C9 C10 1.402(3) . ?
 C9 C14 1.427(3) . ?
 C10 H10 0.9500 . ?
 C10 C11 1.392(3) . ?
 C11 H11 0.9500 . ?
 C11 C12 1.389(4) . ?
 C12 H12 0.9500 . ?
 C12 C13 1.391(3) . ?
 C13 H13 0.9500 . ?
 C13 C14 1.400(3) . ?
 O1 C15 1.422(4) . ?
 O1 C18 1.424(4) . ?
 C15 H15A 0.9900 . ?
 C15 H15B 0.9900 . ?
 C15 C16 1.508(4) . ?
 C16 H16A 0.9900 . ?
 C16 H16B 0.9900 . ?
 C16 C17 1.511(5) . ?
 C17 H17A 0.9900 . ?
 C17 H17B 0.9900 . ?
 C17 C18 1.519(6) . ?
 C18 H18A 0.9900 . ?
 C18 H18B 0.9900 . ?

loop_
  _geom_angle_atom_site_label_1
  _geom_angle_atom_site_label_2
  _geom_angle_atom_site_label_3
  _geom_angle
  _geom_angle_site_symmetry_1
  _geom_angle_site_symmetry_3
  _geom_angle_publ_flag
 N1 Bi1 N2 73.52(7) . . ?
 N1 Bi1 N3 91.16(7) . 3_766 ?
 N1 Bi1 N3 70.22(6) . . ?
 N2 Bi1 N3 94.24(7) . 3_766 ?
 N2 Bi1 N3 143.02(6) . . ?
 N3 Bi1 N3 79.61(7) 3_766 . ?
 C8 N1 Bi1 117.58(13) . . ?
 C8 N1 C14 125.09(18) . . ?
 C14 N1 Bi1 116.73(13) . . ?
 C1 N2 Bi1 119.26(15) . . ?
 C9 N2 Bi1 115.32(14) . . ?
 C9 N2 C1 117.80(19) . . ?
 Bi1 N3 Bi1 100.40(7) 3_766 . ?
 C2 N3 Bi1 108.69(14) . . ?
 C2 N3 Bi1 111.33(13) . 3_766 ?
 C3 N3 Bi1 107.33(13) . . ?
 C3 N3 Bi1 114.58(14) . 3_766 ?
 C3 N3 C2 113.47(17) . . ?
 N2 C1 H1A 109.5 . . ?
 N2 C1 H1B 109.5 . . ?
 N2 C1 H1C 109.5 . . ?
 H1A C1 H1B 109.5 . . ?
 H1A C1 H1C 109.5 . . ?
 H1B C1 H1C 109.5 . . ?
 N3 C2 H2A 109.5 . . ?
 N3 C2 H2B 109.5 . . ?
 N3 C2 H2C 109.5 . . ?
 H2A C2 H2B 109.5 . . ?
 H2A C2 H2C 109.5 . . ?
 H2B C2 H2C 109.5 . . ?
 C4 C3 N3 123.0(2) . . ?
 C4 C3 C8 119.7(2) . . ?
 C8 C3 N3 117.04(19) . . ?
 C3 C4 H4 119.6 . . ?
 C5 C4 C3 120.8(2) . . ?
 C5 C4 H4 119.6 . . ?
 C4 C5 H5 120.1 . . ?
 C4 C5 C6 119.8(2) . . ?
 C6 C5 H5 120.1 . . ?
 C5 C6 H6 119.9 . . ?
 C7 C6 C5 120.2(2) . . ?
 C7 C6 H6 119.9 . . ?
 C6 C7 H7 119.5 . . ?
 C6 C7 C8 121.1(2) . . ?
 C8 C7 H7 119.5 . . ?
 N1 C8 C3 117.45(18) . . ?
 N1 C8 C7 123.86(19) . . ?
 C7 C8 C3 118.42(19) . . ?
 N2 C9 C10 124.47(19) . . ?
 N2 C9 C14 116.57(19) . . ?
 C10 C9 C14 118.9(2) . . ?
 C9 C10 H10 119.4 . . ?
 C11 C10 C9 121.1(2) . . ?
 C11 C10 H10 119.4 . . ?
 C10 C11 H11 120.1 . . ?
 C12 C11 C10 119.8(2) . . ?
 C12 C11 H11 120.1 . . ?
 C11 C12 H12 119.8 . . ?
 C11 C12 C13 120.3(2) . . ?
 C13 C12 H12 119.8 . . ?
 C12 C13 H13 119.5 . . ?
 C12 C13 C14 120.9(2) . . ?
 C14 C13 H13 119.5 . . ?
 N1 C14 C9 115.17(18) . . ?
 N1 C14 C13 125.47(19) . . ?
 C13 C14 C9 118.90(19) . . ?
 C15 O1 C18 106.7(2) . . ?
 O1 C15 H15A 110.6 . . ?
 O1 C15 H15B 110.6 . . ?
 O1 C15 C16 105.6(2) . . ?
 H15A C15 H15B 108.8 . . ?
 C16 C15 H15A 110.6 . . ?
 C16 C15 H15B 110.6 . . ?
 C15 C16 H16A 111.1 . . ?
 C15 C16 H16B 111.1 . . ?
 C15 C16 C17 103.3(3) . . ?
 H16A C16 H16B 109.1 . . ?
 C17 C16 H16A 111.1 . . ?
 C17 C16 H16B 111.1 . . ?
 C16 C17 H17A 110.8 . . ?
 C16 C17 H17B 110.8 . . ?
 C16 C17 C18 104.8(3) . . ?
 H17A C17 H17B 108.9 . . ?
 C18 C17 H17A 110.8 . . ?
 C18 C17 H17B 110.8 . . ?
 O1 C18 C17 107.4(3) . . ?
 O1 C18 H18A 110.2 . . ?
 O1 C18 H18B 110.2 . . ?
 C17 C18 H18A 110.2 . . ?
 C17 C18 H18B 110.2 . . ?
 H18A C18 H18B 108.5 . . ?

loop_
  _geom_torsion_atom_site_label_1
  _geom_torsion_atom_site_label_2
  _geom_torsion_atom_site_label_3
  _geom_torsion_atom_site_label_4
  _geom_torsion
  _geom_torsion_site_symmetry_1
  _geom_torsion_site_symmetry_2
  _geom_torsion_site_symmetry_3
  _geom_torsion_site_symmetry_4
  _geom_torsion_publ_flag
 Bi1 N1 C8 C3 27.5(2) . . . . ?
 Bi1 N1 C8 C7 -146.40(18) . . . . ?
 Bi1 N1 C14 C9 8.2(2) . . . . ?
 Bi1 N1 C14 C13 -163.93(17) . . . . ?
 Bi1 N2 C9 C10 163.62(17) . . . . ?
 Bi1 N2 C9 C14 -15.6(2) . . . . ?
 Bi1 N3 C3 C4 -95.7(2) 3_766 . . . ?
 Bi1 N3 C3 C4 153.75(19) . . . . ?
 Bi1 N3 C3 C8 89.7(2) 3_766 . . . ?
 Bi1 N3 C3 C8 -20.8(2) . . . . ?
 N2 C9 C10 C11 -178.8(2) . . . . ?
 N2 C9 C14 N1 5.0(3) . . . . ?
 N2 C9 C14 C13 177.7(2) . . . . ?
 N3 C3 C4 C5 -174.3(2) . . . . ?
 N3 C3 C8 N1 -1.0(3) . . . . ?
 N3 C3 C8 C7 173.26(19) . . . . ?
 C1 N2 C9 C10 14.2(3) . . . . ?
 C1 N2 C9 C14 -165.02(19) . . . . ?
 C2 N3 C3 C4 33.7(3) . . . . ?
 C2 N3 C3 C8 -140.9(2) . . . . ?
 C3 C4 C5 C6 1.2(4) . . . . ?
 C4 C3 C8 N1 -175.7(2) . . . . ?
 C4 C3 C8 C7 -1.5(3) . . . . ?
 C4 C5 C6 C7 -1.1(4) . . . . ?
 C5 C6 C7 C8 -0.3(4) . . . . ?
 C6 C7 C8 N1 175.4(2) . . . . ?
 C6 C7 C8 C3 1.6(3) . . . . ?
 C8 N1 C14 C9 -162.7(2) . . . . ?
 C8 N1 C14 C13 25.2(3) . . . . ?
 C8 C3 C4 C5 0.1(4) . . . . ?
 C9 C10 C11 C12 0.6(4) . . . . ?
 C10 C9 C14 N1 -174.2(2) . . . . ?
 C10 C9 C14 C13 -1.6(3) . . . . ?
 C10 C11 C12 C13 -0.6(4) . . . . ?
 C11 C12 C13 C14 -0.6(3) . . . . ?
 C12 C13 C14 N1 173.5(2) . . . . ?
 C12 C13 C14 C9 1.7(3) . . . . ?
 C14 N1 C8 C3 -161.7(2) . . . . ?
 C14 N1 C8 C7 24.4(3) . . . . ?
 C14 C9 C10 C11 0.4(3) . . . . ?
 O1 C15 C16 C17 -32.0(3) . . . . ?
 C15 O1 C18 C17 -24.9(3) . . . . ?
 C15 C16 C17 C18 16.5(4) . . . . ?
 C16 C17 C18 O1 4.2(4) . . . . ?
 C18 O1 C15 C16 35.8(3) . . . . ?

_shelx_res_file
;
TITL mo_2024_05_23_JDM_W127_0m_a.res in P2(1)/c
    mo_2024_05_23_jdm_w127_0m_a.res
    created by SHELXL-2019/3 at 09:34:01 on 25-May-2024
REM Old TITL mo_2024_05_23_JDM_W127_0m in P2(1)/c
REM SHELXT solution in P2(1)/c: R1 0.054, Rweak 0.003, Alpha 0.042
REM <I/s> 2.127 for 113 systematic absences, Orientation as input
REM Formula found by SHELXT: C21 Bi O
CELL 0.71073 7.3162 20.2186 11.3147 90 97.693 90
ZERR 2 0.0003 0.0008 0.0005 0 0.002 0
LATT 1
SYMM -X,0.5+Y,0.5-Z
SFAC C H Bi N O
UNIT 72 88 4 12 4

L.S. 10
PLAN  1
SIZE 0.038 0.06 0.176
TEMP -123.15
CONF
BOND
LIST 4
fmap 2
MORE -1
BOND $H
ACTA
OMIT 0 1 1
OMIT 0 2 0
REM <olex2.extras>
REM <HklSrc "%.\\mo_2024_05_23_JDM_W127_0m_a.hkl">
REM </olex2.extras>

WGHT    0.041900    0.905900
FVAR       0.29536
BI1   3    0.766222    0.511213    0.543095    11.00000    0.02398    0.02107 =
         0.02354   -0.00203    0.00169   -0.00035
N1    4    0.723188    0.431239    0.411540    11.00000    0.03307    0.02205 =
         0.02230   -0.00160    0.00453   -0.00399
N2    4    0.602796    0.434141    0.621217    11.00000    0.03001    0.02658 =
         0.02415   -0.00229    0.00542   -0.00261
N3    4    0.950303    0.533099    0.376751    11.00000    0.02406    0.02229 =
         0.02621    0.00042    0.00048   -0.00134
C1    1    0.590645    0.435483    0.748686    11.00000    0.03184    0.03777 =
         0.02400   -0.00144    0.00587    0.00115
AFIX 137
H1A   2    0.682722    0.405358    0.790164    11.00000   -1.50000
H1B   2    0.467070    0.421476    0.762588    11.00000   -1.50000
H1C   2    0.613969    0.480516    0.779037    11.00000   -1.50000
AFIX   0
C2    1    0.962655    0.605346    0.360013    11.00000    0.02742    0.02276 =
         0.03286    0.00252   -0.00018   -0.00117
AFIX 137
H2A   2    0.842367    0.622389    0.324440    11.00000   -1.50000
H2B   2    1.054908    0.614955    0.307068    11.00000   -1.50000
H2C   2    0.998886    0.626623    0.437427    11.00000   -1.50000
AFIX   0
C3    1    0.861925    0.499295    0.274057    11.00000    0.02483    0.02200 =
         0.02429    0.00159    0.00173    0.00023
C4    1    0.876531    0.519443    0.157491    11.00000    0.02919    0.02995 =
         0.02459    0.00348    0.00133   -0.00283
AFIX  43
H4    2    0.956921    0.554803    0.144364    11.00000   -1.20000
AFIX   0
C5    1    0.775004    0.488411    0.060693    11.00000    0.03369    0.03458 =
         0.02328    0.00093    0.00193   -0.00048
AFIX  43
H5    2    0.787744    0.501959   -0.018184    11.00000   -1.20000
AFIX   0
C6    1    0.654622    0.437446    0.079518    11.00000    0.03088    0.03239 =
         0.02365   -0.00124   -0.00099    0.00014
AFIX  43
H6    2    0.583464    0.416676    0.013418    11.00000   -1.20000
AFIX   0
C7    1    0.638121    0.416826    0.194656    11.00000    0.02917    0.02586 =
         0.02502   -0.00107    0.00074   -0.00135
AFIX  43
H7    2    0.554976    0.382110    0.206499    11.00000   -1.20000
AFIX   0
C8    1    0.742326    0.446453    0.293851    11.00000    0.02464    0.02295 =
         0.02295    0.00000    0.00298   -0.00040
C9    1    0.597651    0.373405    0.565699    11.00000    0.02414    0.02666 =
         0.02408    0.00046    0.00197   -0.00142
C10   1    0.542922    0.314386    0.615810    11.00000    0.02991    0.03070 =
         0.02701    0.00284    0.00324   -0.00416
AFIX  43
H10   2    0.503970    0.315211    0.692590    11.00000   -1.20000
AFIX   0
C11   1    0.544716    0.254627    0.554947    11.00000    0.03468    0.02566 =
         0.03441    0.00547    0.00094   -0.00544
AFIX  43
H11   2    0.506052    0.215130    0.589738    11.00000   -1.20000
AFIX   0
C12   1    0.603239    0.252926    0.443142    11.00000    0.03445    0.02334 =
         0.03217   -0.00027   -0.00112   -0.00224
AFIX  43
H12   2    0.605593    0.212095    0.401825    11.00000   -1.20000
AFIX   0
C13   1    0.658424    0.310751    0.391398    11.00000    0.03023    0.02419 =
         0.02727   -0.00178    0.00185   -0.00255
AFIX  43
H13   2    0.699265    0.308898    0.315223    11.00000   -1.20000
AFIX   0
C14   1    0.654628    0.371635    0.449988    11.00000    0.02468    0.02455 =
         0.02382    0.00038    0.00144   -0.00283

O1    5    0.221140    0.371150    0.249477    11.00000    0.04356    0.05032 =
         0.05201    0.00389    0.00072   -0.01452
C15   1    0.154103    0.327019    0.331579    11.00000    0.03548    0.03277 =
         0.04532   -0.00620    0.00508   -0.00075
AFIX  23
H15A  2    0.038407    0.344045    0.356689    11.00000   -1.20000
H15B  2    0.246362    0.321229    0.403233    11.00000   -1.20000
AFIX   0
C16   1    0.120069    0.262440    0.265612    11.00000    0.04760    0.03652 =
         0.05535   -0.01332    0.00502    0.00073
AFIX  23
H16A  2    0.020042    0.237057    0.295554    11.00000   -1.20000
H16B  2    0.233163    0.235025    0.273392    11.00000   -1.20000
AFIX   0
C17   1    0.064641    0.283922    0.137939    11.00000    0.04815    0.07075 =
         0.04922   -0.01302    0.00189   -0.01519
AFIX  23
H17A  2   -0.070444    0.280160    0.115400    11.00000   -1.20000
H17B  2    0.127037    0.256584    0.082755    11.00000   -1.20000
AFIX   0
C18   1    0.125966    0.355589    0.134753    11.00000    0.04412    0.05559 =
         0.04781    0.00151    0.00088    0.01248
AFIX  23
H18A  2    0.208437    0.361705    0.073019    11.00000   -1.20000
H18B  2    0.017630    0.384898    0.115706    11.00000   -1.20000
AFIX   0
HKLF 4


REM  mo_2024_05_23_JDM_W127_0m_a.res in P2(1)/c
REM wR2 = 0.0642, GooF = S = 1.121, Restrained GooF = 1.121 for all data
REM R1 = 0.0244 for 6051 Fo > 4sig(Fo) and 0.0255 for all 6329 data
REM 210 parameters refined using 0 restraints

END

WGHT      0.0419      0.9059

REM Highest difference peak  1.868,  deepest hole -0.916,  1-sigma level  0.144
Q1    1   0.6845  0.5138  0.5541  11.00000  0.05    1.87
;
_shelx_res_checksum                92087
_shelx_hkl_file
;
   1   0   0   11.60    0.90
   1   0   0   15.20    1.10
   1   0   0   16.10    1.10
   1   0   0   15.30    1.00
  -1   0   0   14.70    0.90
  -1   0   0   15.10    1.00
  -1   0   0   15.50    1.00
  -1   0   0   15.40    1.00
  -1   0   0   13.70    1.00
   2   0   0 6875.61  180.68
  -3   0   0  290.27    9.50
  -3   0   0  279.47    9.00
   3   0   0  286.47    9.50
   3   0   0  295.07    9.50
  -3   0   0  288.57    9.20
  -3   0   0  280.47    9.20
  -4   0   0 2149.88   58.49
   4   0   0 2186.18   58.79
   4   0   0 2129.49   58.89
  -4   0   0 2142.29   58.39
   4   0   0 2206.28   59.09
  -4   0   0 2092.19   58.69
  -4   0   0 2143.89   58.09
  -5   0   0  908.11   26.50
   5   0   0  940.71   26.90
  -5   0   0  922.21   24.90
  -5   0   0  905.41   26.40
   5   0   0  918.51   27.20
  -5   0   0  905.81   26.90
  -6   0   0 1571.84   43.00
   6   0   0 1491.55   41.50
  -6   0   0 1536.65   40.60
   6   0   0 1444.26   43.00
  -6   0   0 1534.85   42.40
   6   0   0 1575.44   43.40
   6   0   0 1524.95   42.90
  -6   0   0 1454.65   43.40
  -7   0   0  525.55   17.40
   7   0   0  535.15   17.30
  -7   0   0  551.24   17.00
   7   0   0  544.05   17.90
   7   0   0  516.65   15.80
  -7   0   0  546.55   17.00
  -8   0   0  501.45   16.40
  -8   0   0  498.55   16.40
   8   0   0  506.65   15.10
   8   0   0  534.25   16.90
  -8   0   0  518.95   16.90
   8   0   0  513.05   17.30
  -9   0   0  331.87   12.20
   9   0   0  310.47    9.90
  -9   0   0  325.07   11.50
   9   0   0  321.97   11.80
  -9   0   0  309.47   11.40
   9   0   0  341.37   12.60
  10   0   0  176.88    8.40
  10   0   0  162.48    7.40
 -10   0   0  173.68    7.50
  10   0   0  139.69    5.30
 -10   0   0  172.48    8.00
  11   0   0  246.18   10.30
  11   0   0  220.08    9.20
 -11   0   0  248.28   10.10
 -11   0   0  235.38    9.40
 -11   0   0  224.58    9.20
  -1  -1   0    5.10    0.70
   1  -1   0    7.00    1.00
   1  -1   0    4.80    0.70
  -1  -1   0    5.10    0.70
   1  -1   0    4.00    0.60
  -1  -1   0    4.00    0.60
  -1  -1   0    5.30    0.70
  -1  -1   0    5.70    0.80
  -1  -1   0    5.10    0.50
   1  -1   0    6.40    0.60
   1  -1   0    5.90    0.70
   1  -1   0    4.80    0.70
   1   1   0    7.40    0.80
  -1   1   0    6.30    0.80
  -1   1   0    6.50    0.90
   1   1   0    4.50    0.50
  -1   1   0    5.10    0.70
  -1   1   0    3.70    0.60
   1   1   0    5.90    0.50
  -1   1   0    4.30    0.60
   1   1   0    4.80    0.70
   1   1   0    5.40    0.70
  -1   1   0    5.00    0.60
  -2  -1   0 3701.73   98.79
  -2  -1   0 3763.22   98.29
  -2  -1   0 3785.02   98.59
   2   1   0 3735.13   98.29
  -2   1   0 3650.63   98.69
  -3  -1   0  164.28    6.30
   3  -1   0  176.28    6.80
   3  -1   0  177.18    6.60
   3  -1   0  177.18    6.50
  -3  -1   0  170.88    5.90
  -3  -1   0  178.08    6.30
  -3  -1   0  173.58    6.50
   3   1   0  182.08    6.50
  -3   1   0  163.68    6.40
  -3   1   0  170.88    6.10
   3   1   0  174.78    6.50
  -3   1   0  174.88    6.20
  -3   1   0  175.38    6.30
   3   1   0  169.48    6.60
   4  -1   0    6.80    1.90
  -4  -1   0    4.30    1.40
   4  -1   0   10.40    2.40
  -4  -1   0    7.40    1.50
  -4  -1   0   11.50    2.10
  -4  -1   0    9.40    1.90
   4  -1   0    7.50    1.90
  -4   1   0    8.50    1.20
  -4   1   0    6.60    1.80
   4   1   0    7.90    1.40
   4   1   0    7.50    2.00
  -4   1   0   11.00    2.20
  -4   1   0    5.30    1.50
   4   1   0    6.40    1.70
   4   1   0    3.00    1.30
  -4   1   0    7.90    1.80
   5  -1   0   12.20    2.40
  -5  -1   0   16.70    2.60
  -5  -1   0   14.10    1.20
  -5  -1   0   16.60    2.50
   5  -1   0   20.30    3.20
  -5  -1   0   20.70    2.90
   5  -1   0   18.60    2.80
   5   1   0   13.50    2.50
  -5   1   0   14.60    1.50
   5   1   0   17.80    1.80
  -5   1   0   16.70    2.40
  -5   1   0   21.50    2.40
   5   1   0   20.40    2.80
  -5   1   0   13.50    2.20
  -6  -1   0    4.50    2.00
   6  -1   0    5.20    2.10
  -6  -1   0    2.70    1.80
  -6  -1   0    7.10    2.30
   6  -1   0    2.80    1.90
   6  -1   0    4.00    2.40
   6   1   0    3.40    1.20
  -6   1   0    5.10    2.30
  -6   1   0    3.20    1.10
  -6   1   0    3.40    2.00
   6   1   0    1.40    2.00
   6   1   0    4.50    2.40
  -6   1   0    3.50    2.10
   7  -1   0    3.00    2.30
  -7  -1   0    4.90    2.00
   7  -1   0    5.20    2.10
   7  -1   0    4.00    1.40
  -7  -1   0    3.90    2.00
   7  -1   0    3.50    1.90
  -7  -1   0    4.70    2.10
   7   1   0    2.50    1.70
  -7   1   0    3.30    0.90
  -7   1   0    5.00    2.00
  -7   1   0    6.90    2.30
   7   1   0    2.90    1.10
  -7   1   0    2.50    2.10
   7   1   0    3.70    2.60
   8  -1   0    1.80    2.20
  -8  -1   0    2.80    2.00
   8  -1   0    1.00    1.30
   8  -1   0    1.30    2.30
  -8  -1   0    2.00    2.20
  -8  -1   0   -0.20    2.10
  -8   1   0    0.50    2.00
   8   1   0   -1.80    0.90
  -8   1   0   -0.50    1.90
   8   1   0    2.60    2.20
  -8   1   0    1.00    2.20
   8   1   0   -1.10    1.90
  -9  -1   0    1.90    2.30
   9  -1   0   -0.40    1.20
   9  -1   0    1.20    2.00
  -9  -1   0    1.80    2.20
  -9  -1   0    5.60    2.20
   9  -1   0   -0.50    2.50
   9   1   0    1.60    2.50
  -9   1   0    2.40    2.20
  -9   1   0   -0.50    2.40
  -9   1   0    2.00    1.90
   9   1   0    3.30    2.10
   9   1   0   -0.60    1.10
  10  -1   0    4.30    2.90
 -10  -1   0    6.60    3.00
 -10  -1   0    7.20    2.50
 -10  -1   0    4.30    2.60
  10  -1   0    8.40    2.40
  10   1   0    4.00    2.00
  10   1   0    6.20    3.00
 -10   1   0    6.20    2.60
 -10   1   0    5.70    2.30
 -10   1   0    4.30    2.40
  11  -1   0    1.30    2.00
  11  -1   0    4.10    3.00
 -11  -1   0    1.00    2.30
 -11  -1   0    3.80    2.20
 -11  -1   0    5.80    2.60
 -11   1   0    1.10    2.20
  11   1   0    1.90    2.70
 -11   1   0    4.60    2.40
 -11   1   0    0.80    2.40
  11   1   0    1.80    1.90
   0  -2   0    0.00    0.10
   1  -2   0  333.87    9.80
  -1  -2   0  328.67    9.60
   1  -2   0  346.27    9.50
  -1  -2   0  317.27    9.50
   1  -2   0  341.67    9.50
  -1  -2   0  340.37    9.10
  -1  -2   0  332.27    9.40
   1  -2   0  340.27    9.70
  -1  -2   0  340.57    9.50
  -1  -2   0  343.87    9.10
   1  -2   0  345.37    9.80
  -1  -2   0  357.06    9.70
  -1  -2   0  347.97    9.20
   1   2   0  341.67    9.60
   1   2   0  348.07    9.20
   1   2   0  329.77    9.40
  -1   2   0  335.47    9.50
  -1   2   0  353.16    9.50
   1   2   0  325.47    9.40
   1   2   0  331.57    9.50
  -1   2   0  335.47    9.70
   1   2   0  336.87    9.20
  -1   2   0  325.97    9.70
   1   2   0  343.87    9.10
  -1   2   0  334.37    9.50
  -1   2   0  314.17    9.80
   2  -2   0 8874.41  487.95
  -2  -2   0 9999.00  477.85
  -2   2   0 9479.35  509.45
  -3  -2   0  217.08    7.60
   3  -2   0  227.68    7.90
  -3  -2   0  220.38    7.70
  -3  -2   0  216.28    7.30
  -3  -2   0  214.58    7.40
   3  -2   0  218.68    7.80
   3  -2   0  217.18    8.00
  -3   2   0  229.38    7.60
  -3   2   0  233.08    7.60
   3   2   0  223.88    7.70
   3   2   0  215.18    7.80
  -3   2   0  218.68    7.40
  -3   2   0  214.18    7.80
   3   2   0  219.98    6.70
  -4  -2   0 3429.86   91.59
  -4  -2   0 3408.56   91.59
   4  -2   0 3431.36   91.89
  -4  -2   0 3384.86   90.69
   4  -2   0 3406.76   92.19
   4  -2   0 3396.76   91.89
  -4  -2   0 3425.66   91.19
  -4   2   0 3415.56   91.19
   4   2   0 3375.46   90.29
  -4   2   0 3405.76   90.39
  -4   2   0 3386.46   91.29
  -4   2   0 3418.76   91.29
   4   2   0 3397.36   91.79
   4   2   0 3460.65   91.59
  -5  -2   0  767.72   22.80
   5  -2   0  817.22   23.60
  -5  -2   0  783.72   23.10
   5  -2   0  779.42   23.50
  -5  -2   0  772.82   23.20
   5  -2   0  751.12   23.70
   5   2   0  799.02   23.20
  -5   2   0  771.72   21.70
   5   2   0  773.02   21.70
   5   2   0  791.22   23.50
  -5   2   0  782.62   22.80
  -5   2   0  756.62   22.80
   6  -2   0 1383.26   39.50
   6  -2   0 1394.06   39.10
  -6  -2   0 1324.57   38.30
  -6  -2   0 1360.96   38.80
   6  -2   0 1355.06   39.10
  -6  -2   0 1328.37   38.60
  -6   2   0 1348.27   38.40
  -6   2   0 1370.26   38.90
   6   2   0 1367.06   39.10
   6   2   0 1362.16   37.10
  -6   2   0 1365.26   38.30
  -6   2   0 1368.06   37.00
   6   2   0 1406.66   38.90
   7  -2   0  520.35   16.60
  -7  -2   0  504.85   16.40
  -7  -2   0  491.85   16.10
   7  -2   0  507.25   17.00
   7  -2   0  491.85   16.60
  -7  -2   0  488.65   15.90
   7   2   0  505.85   16.30
   7   2   0  490.55   16.60
  -7   2   0  488.65   14.20
  -7   2   0  499.45   16.50
  -7   2   0  505.45   16.00
  -7   2   0  506.75   15.90
   7   2   0  488.65   14.40
  -8  -2   0  471.85   15.70
   8  -2   0  485.05   16.10
  -8  -2   0  473.75   15.50
   8  -2   0  480.25   15.90
  -8  -2   0  450.35   15.10
   8  -2   0  458.05   14.40
   8  -2   0  479.05   16.40
  -8   2   0  449.56   15.20
  -8   2   0  468.95   15.20
   8   2   0  473.25   16.00
  -8   2   0  466.85   13.20
  -8   2   0  490.95   16.00
   8   2   0  458.75   13.50
   8   2   0  468.95   15.60
  -9  -2   0  278.97   10.50
   9  -2   0  279.47   11.40
  -9  -2   0  274.87   10.30
   9  -2   0  262.57    9.20
  -9  -2   0  271.77   10.70
   9  -2   0  278.37   10.70
  -9   2   0  283.07   10.30
  -9   2   0  275.67   10.30
  -9   2   0  293.17   11.10
   9   2   0  287.17   11.10
   9   2   0  267.97   10.30
  10  -2   0  100.99    6.70
  10  -2   0   86.39    4.20
 -10  -2   0   97.49    5.70
 -10  -2   0  107.39    6.30
  10  -2   0   98.09    5.80
 -10  -2   0  114.69    6.00
 -10   2   0   99.69    6.30
  10   2   0  103.89    6.40
  10   2   0  100.59    5.60
  10   2   0   89.59    3.80
 -10   2   0   98.09    5.60
 -10   2   0  102.89    5.70
 -11  -2   0  223.68    9.60
 -11  -2   0  231.78    9.10
  11  -2   0  246.88    9.40
  11  -2   0  213.78    9.80
 -11  -2   0  212.08    9.00
 -11   2   0  226.68    9.70
  11   2   0  212.38    9.50
 -11   2   0  226.78    9.00
 -11   2   0  221.38    8.90
  11   2   0  211.18    8.80
   0  -3   0    1.00    0.40
   0  -3   0    1.10    0.40
   0  -3   0    2.50    0.70
   0  -3   0    2.70    0.60
   0  -3   0    1.10    0.50
   0  -3   0    0.30    0.30
   0  -3   0    1.10    0.20
   0  -3   0    1.30    0.30
   0  -3   0    0.60    0.30
   0   3   0    0.90    0.30
   0   3   0    1.20    0.30
   0   3   0    0.50    0.50
   0   3   0    0.80    0.40
   0   3   0    0.90    0.50
   0   3   0    2.20    0.70
  -1  -3   0   45.30    1.80
  -1  -3   0   44.80    1.80
  -1  -3   0   45.90    1.80
   1  -3   0   42.60    2.20
  -1  -3   0   46.70    2.00
   1  -3   0   44.40    2.30
  -1  -3   0   44.70    1.90
  -1  -3   0   43.20    2.10
   1  -3   0   44.10    2.10
   1  -3   0   41.80    1.80
  -1  -3   0   43.60    2.00
   1  -3   0   42.40    1.90
  -1  -3   0   44.60    1.70
   1  -3   0   40.80    2.00
   1  -3   0   46.50    2.00
  -1  -3   0   47.40    2.10
  -1   3   0   43.60    2.10
   1   3   0   40.80    1.80
   1   3   0   48.40    1.80
  -1   3   0   46.30    2.10
   1   3   0   41.80    1.70
   1   3   0   43.90    1.70
   1   3   0   47.60    2.10
  -1   3   0   49.40    2.20
  -1   3   0   43.80    2.10
  -1   3   0   45.20    1.90
   1   3   0   45.10    1.80
  -1   3   0   45.70    2.10
  -1   3   0   49.99    1.90
  -2  -3   0  601.84   16.20
  -2  -3   0  595.34   16.40
  -2  -3   0  613.14   17.10
   2  -3   0  616.04   17.50
  -2  -3   0  600.94   16.60
  -2  -3   0  604.64   17.00
   2  -3   0  595.04   16.80
   2  -3   0  610.54   17.50
  -2  -3   0  600.94   17.40
   2  -3   0  601.14   17.70
   2   3   0  587.64   17.10
  -2   3   0  586.34   17.40
  -2   3   0  600.44   17.40
  -2   3   0  620.74   17.10
   2   3   0  612.44   16.40
  -2   3   0  614.34   17.00
   2   3   0  598.34   16.20
   2   3   0  618.04   16.80
   3  -3   0  224.08    8.10
  -3  -3   0  220.48    7.50
  -3  -3   0  210.88    7.20
   3  -3   0  206.28    7.80
  -3  -3   0  217.68    6.70
   3  -3   0  224.08    7.90
  -3  -3   0  221.28    7.70
   3   3   0  211.68    7.50
   3   3   0  218.98    7.70
  -3   3   0  220.18    7.20
   3   3   0  220.28    6.50
  -3   3   0  218.48    7.60
  -3   3   0  209.08    7.40
  -3   3   0  218.38    7.80
   3   3   0  213.28    6.70
  -4  -3   0  100.29    4.90
   4  -3   0  105.19    5.20
   4  -3   0  101.19    5.30
  -4  -3   0   95.99    4.80
  -4  -3   0  108.09    4.70
   4  -3   0  101.69    5.10
  -4  -3   0  101.69    4.00
   4   3   0  102.59    5.00
  -4   3   0  106.19    5.20
  -4   3   0   97.29    4.70
   4   3   0   98.99    3.60
  -4   3   0   96.19    4.10
  -4   3   0   99.29    4.70
   4   3   0   96.99    4.70
  -4   3   0   98.89    4.50
   5  -3   0  241.58    9.10
  -5  -3   0  240.58    8.80
  -5  -3   0  223.98    8.70
   5  -3   0  232.38    9.00
  -5  -3   0  230.98    8.40
   5  -3   0  239.78    9.40
   5   3   0  229.58    8.90
   5   3   0  233.58    7.20
  -5   3   0  225.68    8.30
  -5   3   0  234.98    8.50
   5   3   0  239.38    8.80
  -5   3   0  225.38    7.60
  -5   3   0  226.08    8.90
  -6  -3   0   24.80    3.00
   6  -3   0   19.00    2.90
  -6  -3   0   19.60    2.60
  -6  -3   0   22.50    3.10
   6  -3   0   26.60    3.40
   6   3   0   23.80    1.80
   6   3   0   25.70    3.30
  -6   3   0   28.00    3.40
  -6   3   0   27.10    3.00
  -6   3   0   27.40    2.10
  -6   3   0   29.60    3.60
   6   3   0   28.40    3.70
   7  -3   0    4.40    2.50
   7  -3   0    2.50    2.20
  -7  -3   0    2.40    2.00
   7  -3   0    0.10    1.80
  -7  -3   0    1.40    1.90
  -7  -3   0    3.20    2.00
  -7   3   0    4.00    2.10
  -7   3   0    3.30    2.20
   7   3   0    2.40    0.80
   7   3   0    0.70    2.10
  -7   3   0    1.90    1.60
   7   3   0    1.00    1.90
  -7   3   0    3.10    1.10
  -8  -3   0   30.60    3.70
   8  -3   0   30.80    2.80
   8  -3   0   28.70    3.60
   8  -3   0   36.50    4.60
   8  -3   0   28.00    3.80
  -8  -3   0   29.00    3.80
  -8  -3   0   28.00    3.30
   8   3   0   27.10    3.30
   8   3   0   33.60    4.20
  -8   3   0   24.60    3.30
  -8   3   0   25.10    1.90
  -8   3   0   28.00    3.30
  -8   3   0   26.60    3.30
  -9  -3   0   10.40    2.60
  -9  -3   0   12.70    3.00
   9  -3   0   12.50    3.50
   9  -3   0   10.90    2.70
   9  -3   0   10.20    1.90
  -9  -3   0   14.70    3.00
   9   3   0   10.40    1.70
   9   3   0   14.80    2.70
   9   3   0   15.80    3.50
  -9   3   0   19.50    3.20
  -9   3   0   13.50    2.70
  -9   3   0   13.80    3.10
 -10  -3   0   16.90    3.10
  10  -3   0   19.40    3.10
  10  -3   0   17.30    3.70
 -10  -3   0   19.90    3.20
 -10  -3   0   18.50    3.30
 -10   3   0   25.60    3.70
  10   3   0   16.70    1.80
 -10   3   0   17.80    3.00
  10   3   0   22.90    3.20
 -10   3   0   18.90    3.40
  10   3   0   18.90    3.60
 -11  -3   0    3.30    2.80
  11  -3   0    3.80    2.90
 -11  -3   0    4.50    2.50
  11  -3   0    1.10    2.20
 -11  -3   0    3.40    2.10
 -11   3   0    1.60    2.50
 -11   3   0    4.50    2.30
  11   3   0    1.10    2.00
 -11   3   0    1.00    1.90
  11   3   0    2.00    2.60
   0  -4   0 8502.05  319.37
   0   4   0 8269.77  320.67
   1  -4   0  299.57    9.30
  -1  -4   0  315.57    9.00
  -1  -4   0  308.87    8.90
   1  -4   0  315.67    9.50
   1  -4   0  316.77    9.50
  -1  -4   0  304.97    9.00
  -1  -4   0  320.47    9.30
  -1  -4   0  314.27    8.80
  -1  -4   0  309.97    9.10
   1  -4   0  313.27    9.20
   1  -4   0  303.37    9.30
  -1  -4   0  306.17    9.00
   1  -4   0  317.27    8.90
  -1   4   0  311.07    9.10
  -1   4   0  316.37    9.50
  -1   4   0  329.77    9.40
   1   4   0  314.17    8.80
   1   4   0  308.67    8.80
  -1   4   0  315.17    9.30
   1   4   0  336.37    9.30
   1   4   0  307.07    9.00
   1   4   0  320.87    9.40
   1   4   0  310.67    9.50
  -1   4   0  298.17    9.30
  -1   4   0  319.17    9.00
   1   4   0  310.97    8.80
  -1   4   0  333.87    9.50
  -2  -4   0 4936.61  129.29
  -2  -4   0 4940.51  129.69
  -2  -4   0 4930.01  130.49
   2   4   0 5049.09  129.59
   2   4   0 4827.52  129.29
  -3  -4   0  970.50   27.70
  -3  -4   0  954.30   26.40
  -3  -4   0  983.60   27.40
   3  -4   0  985.40   27.90
   3  -4   0  988.90   28.00
  -3  -4   0  979.60   27.20
  -3   4   0  973.40   27.80
   3   4   0  962.40   26.40
  -3   4   0  996.60   27.00
   3   4   0  985.70   27.50
   3   4   0  950.00   27.40
   3   4   0  992.70   26.30
  -3   4   0  992.30   27.70
  -3   4   0  989.90   27.40
  -3   4   0  945.01   27.10
   4  -4   0 2663.03   74.19
  -4  -4   0 2717.33   73.29
  -4  -4   0 2701.93   73.59
  -4  -4   0 2714.33   73.09
   4  -4   0 2712.13   73.99
   4   4   0 2662.83   73.39
  -4   4   0 2755.22   73.59
  -4   4   0 2728.73   72.89
   4   4   0 2735.33   73.39
   4   4   0 2735.13   71.89
  -4   4   0 2780.72   73.29
  -4   4   0 2736.83   73.69
  -4   4   0 2690.13   72.79
  -5  -4   0  351.16   11.90
   5  -4   0  370.06   13.10
  -5  -4   0  355.06   12.40
   5  -4   0  357.16   12.70
  -5  -4   0  367.66   12.40
   5  -4   0  389.16   12.90
   5   4   0  369.06   10.60
  -5   4   0  360.46   11.40
   5   4   0  382.26   12.50
  -5   4   0  390.36   12.00
   5   4   0  370.26   12.30
  -5   4   0  369.96   12.60
  -5   4   0  380.76   12.20
  -6  -4   0 1249.07   36.40
  -6  -4   0 1268.37   36.40
  -6  -4   0 1246.78   35.90
   6  -4   0 1313.67   37.10
   6  -4   0 1265.47   37.30
   6  -4   0 1339.97   38.40
   6   4   0 1293.07   34.30
   6   4   0 1308.67   36.40
  -6   4   0 1227.48   36.00
  -6   4   0 1271.27   35.80
  -6   4   0 1252.17   36.60
   6   4   0 1283.87   36.50
  -6   4   0 1269.77   35.00
   7  -4   0  401.06   13.90
  -7  -4   0  400.66   13.50
   7  -4   0  395.06   13.80
  -7  -4   0  385.06   13.30
  -7  -4   0  377.86   12.90
   7  -4   0  399.06   14.30
   7   4   0  407.26   13.40
   7   4   0  394.96   13.60
  -7   4   0  385.56   13.10
  -7   4   0  377.06   13.60
  -7   4   0  384.66   11.80
  -7   4   0  386.26   12.80
   8  -4   0  360.06   12.80
   8  -4   0  359.26   13.40
  -8  -4   0  348.17   12.40
  -8  -4   0  342.97   12.40
   8  -4   0  361.06   13.00
  -8  -4   0  352.76   12.10
  -8   4   0  347.07   11.80
  -8   4   0  345.47   12.70
   8   4   0  353.96   12.60
  -8   4   0  333.47   12.00
   8   4   0  347.97   12.30
  -8   4   0  329.27   10.50
   9  -4   0  317.47   11.80
  -9  -4   0  320.87   11.60
   9  -4   0  287.17   10.20
  -9  -4   0  308.17   10.90
   9  -4   0  311.57   11.90
   9  -4   0  318.77   12.40
  -9  -4   0  301.47   11.30
   9   4   0  300.97    9.60
  -9   4   0  287.87    9.10
  -9   4   0  314.77   11.80
   9   4   0  309.47   11.60
  -9   4   0  290.67   10.90
   9   4   0  310.67   11.20
  -9   4   0  304.37   10.80
 -10  -4   0   85.89    5.80
 -10  -4   0   88.59    5.60
  10  -4   0   90.69    6.40
  10  -4   0   82.49    5.60
 -10  -4   0   91.99    5.40
  10  -4   0   77.79    4.30
 -10   4   0   84.99    5.10
  10   4   0   96.59    6.00
  10   4   0   85.09    5.10
 -10   4   0   95.19    5.60
 -10   4   0   88.39    6.00
  10   4   0   77.59    3.60
 -11  -4   0  168.48    7.50
  11  -4   0  168.58    7.90
 -11  -4   0  156.08    8.00
 -11  -4   0  178.08    8.00
  11  -4   0  166.98    8.60
  11   4   0  166.28    7.40
  11   4   0  167.18    7.90
 -11   4   0  169.28    7.60
 -11   4   0  182.88    8.40
 -11   4   0  173.28    7.20
   0  -5   0    5.20    0.70
   0  -5   0    4.30    0.60
   0  -5   0    3.70    0.60
   0  -5   0    6.00    1.20
   0  -5   0    5.50    1.00
   0  -5   0    7.20    1.00
   0  -5   0    3.90    0.40
   0   5   0    5.10    1.40
   0   5   0    2.90    0.80
   0   5   0    5.70    0.70
   0   5   0    5.40    1.00
   0   5   0    7.40    1.40
   1  -5   0   23.40    1.30
   1  -5   0   25.20    2.00
  -1  -5   0   25.40    1.20
  -1  -5   0   25.20    1.40
  -1  -5   0   28.30    1.50
  -1  -5   0   24.50    1.50
  -1  -5   0   21.50    1.60
  -1  -5   0   25.70    1.50
  -1  -5   0   25.60    1.70
   1  -5   0   23.70    1.50
   1  -5   0   27.00    1.90
  -1  -5   0   24.60    1.00
   1  -5   0   23.20    1.70
   1   5   0   23.50    1.60
   1   5   0   25.00    2.00
  -1   5   0   26.90    1.70
   1   5   0   28.40    1.70
   1   5   0   23.70    1.90
  -1   5   0   28.40    2.40
  -1   5   0   25.60    1.60
  -1   5   0   25.60    1.90
   1   5   0   24.90    1.20
  -1   5   0   28.90    1.40
   1   5   0   23.90    1.20
  -1   5   0   24.50    1.70
   1   5   0   27.50    1.30
  -1   5   0   24.40    1.80
  -2  -5   0  491.35   13.60
  -2  -5   0  496.95   13.90
   2  -5   0  489.15   14.60
  -2  -5   0  479.05   13.40
   2  -5   0  480.85   14.60
   2  -5   0  453.65   14.80
  -2  -5   0  489.65   14.40
  -2   5   0  499.35   14.20
   2   5   0  489.45   14.30
   2   5   0  497.15   13.50
  -2   5   0  493.55   14.00
   2   5   0  475.45   13.80
  -2   5   0  478.75   14.40
   2   5   0  477.95   13.50
  -2   5   0  490.65   14.40
   2   5   0  469.05   14.50
  -2   5   0  485.35   14.50
  -3  -5   0  276.07    7.70
   3  -5   0  261.47    9.30
  -3  -5   0  258.07    7.80
  -3  -5   0  260.57    8.70
  -3  -5   0  270.17    9.20
   3  -5   0  280.77    9.60
  -3  -5   0  272.57    8.60
   3  -5   0  265.37    9.40
  -3   5   0  276.67    8.80
   3   5   0  271.77    7.80
  -3   5   0  273.57    9.20
   3   5   0  256.97    8.70
  -3   5   0  263.97    8.70
  -3   5   0  276.27    8.30
   3   5   0  260.77    7.60
  -3   5   0  266.67    8.80
   3   5   0  260.07    7.60
   3   5   0  265.57    8.90
   4  -5   0    4.00    1.60
   4  -5   0    6.40    2.00
  -4  -5   0    4.20    1.60
   4  -5   0    5.90    2.20
  -4  -5   0    6.40    1.80
  -4  -5   0    5.90    1.80
  -4   5   0    5.80    1.70
  -4   5   0    7.80    1.60
   4   5   0    4.90    1.80
  -4   5   0    4.70    1.40
  -4   5   0    4.30    1.70
   4   5   0    4.70    0.90
   4   5   0    4.70    1.70
  -4   5   0    5.20    1.90
  -5  -5   0  180.08    7.10
   5  -5   0  179.08    8.10
   5  -5   0  186.88    7.90
   5  -5   0  182.98    7.90
  -5  -5   0  176.88    7.30
  -5  -5   0  190.38    7.70
  -5   5   0  189.38    7.30
   5   5   0  184.08    7.50
  -5   5   0  191.28    6.80
   5   5   0  188.48    5.70
  -5   5   0  182.58    6.90
  -5   5   0  183.28    7.70
   5   5   0  193.28    7.50
   6  -5   0   61.69    4.90
  -6  -5   0   62.09    4.10
   6  -5   0   62.89    4.70
   6  -5   0   64.49    4.80
  -6  -5   0   61.39    4.40
  -6  -5   0   68.89    4.50
  -6   5   0   63.29    4.70
   6   5   0   69.29    4.50
  -6   5   0   57.19    3.80
  -6   5   0   57.29    3.30
  -6   5   0   61.99    4.20
   6   5   0   63.39    4.30
   7  -5   0   26.60    3.50
   7  -5   0   26.30    3.60
  -7  -5   0   29.80    3.50
  -7  -5   0   25.40    3.40
   7  -5   0   24.40    3.30
  -7  -5   0   22.80    3.00
  -7   5   0   25.80    2.30
  -7   5   0   29.30    3.00
   7   5   0   32.80    3.80
  -7   5   0   26.60    3.40
  -7   5   0   26.40    3.40
   7   5   0   34.50    3.50
  -8  -5   0   75.69    4.70
   8  -5   0   78.49    5.80
   8  -5   0   80.39    5.50
  -8  -5   0   70.89    5.10
   8  -5   0   80.19    5.60
  -8  -5   0   77.39    5.10
  -8   5   0   80.19    4.60
   8   5   0   74.99    4.90
   8   5   0   83.69    5.30
  -8   5   0   77.29    3.60
  -8   5   0   75.79    5.40
   8   5   0   75.29    3.80
  -8   5   0   70.99    4.70
  -9  -5   0   15.10    2.80
  -9  -5   0   14.90    3.00
   9  -5   0   18.90    3.30
   9  -5   0   21.70    4.00
  -9  -5   0   20.00    3.50
   9  -5   0   18.20    2.60
   9  -5   0   20.40    3.50
   9   5   0   15.70    3.10
   9   5   0   24.00    3.10
  -9   5   0   19.20    1.80
   9   5   0   17.80    2.10
  -9   5   0   19.80    3.20
  -9   5   0   17.10    2.60
  -9   5   0   16.50    3.60
  10  -5   0   35.40    4.80
 -10  -5   0   37.10    4.30
 -10  -5   0   28.80    3.50
  10  -5   0   41.20    4.50
  10  -5   0   31.20    2.90
 -10  -5   0   35.90    4.10
 -10   5   0   37.30    3.40
  10   5   0   33.80    4.70
 -10   5   0   36.70    4.40
 -10   5   0   34.30    3.90
  10   5   0   37.40    3.70
  10   5   0   30.50    2.30
 -11  -5   0    7.10    2.80
  11  -5   0    6.00    2.50
  11  -5   0    3.70    1.80
  11  -5   0    3.40    2.90
  11   5   0    7.30    3.00
  11   5   0    8.30    2.40
  11   5   0    5.30    2.40
 -11   5   0    7.80    2.20
   0  -6   0 3944.21   99.99
   0   6   0 3594.84   99.59
   1  -6   0  868.71   24.20
   1  -6   0  833.72   23.70
   1  -6   0  842.72   23.10
   1  -6   0  826.12   23.80
  -1  -6   0  900.11   23.70
   1  -6   0  831.22   23.60
  -1  -6   0  844.02   22.90
  -1  -6   0  906.01   23.00
  -1  -6   0  814.02   23.60
  -1  -6   0  786.72   23.30
  -1   6   0  903.01   24.00
  -1   6   0  875.01   24.00
  -1   6   0  873.51   24.10
   1   6   0  843.12   23.90
   1   6   0  813.02   22.90
   1   6   0  872.81   23.70
   1   6   0  881.11   23.70
  -1   6   0  795.12   23.60
  -1   6   0  891.21   23.10
   1   6   0  919.91   23.20
   1   6   0  855.71   24.00
  -1   6   0  832.72   23.50
   1   6   0  850.31   22.80
  -2  -6   0 5725.93  149.49
  -2  -6   0 5570.64  149.29
   2   6   0 5746.82  150.18
  -3  -6   0 1188.48   32.70
  -3  -6   0 1188.28   33.50
   3  -6   0 1163.78   33.70
  -3  -6   0 1189.58   32.90
   3  -6   0 1238.38   34.10
  -3  -6   0 1156.58   32.10
   3  -6   0 1173.98   33.80
  -3   6   0 1174.38   33.00
   3   6   0 1209.38   32.00
  -3   6   0 1223.58   32.40
  -3   6   0 1184.28   33.60
   3   6   0 1199.18   32.80
  -3   6   0 1200.68   33.50
   3   6   0 1169.98   32.00
  -3   6   0 1211.88   33.30
   3   6   0 1212.18   33.60
  -3   6   0 1193.18   32.90
   4  -6   0 2418.86   66.49
  -4  -6   0 2384.66   65.39
   4  -6   0 2320.07   66.69
   4  -6   0 2489.05   66.69
  -4  -6   0 2465.95   66.19
  -4  -6   0 2482.15   65.69
   4   6   0 2389.66   64.29
   4   6   0 2466.75   65.89
  -4   6   0 2504.05   65.19
  -4   6   0 2389.36   66.19
   4   6   0 2400.46   65.59
  -4   6   0 2449.85   65.69
   4   6   0 2470.65   64.29
  -4   6   0 2379.56   65.59
   5  -6   0  335.87   11.90
  -5  -6   0  320.57   11.10
  -5  -6   0  328.67   11.60
   5  -6   0  331.97   12.10
   5  -6   0  337.47   12.00
  -5  -6   0  320.47   10.90
  -5   6   0  312.87   11.50
   5   6   0  341.97   11.20
  -5   6   0  320.87   10.70
   5   6   0  338.37   11.20
  -5   6   0  336.17   10.60
  -5   6   0  339.87   11.20
   6  -6   0  652.33   21.00
  -6  -6   0  665.73   20.60
  -6  -6   0  643.84   20.30
  -6  -6   0  657.03   20.00
   6  -6   0  671.63   21.00
  -6   6   0  656.43   20.70
  -6   6   0  668.83   19.50
   6   6   0  686.53   20.40
  -6   6   0  666.03   20.20
  -6   6   0  685.43   19.80
   6   6   0  688.83   20.40
  -7  -6   0  371.66   13.00
   7  -6   0  388.26   14.00
   7  -6   0  382.36   13.60
   7  -6   0  383.36   13.60
  -7  -6   0  377.16   12.90
  -7  -6   0  375.26   12.50
   7   6   0  371.86   12.80
  -7   6   0  355.56   13.10
  -7   6   0  357.86   11.70
  -7   6   0  372.26   12.20
  -7   6   0  380.16   12.70
   7   6   0  395.16   12.90
   8  -6   0  282.57   11.50
   8  -6   0  289.57   11.30
   8  -6   0  296.67   11.30
  -8  -6   0  285.87   10.70
  -8  -6   0  293.97   10.80
  -8  -6   0  277.47   10.20
  -8   6   0  266.27   10.20
  -8   6   0  273.87    9.10
  -8   6   0  273.67   10.80
   8   6   0  299.77   10.60
  -8   6   0  275.97    9.90
   8   6   0  278.37    9.30
   8   6   0  292.07   10.60
  -9  -6   0  356.76   12.30
   9  -6   0  328.87   13.00
  -9  -6   0  338.67   12.20
  -9  -6   0  330.77   11.60
   9  -6   0  333.17   12.60
   9  -6   0  319.87   12.60
  -9   6   0  315.27   11.70
  -9   6   0  339.87   11.30
   9   6   0  355.16   12.10
   9   6   0  341.27   11.80
  -9   6   0  329.67   12.40
   9   6   0  327.27   10.50
  -9   6   0  326.37   10.30
 -10  -6   0   85.39    5.20
 -10  -6   0   93.49    5.80
  10  -6   0   87.69    6.40
  10  -6   0   77.09    4.50
 -10  -6   0   92.39    5.80
  10  -6   0   85.49    5.80
  10  -6   0   96.09    6.10
 -10   6   0   96.99    5.60
 -10   6   0   91.49    6.10
 -10   6   0   88.09    4.90
  10   6   0   99.29    6.30
 -10   6   0   83.39    3.50
  10   6   0   90.69    5.30
   0  -7   0    4.40    0.50
   0  -7   0    3.80    1.00
   0  -7   0    4.30    0.70
   0  -7   0    2.60    1.10
   0  -7   0    5.50    1.00
   0  -7   0    7.00    0.90
   0   7   0    2.20    1.20
   0   7   0    4.50    1.10
   0   7   0    5.00    0.70
   0   7   0    6.50    1.40
  -1  -7   0 1095.79   29.40
  -1  -7   0 1093.49   30.60
  -1  -7   0 1065.19   29.70
   1  -7   0 1081.09   30.10
   1  -7   0 1089.09   30.80
   1  -7   0 1070.09   29.50
   1  -7   0 1073.19   30.30
  -1  -7   0 1101.79   29.30
  -1  -7   0 1126.89   30.10
  -1   7   0 1124.49   31.40
  -1   7   0 1137.69   30.70
   1   7   0 1131.99   30.30
   1   7   0 1098.69   29.20
   1   7   0 1099.49   30.60
  -1   7   0 1158.58   29.60
   1   7   0 1093.89   30.70
  -1   7   0 1131.89   30.80
  -1   7   0 1036.00   30.20
  -1   7   0 1104.29   30.10
   1   7   0 1105.99   30.30
  -2  -7   0   37.30    2.20
   2  -7   0   38.20    3.00
   2  -7   0   36.90    2.80
   2  -7   0   36.10    2.30
  -2  -7   0   41.10    2.60
   2   7   0   39.60    2.50
   2   7   0   37.40    2.40
  -2   7   0   36.70    2.70
   2   7   0   34.80    1.90
  -2   7   0   36.80    2.20
   2   7   0   34.40    2.60
  -2   7   0   41.30    2.60
  -2   7   0   35.40    1.50
  -2   7   0   32.00    2.70
   2   7   0   37.90    2.80
  -2   7   0   36.10    2.60
  -3  -7   0  345.57   10.60
   3  -7   0  368.56   11.20
  -3  -7   0  364.16   11.80
   3  -7   0  373.46   12.20
   3  -7   0  359.06   12.00
  -3  -7   0  352.66   11.00
  -3  -7   0  364.26   11.20
  -3   7   0  366.86   11.50
   3   7   0  354.36   10.90
  -3   7   0  360.96   11.80
  -3   7   0  377.96   10.80
  -3   7   0  351.36   11.90
  -3   7   0  374.06   11.30
   3   7   0  358.76   10.50
  -3   7   0  363.16   11.70
   3   7   0  369.86   11.60
   4  -7   0  137.69    6.40
  -4  -7   0  131.99    6.00
   4  -7   0  132.89    6.40
  -4  -7   0  128.99    5.30
   4  -7   0  143.59    6.40
  -4  -7   0  135.19    5.60
   4   7   0  129.79    5.50
  -4   7   0  136.59    5.00
  -4   7   0  131.59    5.60
  -4   7   0  126.89    6.00
   4   7   0  128.39    6.00
  -4   7   0  134.29    5.50
  -4   7   0  133.99    5.60
   4   7   0  128.09    5.60
   4   7   0  128.89    4.30
   4   7   0  133.89    5.40
  -5  -7   0  283.07    9.90
  -5  -7   0  271.37    9.50
  -5  -7   0  286.47   11.40
   5  -7   0  284.87   10.70
   5  -7   0  262.87   10.70
  -5   7   0  291.47    9.70
  -5   7   0  279.67   10.30
   5   7   0  288.57   10.00
   5   7   0  278.37    9.70
  -5   7   0  298.87    9.30
  -5   7   0  283.17    9.80
  -6  -7   0  110.99    5.40
  -6  -7   0  114.39    6.00
  -6  -7   0  113.99    5.80
   6  -7   0  122.09    6.40
   6  -7   0  114.79    6.70
   6  -7   0  127.79    6.60
   6   7   0  124.59    5.90
   6   7   0  117.49    6.10
  -6   7   0  125.19    5.20
  -6   7   0  110.59    5.50
   6   7   0  120.59    5.70
   6   7   0  117.99    5.20
  -6   7   0  109.09    5.10
  -7  -7   0  144.49    6.70
   7  -7   0  152.78    7.80
   7  -7   0  152.58    7.50
  -7  -7   0  145.19    6.40
   7  -7   0  142.29    7.20
  -7  -7   0  147.09    7.00
   7   7   0  142.79    5.80
  -7   7   0  140.19    7.10
   7   7   0  156.28    7.20
  -7   7   0  140.29    5.80
  -7   7   0  152.78    6.70
   7   7   0  140.49    6.60
  -7   7   0  149.59    6.10
   7   7   0  148.29    6.70
   8  -7   0   53.69    4.80
   8  -7   0   57.19    4.80
  -8  -7   0   48.70    4.40
  -8  -7   0   53.79    4.40
   8  -7   0   47.70    4.90
  -8  -7   0   54.29    4.10
  -8   7   0   52.89    4.70
   8   7   0   52.99    4.20
  -8   7   0   49.99    4.10
   8   7   0   50.49    3.30
  -8   7   0   47.80    3.20
   8   7   0   52.19    4.70
  -8   7   0   48.80    3.60
   8   7   0   49.30    4.20
   9  -7   0   46.30    4.90
  -9  -7   0   34.40    3.70
  -9  -7   0   41.50    4.40
   9  -7   0   44.70    4.80
   9  -7   0   31.90    4.30
  -9  -7   0   42.60    4.30
   9   7   0   33.40    3.40
   9   7   0   36.50    4.00
  -9   7   0   34.20    3.80
   9   7   0   40.70    4.40
  -9   7   0   36.50    4.10
  -9   7   0   39.00    3.20
   9   7   0   39.90    3.80
  10  -7   0   43.60    4.80
  10  -7   0   33.40    3.40
  10  -7   0   53.59    5.80
 -10  -7   0   42.70    4.40
 -10  -7   0   42.80    4.40
 -10  -7   0   41.10    4.20
 -10   7   0   34.40    3.20
 -10   7   0   40.80    4.60
  10   7   0   43.40    3.90
 -10   7   0   37.10    2.40
  10   7   0   33.30    2.70
  10   7   0   47.20    4.90
 -10   7   0   41.30    4.30
   0  -8   0 5040.50  133.39
   1  -8   0  618.94   18.20
   1  -8   0  592.44   16.70
   1  -8   0  577.84   17.70
  -1  -8   0  607.04   16.70
  -1  -8   0  620.94   17.20
  -1  -8   0  614.84   16.40
   1  -8   0  580.34   17.30
  -1  -8   0  592.94   17.10
   1  -8   0  585.94   17.50
   1   8   0  606.64   17.90
  -1   8   0  626.04   16.70
   1   8   0  619.44   18.30
  -1   8   0  631.54   18.70
   1   8   0  610.74   18.00
  -1   8   0  610.04   18.00
  -1   8   0  634.14   18.00
  -1   8   0  614.04   17.20
   1   8   0  637.34   17.70
  -1   8   0  555.74   17.40
   2  -8   0 3067.79   83.39
   2  -8   0 3053.69   82.59
  -2  -8   0 3140.29   82.89
   2  -8   0 3009.50   83.29
  -2  -8   0 3159.38   82.19
   2   8   0 3055.69   81.59
   2   8   0 3249.97   82.69
   2   8   0 3073.29   81.79
  -2   8   0 3091.99   83.29
   2   8   0 3171.28   82.49
   2   8   0 3015.50   83.09
  -2   8   0 3023.50   82.79
  -2   8   0 3133.69   83.09
   2   8   0 3062.39   83.19
  -2   8   0 3159.28   82.19
  -3  -8   0  762.72   21.50
  -3  -8   0  771.12   21.80
   3  -8   0  727.93   23.30
   3  -8   0  812.02   22.00
   3  -8   0  756.22   22.80
  -3  -8   0  780.42   22.50
   3  -8   0  763.82   22.90
   3   8   0  756.22   21.30
  -3   8   0  779.32   21.00
  -3   8   0  759.32   22.40
  -3   8   0  779.42   21.80
   3   8   0  760.22   21.70
   3   8   0  767.12   22.60
  -3   8   0  745.73   22.20
  -3   8   0  779.92   22.50
   3   8   0  775.82   22.40
   4  -8   0 1538.35   44.30
  -4  -8   0 1568.54   42.90
   4  -8   0 1562.74   44.20
  -4  -8   0 1448.36   42.00
  -4  -8   0 1553.04   43.10
  -4  -8   0 1599.94   43.80
   4  -8   0 1601.14   44.40
   4   8   0 1564.34   41.90
  -4   8   0 1602.64   42.40
   4   8   0 1597.74   43.90
  -4   8   0 1536.25   43.50
  -4   8   0 1594.34   43.80
  -4   8   0 1603.14   43.40
  -4   8   0 1592.44   43.10
   4   8   0 1544.75   42.80
   4   8   0 1608.14   43.40
  -5  -8   0  477.45   15.40
  -5  -8   0  458.65   14.60
   5  -8   0  466.05   16.20
   5  -8   0  486.65   16.00
   5  -8   0  486.45   15.90
  -5   8   0  514.05   15.10
   5   8   0  494.25   14.80
  -5   8   0  451.55   15.30
   5   8   0  470.85   15.60
  -5   8   0  459.75   14.80
  -5   8   0  486.55   14.20
   5   8   0  477.35   14.70
   6  -8   0  704.43   22.70
  -6  -8   0  706.73   21.50
   6  -8   0  732.13   23.10
  -6  -8   0  730.63   21.90
   6  -8   0  732.93   22.90
  -6  -8   0  745.23   22.40
  -6   8   0  722.63   21.40
  -6   8   0  758.22   22.50
  -6   8   0  731.73   21.80
   6   8   0  747.03   21.40
   6   8   0  724.43   21.60
  -6   8   0  740.53   21.10
   6   8   0  714.13   22.40
   7  -8   0  305.97   12.10
  -7  -8   0  325.97   11.10
   7  -8   0  309.97   12.50
   7  -8   0  332.47   12.30
  -7  -8   0  323.97   11.50
  -7  -8   0  319.47   11.70
   7   8   0  328.47   11.20
  -7   8   0  331.57   12.00
   7   8   0  318.97   10.60
   7   8   0  346.77   12.20
  -7   8   0  321.27   11.30
  -7   8   0  320.47   10.70
   7   8   0  319.47   11.30
  -8  -8   0  257.57    9.50
   8  -8   0  252.97   11.00
   8  -8   0  252.17   10.50
  -8  -8   0  254.87   10.20
   8  -8   0  271.37   10.80
  -8  -8   0  270.27   10.10
  -8   8   0  261.87    9.70
  -8   8   0  261.37    8.90
   8   8   0  279.17   10.70
  -8   8   0  244.78    9.00
   8   8   0  260.27    9.60
  -8   8   0  256.47   10.30
   8   8   0  262.87    9.70
  -9  -8   0  274.07    9.80
   9  -8   0  268.27   11.00
   9  -8   0  256.77   10.80
  -9  -8   0  261.87   10.30
   9  -8   0  271.97   11.50
  -9  -8   0  250.37   10.30
   9   8   0  264.27    8.90
   9   8   0  274.97   10.90
   9   8   0  274.47    9.80
  -9   8   0  260.77    8.80
  -9   8   0  258.17    9.90
  -9   8   0  275.47   10.70
  -9   8   0  265.47    9.30
 -10  -8   0   47.50    4.70
  10  -8   0   47.20    4.50
 -10  -8   0   49.20    4.50
  10  -8   0   42.30    4.70
  10  -8   0   47.10    5.10
 -10  -8   0   43.70    4.10
  10  -8   0   37.70    3.40
  10   8   0   38.20    4.00
 -10   8   0   43.60    2.70
 -10   8   0   44.70    4.10
 -10   8   0   45.70    4.80
  10   8   0   37.50    4.20
  10   8   0   39.00    2.70
 -10   8   0   42.10    3.50
   0  -9   0    2.80    1.10
   0  -9   0    1.50    0.90
   0  -9   0    1.30    0.70
   0  -9   0    1.50    0.60
   0  -9   0    3.50    1.40
   0   9   0    1.80    0.70
   0   9   0    1.30    1.10
   0   9   0    1.60    1.10
   0   9   0    1.40    1.10
   0   9   0    1.60    1.30
   1  -9   0 3379.46   88.29
   1  -9   0 3142.19   87.69
  -1  -9   0 3226.18   86.09
  -1  -9   0 3243.48   86.59
   1  -9   0 3228.18   87.49
   1  -9   0 3253.27   87.69
  -1  -9   0 3333.17   87.09
   1  -9   0 3219.88   86.49
  -1  -9   0 3315.97   87.19
  -1   9   0 3393.16   87.09
   1   9   0 3333.47   87.69
   1   9   0 3229.58   87.79
  -1   9   0 3358.66   88.89
   1   9   0 3411.16   88.19
   1   9   0 3284.37   87.89
  -1   9   0 3415.46   86.49
  -1   9   0 2988.70   87.39
  -2  -9   0  181.08    6.60
   2  -9   0  178.88    7.00
  -2  -9   0  181.58    6.10
   2  -9   0  180.18    6.60
   2  -9   0  189.68    7.20
  -2  -9   0  184.18    6.10
   2   9   0  178.68    7.00
  -2   9   0  181.08    6.60
  -2   9   0  188.88    6.10
   2   9   0  184.88    5.70
  -2   9   0  177.98    7.00
   2   9   0  186.58    7.10
  -2   9   0  188.28    7.00
   2   9   0  189.48    6.50
   2   9   0  177.88    6.40
   3  -9   0 1034.10   30.20
  -3  -9   0 1033.80   28.70
   3  -9   0 1051.39   30.20
  -3  -9   0 1070.69   29.80
  -3  -9   0 1049.79   29.00
   3  -9   0 1029.00   30.70
   3  -9   0 1040.40   29.20
   3   9   0 1039.50   29.90
  -3   9   0 1083.39   29.70
  -3   9   0 1008.20   29.90
   3   9   0 1065.89   29.80
  -3   9   0 1052.69   29.00
  -3   9   0 1022.40   29.70
   3   9   0 1036.70   28.70
   3   9   0 1060.49   28.40
  -3   9   0 1051.29   28.10
  -4  -9   0   60.89    3.60
   4  -9   0   61.89    4.30
   4  -9   0   53.59    4.30
  -4  -9   0   60.89    4.10
   4  -9   0   57.59    4.30
  -4  -9   0   62.59    3.40
   4   9   0   62.59    2.80
  -4   9   0   62.29    4.00
   4   9   0   64.19    3.30
   4   9   0   61.69    4.30
  -4   9   0   65.19    4.10
  -4   9   0   64.09    3.60
   4   9   0   63.19    3.80
  -4   9   0   59.99    3.70
  -4   9   0   64.79    2.80
   5  -9   0  442.46   15.50
  -5  -9   0  456.25   14.90
  -5  -9   0  442.96   14.40
   5  -9   0  460.85   15.40
  -5  -9   0  441.56   14.00
   5   9   0  454.65   15.10
  -5   9   0  476.15   14.50
  -5   9   0  469.35   15.00
  -5   9   0  457.35   14.50
  -5   9   0  462.85   13.50
   5   9   0  456.35   13.90
   5   9   0  458.15   14.40
  -6  -9   0  118.29    5.40
   6  -9   0  118.19    6.60
   6  -9   0  123.79    6.80
  -6  -9   0  121.99    5.80
   6  -9   0  119.69    6.50
  -6  -9   0  131.09    6.30
  -6   9   0  121.09    5.70
  -6   9   0  124.99    6.30
   6   9   0  126.99    6.40
   6   9   0  127.99    5.60
   6   9   0  126.49    6.30
  -6   9   0  117.29    5.50
  -6   9   0  122.99    5.00
   7  -9   0  205.38    9.10
  -7  -9   0  217.98    8.90
  -7  -9   0  206.78    8.00
   7  -9   0  230.48    9.80
   7  -9   0  200.48    9.30
  -7  -9   0  217.18    8.60
   7   9   0  222.08    8.20
  -7   9   0  214.98    7.90
  -7   9   0  203.88    8.20
  -7   9   0  203.48    7.50
   7   9   0  222.18    9.10
   7   9   0  216.68    7.90
  -7   9   0  214.58    9.00
   8  -9   0  132.99    7.40
   8  -9   0  141.59    7.80
  -8  -9   0  133.19    6.60
   8  -9   0  140.29    7.40
  -8  -9   0  139.79    6.30
  -8  -9   0  127.89    6.80
   8   9   0  143.79    6.30
  -8   9   0  148.29    7.20
  -8   9   0  142.29    5.90
   8   9   0  132.99    5.70
   8   9   0  140.49    7.30
  -8   9   0  147.99    6.60
  -8   9   0  149.79    5.90
   9  -9   0   79.39    5.80
  -9  -9   0   80.19    5.60
  -9  -9   0   78.89    4.90
   9  -9   0   89.39    6.90
   9  -9   0   93.89    8.00
  -9   9   0   82.99    4.40
  -9   9   0   81.89    5.60
   9   9   0   87.19    6.20
   9   9   0   82.89    4.20
  -9   9   0   82.49    4.10
  -9   9   0   89.99    5.20
   9   9   0   80.39    4.80
  10  -9   0   78.49    5.70
 -10  -9   0   77.69    4.90
  10  -9   0   71.09    5.70
 -10  -9   0   82.19    5.50
  10  -9   0   67.69    5.90
 -10  -9   0   68.79    5.30
  10   9   0   77.49    4.70
  10   9   0   84.09    5.90
 -10   9   0   69.39    3.60
  10   9   0   74.59    3.80
 -10   9   0   74.99    5.60
 -10   9   0   77.49    5.00
 -10   9   0   70.89    4.10
   0 -10   0 2010.90   52.99
   0 -10   0 1945.41   53.99
   0 -10   0 1967.50   53.59
   0 -10   0 1999.30   54.09
   0 -10   0 1963.30   53.49
   0  10   0 1988.40   54.39
   0  10   0 2025.40   54.69
   0  10   0 1985.10   53.09
   0  10   0 2047.80   54.59
   0  10   0 2055.59   54.99
  -1 -10   0  145.09    5.80
  -1 -10   0  142.49    5.10
   1 -10   0  138.49    4.60
   1 -10   0  157.58    6.50
   1 -10   0  138.49    6.00
   1  10   0  143.39    6.10
  -1  10   0  147.89    6.80
   1  10   0  144.39    4.50
  -1  10   0  153.88    5.80
  -1  10   0  148.69    6.10
  -1  10   0  148.49    6.20
  -1  10   0  139.09    5.60
   1  10   0  149.09    6.20
   1  10   0  138.39    5.90
  -1  10   0  144.59    5.10
   1  10   0  153.98    5.80
  -2 -10   0 2109.59   57.49
  -2 -10   0 2136.79   56.99
   2 -10   0 2066.99   58.59
   2 -10   0 2082.39   58.09
   2 -10   0 2191.68   58.99
  -2 -10   0 2189.98   58.09
  -2  10   0 2192.88   58.69
   2  10   0 2138.29   57.99
   2  10   0 2203.98   57.99
  -2  10   0 2187.28   57.39
  -2  10   0 2130.29   58.79
   2  10   0 2096.79   58.59
   2  10   0 2188.28   58.79
  -2  10   0 2153.38   57.99
   3 -10   0  201.58    8.30
  -3 -10   0  218.98    8.00
   3 -10   0  222.88    8.80
  -3 -10   0  215.58    7.40
   3 -10   0  218.78    7.60
  -3 -10   0  219.88    7.00
   3  10   0  212.58    8.10
  -3  10   0  221.78    6.30
  -3  10   0  226.18    7.40
   3  10   0  218.88    8.30
   3  10   0  220.18    7.20
   3  10   0  214.38    6.60
  -3  10   0  215.58    8.30
  -3  10   0  214.88    7.90
  -3  10   0  215.68    8.00
  -4 -10   0 1303.77   36.10
  -4 -10   0 1299.27   36.50
   4 -10   0 1300.47   37.70
  -4 -10   0 1326.17   37.20
   4 -10   0 1346.87   38.10
   4 -10   0 1346.67   37.90
  -4  10   0 1369.26   36.50
  -4  10   0 1279.97   37.10
  -4  10   0 1307.97   37.30
   4  10   0 1328.67   35.80
   4  10   0 1277.37   37.30
   4  10   0 1250.17   35.70
  -4  10   0 1337.77   35.50
  -4  10   0 1332.57   37.00
   4  10   0 1352.76   37.10
  -5 -10   0  243.38    9.10
   5 -10   0  241.48    9.80
  -5 -10   0  222.58    8.00
  -5 -10   0  231.58    8.40
   5 -10   0  227.68    9.30
   5 -10   0  228.78    9.50
   5  10   0  242.48    8.70
  -5  10   0  225.58    8.60
   5  10   0  230.18    9.10
   5  10   0  224.48    7.80
  -5  10   0  238.88    9.00
  -5  10   0  226.78    7.40
  -5  10   0  218.58    8.50
   6 -10   0  314.77   11.90
   6 -10   0  314.67   12.20
  -6 -10   0  332.87   11.10
  -6 -10   0  311.77   11.40
  -6 -10   0  296.07   10.50
   6 -10   0  318.97   12.20
  -6  10   0  321.77   10.90
  -6  10   0  308.47   10.90
  -6  10   0  329.47   11.60
  -6  10   0  326.77   10.00
   6  10   0  317.17   12.80
   6  10   0  333.47   10.90
   6  10   0  310.47   11.60
   7 -10   0  274.57   11.10
   7 -10   0  273.57   10.90
  -7 -10   0  287.17   10.10
  -7 -10   0  259.47    9.50
   7 -10   0  278.17   11.30
  -7 -10   0  254.47   10.20
  -7  10   0  272.37    9.80
   7  10   0  273.57    9.50
   7  10   0  264.67   10.50
  -7  10   0  269.37    8.90
  -7  10   0  289.47   10.60
  -7  10   0  257.67    9.50
   7  10   0  270.37    9.40
   8 -10   0  137.09    7.70
  -8 -10   0  145.69    7.10
  -8 -10   0  139.59    6.70
  -8 -10   0  142.09    6.30
   8 -10   0  135.39    7.40
   8 -10   0  137.19    7.50
  -8  10   0  137.49    5.90
   8  10   0  154.58    7.40
  -8  10   0  148.49    7.20
  -8  10   0  140.19    5.70
   8  10   0  139.79    5.80
  -8  10   0  135.99    6.40
   8  10   0  140.19    6.00
  -9 -10   0  187.18    9.90
   9 -10   0  186.58    9.30
  -9 -10   0  185.08    8.40
   9 -10   0  191.78    9.70
   9 -10   0  194.88    9.00
  -9 -10   0  182.68    7.50
   9  10   0  186.58    7.30
  -9  10   0  180.98    7.00
  -9  10   0  180.68    6.90
   9  10   0  181.88    6.90
   9  10   0  180.18   10.50
  -9  10   0  199.38    8.70
  -9  10   0  173.38    8.30
 -10 -10   0   58.79    4.90
 -10 -10   0   59.79    4.80
  10 -10   0   53.39    4.90
 -10 -10   0   54.59    4.20
  10 -10   0   56.09    5.20
  10 -10   0   60.89    5.60
  10  10   0   47.70    3.20
  10  10   0   50.99    3.80
 -10  10   0   62.39    4.70
 -10  10   0   51.39    5.00
 -10  10   0   52.59    3.20
  10  10   0   60.39    5.20
 -10  10   0   49.40    3.50
   0 -11   0    5.30    1.00
   0 -11   0    4.10    1.30
   0 -11   0    4.30    1.50
   0 -11   0    5.10    1.30
   0 -11   0    4.50    0.80
   0  11   0    3.40    1.60
   0  11   0    7.30    1.80
   0  11   0    3.20    1.50
   0  11   0    6.90    0.90
   0  11   0    7.70    1.70
  -1 -11   0 2904.91   79.79
   1 -11   0 2840.62   80.09
   1 -11   0 3103.09   80.69
   1 -11   0 2898.91   79.59
  -1 -11   0 3052.19   79.09
  -1  11   0 3024.50   80.39
   1  11   0 3023.10   80.49
   1  11   0 2822.22   80.19
  -1  11   0 3074.29   79.99
  -1  11   0 2996.40   80.39
  -1  11   0 2979.90   79.09
  -1  11   0 2771.72   79.89
  -1  11   0 3083.29   81.29
   1  11   0 3024.90   80.29
   1  11   0 2995.10   79.99
  -2 -11   0    7.40    1.00
  -2 -11   0    5.10    1.40
  -2 -11   0    9.40    1.70
   2 -11   0    8.50    1.80
   2 -11   0    9.50    2.10
   2 -11   0    9.80    2.10
   2  11   0   12.10    2.20
  -2  11   0    6.60    1.90
  -2  11   0    6.70    1.40
   2  11   0    7.60    1.60
   2  11   0    6.70    1.80
  -2  11   0    7.60    1.30
  -2  11   0    6.50    1.80
   2  11   0    7.20    0.80
   2  11   0    8.20    1.70
   3 -11   0  990.80   28.00
  -3 -11   0  955.90   26.10
  -3 -11   0  925.61   26.40
   3 -11   0  959.00   26.80
  -3 -11   0  954.50   27.20
   3 -11   0  901.81   28.00
   3  11   0  944.71   25.40
  -3  11   0  923.51   27.10
  -3  11   0  947.21   27.40
   3  11   0  975.20   27.60
  -3  11   0  971.10   27.80
  -3  11   0  942.21   26.40
   3  11   0  947.91   27.60
   3  11   0  937.71   26.50
  -4 -11   0  134.99    5.50
  -4 -11   0  134.59    6.10
  -4 -11   0  137.79    5.20
   4 -11   0  131.89    5.60
   4 -11   0  136.19    7.20
   4 -11   0  133.39    6.70
   4  11   0  138.89    4.70
  -4  11   0  137.79    6.30
  -4  11   0  135.99    5.50
   4  11   0  144.39    6.20
   4  11   0  133.99    5.00
  -4  11   0  133.99    6.10
   4  11   0  142.59    7.00
  -4  11   0  128.39    5.90
  -5 -11   0  902.01   26.60
   5 -11   0  901.21   27.30
  -5 -11   0  876.21   25.50
   5 -11   0  886.61   27.30
  -5 -11   0  908.61   25.90
   5 -11   0  883.31   27.10
  -5  11   0  941.01   26.60
   5  11   0  885.71   25.00
   5  11   0  921.21   26.30
   5  11   0  897.81   26.70
  -5  11   0  903.51   24.80
  -5  11   0  897.11   26.30
  -5  11   0  893.01   26.60
  -6 -11   0  260.17    9.90
   6 -11   0  263.17   10.50
  -6 -11   0  251.87    9.40
   6 -11   0  259.87   10.70
  -6 -11   0  254.57    9.00
   6 -11   0  270.37   10.70
   6  11   0  263.37    8.60
  -6  11   0  263.37    9.60
  -6  11   0  264.07   10.00
   6  11   0  270.37   10.20
  -6  11   0  255.97    9.30
  -6  11   0  259.97    8.30
  -7 -11   0  258.57    9.10
   7 -11   0  260.57   10.60
  -7 -11   0  272.07    9.70
   7 -11   0  261.87   10.80
  -7 -11   0  253.37   10.00
   7 -11   0  275.57   11.00
  -7  11   0  261.97    8.50
  -7  11   0  242.58    9.30
  -7  11   0  240.28    9.90
   7  11   0  257.67    8.80
   7  11   0  244.48    9.10
  -7  11   0  266.37    9.40
  -8 -11   0   87.39    5.50
   8 -11   0   72.79    5.70
   8 -11   0   79.79    5.70
  -8 -11   0   91.49    5.20
   8 -11   0   85.79    6.10
  -8 -11   0   82.09    4.70
   8  11   0   83.99    5.60
   8  11   0   87.99    4.50
  -8  11   0   85.29    4.60
   8  11   0   90.09    4.50
  -8  11   0   83.29    4.10
  -8  11   0   79.59    5.40
  -8  11   0   87.59    5.00
   9 -11   0   85.19    6.00
  -9 -11   0   87.39    5.60
   9 -11   0   70.69    5.60
  -9 -11   0   87.19    4.90
  -9 -11   0   84.59    5.30
   9 -11   0   91.59    6.60
  -9  11   0   79.79    4.10
   9  11   0   82.09    4.40
  -9  11   0   88.49    4.50
   9  11   0   83.79    4.30
  -9  11   0   73.99    5.40
   9  11   0   90.39    5.90
  10 -11   0   76.99    6.40
  10 -11   0   83.89    5.90
 -10 -11   0   78.59    4.70
 -10 -11   0   81.09    5.20
 -10 -11   0   78.19    5.50
  10 -11   0   74.09    5.80
 -10  11   0   75.29    5.40
  10  11   0   71.09    4.10
  10  11   0   78.69    5.80
 -10  11   0   72.69    3.90
 -10  11   0   72.29    4.90
 -10  11   0   66.69    3.80
  10  11   0   72.29    3.90
   0 -12   0 1821.42   51.69
   0 -12   0 1872.11   50.69
   0 -12   0 1942.21   52.19
   0 -12   0 1882.21   51.39
   0 -12   0 1881.61   51.29
   0  12   0 1954.90   52.79
   0  12   0 1947.71   52.59
   0  12   0 1948.01   52.49
   0  12   0 1930.71   52.99
   1 -12   0    4.00    1.30
  -1 -12   0    3.10    1.10
  -1 -12   0    0.40    1.40
  -1 -12   0    1.10    1.60
   1 -12   0    3.00    1.80
   1 -12   0    3.00    1.90
  -1  12   0    1.30    1.40
   1  12   0    0.40    1.50
  -1  12   0    3.10    1.90
   1  12   0    2.00    1.60
   1  12   0    1.80    1.50
  -1  12   0    1.10    0.80
   1  12   0    5.30    1.80
  -1  12   0    1.70    1.40
  -1  12   0    2.40    1.40
  -1  12   0    3.70    1.10
   2 -12   0 1430.56   40.00
  -2 -12   0 1419.56   38.80
   2 -12   0 1391.56   39.20
   2 -12   0 1415.56   39.50
  -2 -12   0 1396.76   37.60
  -2 -12   0 1371.46   38.50
  -2 -12   0 1323.07   37.40
  -2  12   0 1420.36   39.60
   2  12   0 1438.46   38.90
  -2  12   0 1398.36   40.80
   2  12   0 1431.76   39.10
  -2  12   0 1398.46   38.70
  -2  12   0 1448.96   38.00
   2  12   0 1372.36   39.50
   2  12   0 1449.95   39.80
  -2  12   0 1441.36   39.90
   3 -12   0  271.97   10.10
  -3 -12   0  262.47    9.40
  -3 -12   0  277.97    8.30
  -3 -12   0  269.67    8.80
   3 -12   0  271.67   10.30
   3 -12   0  273.47    9.10
   3  12   0  266.47    9.80
   3  12   0  275.57    9.90
  -3  12   0  267.37    9.70
   3  12   0  268.57    8.90
  -3  12   0  267.77    8.60
  -3  12   0  278.37   10.10
  -3  12   0  278.07    9.40
   3  12   0  260.37    8.10
   4 -12   0  539.15   17.30
  -4 -12   0  520.85   15.80
  -4 -12   0  520.65   16.60
   4 -12   0  551.44   17.30
   4 -12   0  540.75   15.90
  -4 -12   0  521.15   15.40
   4 -12   0  479.55   17.50
   4  12   0  517.45   14.80
  -4  12   0  558.54   16.60
   4  12   0  508.95   15.30
   4  12   0  513.15   16.70
  -4  12   0  526.95   17.80
  -4  12   0  536.55   15.70
   4  12   0  533.85   16.60
  -4  12   0  535.95   16.60
  -4  12   0  529.45   14.40
   4  12   0  524.85   14.60
  -5 -12   0  149.39    6.10
   5 -12   0  135.19    7.00
  -5 -12   0  139.39    6.60
   5 -12   0  147.69    7.20
   5 -12   0  138.29    7.00
  -5 -12   0  147.69    5.70
   5  12   0  140.09    5.00
   5  12   0  135.99    4.90
  -5  12   0  149.59    6.50
  -5  12   0  143.59    5.90
  -5  12   0  143.99    4.80
   5  12   0  140.29    6.70
  -5  12   0  145.19    6.60
  -5  12   0  132.09    6.40
   5  12   0  135.59    6.30
  -6 -12   0  282.97   10.10
   6 -12   0  296.07   11.30
   6 -12   0  292.47   11.40
   6 -12   0  287.97   11.40
  -6 -12   0  273.47   10.60
  -6 -12   0  289.57    9.70
  -6  12   0  285.17   10.40
   6  12   0  289.17   10.20
   6  12   0  290.97   10.90
  -6  12   0  283.47   10.60
  -6  12   0  294.07   10.00
   6  12   0  291.77    9.10
  -6  12   0  279.87    8.80
  -7 -12   0   89.39    5.50
   7 -12   0   86.49    5.90
   7 -12   0  103.79    6.30
  -7 -12   0   96.29    4.70
   7 -12   0   80.59    6.10
  -7 -12   0   93.69    5.20
   7  12   0   86.69    4.70
   7  12   0   90.79    5.70
  -7  12   0   91.69    4.90
  -7  12   0   87.09    5.50
   7  12   0   87.39    4.20
  -7  12   0   93.19    4.90
  -7  12   0   88.59    3.90
  -8 -12   0  163.18    6.60
   8 -12   0  151.18    7.90
   8 -12   0  151.18    8.10
   8 -12   0  156.88    7.90
  -8 -12   0  156.88    7.00
  -8 -12   0  143.69    7.30
   8  12   0  153.78    6.40
  -8  12   0  158.98    6.60
   8  12   0  161.38    6.00
   8  12   0  148.29    7.50
  -8  12   0  152.48    5.70
  -8  12   0  152.98    7.40
  -8  12   0  149.99    6.70
  -9 -12   0  113.89    6.30
  -9 -12   0  112.89    5.90
   9 -12   0  102.69    6.60
   9 -12   0  107.19    6.70
  -9 -12   0  107.49    5.40
   9 -12   0  118.59    7.30
  -9  12   0  107.09    5.70
   9  12   0  104.49    5.00
  -9  12   0  100.59    4.60
   9  12   0  108.59    6.50
   9  12   0  107.89    4.70
  -9  12   0  103.09    5.10
  -9  12   0  108.39    6.20
 -10 -12   0   33.20    4.00
  10 -12   0   31.00    4.50
 -10 -12   0   33.90    3.50
  10 -12   0   28.50    3.80
 -10 -12   0   28.50    3.40
  10 -12   0   26.90    4.00
 -10  12   0   31.20    3.70
 -10  12   0   25.80    2.60
  10  12   0   24.20    2.60
 -10  12   0   26.00    2.80
  10  12   0   25.70    3.80
 -10  12   0   25.80    3.50
  10  12   0   28.30    2.70
   0 -13   0    6.10    0.90
   0 -13   0    2.40    1.20
   0 -13   0    4.50    1.00
   0 -13   0    2.20    1.50
   0 -13   0    3.80    1.30
   0  13   0    6.90    2.00
   0  13   0    2.30    1.70
   0  13   0    5.60    1.80
   1 -13   0 2519.15   69.29
  -1 -13   0 2592.44   69.19
  -1 -13   0 2619.74   68.59
  -1 -13   0 2552.44   69.49
  -1 -13   0 2416.36   69.89
   1 -13   0 2491.85   69.89
   1 -13   0 2672.63   70.49
  -1  13   0 2636.94   71.19
  -1  13   0 2606.74   70.19
   1  13   0 2621.44   70.29
   1  13   0 2627.54   69.89
   1  13   0 2561.94   70.09
  -1  13   0 2591.54   68.59
   1  13   0 2424.96   69.99
  -1  13   0 2580.14   70.19
  -1  13   0 2618.84   69.69
   2 -13   0   55.59    3.60
  -2 -13   0   49.00    3.10
  -2 -13   0   51.89    3.20
  -2 -13   0   50.19    2.10
   2 -13   0   52.99    4.00
   2 -13   0   51.39    3.50
  -2 -13   0   47.40    2.00
   2  13   0   50.09    3.80
  -2  13   0   55.39    3.80
  -2  13   0   50.89    3.70
   2  13   0   53.49    3.40
   2  13   0   51.09    3.20
  -2  13   0   56.59    3.40
   2  13   0   53.49    4.00
  -2  13   0   50.89    5.20
  -2  13   0   55.79    2.60
  -2  13   0   55.79    4.00
   3 -13   0 1151.88   33.20
  -3 -13   0 1125.19   32.10
   3 -13   0 1154.28   31.90
   3 -13   0 1128.79   33.10
  -3 -13   0 1126.89   30.80
  -3 -13   0 1099.39   31.50
   3  13   0 1156.78   32.80
  -3  13   0 1107.39   32.50
  -3  13   0 1149.89   33.00
   3  13   0 1115.69   31.70
  -3  13   0 1140.09   32.00
  -3  13   0 1149.89   31.30
   3  13   0 1168.88   31.90
   4 -13   0   76.89    5.50
  -4 -13   0   79.29    5.20
   4 -13   0   87.89    4.30
  -4 -13   0   87.09    3.80
  -4 -13   0   88.89    4.20
   4 -13   0   96.59    5.50
   4 -13   0   90.69    5.30
  -4  13   0   86.69    5.00
   4  13   0   80.79    5.00
   4  13   0   93.09    5.00
  -4  13   0   84.29    4.00
  -4  13   0   86.29    4.80
  -4  13   0   77.69    4.60
   4  13   0   85.39    3.90
   5 -13   0  535.85   17.90
   5 -13   0  539.75   17.80
  -5 -13   0  546.15   15.90
  -5 -13   0  550.04   16.40
  -5 -13   0  547.25   17.20
   5 -13   0  544.65   17.90
  -5  13   0  530.95   17.00
  -5  13   0  566.24   17.10
  -5  13   0  543.15   16.30
   5  13   0  529.85   17.30
   5  13   0  511.75   15.50
  -5  13   0  534.35   14.90
   5  13   0  528.65   14.90
  -5  13   0  522.95   17.10
   5  13   0  561.04   17.10
   6 -13   0  204.98    9.00
  -6 -13   0  196.08    7.30
   6 -13   0  196.98    9.10
   6 -13   0  196.68    9.00
  -6 -13   0  203.58    7.80
  -6 -13   0  200.58    8.40
  -6  13   0  198.08    8.10
  -6  13   0  199.48    6.40
  -6  13   0  192.18    8.20
   6  13   0  208.58    8.60
  -6  13   0  200.78    7.60
   6  13   0  196.28    6.40
   6  13   0  208.48    8.00
  -7 -13   0  314.87   10.40
   7 -13   0  313.57   12.10
  -7 -13   0  302.07   11.40
   7 -13   0  306.97   12.10
  -7 -13   0  311.87   10.90
   7 -13   0  336.07   12.60
  -7  13   0  304.97   11.30
   7  13   0  313.17    9.50
  -7  13   0  299.87    9.40
   7  13   0  313.27   11.60
  -7  13   0  301.07   10.90
  -7  13   0  313.27   10.70
   7  13   0  307.87   10.70
  -8 -13   0   87.29    4.60
   8 -13   0   90.39    6.20
  -8 -13   0   80.29    5.50
  -8 -13   0   85.09    5.20
   8 -13   0   87.49    6.10
   8 -13   0   91.89    6.50
   8  13   0   86.89    3.90
  -8  13   0   88.19    5.00
   8  13   0   96.89    6.00
   8  13   0   90.49    4.70
  -8  13   0   79.69    5.40
  -8  13   0   88.99    4.90
  -9 -13   0   90.59    4.90
   9 -13   0   85.69    6.10
  -9 -13   0   88.89    5.40
   9 -13   0   92.59    6.40
   9 -13   0   95.09    6.20
  -9 -13   0   86.99    5.70
   9  13   0   86.29    3.90
   9  13   0   90.69    5.90
  -9  13   0   97.39    5.20
   9  13   0   90.19    4.60
  -9  13   0   80.09    3.90
  -9  13   0   92.49    5.80
  -9  13   0   88.69    4.70
 -10 -13   0  109.89    6.30
 -10 -13   0  107.19    5.90
  10 -13   0  110.69    7.10
  10 -13   0  103.59    6.70
  10 -13   0  116.09    6.80
 -10 -13   0  109.39    5.40
  10  13   0   98.49    4.70
 -10  13   0   94.79    4.90
  10  13   0  114.49    6.70
 -10  13   0   99.39    4.40
 -10  13   0  105.59    6.20
 -10  13   0  101.59    5.50
  10  13   0  102.49    4.10
   0 -14   0 1072.09   31.10
   0 -14   0 1034.90   30.20
   0 -14   0 1107.49   31.30
   0 -14   0 1092.29   31.90
   0 -14   0 1171.98   30.10
   0  14   0 1074.29   31.60
   0  14   0 1105.09   31.60
   0  14   0 1098.29   32.00
   0  14   0 1086.09   31.70
   1 -14   0    4.00    1.90
  -1 -14   0    0.10    1.00
  -1 -14   0   -0.10    1.40
   1 -14   0    3.50    1.90
  -1 -14   0    3.50    1.50
  -1 -14   0    2.40    1.50
   1 -14   0    2.70    1.20
   1  14   0    0.40    1.70
  -1  14   0    0.50    1.50
  -1  14   0    0.30    1.60
  -1  14   0    0.40    0.80
  -1  14   0    0.90    1.50
   1  14   0    1.10    1.40
  -1  14   0    1.60    1.90
   1  14   0    1.10    1.60
   1  14   0   -0.50    1.60
   2 -14   0 1292.27   36.70
  -2 -14   0 1279.47   33.90
   2 -14   0 1247.78   36.00
  -2 -14   0 1296.47   35.30
  -2 -14   0 1143.69   34.40
   2 -14   0 1291.17   36.10
  -2 -14   0 1282.77   35.60
  -2  14   0 1293.07   36.60
  -2  14   0 1227.88   36.20
  -2  14   0 1315.57   36.20
  -2  14   0 1306.47   37.80
   2  14   0 1292.07   35.80
   2  14   0 1249.47   36.20
   2  14   0 1289.27   35.50
   2  14   0 1315.97   36.60
  -3 -14   0   47.00    3.30
   3 -14   0   47.40    4.00
   3 -14   0   48.20    3.30
   3 -14   0   41.00    4.00
  -3 -14   0   45.80    2.20
  -3 -14   0   43.30    3.10
  -3  14   0   41.40    3.10
   3  14   0   40.70    4.20
   3  14   0   45.20    3.80
  -3  14   0   50.19    2.70
   3  14   0   47.60    3.10
  -3  14   0   46.90    4.00
   3  14   0   46.60    3.20
  -3  14   0   48.60    3.80
   4 -14   0  320.07   10.40
  -4 -14   0  317.07   10.80
   4 -14   0  311.67   11.60
   4 -14   0  296.57   11.50
  -4 -14   0  321.97    9.60
  -4  14   0  315.57   10.00
   4  14   0  309.57   11.20
   4  14   0  327.77   11.20
  -4  14   0  306.47   10.70
  -4  14   0  301.97   10.90
   4  14   0  300.77    9.90
  -4  14   0  308.67   11.30
   5 -14   0   94.39    5.80
   5 -14   0   99.09    5.80
  -5 -14   0  106.59    5.50
  -5 -14   0   94.39    4.70
  -5 -14   0   89.59    4.20
   5 -14   0   92.09    5.80
   5  14   0   95.89    5.20
  -5  14   0   90.99    5.10
  -5  14   0   92.79    4.50
   5  14   0   86.49    3.90
   5  14   0   95.99    5.50
  -5  14   0   91.99    5.40
  -5  14   0   95.89    5.90
   6 -14   0  232.38    9.90
  -6 -14   0  235.08    8.10
   6 -14   0  239.88   10.20
  -6 -14   0  240.78    8.70
   6 -14   0  229.48    9.90
  -6 -14   0  240.78    9.40
   6  14   0  241.18    9.60
   6  14   0  231.28    8.90
  -6  14   0  246.98    8.60
  -6  14   0  235.78    9.20
  -6  14   0  240.68    9.20
  -6  14   0  224.18    7.10
  -7 -14   0   83.99    4.50
   7 -14   0   87.99    5.70
  -7 -14   0   91.99    5.00
   7 -14   0   76.19    5.80
   7 -14   0   78.99    5.90
  -7 -14   0   76.39    5.20
   7  14   0   85.69    4.80
   7  14   0   76.29    5.40
  -7  14   0   85.49    4.60
   7  14   0   82.89    3.30
  -7  14   0   77.69    3.30
  -7  14   0   82.19    4.90
  -7  14   0   81.59    5.20
   8 -14   0  115.29    6.90
   8 -14   0  114.69    7.20
   8 -14   0  116.69    6.90
  -8 -14   0  115.79    5.20
  -8 -14   0  115.09    6.00
  -8 -14   0  118.59    6.40
   8  14   0  114.49    6.60
  -8  14   0  119.39    5.70
  -8  14   0  121.89    5.90
   8  14   0  113.49    4.10
  -8  14   0  108.19    4.30
   8  14   0  114.49    5.50
  -8  14   0  104.99    6.00
  -9 -14   0   69.79    5.20
   9 -14   0   63.59    5.80
   9 -14   0   68.19    5.50
   9 -14   0   68.99    5.60
  -9 -14   0   63.09    4.70
  -9 -14   0   69.09    4.20
  -9  14   0   58.49    3.10
   9  14   0   63.89    3.90
  -9  14   0   64.69    4.10
   9  14   0   66.09    5.40
  -9  14   0   67.09    5.00
  -9  14   0   68.59    4.50
   0 -15   0    0.50    1.60
   0 -15   0    2.10    1.30
   0 -15   0    1.10    1.20
   0  15   0    1.90    1.90
   0  15   0    2.60    1.70
   0  15   0    2.40    0.60
   0  15   0    1.30    1.90
   0  15   0    2.70    1.50
   1 -15   0 2071.89   59.39
  -1 -15   0 2162.78   59.09
  -1 -15   0 2125.09   58.29
   1 -15   0 2234.28   59.99
  -1 -15   0 2132.49   58.89
  -1 -15   0 2237.08   57.99
   1 -15   0 2138.69   58.69
  -1  15   0 2189.18   59.69
  -1  15   0 2135.09   59.69
   1  15   0 2228.98   59.39
   1  15   0 2112.29   59.79
  -1  15   0 2146.69   57.69
  -1  15   0 2296.07   60.79
  -1  15   0 2204.88   59.19
   1  15   0 2077.79   59.69
   1  15   0 2079.39   59.49
  -2 -15   0   18.30    2.20
  -2 -15   0   18.60    2.60
  -2 -15   0   16.20    2.60
   2 -15   0   18.80    2.80
   2 -15   0   15.40    2.60
  -2  15   0   15.90    2.60
  -2  15   0   16.40    2.90
   2  15   0   19.00    2.60
   2  15   0   10.50    2.10
   2  15   0   18.90    2.30
  -2  15   0   13.10    2.20
   2  15   0   13.50    2.50
  -2  15   0   17.70    1.90
  -2  15   0   17.30    3.60
  -3 -15   0  926.21   25.20
   3 -15   0  928.61   27.80
  -3 -15   0  914.51   26.30
   3 -15   0  901.31   27.60
   3 -15   0  946.81   26.60
  -3 -15   0  923.61   26.60
  -3  15   0  932.01   27.70
   3  15   0  922.31   27.50
   3  15   0  938.61   26.40
  -3  15   0  930.91   26.40
   3  15   0  892.91   27.30
   3  15   0  933.41   26.60
  -3  15   0  955.60   25.70
   4 -15   0  184.18    8.20
   4 -15   0  186.48    7.00
  -4 -15   0  176.88    6.10
  -4 -15   0  182.68    6.90
   4 -15   0  173.78    8.60
   4 -15   0  183.38    8.20
  -4 -15   0  185.98    7.50
   4  15   0  192.98    8.00
  -4  15   0  186.18    6.60
   4  15   0  180.08    6.70
  -4  15   0  179.48    7.60
  -4  15   0  190.68    8.10
   4  15   0  198.18    8.00
  -4  15   0  184.08    7.30
  -5 -15   0  740.53   20.80
   5 -15   0  712.43   23.10
  -5 -15   0  758.52   22.30
  -5 -15   0  742.33   21.50
   5 -15   0  743.33   23.00
   5 -15   0  741.43   23.10
  -5  15   0  734.23   22.00
  -5  15   0  758.42   21.30
   5  15   0  716.43   22.50
  -5  15   0  721.13   22.20
   5  15   0  678.53   20.80
  -5  15   0  738.63   22.60
   5  15   0  757.22   22.40
  -6 -15   0  121.09    6.40
  -6 -15   0  136.39    6.00
  -6 -15   0  132.99    5.30
   6 -15   0  135.09    7.10
   6 -15   0  125.99    7.10
   6 -15   0  141.69    7.30
  -6  15   0  131.79    6.30
  -6  15   0  135.79    6.50
  -6  15   0  123.69    6.20
  -6  15   0  136.79    5.80
   6  15   0  125.59    6.20
   6  15   0  130.09    6.70
  -7 -15   0  281.67   10.90
  -7 -15   0  290.97    9.70
  -7 -15   0  295.07   10.30
   7 -15   0  288.97   11.80
   7 -15   0  293.97   11.60
   7 -15   0  302.37   12.00
  -7  15   0  295.67   10.80
  -7  15   0  304.77   10.80
  -7  15   0  278.87    8.60
   7  15   0  296.57   11.20
   7  15   0  301.27   10.60
  -7  15   0  290.07   10.10
  -8 -15   0  179.68    7.00
  -8 -15   0  174.28    7.50
   8 -15   0  185.88    8.80
   8 -15   0  175.38    8.90
  -8 -15   0  199.88   11.20
  -8  15   0  182.28    7.90
  -8  15   0  187.58    7.70
  -8  15   0  175.78    7.20
   8  15   0  182.88    7.40
   8  15   0  174.98   11.80
  -8  15   0  168.08    5.80
   9 -15   0   83.69    6.10
   9 -15   0   87.79    6.30
   9 -15   0  105.59    6.80
  -9 -15   0   94.19    4.70
  -9 -15   0   90.39    5.70
  -9 -15   0   92.89    5.40
  -9  15   0   88.79    5.00
  -9  15   0   76.59    3.50
  -9  15   0   86.19    5.50
  -9  15   0   92.09    5.10
   9  15   0   85.69    4.60
   9  15   0  104.69    6.20
   0 -16   0 1369.46   39.10
   0 -16   0 1422.86   39.90
   0 -16   0 1458.95   38.20
   0 -16   0 1344.37   38.90
   0  16   0 1455.85   40.50
   0  16   0 1399.96   40.40
   0  16   0 1461.65   40.80
   0  16   0 1450.75   40.80
  -1 -16   0  112.29    4.20
  -1 -16   0  104.69    5.00
   1 -16   0   95.59    3.30
   1 -16   0  102.69    5.60
  -1 -16   0  110.09    5.30
  -1 -16   0  102.29    4.60
   1 -16   0  101.49    6.40
   1 -16   0   99.59    4.80
   1  16   0  103.29    5.60
  -1  16   0  115.09    5.80
  -1  16   0  109.09    5.60
  -1  16   0   99.19    5.30
  -1  16   0  102.59    3.90
   1  16   0   91.99    5.50
   1  16   0  102.59    5.70
  -1  16   0  109.39    6.40
   1  16   0  112.29    5.50
   2 -16   0  559.14   17.90
  -2 -16   0  518.45   18.00
   2 -16   0  551.64   17.20
  -2 -16   0  537.25   17.00
  -2 -16   0  568.14   16.40
   2 -16   0  551.94   17.30
   2  16   0  555.84   17.70
   2  16   0  546.95   16.70
  -2  16   0  569.84   17.70
  -2  16   0  563.64   19.00
  -2  16   0  494.75   17.90
   2  16   0  555.34   17.60
  -2  16   0  566.04   17.40
  -2  16   0  552.04   16.10
  -2  16   0  541.85   17.70
   2  16   0  572.24   17.20
  -3 -16   0   29.60    2.90
  -3 -16   0   27.00    1.60
   3 -16   0   31.90    3.10
   3 -16   0   19.60    2.90
  -3 -16   0   28.00    2.90
   3 -16   0   34.30    4.00
   3  16   0   29.50    2.60
  -3  16   0   35.10    3.60
  -3  16   0   32.90    3.40
   3  16   0   32.80    3.90
  -3  16   0   27.20    3.50
   3  16   0   30.30    3.60
  -3  16   0   29.20    2.70
   3  16   0   28.00    2.90
  -3  16   0   27.50    2.20
   4 -16   0  128.59    6.70
  -4 -16   0  137.29    6.10
  -4 -16   0  129.29    4.60
   4 -16   0  126.19    5.40
  -4 -16   0  131.89    5.50
   4 -16   0  118.89    6.60
  -4  16   0  133.99    6.60
  -4  16   0  132.39    5.10
   4  16   0  120.49    6.30
   4  16   0  125.19    5.30
   4  16   0  133.19    6.50
  -4  16   0  131.79    6.30
  -4  16   0  125.79    5.70
   5 -16   0  102.49    6.10
  -5 -16   0  106.49    5.60
   5 -16   0  103.69    6.20
  -5 -16   0  101.29    4.20
   5 -16   0   96.79    6.00
  -5 -16   0  113.59    5.10
  -5  16   0  105.59    4.70
  -5  16   0  101.09    5.20
  -5  16   0  102.19    5.50
   5  16   0   87.19    4.30
   5  16   0   99.29    5.80
   5  16   0  101.99    5.70
  -5  16   0  116.09    6.00
  -6 -16   0  117.39    4.80
   6 -16   0  115.59    6.80
  -6 -16   0  113.99    6.00
  -6 -16   0  120.29    5.50
   6 -16   0  110.79    6.50
   6 -16   0  112.49    6.60
   6  16   0  118.49    5.90
  -6  16   0  113.69    5.20
  -6  16   0  106.99    5.80
  -6  16   0  122.39    6.10
  -6  16   0  104.49    5.70
   6  16   0  111.29    6.30
   7 -16   0   28.70    3.90
  -7 -16   0   25.70    3.50
  -7 -16   0   28.10    2.60
   7 -16   0   25.60    3.80
  -7 -16   0   29.50    3.20
   7 -16   0   31.30    4.20
  -7  16   0   27.00    3.30
   7  16   0   27.10    3.00
  -7  16   0   28.40    3.20
   7  16   0   31.20    4.00
  -7  16   0   25.90    2.90
   8 -16   0   52.89    5.60
  -8 -16   0   54.39    3.50
   8 -16   0   49.10    5.60
   8 -16   0   61.29    5.20
  -8 -16   0   47.60    4.50
  -8 -16   0   53.39    4.60
  -8  16   0   42.00    2.20
  -8  16   0   48.70    4.30
  -8  16   0   46.20    4.00
   8  16   0   57.09    3.90
  -8  16   0   57.89    3.90
   8  16   0   54.49    4.90
   9 -16   0   44.10    5.00
   9 -16   0   38.40    4.30
  -9 -16   0   44.20    4.10
  -9 -16   0   43.50    3.30
  -9 -16   0   41.30    4.40
   9 -16   0   49.50    5.00
  -9  16   0   45.90    3.90
   9  16   0   41.30    3.40
   9  16   0   48.40    4.90
  -9  16   0   44.90    3.80
  -9  16   0   46.50    4.30
   0 -17   0    2.40    1.30
   0 -17   0    2.90    0.90
   0 -17   0    3.00    1.80
   0 -17   0    4.10    1.50
   0  17   0    4.50    2.00
   0  17   0    3.50    1.80
   0  17   0    2.10    1.90
   0  17   0    1.70    2.20
   1 -17   0 1132.69   32.30
   1 -17   0 1085.39   31.20
   1 -17   0 1075.59   31.90
  -1 -17   0 1097.79   31.50
  -1 -17   0 1084.09   30.60
  -1 -17   0 1088.29   31.10
  -1 -17   0 1117.59   30.20
   1  17   0 1112.39   32.20
  -1  17   0 1138.09   33.20
   1  17   0 1096.29   32.20
  -1  17   0 1108.79   31.80
  -1  17   0 1101.69   32.20
  -1  17   0 1089.89   32.10
   1  17   0 1083.39   31.90
  -1  17   0 1103.59   30.00
  -2 -17   0  290.07   10.40
   2 -17   0  299.37   11.10
   2 -17   0  289.57   10.60
   2 -17   0  287.97   10.40
  -2 -17   0  292.67    9.60
  -2 -17   0  269.57   10.50
  -2 -17   0  285.57   10.00
  -2  17   0  292.17   10.50
  -2  17   0  286.37    9.30
   2  17   0  321.07   10.60
  -2  17   0  303.47   11.10
   2  17   0  300.97   10.10
  -2  17   0  300.77   10.90
   2  17   0  269.67   10.60
   2  17   0  302.67   11.00
  -2  17   0  312.27   12.40
   3 -17   0 1734.73   46.40
  -3 -17   0 1668.63   44.50
  -3 -17   0 1705.63   47.30
   3 -17   0 1696.03   47.50
  -3 -17   0 1664.53   46.70
   3 -17   0 1655.73   47.20
  -3 -17   0 1659.13   46.10
  -3  17   0 1670.33   47.00
   3  17   0 1672.53   46.00
   3  17   0 1685.63   46.40
  -3  17   0 1644.64   47.10
   3  17   0 1650.53   47.10
   3  17   0 1701.33   47.30
  -3  17   0 1680.43   45.80
  -3  17   0 1638.84   47.40
   4 -17   0  181.38    8.30
  -4 -17   0  187.78    7.10
  -4 -17   0  185.98    6.00
  -4 -17   0  186.28    7.50
   4 -17   0  186.38    7.00
   4 -17   0  186.98    8.70
   4 -17   0  195.88    8.40
   4  17   0  175.38    6.90
  -4  17   0  190.08    8.20
   4  17   0  177.68    8.00
  -4  17   0  189.98    7.30
  -4  17   0  175.18    7.80
  -4  17   0  193.18    6.60
   4  17   0  190.18    8.10
   5 -17   0  547.25   18.30
   5 -17   0  544.35   18.40
   5 -17   0  570.74   18.50
  -5 -17   0  565.14   17.50
  -5 -17   0  557.64   16.80
  -5 -17   0  553.14   15.90
  -5  17   0  554.74   16.40
  -5  17   0  541.05   17.10
   5  17   0  532.25   16.40
  -5  17   0  535.95   17.60
   5  17   0  563.34   18.00
   5  17   0  567.44   17.90
  -5  17   0  572.04   18.10
  -6 -17   0  124.19    4.90
   6 -17   0  128.99    7.20
   6 -17   0  132.09    7.10
   6 -17   0  127.09    7.10
  -6 -17   0  134.89    6.40
  -6 -17   0  127.19    5.80
  -6  17   0  126.39    6.30
  -6  17   0  122.59    6.00
  -6  17   0  131.69    6.60
   6  17   0  129.89    6.70
   6  17   0  114.59    4.50
  -6  17   0  129.29    5.40
   6  17   0  133.89    6.40
  -7 -17   0  298.77   10.50
   7 -17   0  297.97   12.00
   7 -17   0  321.97   12.30
  -7 -17   0  294.97   11.00
  -7 -17   0  287.77    9.60
   7 -17   0  297.57   11.70
   7  17   0  296.77   11.40
  -7  17   0  292.97   11.00
   7  17   0  298.97   10.70
  -7  17   0  297.97   10.80
  -7  17   0  300.57   10.10
  -8 -17   0  180.38    7.60
   8 -17   0  165.18    8.40
   8 -17   0  188.58    9.30
   8 -17   0  177.08    8.80
  -8 -17   0  172.28    7.90
  -8 -17   0  172.18    6.60
  -8  17   0  171.58    7.60
  -8  17   0  177.08    7.70
   8  17   0  171.48    7.20
  -8  17   0  176.78    7.00
   8  17   0  187.78    8.50
  -9 -17   0   72.89    4.00
  -9 -17   0   76.49    4.90
   9 -17   0   75.69    5.50
   9 -17   0   84.69    6.30
   9 -17   0   74.69    5.80
  -9 -17   0   69.49    5.40
   9  17   0   68.99    4.20
  -9  17   0   68.09    4.40
  -9  17   0   75.89    4.70
  -9  17   0   71.89    4.90
   9  17   0   83.19    5.80
   0 -18   0  107.29    5.00
   0 -18   0  113.99    4.00
   0 -18   0  106.79    5.80
   0 -18   0  108.59    4.90
   0  18   0  120.29    6.20
   0  18   0  114.19    6.10
   0  18   0  123.29    6.10
   0  18   0  120.59    6.40
   1 -18   0   37.40    4.00
   1 -18   0   33.40    3.70
  -1 -18   0   31.60    2.70
  -1 -18   0   28.20    2.10
  -1 -18   0   31.40    2.70
   1 -18   0   28.80    2.70
  -1 -18   0   31.40    3.20
  -1  18   0   28.60    3.90
   1  18   0   30.50    3.40
   1  18   0   32.20    3.90
  -1  18   0   36.20    3.90
   1  18   0   39.10    4.10
  -1  18   0   34.20    3.80
  -1  18   0   24.60    3.00
   1  18   0   29.60    3.50
   2 -18   0  189.18    8.20
  -2 -18   0  176.38    7.50
   2 -18   0  199.88    7.90
  -2 -18   0  176.48    7.40
   2 -18   0  189.28    7.60
  -2 -18   0  187.28    7.70
  -2 -18   0  187.18    6.70
   2  18   0  177.88    7.90
  -2  18   0  183.28    8.10
   2  18   0  188.88    7.20
   2  18   0  196.78    7.70
  -2  18   0  174.78    6.30
  -2  18   0  177.88    9.20
   2  18   0  177.68    7.90
  -2  18   0  180.88    8.00
  -2  18   0  185.98    7.70
   3 -18   0   33.10    3.90
   3 -18   0   26.80    3.60
  -3 -18   0   30.40    3.40
  -3 -18   0   33.70    4.70
   3 -18   0   23.50    2.70
  -3 -18   0   29.90    3.40
  -3  18   0   29.20    2.60
  -3  18   0   21.70    3.10
   3  18   0   19.50    2.90
  -3  18   0   23.10    3.10
  -3  18   0   20.90    2.90
   3  18   0   30.10    3.70
   3  18   0   24.60    2.90
   3  18   0   25.80    2.60
   4 -18   0  111.59    6.30
   4 -18   0  114.89    6.70
   4 -18   0  116.39    5.20
  -4 -18   0  109.89    3.90
  -4 -18   0  117.69    5.40
  -4 -18   0  116.49    5.50
   4 -18   0  118.09    6.30
   4  18   0  117.79    6.20
  -4  18   0  120.59    6.10
   4  18   0  113.19    6.20
  -4  18   0  114.29    6.30
  -4  18   0  110.49    6.10
   4  18   0  108.19    5.10
  -4  18   0  108.99    5.10
  -4  18   0  119.89    4.70
  -5 -18   0   19.90    3.10
   5 -18   0   20.30    3.50
  -5 -18   0   21.60    2.90
  -5 -18   0   16.30    1.80
   5 -18   0   16.70    3.20
   5 -18   0   20.30    3.60
  -5  18   0   28.10    3.50
   5  18   0   19.30    2.30
   5  18   0   15.40    2.70
  -5  18   0   22.60    2.40
   5  18   0   19.30    3.00
  -5  18   0   20.90    3.30
  -5  18   0   19.60    2.60
  -6 -18   0   46.10    3.70
   6 -18   0   49.80    5.10
   6 -18   0   42.90    4.70
  -6 -18   0   44.30    4.00
  -6 -18   0   46.60    3.20
   6 -18   0   48.50    4.90
  -6  18   0   38.90    3.90
   6  18   0   43.90    4.00
  -6  18   0   46.40    3.30
   6  18   0   50.99    4.80
  -6  18   0   43.50    3.70
  -6  18   0   48.60    4.30
  -7 -18   0    8.90    1.80
   7 -18   0    9.10    2.80
   7 -18   0    6.60    2.80
  -7 -18   0    9.60    2.40
   7 -18   0    8.70    2.90
  -7 -18   0    5.70    2.40
  -7  18   0    9.60    2.20
  -7  18   0   10.50    2.50
   7  18   0   11.10    2.90
  -7  18   0    5.70    2.30
   7  18   0    6.70    2.10
   8 -18   0   14.10    3.20
  -8 -18   0   20.10    3.30
  -8 -18   0   24.30    3.20
  -8 -18   0   16.90    2.20
   8 -18   0   15.30    3.40
   8 -18   0   16.10    3.50
   8  18   0   16.10    3.40
  -8  18   0   16.20    2.50
   8  18   0   18.40    2.70
  -8  18   0   19.50    3.00
  -8  18   0   24.30    3.20
  -9 -18   0    9.10    2.60
   9 -18   0   13.90    3.70
  -9 -18   0    7.90    3.10
   9 -18   0    5.80    2.80
  -9 -18   0    5.30    1.80
   9 -18   0    7.70    2.60
  -9  18   0    6.80    2.30
   9  18   0    8.90    2.90
  -9  18   0   11.10    2.50
  -9  18   0    6.80    2.10
   9  18   0    5.60    1.90
   0 -19   0    3.10    2.20
   0 -19   0    1.10    2.20
   0 -19   0    0.70    1.40
   0 -19   0    2.80    1.40
   0 -19   0    3.20    1.40
   0  19   0    0.40    1.80
   0  19   0    2.80    2.50
   0  19   0    1.10    1.90
   0  19   0    2.70    2.20
   1 -19   0 1212.28   34.70
   1 -19   0 1269.77   35.20
  -1 -19   0 1201.08   32.80
  -1 -19   0 1181.88   34.30
   1 -19   0 1136.99   33.80
  -1 -19   0 1190.48   33.30
  -1 -19   0 1160.98   33.60
   1  19   0 1200.98   34.60
  -1  19   0 1228.38   35.90
  -1  19   0 1227.18   34.70
   1  19   0 1278.47   34.90
   1  19   0 1200.88   35.10
  -1  19   0 1181.28   34.90
   1  19   0 1206.28   35.00
  -1  19   0 1174.98   34.90
  -1  19   0 1191.28   32.50
   2 -19   0   91.79    4.90
   2 -19   0   91.99    5.30
  -2 -19   0   91.09    4.20
  -2 -19   0   87.79    4.80
  -2 -19   0   88.69    4.50
  -2 -19   0   86.89    5.10
   2 -19   0   99.29    5.70
   2  19   0   89.79    5.50
  -2  19   0   92.99    5.30
  -2  19   0   99.29    6.60
   2  19   0   80.59    5.40
   2  19   0   89.49    5.10
  -2  19   0   85.09    3.70
  -2  19   0   91.99    5.40
   2  19   0   95.29    4.70
  -2  19   0   88.39    5.40
   3 -19   0  965.10   28.40
  -3 -19   0  979.30   28.00
  -3 -19   0  967.30   27.20
  -3 -19   0  911.81   27.60
   3 -19   0  933.31   28.60
   3 -19   0  970.30   27.50
  -3  19   0  956.90   28.40
   3  19   0  949.80   27.60
  -3  19   0  993.40   28.30
   3  19   0  955.50   28.50
  -3  19   0  919.71   26.70
   3  19   0  930.41   27.00
   3  19   0  939.81   28.30
  -3  19   0  944.31   28.50
  -4 -19   0  188.08    7.30
  -4 -19   0  193.68    7.40
   4 -19   0  185.78    8.40
  -4 -19   0  170.18    7.60
   4 -19   0  190.28    8.80
  -4 -19   0  172.68    5.50
   4 -19   0  185.28    6.90
   4 -19   0  176.48    8.20
  -4  19   0  183.38    6.90
  -4  19   0  180.28    7.90
   4  19   0  178.38    8.10
  -4  19   0  187.08    8.20
   4  19   0  170.28    7.90
   4  19   0  174.08    7.00
  -4  19   0  183.08    8.00
  -5 -19   0  470.15   14.50
   5 -19   0  465.85   15.90
  -5 -19   0  476.75   14.90
  -5 -19   0  448.56   13.10
   5 -19   0  496.55   16.20
   5 -19   0  444.96   16.00
  -5  19   0  456.45   15.50
   5  19   0  465.25   15.50
  -5  19   0  446.96   15.60
  -5  19   0  464.85   15.30
   5  19   0  443.46   15.30
  -5  19   0  471.05   13.90
  -5  19   0  446.46   14.50
   5  19   0  439.36   14.10
   6 -19   0  134.29    7.30
   6 -19   0  135.99    7.20
  -6 -19   0  138.69    5.80
  -6 -19   0  134.09    6.50
  -6 -19   0  143.29    6.10
   6 -19   0  119.19    7.10
   6  19   0  128.79    6.50
   6  19   0  137.29    7.10
  -6  19   0  132.89    6.60
  -6  19   0  145.19    6.30
  -6  19   0  138.19    6.90
  -6  19   0  137.69    5.60
   7 -19   0  191.38   10.90
  -7 -19   0  185.88    7.50
   7 -19   0  192.78    9.00
  -7 -19   0  166.28    6.30
  -7 -19   0  171.58    7.80
  -7  19   0  186.68    8.20
  -7  19   0  183.38    7.60
  -7  19   0  183.98    7.00
   7  19   0  192.88    8.50
   7  19   0  177.48    7.70
  -8 -19   0  173.48    6.50
  -8 -19   0  186.18    7.60
  -8 -19   0  192.58    8.20
   8 -19   0  166.78    8.60
   8 -19   0  185.18    9.00
   8 -19   0  177.78    8.90
   8  19   0  179.78    7.50
  -8  19   0  185.28    7.40
  -8  19   0  180.18    7.60
   8  19   0  187.98    8.50
  -8  19   0  183.18    7.90
   0 -20   0   11.90    2.00
   0 -20   0   10.60    2.40
   0 -20   0   11.30    2.60
   0  20   0   11.10    3.00
   0  20   0   14.40    2.90
   0  20   0   21.00    3.10
   0  20   0   14.80    2.90
  -1 -20   0    2.30    1.40
  -1 -20   0    2.10    1.40
  -1 -20   0    2.20    1.10
   1 -20   0    2.10    2.00
   1 -20   0    1.60    1.90
  -1 -20   0    2.60    2.00
   1 -20   0    4.50    1.40
  -1  20   0    2.80    2.00
   1  20   0    0.90    2.20
   1  20   0    2.20    1.80
   1  20   0    2.90    2.10
   1  20   0    4.40    2.20
  -1  20   0    4.30    2.50
  -1  20   0    0.70    1.90
  -1  20   0    2.80    2.60
  -2 -20   0   18.00    2.70
   2 -20   0   22.40    3.50
  -2 -20   0   19.50    2.50
  -2 -20   0   22.20    2.40
  -2 -20   0   25.30    2.40
   2 -20   0   20.50    2.80
   2 -20   0   24.00    3.60
   2  20   0   22.40    3.50
   2  20   0   11.00    2.40
  -2  20   0   19.70    3.10
  -2  20   0   21.20    3.60
  -2  20   0   17.50    3.00
   2  20   0   25.20    2.70
   2  20   0   17.60    2.70
  -2  20   0   15.20    1.60
  -2  20   0   12.70    3.30
  -3 -20   0    8.60    2.30
  -3 -20   0    9.00    2.10
   3 -20   0   11.00    2.50
   3 -20   0    5.20    2.30
   3 -20   0    8.30    2.20
  -3 -20   0    6.40    2.10
  -3  20   0    7.70    2.30
  -3  20   0    8.30    2.40
  -3  20   0   10.80    1.80
   3  20   0    9.70    1.80
  -3  20   0    4.30    2.20
   3  20   0    7.10    2.40
   3  20   0   10.40    2.80
   3  20   0    6.50    2.20
   4 -20   0   36.50    3.00
  -4 -20   0   31.50    3.70
   4 -20   0   35.60    4.00
   4 -20   0   40.40    4.30
  -4 -20   0   37.20    3.70
  -4 -20   0   37.40    3.40
   4 -20   0   33.10    3.70
   4  20   0   28.10    3.40
  -4  20   0   40.00    4.50
  -4  20   0   36.70    3.90
  -4  20   0   36.50    4.00
   4  20   0   31.80    3.00
  -4  20   0   40.00    2.90
   4  20   0   34.90    3.80
   5 -20   0    4.40    2.50
  -5 -20   0    2.80    1.80
   5 -20   0    2.40    2.10
   5 -20   0    4.10    2.30
  -5 -20   0    2.70    0.90
  -5 -20   0    2.80    1.80
   5 -20   0    1.90    1.30
   5  20   0    5.60    1.70
  -5  20   0    4.00    2.30
  -5  20   0    4.80    1.60
   5  20   0    3.60    2.30
  -5  20   0    4.60    2.30
  -5  20   0    3.10    1.60
   5  20   0    4.20    2.20
  -5  20   0    2.30    1.80
   6 -20   0   14.30    3.30
  -6 -20   0   10.00    2.50
  -6 -20   0   12.60    1.60
  -6 -20   0   10.50    2.30
   6 -20   0   11.70    3.00
   6 -20   0   12.20    3.10
  -6  20   0   12.20    2.20
  -6  20   0    8.50    2.40
  -6  20   0   11.80    3.00
   6  20   0   10.30    2.70
  -6  20   0   14.20    2.90
   6  20   0    6.80    1.60
   6  20   0   11.90    2.60
  -6  20   0    9.60    2.10
   7 -20   0    1.20    2.40
  -7 -20   0    2.30    1.30
   7 -20   0    1.50    2.40
   7 -20   0    1.70    2.20
  -7 -20   0    1.50    1.80
   7  20   0    2.60    2.00
   7  20   0    2.50    2.20
  -7  20   0    0.40    1.70
  -7  20   0    2.10    1.70
  -7  20   0    2.20    2.40
  -8 -20   0    1.80    2.10
   8 -20   0    3.10    2.40
  -8 -20   0    1.10    1.40
  -8 -20   0    5.30    2.30
   8 -20   0    4.50    2.70
   8 -20   0    5.70    2.70
   8  20   0    2.70    2.00
  -8  20   0    5.50    2.20
   8  20   0    3.80    2.40
  -8  20   0    2.30    1.80
  -8  20   0    9.10    2.60
   0 -21   0    0.70    2.00
   0 -21   0   -1.30    1.80
   0 -21   0    3.60    1.40
   0  21   0    4.30    2.00
   0  21   0    0.70    2.20
   0  21   0    1.10    1.80
   0  21   0    1.80    2.00
  -1 -21   0  862.01   24.00
  -1 -21   0  846.92   25.70
   1 -21   0  886.71   26.50
  -1 -21   0  848.12   25.00
   1 -21   0  907.61   26.10
  -1 -21   0  883.31   24.70
   1 -21   0  826.82   25.20
   1  21   0  860.21   25.80
   1  21   0  841.62   26.40
  -1  21   0  904.01   26.30
   1  21   0  882.41   26.20
   1  21   0  847.62   26.40
  -1  21   0  893.81   26.50
  -1  21   0  896.81   27.40
  -1  21   0  878.11   26.50
  -2 -21   0   31.70    2.90
  -2 -21   0   38.30    2.60
  -2 -21   0   36.60    3.60
   2 -21   0   35.10    3.80
   2 -21   0   35.60    3.50
   2 -21   0   37.70    3.40
   2  21   0   36.10    3.60
   2  21   0   29.50    3.40
  -2  21   0   34.00    3.70
   2  21   0   34.70    3.90
  -2  21   0   25.90    3.30
  -2  21   0   43.00    5.10
  -2  21   0   43.70    4.50
   2  21   0   37.30    2.90
   3 -21   0  734.13   22.90
  -3 -21   0  749.23   22.30
   3 -21   0  751.12   21.80
   3 -21   0  710.63   22.90
  -3 -21   0  746.53   21.30
  -3 -21   0  737.73   21.60
  -3 -21   0  693.63   22.20
  -3  21   0  734.93   22.80
  -3  21   0  716.23   22.90
   3  21   0  718.93   21.30
  -3  21   0  757.52   22.60
  -3  21   0  707.33   20.70
   3  21   0  728.23   22.10
   3  21   0  744.63   22.90
   3  21   0  767.72   22.90
   4 -21   0   74.89    5.40
  -4 -21   0   70.29    4.70
  -4 -21   0   76.09    4.40
   4 -21   0   81.19    5.60
   4 -21   0   75.19    4.10
   4 -21   0   77.39    5.40
  -4 -21   0   75.29    5.00
   4  21   0   71.79    5.10
   4  21   0   72.09    4.20
  -4  21   0   81.39    5.20
  -4  21   0   76.19    5.40
  -4  21   0   81.39    5.20
  -4  21   0   71.99    3.70
   4  21   0   73.19    5.20
  -5 -21   0  357.16   11.70
  -5 -21   0  337.27   12.10
   5 -21   0  361.76   12.80
  -5 -21   0  347.57   11.70
  -5 -21   0  317.57    9.60
   5 -21   0  344.07   12.80
   5 -21   0  334.17   10.90
   5 -21   0  333.97   12.80
   5  21   0  332.27   12.40
  -5  21   0  339.67   12.60
   5  21   0  335.97   12.30
  -5  21   0  334.07   12.10
  -5  21   0  333.17   11.10
  -5  21   0  346.37   12.40
   5  21   0  335.97   11.30
   6 -21   0  155.68   11.20
  -6 -21   0  131.29    4.70
  -6 -21   0  136.19    6.40
   6 -21   0  150.28    7.60
  -6 -21   0  139.49    6.30
   6 -21   0  158.88    7.80
  -6  21   0  138.39    7.10
  -6  21   0  140.19    6.60
  -6  21   0  140.69    7.10
  -6  21   0  131.89    6.80
   6  21   0  138.79    6.80
  -6  21   0  140.89    5.60
   6  21   0  147.59    8.40
   7 -21   0  171.08    8.20
   7 -21   0  166.78    8.50
  -7 -21   0  163.38    8.80
  -7 -21   0  158.88    5.60
   7 -21   0  197.78   12.00
  -7 -21   0  168.28    7.40
  -7  21   0  161.08    7.90
   7  21   0  154.88    7.30
   7  21   0  164.48    8.00
  -7  21   0  156.48    6.80
  -7  21   0  153.88    6.20
  -7  21   0  165.78    7.70
  -8 -21   0  133.29    5.30
  -8 -21   0  150.28    7.10
   8 -21   0  165.18    8.30
  -8 -21   0  154.18    6.80
   8 -21   0  147.09    7.80
   8 -21   0  156.78    8.30
  -8  21   0  151.48    7.10
  -8  21   0  153.58    7.60
   8  21   0  149.99    7.60
   8  21   0  145.69    6.70
  -8  21   0  148.89    6.00
  -8  21   0  150.48    6.60
   0 -22   0    4.70    2.40
   0 -22   0    6.20    1.60
   0 -22   0    1.60    2.10
   0  22   0    3.90    2.30
   0  22   0    3.50    2.20
   0  22   0    5.10    2.20
   0  22   0    0.90    2.40
  -1 -22   0    6.60    1.50
  -1 -22   0    4.20    1.60
   1 -22   0    1.90    2.10
   1 -22   0    4.60    1.60
  -1 -22   0    6.40    2.40
   1 -22   0    3.40    1.90
  -1 -22   0    3.10    1.10
   1  22   0    3.50    1.70
  -1  22   0    3.50    2.70
  -1  22   0    1.90    2.10
   1  22   0    4.80    2.30
   1  22   0    4.70    2.20
   1  22   0    4.40    2.50
  -1  22   0    4.90    2.20
  -1  22   0    3.20    2.10
  -2 -22   0    6.10    1.80
   2 -22   0    6.80    2.30
   2 -22   0    9.90    2.00
   2 -22   0    6.90    2.40
  -2 -22   0    7.30    1.80
  -2 -22   0    3.90    2.20
  -2 -22   0    8.30    1.70
   2  22   0    4.70    2.40
  -2  22   0    3.70    2.00
  -2  22   0    6.70    2.20
   2  22   0    5.50    2.60
   2  22   0    6.00    2.30
   2  22   0    6.70    2.00
  -2  22   0    7.10    3.50
  -2  22   0    7.80    2.70
   3 -22   0    5.60    2.10
  -3 -22   0    6.30    1.90
   3 -22   0    5.20    1.80
  -3 -22   0    4.90    2.10
  -3 -22   0    6.70    1.80
   3 -22   0    3.80    2.30
  -3 -22   0   10.10    1.90
  -3  22   0    5.70    2.80
  -3  22   0    8.70    2.30
  -3  22   0    5.00    1.30
   3  22   0    4.70    2.00
   3  22   0    8.60    2.60
   3  22   0    4.70    1.70
  -3  22   0    4.10    2.30
   3  22   0    4.00    2.00
  -4 -22   0   -1.50    1.60
   4 -22   0    2.30    1.40
   4 -22   0    0.70    2.00
   4 -22   0    4.80    2.20
  -4 -22   0    1.70    2.10
  -4 -22   0   -0.40    1.50
   4 -22   0    2.00    2.20
   4  22   0    0.50    2.10
  -4  22   0   -1.00    1.80
   4  22   0    1.40    1.60
   4  22   0    0.50    2.00
  -4  22   0    0.90    1.20
  -4  22   0    1.00    2.10
  -4  22   0   -1.60    2.00
  -5 -22   0    1.90    1.80
   5 -22   0    0.70    2.20
   5 -22   0    1.50    2.20
  -5 -22   0    2.20    2.00
  -5 -22   0    2.00    2.30
   5 -22   0    1.80    2.20
   5 -22   0    2.00    1.30
   5  22   0    1.70    2.10
  -5  22   0    2.60    2.10
   5  22   0    2.60    1.60
  -5  22   0    0.70    1.30
  -5  22   0    5.20    2.30
  -5  22   0    0.70    2.20
   5  22   0    1.90    2.30
  -6 -22   0    6.90    2.60
   6 -22   0    1.80    2.30
  -6 -22   0    4.30    2.00
   6 -22   0    2.80    2.70
  -6 -22   0    5.50    2.10
   6 -22   0    0.60    2.30
  -6  22   0    3.40    2.50
   6  22   0    0.60    1.50
  -6  22   0    6.00    2.30
  -6  22   0    4.00    2.50
   6  22   0    4.60    2.50
   6  22   0    3.90    2.20
  -7 -22   0    4.20    2.30
  -7 -22   0    2.10    2.10
   7 -22   0    1.30    2.60
  -7 -22   0    2.50    2.20
   7 -22   0    1.00    2.30
   7 -22   0    6.10    2.70
  -7 -22   0    0.70    1.10
  -7  22   0    2.40    2.20
  -7  22   0    0.60    2.10
   7  22   0    3.30    2.00
  -7  22   0    0.00    1.60
   7  22   0    4.20    2.80
   0 -23   0   -1.30    1.90
   0 -23   0    2.20    2.10
   0 -23   0    7.30    1.50
   0  23   0    3.60    2.00
   0  23   0    2.00    2.10
   0  23   0    1.90    1.90
   0  23   0   -0.90    2.10
   1 -23   0  828.12   24.70
   1 -23   0  776.32   23.40
  -1 -23   0  808.92   23.90
  -1 -23   0  744.93   22.90
  -1 -23   0  784.62   22.00
  -1 -23   0  798.92   22.80
   1 -23   0  829.92   24.10
  -1  23   0  835.22   24.40
  -1  23   0  823.72   25.40
  -1  23   0  778.82   24.60
   1  23   0  769.02   24.60
   1  23   0  796.02   24.60
  -1  23   0  809.72   24.60
   1  23   0  785.72   24.60
   1  23   0  770.72   24.20
   2 -23   0   23.80    2.80
   2 -23   0   18.90    2.80
  -2 -23   0   24.90    2.60
   2 -23   0   18.40    3.10
  -2 -23   0   24.60    2.40
  -2 -23   0   26.00    3.40
  -2 -23   0   23.50    2.30
  -2  23   0   20.20    3.20
  -2  23   0   21.40    3.30
  -2  23   0   23.10    3.50
   2  23   0   13.90    2.80
   2  23   0   18.10    3.10
   2  23   0   22.60    2.70
  -2  23   0   21.20    4.20
   2  23   0   21.50    3.40
   3 -23   0  513.75   17.10
  -3 -23   0  530.05   16.50
   3 -23   0  521.75   16.90
  -3 -23   0  487.05   15.90
  -3 -23   0  512.05   15.30
  -3 -23   0  511.45   15.40
   3 -23   0  501.45   15.70
  -3  23   0  466.75   14.40
   3  23   0  514.45   16.30
   3  23   0  500.85   17.00
  -3  23   0  507.95   16.70
   3  23   0  514.25   15.40
  -3  23   0  516.35   17.00
  -3  23   0  507.55   17.10
   3  23   0  511.35   17.00
   4 -23   0  108.79    6.40
   4 -23   0  101.49    6.30
  -4 -23   0  112.89    6.00
   4 -23   0  108.49    6.30
  -4 -23   0  107.49    5.10
  -4 -23   0  111.19    5.50
   4 -23   0  102.79    4.90
  -4 -23   0  112.29    5.40
  -4  23   0   92.39    4.30
   4  23   0  100.89    6.00
  -4  23   0  111.89    6.20
   4  23   0  109.69    6.30
   4  23   0   99.09    5.20
  -4  23   0  108.19    6.30
  -4  23   0  107.39    6.00
  -5 -23   0  296.17   10.80
  -5 -23   0  302.77   11.20
   5 -23   0  293.97   11.70
  -5 -23   0  299.47   10.40
   5 -23   0  299.77   11.50
   5 -23   0  304.27   14.20
   5 -23   0  283.77    9.70
  -5  23   0  289.67   11.10
  -5  23   0  314.77   11.50
   5  23   0  301.47   12.40
  -5  23   0  284.67    9.60
   5  23   0  296.27   10.20
   5  23   0  308.27   11.40
  -6 -23   0  115.29    5.70
   6 -23   0  102.29    6.60
   6 -23   0  107.49    6.70
  -6 -23   0  113.49    5.80
  -6 -23   0  106.09    6.10
   6 -23   0  101.49    6.50
  -6  23   0  111.89    6.30
  -6  23   0  102.89    4.80
  -6  23   0  103.49    5.90
  -6  23   0  110.29    6.40
   6  23   0  107.39    6.30
  -7 -23   0  187.98    7.80
   7 -23   0  180.18    8.80
  -7 -23   0  181.98    8.30
   7 -23   0  190.58    8.90
  -7 -23   0  192.38    7.80
   7 -23   0  193.48    9.00
  -7  23   0  182.78    8.40
  -7  23   0  174.98    7.10
  -7  23   0  191.68    8.60
   7  23   0  190.68    8.60
   7  23   0  183.58    8.00
   0 -24   0   21.50    3.20
   0 -24   0   20.60    2.50
   0 -24   0   14.50    3.00
   0  24   0   17.50    2.90
   0  24   0   20.50    3.90
   0  24   0   23.60    3.30
   0  24   0   19.20    3.30
   1 -24   0    7.40    1.60
  -1 -24   0    2.80    1.90
  -1 -24   0    6.30    1.40
  -1 -24   0    3.10    2.40
  -1 -24   0    2.70    1.40
   1 -24   0    4.00    2.40
   1 -24   0    0.00    2.00
  -1  24   0    1.10    2.60
  -1  24   0    3.40    2.00
   1  24   0    2.00    2.40
  -1  24   0    3.30    2.20
   1  24   0    2.30    2.30
  -1  24   0    0.20    2.10
   1  24   0    3.60    1.70
   1  24   0    1.70    2.10
   2 -24   0   11.70    2.80
  -2 -24   0    7.70    1.80
  -2 -24   0    9.30    2.60
   2 -24   0    9.60    2.40
  -2 -24   0    7.60    1.50
  -2 -24   0    8.20    1.70
   2  24   0   11.60    2.60
   2  24   0   10.00    2.80
   2  24   0    7.30    2.40
   2  24   0    8.20    2.00
  -2  24   0    5.50    2.30
  -2  24   0   10.30    2.70
  -2  24   0    6.00    2.50
  -3 -24   0    2.20    1.70
  -3 -24   0    1.20    1.50
   3 -24   0    0.50    1.50
   3 -24   0    1.10    2.30
   3 -24   0    4.90    2.10
  -3 -24   0    1.70    2.10
   3  24   0    0.90    2.10
   3  24   0   -0.90    1.80
  -3  24   0    0.30    2.30
   3  24   0    2.00    1.20
  -3  24   0   -1.20    1.90
  -3  24   0    3.80    2.10
   3  24   0    1.60    2.00
   4 -24   0   17.00    2.20
  -4 -24   0   16.70    2.50
   4 -24   0   13.50    3.10
   4 -24   0    8.50    2.60
  -4 -24   0   16.90    3.10
  -4 -24   0   18.50    2.60
  -4 -24   0   16.00    2.50
   4 -24   0   13.80    3.20
   4  24   0   13.60    2.20
  -4  24   0   16.70    3.10
  -4  24   0   14.70    2.90
  -4  24   0   13.00    3.00
   4  24   0    9.20    2.90
   4  24   0   12.80    3.10
   5 -24   0    1.50    1.20
  -5 -24   0    1.60    1.80
   5 -24   0   -0.40    2.20
   5 -24   0    0.00    2.30
   5 -24   0    1.90    2.10
  -5 -24   0    1.20    2.00
  -5 -24   0   -0.50    2.10
   5  24   0    2.40    2.40
   5  24   0    1.20    1.60
  -5  24   0    1.40    2.00
  -5  24   0    2.30    2.30
  -5  24   0    0.80    1.40
  -5  24   0    1.60    2.30
   6 -24   0    2.90    2.40
   6 -24   0    6.20    2.60
  -6 -24   0    5.30    2.60
   6 -24   0    4.40    2.60
  -6  24   0    5.00    2.20
   6  24   0    4.80    2.50
   6  24   0    5.10    2.30
  -6  24   0    4.50    1.60
  -6  24   0    8.00    2.80
   6  24   0    0.10    1.80
  -6  24   0    7.10    2.70
  -7 -24   0    2.30    2.40
   7 -24   0   -1.60    2.20
  -7 -24   0    0.90    2.10
   7 -24   0    1.70    2.50
  -7 -24   0   -0.70    1.90
   7 -24   0    0.00    2.30
  -7  24   0   -2.30    1.50
  -7  24   0    0.30    2.30
   7  24   0    1.50    1.80
  -7  24   0    3.30    2.40
   7  24   0    3.10    2.50
   0 -25   0    5.80    1.40
   0 -25   0    0.20    1.90
   0 -25   0    2.10    2.30
   0  25   0    0.90    2.10
   0  25   0    3.40    2.40
   0  25   0    1.90    2.40
   0  25   0    2.40    1.90
   1 -25   0  599.44   18.40
  -1 -25   0  591.74   19.00
  -1 -25   0  547.05   17.40
   1 -25   0  554.34   17.80
   1 -25   0  577.64   18.90
  -1 -25   0  554.14   16.20
  -1 -25   0  599.84   18.50
  -1  25   0  572.54   19.00
   1  25   0  619.14   19.00
  -1  25   0  602.64   19.80
   1  25   0  585.04   19.30
   1  25   0  579.24   18.10
   1  25   0  569.34   19.10
  -1  25   0  604.34   18.70
  -1  25   0  570.24   19.00
  -2 -25   0   21.00    2.10
  -2 -25   0   22.70    2.50
  -2 -25   0   28.80    2.50
   2 -25   0   23.50    3.70
  -2 -25   0   19.50    2.90
   2 -25   0   20.30    2.80
   2 -25   0   26.40    3.30
  -2  25   0   26.30    3.90
   2  25   0   17.70    3.00
   2  25   0   25.00    2.90
   2  25   0   16.70    3.30
  -2  25   0   27.10    3.60
   2  25   0   22.20    3.30
  -2  25   0   20.80    3.10
   3 -25   0  516.75   16.20
  -3 -25   0  525.95   15.70
   3 -25   0  533.45   17.60
  -3 -25   0  543.15   15.80
  -3 -25   0  477.95   16.00
  -3 -25   0  534.55   17.10
   3 -25   0  537.25   17.40
   3  25   0  520.65   17.50
   3  25   0  530.35   16.90
  -3  25   0  546.05   17.40
   3  25   0  546.15   17.80
  -3  25   0  530.75   17.60
   3  25   0  508.05   15.80
  -3  25   0  551.74   18.00
   4 -25   0   77.09    4.10
  -4 -25   0   85.89    4.60
   4 -25   0   80.39    5.60
  -4 -25   0   82.89    4.30
  -4 -25   0   80.49    5.30
   4 -25   0   90.59    5.60
  -4 -25   0   78.19    4.20
  -4  25   0   87.39    5.40
  -4  25   0   78.39    5.70
  -4  25   0   76.69    5.20
   4  25   0   82.59    5.80
   4  25   0   75.39    4.50
   5 -25   0  221.48    7.80
  -5 -25   0  229.48    9.20
  -5 -25   0  236.48    8.50
   5 -25   0  220.58    9.90
  -5 -25   0  222.58    8.40
   5 -25   0  217.28    9.70
   5 -25   0  236.08    9.60
  -5 -25   0  216.08    8.80
   5  25   0  216.78    8.30
  -5  25   0  225.98   12.90
  -5  25   0  231.38    9.80
   5  25   0  237.78    9.70
   5  25   0  217.08    9.50
   6 -25   0   55.79    5.20
  -6 -25   0   65.39    5.10
  -6 -25   0   57.09    4.00
   6 -25   0   67.09    5.50
   6 -25   0   71.99    6.90
  -6 -25   0   65.39    4.40
  -6  25   0   68.29    5.30
  -6  25   0   63.99    5.10
   6  25   0   50.79    3.50
   6  25   0   66.79    4.90
   6  25   0   59.59    5.10
  -6  25   0   56.89    4.60
   0 -26   0   66.09    5.10
   0 -26   0   57.89    3.60
   0 -26   0   68.99    4.80
   0  26   0   74.09    4.70
   0  26   0   58.49    5.30
   0  26   0   68.59    5.10
   0  26   0   58.09    4.90
   1 -26   0    5.90    1.50
   1 -26   0    2.10    1.70
   1 -26   0    2.60    2.40
  -1 -26   0    2.80    1.90
  -1 -26   0    2.30    2.30
  -1  26   0    4.70    2.20
   1  26   0    2.70    2.10
  -1  26   0    3.70    2.60
  -1  26   0    3.50    2.60
   1  26   0    1.50    2.10
   1  26   0    2.30    2.40
  -1  26   0    4.00    2.40
   1  26   0    3.90    1.90
  -2 -26   0   38.90    2.40
   2 -26   0   46.60    3.70
  -2 -26   0   41.90    3.10
  -2 -26   0   43.80    4.00
  -2 -26   0   42.70    2.90
   2 -26   0   37.60    4.00
   2 -26   0   39.60    3.70
   2  26   0   52.79    5.30
   2  26   0   53.09    6.40
   2  26   0   38.20    4.20
   2  26   0   40.50    3.10
  -2  26   0   31.00    3.80
  -2  26   0   31.30    4.00
  -2  26   0   38.20    4.00
  -3 -26   0    2.40    1.60
   3 -26   0   10.90    2.30
  -3 -26   0    3.60    2.40
   3 -26   0    3.60    1.60
  -3 -26   0    4.30    1.50
   3  26   0    7.20    2.50
  -3  26   0    1.90    2.40
   3  26   0    4.50    2.00
  -3  26   0    3.70    2.00
  -3  26   0    4.10    2.60
   3  26   0    5.10    2.30
   4 -26   0   23.70    3.60
   4 -26   0   22.00    2.50
  -4 -26   0   21.90    2.40
   4 -26   0   25.60    3.30
  -4 -26   0   18.50    3.20
  -4 -26   0   21.40    2.50
   4 -26   0   19.60    3.40
  -4  26   0   25.80    3.90
   4  26   0   20.20    2.80
  -4  26   0   21.50    3.40
  -4  26   0   22.80    3.50
   4  26   0   24.40    3.60
   4  26   0   24.00    3.60
  -5 -26   0   11.40    2.80
   5 -26   0   11.90    3.00
  -5 -26   0   11.80    2.30
  -5 -26   0   10.80    2.10
   5 -26   0   10.20    2.80
   5 -26   0   11.70    2.80
   5  26   0    9.30    2.70
   5  26   0    6.80    2.00
  -5  26   0    9.70    2.80
   5  26   0   13.30    3.00
  -5  26   0    9.80    2.70
  -5  26   0   16.90    3.10
  -6 -26   0   18.70    2.60
  -6 -26   0   20.70    2.80
   6 -26   0   23.70    3.70
  -6 -26   0   15.30    2.80
   6 -26   0   19.70    3.80
   6 -26   0   18.10    3.40
  -6  26   0   15.90    3.10
   6  26   0   21.70    3.30
  -6  26   0   16.00    3.40
   6  26   0   24.60    3.60
   6  26   0   13.70    2.30
  -6  26   0   16.40    3.10
   0 -27   0    3.10    2.40
   0 -27   0    1.40    1.50
   0 -27   0    2.00    2.00
   0  27   0    3.70    2.00
   0  27   0    2.20    1.90
   0  27   0    4.00    3.00
   0  27   0    3.10    2.30
  -1 -27   0  382.46   14.30
  -1 -27   0  415.16   13.70
   1 -27   0  413.46   13.50
   1 -27   0  399.66   13.20
  -1 -27   0  378.96   12.60
   1 -27   0  410.96   14.40
  -1  27   0  399.06   13.70
  -1  27   0  389.36   14.20
   1  27   0  392.86   14.30
  -1  27   0  412.06   15.30
   1  27   0  408.16   14.70
   1  27   0  401.66   14.10
   1  27   0  403.16   13.10
  -2 -27   0    5.70    1.70
   2 -27   0    3.80    3.30
  -2 -27   0    4.90    1.20
   2 -27   0    2.10    1.60
  -2 -27   0    4.60    2.20
   2  27   0    6.30    2.50
  -2  27   0    4.00    2.60
  -2  27   0    7.10    2.40
   2  27   0    8.60    2.50
  -2  27   0    1.10    2.10
   2  27   0    6.00    1.70
   2  27   0    8.90    3.00
   3 -27   0  288.87   11.40
   3 -27   0  320.47   11.40
  -3 -27   0  284.27    9.40
  -3 -27   0  281.57    9.90
  -3 -27   0  312.17    9.70
   3 -27   0  286.27   10.10
  -3 -27   0  303.57   12.70
   3  27   0  304.87   10.90
  -3  27   0  304.77   11.40
   3  27   0  287.47   11.50
  -3  27   0  301.87   11.50
   3  27   0  286.47   11.40
  -3  27   0  308.37   11.80
   4 -27   0   66.09    5.40
   4 -27   0   61.49    3.60
   4 -27   0   73.09    5.30
   4 -27   0   68.49    4.90
  -4 -27   0   71.19    4.90
  -4 -27   0   59.69    3.60
  -4 -27   0   56.29    4.00
  -4 -27   0   64.59    3.60
  -4  27   0   64.79    5.20
   4  27   0   62.29    4.10
  -4  27   0   60.69    4.70
  -4  27   0   66.39    6.00
   4  27   0   72.49    5.30
   4  27   0   77.19    5.40
  -5 -27   0  180.38    7.10
   5 -27   0  172.48    8.70
   5 -27   0  196.38    8.40
   5 -27   0  184.38    8.60
  -5 -27   0  189.68    8.20
  -5 -27   0  181.68    6.90
   5  27   0  192.28    8.60
   5  27   0  186.38    7.40
  -5  27   0  183.18    8.10
   5  27   0  186.58    8.50
  -5  27   0  186.38    8.70
  -5  27   0  181.58    8.30
   0 -28   0   48.20    4.10
   0 -28   0   45.20    4.50
   0 -28   0   43.60    3.20
   0  28   0   44.70    4.40
   0  28   0   45.20    3.90
   0  28   0   46.30    4.50
   0  28   0   42.10    4.70
  -1 -28   0    0.50    2.10
  -1 -28   0    2.70    2.10
   1 -28   0    1.30    1.70
   1 -28   0    2.30    2.20
   1  28   0   -0.60    2.60
   1  28   0    0.80    1.50
   1  28   0    2.20    2.30
  -1  28   0   -0.10    2.20
  -1  28   0    1.70    1.80
  -1  28   0    0.40    2.00
  -1  28   0    1.00    2.70
  -2 -28   0   86.29    5.50
   2 -28   0   94.29    4.80
   2 -28   0  101.69    5.20
  -2 -28   0   94.99    4.40
  -2 -28   0   85.29    3.60
  -2 -28   0   94.19    5.80
   2 -28   0   88.19    5.80
   2  28   0   88.79    4.40
   2  28   0   82.39    5.80
   2  28   0   88.09    6.00
  -2  28   0   90.29    5.80
   2  28   0   95.39    5.60
  -2  28   0  100.89    5.60
  -2  28   0  100.89    6.20
  -3 -28   0    4.10    2.10
  -3 -28   0    0.40    1.20
  -3 -28   0    2.80    1.40
   3 -28   0    2.70    1.30
   3 -28   0    3.80    2.60
  -3  28   0    2.40    2.20
   3  28   0    1.80    2.30
   3  28   0    4.40    2.60
  -3  28   0    3.60    2.10
   3  28   0    2.20    1.80
  -3  28   0    4.40    2.10
  -4 -28   0   30.30    3.40
  -4 -28   0   31.20    2.60
   4 -28   0   28.40    2.50
   4 -28   0   30.10    3.90
   4 -28   0   30.00    4.00
   4  28   0   33.50    4.00
  -4  28   0   35.60    3.90
  -4  28   0   38.70    4.40
   4  28   0   27.90    3.80
   4  28   0   35.70    3.40
  -4  28   0   33.50    4.00
   0 -29   0    3.70    2.40
   0 -29   0    1.30    1.90
   0  29   0   -0.10    2.00
   0  29   0    1.00    2.20
   0  29   0    0.20    2.60
   0  29   0   -2.20    1.40
   1 -29   0  276.57   10.90
  -1 -29   0  290.07   11.00
   1 -29   0  274.97   10.00
  -1 -29   0  252.47    9.40
   1 -29   0  301.47   10.40
  -1 -29   0  291.07   10.60
  -1  29   0  298.77   11.90
   1  29   0  262.97    9.60
  -1  29   0  290.27   10.50
  -1  29   0  273.77   11.10
  -1  29   0  298.47   11.40
   1  29   0  296.77   11.60
   1  29   0  274.37   10.90
   1  29   0  270.37   11.10
  -2 -29   0    6.10    2.70
   2 -29   0    5.50    2.60
   2 -29   0    4.70    1.80
  -2 -29   0    5.80    2.30
   2  29   0    4.60    2.80
  -2  29   0    6.30    2.70
  -2  29   0    1.60    2.30
   2  29   0    7.00    2.50
   2  29   0    4.70    1.60
   2  29   0    6.20    2.40
  -2  29   0    7.10    2.20
   3 -29   0  225.98    9.30
   3 -29   0  203.58    7.60
  -3 -29   0  188.08    6.90
   3 -29   0  221.18    8.90
  -3 -29   0  216.78    8.70
  -3  29   0  196.28    9.00
  -3  29   0  228.48   10.70
   3  29   0  200.48    9.20
  -3  29   0  211.78    9.40
   3  29   0  213.78    8.90
   3  29   0  222.28    9.50
   4 -29   0   20.70    2.20
   4 -29   0   28.80    3.80
   4 -29   0   16.90    3.40
  -4 -29   0   20.30    2.90
   4 -29   0   30.90    3.90
  -4 -29   0   19.30    2.20
   4  29   0   28.70    4.00
   4  29   0   18.90    3.40
   4  29   0   19.00    3.40
  -4  29   0   23.90    3.70
  -4  29   0   18.90    3.20
  -4  29   0   15.80    2.80
   0 -30   0   67.69    5.20
   0 -30   0   55.09    3.60
   0 -30   0   69.49    4.60
   0  30   0   67.49    5.20
   0  30   0   62.79    4.10
   0  30   0   67.89    5.60
   0  30   0   61.79    5.20
  -1 -30   0   -0.30    1.70
   1 -30   0    3.40    2.40
   1 -30   0   -0.20    1.60
  -1 -30   0    2.90    2.20
   1  30   0    2.50    2.30
  -1  30   0   -0.50    2.10
  -1  30   0    1.20    1.80
   1  30   0    1.40    2.10
  -1  30   0    2.70    2.60
   1  30   0    2.00    1.60
  -1  30   0    1.50    2.40
   1  30   0    3.30    2.70
  -2 -30   0   75.19    4.90
   2 -30   0   70.39    4.50
   2 -30   0   66.29    4.10
   2 -30   0   71.39    5.20
  -2 -30   0   78.49    5.50
  -2  30   0   69.59    5.30
   2  30   0   70.99    5.70
  -2  30   0   74.29    5.40
   2  30   0   69.59    5.00
   2  30   0   73.99    5.30
  -2  30   0   70.89    4.70
   2  30   0   69.89    3.70
   0 -31   0   -0.40    1.60
   0 -31   0    0.20    1.50
   0  31   0   -0.40    1.50
   0  31   0    0.20    2.30
   0  31   0    0.00    2.10
   0  31   0    1.70    2.30
 -11   0   1    8.00    2.60
  11   0  -1   -0.70    2.70
 -11   0   1    1.60    2.10
 -11   0   1    2.10    2.70
 -10   0   1    3.10    2.20
 -10   0   1    1.70    2.20
 -10   0   1   -0.40    2.40
  10   0  -1    0.40    2.00
  10   0  -1    0.70    2.60
  -9   0   1    0.30    1.70
  -9   0   1    0.80    2.00
   9   0  -1   -1.00    2.20
  -9   0   1   -0.30    2.20
   9   0  -1    1.60    2.00
   9   0  -1   -0.90    0.80
   8   0  -1    0.70    1.00
   8   0  -1    0.30    1.90
  -8   0   1   -0.10    2.10
  -8   0   1    1.40    2.10
   8   0  -1   -0.80    2.30
  -8   0   1    3.20    2.30
  -7   0   1    0.00    1.70
   7   0  -1    0.80    0.90
   7   0  -1   -3.20    2.00
  -7   0   1    1.90    1.90
  -7   0   1    0.30    1.80
  -7   0   1   -0.10    0.70
   7   0  -1    4.30    2.20
   7   0  -1    2.70    2.30
   6   0  -1    0.40    2.00
  -6   0   1    1.00    1.80
   6   0  -1    2.60    1.90
  -6   0   1    2.10    1.90
   6   0  -1   -0.10    1.60
  -6   0   1    3.60    2.30
  -6   0   1    2.20    1.60
   5   0  -1    0.00    1.30
   5   0  -1    0.70    1.40
  -5   0   1    0.10    1.50
  -5   0   1   -1.00    1.10
   5   0  -1    0.10    1.40
  -5   0   1   -0.60    1.20
  -4   0   1    0.50    1.20
   4   0  -1    0.70    1.30
  -4   0   1    1.20    1.20
   4   0  -1    1.10    1.50
   4   0  -1   -0.80    1.50
  -4   0   1    0.70    1.00
   3   0  -1    0.80    1.00
  -3   0   1    2.20    1.20
   3   0  -1    0.70    1.20
   3   0  -1    1.20    0.90
  -3   0   1    0.10    0.80
  -3   0   1    0.90    1.20
  -2   0   1    0.50    0.50
  -2   0   1    0.20    0.70
   2   0  -1    1.60    0.90
  -2   0   1    0.30    0.60
  -2   0   1    0.00    0.50
   2   0  -1    0.30    0.70
   2   0  -1    0.40    0.70
  -1   0   1    2.00    0.60
  -1   0   1    0.20    0.30
   1   0  -1    1.00    0.50
  -1   0   1    0.70    0.50
  -1   0   1    1.00    0.30
  -1   0   1    1.50    0.50
   1   0  -1    0.40    0.40
   1   0  -1    0.20    0.30
   1   0  -1    1.50    0.70
  -1   0   1    1.20    0.40
  -1   0   1    1.60    0.50
   1   0  -1    0.20    0.30
   1   0  -1    0.80    0.40
  -1   0   1    0.90    0.30
   0   0   1    0.40    0.30
   0   0  -1    1.10    0.60
   0   0   1    0.00    0.20
   0   0  -1   -0.10    0.20
   0   0  -1    0.60    0.50
   1   0   1    2.70    0.70
  -1   0  -1    0.40    0.40
   1   0   1    0.40    0.60
  -1   0  -1    2.60    0.60
  -1   0  -1    1.00    0.40
   1   0   1    0.60    0.40
   1   0   1    1.20    0.40
   1   0   1    0.50    0.50
  -1   0  -1    0.90    0.50
  -1   0  -1    1.10    0.60
   1   0   1    0.90    0.50
   1   0   1    0.70    0.40
   1   0   1    1.40    0.60
  -1   0  -1    1.60    0.60
  -1   0  -1    0.00    0.40
   2   0   1   -0.10    0.80
  -2   0  -1    0.30    0.70
   2   0   1   -0.60    0.70
   2   0   1    1.20    1.10
  -2   0  -1    1.70    0.50
  -2   0  -1    0.80    0.80
  -2   0  -1    0.20    0.70
   3   0   1    1.80    0.90
  -3   0  -1    0.40    0.90
  -3   0  -1    1.20    0.60
   3   0   1    0.30    1.10
   3   0   1   -0.40    1.20
  -3   0  -1   -0.60    0.90
  -3   0  -1    0.90    1.10
  -4   0  -1    0.40    1.30
  -4   0  -1    0.80    0.60
  -4   0  -1    0.70    1.30
   4   0   1    0.00    1.00
   4   0   1    1.10    1.50
   4   0   1   -0.30    1.30
  -4   0  -1    0.90    1.30
   5   0   1    0.20    1.10
  -5   0  -1    1.10    1.50
  -5   0  -1    1.20    1.70
  -5   0  -1    1.40    1.50
   5   0   1   -0.40    1.50
   5   0   1   -0.90    1.40
  -5   0  -1    1.40    0.70
   5   0   1   -0.10    1.60
  -6   0  -1    0.10    1.80
   6   0   1    0.00    1.30
  -6   0  -1   -1.00    1.60
  -6   0  -1    2.30    2.00
   6   0   1    2.00    2.10
   6   0   1   -0.30    2.80
  -7   0  -1    1.40    1.70
  -7   0  -1    1.10    2.00
  -7   0  -1    2.90    1.80
   7   0   1    0.90    2.00
   7   0   1    2.70    2.40
   7   0   1    0.80    1.30
   8   0   1   -0.20    2.30
   8   0   1   -1.00    1.10
   8   0   1    0.90    2.10
  -8   0  -1   -1.10    1.80
  -8   0  -1   -0.40    1.90
  -8   0  -1   -0.30    2.00
   9   0   1    1.40    1.20
  -9   0  -1   -0.60    1.80
   9   0   1    3.30    2.40
  -9   0  -1    1.10    2.40
  -9   0  -1    1.90    2.00
   9   0   1   -0.20    2.50
 -10   0  -1   -0.40    2.10
  10   0   1    0.20    2.00
 -10   0  -1   -0.90    2.10
  10   0   1   -0.70    1.10
  10   0   1   -2.20    2.70
 -10   0  -1   -3.60    2.10
 -11   0  -1    1.70    2.30
  11   0   1    1.60    2.80
 -11   0  -1    4.10    2.30
 -11   0  -1    2.00    2.70
  11   0   1    4.40    2.10
  11  -1  -1  131.39    7.40
  11  -1  -1  157.08    8.00
 -11  -1   1  149.88    7.20
 -11  -1   1  152.68    7.10
 -11  -1   1  158.18    7.70
 -11   1   1  142.19    6.90
 -11   1   1  148.69    7.10
  11   1  -1  147.39    7.60
 -11   1   1  150.78    7.70
 -10  -1   1  194.18    8.60
 -10  -1   1  184.38    8.00
  10  -1  -1  187.18    8.90
  10  -1  -1  181.28    8.00
  10   1  -1  190.98    8.80
 -10   1   1  179.48    8.00
 -10   1   1  187.78    8.70
 -10   1   1  187.28    8.00
  10   1  -1  185.98    7.90
   9  -1  -1  211.28    8.90
  -9  -1   1  218.18    9.40
   9  -1  -1  228.48    9.80
  -9  -1   1  223.18    8.90
   9  -1  -1  209.68    7.10
  -9  -1   1  215.18    8.90
  -9   1   1  227.78    8.90
  -9   1   1  218.68    9.40
  -9   1   1  217.88    8.80
   9   1  -1  226.78    9.60
   9   1  -1  224.58    8.80
   8  -1  -1  534.35   16.80
  -8  -1   1  534.15   17.10
   8  -1  -1  505.45   15.10
   8  -1  -1  517.25   17.50
  -8  -1   1  535.85   16.80
  -8  -1   1  505.15   16.50
   8  -1  -1  519.85   17.30
   8   1  -1  489.65   14.50
  -8   1   1  487.45   14.40
   8   1  -1  511.15   17.20
  -8   1   1  513.15   16.60
  -8   1   1  534.55   16.60
   8   1  -1  531.15   16.70
  -8   1   1  505.15   17.00
   7  -1  -1  144.39    7.00
  -7  -1   1  127.09    6.20
   7  -1  -1  146.09    6.60
   7  -1  -1  143.79    7.20
  -7  -1   1  141.69    6.50
  -7  -1   1  127.89    6.70
   7   1  -1  133.79    6.90
  -7   1   1  135.99    6.30
  -7   1   1  146.09    7.00
  -7   1   1  135.69    4.80
  -7   1   1  140.09    6.40
   7   1  -1  136.39    4.90
  -6  -1   1 1945.21   53.29
   6  -1  -1 1917.11   53.69
  -6  -1   1 1878.01   52.99
   6  -1  -1 1978.30   53.59
   6  -1  -1 1978.30   53.19
  -6  -1   1 1872.31   52.69
  -6  -1   1 1887.11   52.29
   6   1  -1 1865.01   51.29
  -6   1   1 1961.30   53.39
   6   1  -1 1901.01   53.39
   6   1  -1 1976.70   52.99
  -6   1   1 1819.72   52.89
  -6   1   1 1861.61   52.49
   6   1  -1 2002.80   53.59
  -6   1   1 1877.01   52.79
  -5  -1   1  158.38    6.40
  -5  -1   1  154.98    6.50
   5  -1  -1  164.98    6.90
   5  -1  -1  158.58    6.60
   5  -1  -1  155.98    7.10
  -5  -1   1  146.59    6.00
  -5  -1   1  153.88    6.80
  -5   1   1  155.08    6.40
  -5   1   1  151.48    6.20
   5   1  -1  153.78    6.80
   5   1  -1  158.48    6.40
  -5   1   1  156.98    6.80
   5   1  -1  159.08    6.90
   4  -1  -1 5643.74  151.68
  -4  -1   1 5756.02  152.68
  -4  -1   1 5925.81  152.98
  -4  -1   1 5828.12  153.28
  -4   1   1 5780.52  152.98
  -4   1   1 5724.43  153.38
  -4   1   1 5749.02  152.98
   3  -1  -1   20.80    2.50
   3  -1  -1   18.10    1.20
  -3  -1   1   18.50    1.70
   3  -1  -1   20.70    1.90
  -3  -1   1   17.00    2.00
  -3  -1   1   17.20    2.00
   3   1  -1   17.20    2.10
   3   1  -1   19.10    1.80
   3   1  -1   14.50    1.90
  -3   1   1   18.70    2.20
  -3   1   1   16.00    1.80
   2   1  -1 4722.53  124.39
  -1  -1   1   77.59    2.70
   1  -1  -1   75.19    2.70
   1  -1  -1   80.69    3.00
  -1  -1   1   80.59    3.10
  -1  -1   1   82.59    2.30
  -1  -1   1   81.89    3.00
   1  -1  -1   72.89    3.00
  -1  -1   1   76.79    2.70
   1  -1  -1   83.09    2.90
  -1  -1   1   75.39    2.70
   1  -1  -1   78.39    2.80
   1  -1  -1   73.59    2.80
  -1  -1   1   77.89    2.40
   1  -1  -1   75.09    2.80
  -1  -1   1   79.69    2.80
  -1  -1   1   77.29    2.70
  -1  -1   1   78.29    2.40
  -1   1   1   80.59    2.90
  -1   1   1   75.69    2.70
  -1   1   1   78.59    2.80
   1   1  -1   78.49    2.70
   1   1  -1   73.79    2.70
  -1   1   1   75.09    2.90
   1   1  -1   76.29    2.60
   1   1  -1   84.69    2.40
   1   1  -1   84.79    3.20
   1   1  -1   73.09    2.70
   1   1  -1   77.99    2.60
  -1   1   1   82.99    2.30
   1   1  -1   79.99    2.40
   1   1  -1   82.59    2.40
   0  -1   1    0.10    0.20
   0  -1   1   -0.10    0.20
   0  -1   1    0.00    0.10
   1  -1   1  290.17    8.20
   1  -1   1  273.27    8.20
  -1  -1  -1  269.97    8.40
  -1  -1  -1  273.97    8.20
   1  -1   1  269.67    8.10
   1  -1   1  285.07    8.00
  -1  -1  -1  281.37    8.20
   1  -1   1  293.37    8.50
  -1  -1  -1  273.67    8.20
   1  -1   1  284.97    8.20
  -1  -1  -1  276.67    8.00
  -1  -1  -1  265.17    8.40
  -1   1  -1  298.07    8.10
   1   1   1  275.07    8.40
  -1   1  -1  281.97    8.10
   1   1   1  281.67    8.00
  -1   1  -1  278.77    8.10
   1   1   1  278.07    8.40
  -1   1  -1  273.77    8.40
  -1   1  -1  286.97    8.00
   1   1   1  284.37    8.20
   1   1   1  278.97    8.20
  -1   1  -1  271.77    8.20
   1   1   1  283.57    7.70
   2   1   1 5674.63  149.19
  -3  -1  -1  795.12   23.30
   3  -1   1  819.12   24.00
   3  -1   1  823.82   24.10
   3  -1   1  835.92   23.80
  -3  -1  -1  854.31   23.60
  -3  -1  -1  817.12   23.60
   3   1   1  810.72   24.00
   3   1   1  804.72   23.70
  -3   1  -1  825.82   23.40
  -3   1  -1  841.22   23.40
   3   1   1  824.32   23.90
  -3   1  -1  855.01   22.50
  -4  -1  -1 1499.55   41.30
  -4  -1  -1 1486.55   41.70
   4  -1   1 1490.75   42.20
   4  -1   1 1457.95   41.70
   4  -1   1 1490.75   42.00
  -4  -1  -1 1526.45   41.50
   4   1   1 1504.25   41.90
   4   1   1 1465.05   41.80
  -4   1  -1 1519.65   41.80
   4   1   1 1494.55   40.90
  -4   1  -1 1497.15   41.30
   4   1   1 1435.06   42.00
  -4   1  -1 1516.25   40.20
  -4   1  -1 1576.24   41.40
  -5  -1  -1 1513.65   41.70
   5  -1   1 1518.05   42.30
   5  -1   1 1462.55   42.40
  -5  -1  -1 1462.15   41.90
  -5  -1  -1 1497.95   41.50
   5   1   1 1503.85   42.20
  -5   1  -1 1521.75   41.60
  -5   1  -1 1497.25   41.50
   5   1   1 1476.75   42.30
  -5   1  -1 1475.45   41.90
   5   1   1 1482.15   40.90
  -6  -1  -1  748.23   22.30
  -6  -1  -1  738.63   22.00
   6  -1   1  741.73   22.70
  -6  -1  -1  758.52   22.60
   6  -1   1  723.63   21.60
   6  -1   1  747.63   23.20
  -6   1  -1  739.53   22.50
   6   1   1  760.92   24.00
   6   1   1  735.13   22.90
  -6   1  -1  730.63   22.10
   6   1   1  722.03   21.30
   7  -1   1  789.42   24.30
   7  -1   1  805.32   24.70
  -7  -1  -1  770.52   23.60
  -7  -1  -1  778.82   23.90
  -7  -1  -1  797.92   23.50
   7  -1   1  762.52   22.90
   7   1   1  790.12   24.40
   7   1   1  795.82   22.60
  -7   1  -1  792.62   23.50
  -7   1  -1  794.62   23.50
   7   1   1  786.92   24.20
  -7   1  -1  797.22   24.10
  -8  -1  -1  147.99    7.30
   8  -1   1  151.78    7.40
   8  -1   1  149.59    7.80
  -8  -1  -1  146.19    6.90
   8  -1   1  143.19    6.00
  -8  -1  -1  150.88    6.80
   8   1   1  144.99    5.70
  -8   1  -1  156.58    6.90
  -8   1  -1  145.29    7.20
   8   1   1  158.88    7.30
  -8   1  -1  142.39    6.70
   8   1   1  157.18    7.70
   9  -1   1  215.18    9.50
  -9  -1  -1  194.78    8.20
  -9  -1  -1  205.08    8.40
  -9  -1  -1  205.38    8.90
   9  -1   1  208.48    9.10
   9  -1   1  201.78    7.30
  -9   1  -1  206.58    8.30
  -9   1  -1  211.98    9.00
  -9   1  -1  206.28    8.40
   9   1   1  203.68    9.30
   9   1   1  195.78    6.90
   9   1   1  219.68    9.00
 -10  -1  -1   29.10    3.50
  10  -1   1   28.40    3.60
  10  -1   1   30.10    4.20
 -10  -1  -1   20.40    3.30
  10  -1   1   24.50    2.40
 -10  -1  -1   31.50    3.90
 -10   1  -1   33.80    4.00
  10   1   1   25.90    3.50
 -10   1  -1   34.60    5.50
  10   1   1   31.40    4.20
 -10   1  -1   24.60    3.40
  11  -1   1  179.08    9.00
 -11  -1  -1  199.28    8.30
 -11  -1  -1  198.68    8.90
  11  -1   1  185.08    8.40
 -11  -1  -1  194.18    8.20
  11   1   1  181.28    8.70
 -11   1  -1  187.78    8.00
 -11   1  -1  194.28    8.90
  11   1   1  189.48    8.40
 -11   1  -1  191.78    8.20
  11  -2  -1    0.50    2.70
 -11  -2   1    4.40    2.40
 -11  -2   1    0.40    2.60
 -11  -2   1    3.00    2.20
  11  -2  -1    2.00    1.70
  11   2  -1   -0.10    2.60
  11   2  -1    2.10    2.30
 -11   2   1    4.20    2.20
 -11   2   1    0.60    1.90
 -11   2   1   -0.40    2.40
  10  -2  -1   -0.20    1.90
 -10  -2   1    3.40    2.40
  10  -2  -1    0.30    2.50
 -10  -2   1    1.50    2.40
  10  -2  -1   -1.40    1.10
 -10  -2   1    1.90    2.60
 -10   2   1    0.40    2.10
 -10   2   1    0.10    2.00
  10   2  -1    0.90    3.10
 -10   2   1    1.20    2.50
  10   2  -1    0.20    1.80
   9  -2  -1   21.00    3.20
  -9  -2   1   21.90    3.20
   9  -2  -1   17.70    2.00
  -9  -2   1   17.00    3.20
   9  -2  -1   24.80    4.00
  -9  -2   1   30.30    4.00
   9   2  -1   22.00    3.10
   9   2  -1   21.40    1.70
  -9   2   1   19.60    3.60
  -9   2   1   16.90    2.90
  -9   2   1   23.00    3.10
   9   2  -1   23.50    3.70
   8  -2  -1    2.10    2.00
  -8  -2   1   -0.60    1.90
   8  -2  -1    2.00    1.90
   8  -2  -1    2.10    2.50
  -8  -2   1    0.50    2.00
  -8  -2   1   -0.10    2.00
   8  -2  -1    0.80    1.20
  -8   2   1   -0.50    2.00
   8   2  -1    0.00    1.00
  -8   2   1   -1.00    0.90
  -8   2   1    1.30    2.10
  -8   2   1    0.60    2.20
   8   2  -1    1.40    1.90
   8   2  -1    1.00    2.20
   7  -2  -1   15.30    2.70
  -7  -2   1   23.40    3.40
  -7  -2   1   16.90    2.70
  -7  -2   1   21.80    3.30
   7  -2  -1   15.30    2.70
   7  -2  -1   20.80    3.60
   7   2  -1   19.60    3.40
  -7   2   1   15.90    3.20
  -7   2   1   17.60    2.90
  -7   2   1   21.00    3.00
  -7   2   1   18.80    1.90
  -6  -2   1   46.70    2.50
  -6  -2   1   50.19    4.00
  -6  -2   1   50.79    4.10
  -6  -2   1   47.50    3.70
   6  -2  -1   50.09    4.50
  -6  -2   1   48.10    3.30
   6  -2  -1   51.79    4.00
   6   2  -1   47.50    2.30
  -6   2   1   58.49    4.10
   6   2  -1   54.19    4.00
  -6   2   1   49.30    3.80
   6   2  -1   61.69    4.50
  -6   2   1   51.59    4.40
  -6   2   1   55.99    3.90
   5  -2  -1   29.70    3.60
   5  -2  -1   24.00    3.00
  -5  -2   1   23.80    3.00
   5  -2  -1   15.30    2.30
  -5  -2   1   20.10    1.60
  -5  -2   1   18.10    2.40
  -5  -2   1   18.60    2.50
  -5  -2   1   22.20    2.20
   5   2  -1   26.60    2.90
  -5   2   1   17.70    2.40
   5   2  -1   23.60    3.00
  -5   2   1   19.00    2.60
  -5   2   1   29.80    3.10
   5   2  -1   20.50    1.50
   4  -2  -1    1.10    1.40
  -4  -2   1    0.80    1.20
  -4  -2   1    2.40    0.80
   4  -2  -1    1.70    1.40
  -4  -2   1    1.40    1.10
   4  -2  -1    0.80    1.30
   4  -2  -1    0.20    0.60
  -4  -2   1    1.70    1.30
   4   2  -1    1.40    0.60
   4   2  -1   -1.30    1.20
  -4   2   1    1.30    1.30
   4   2  -1    1.90    1.40
  -4   2   1    2.40    1.50
   4   2  -1    0.40    1.10
  -4   2   1    1.80    1.40
   3  -2  -1  262.67    7.80
   3  -2  -1  266.87    9.20
  -3  -2   1  266.27    8.90
  -3  -2   1  272.17    8.40
   3  -2  -1  262.47    9.30
  -3  -2   1  284.77    8.10
  -3  -2   1  263.17    8.70
   3  -2  -1  267.57    8.90
  -3   2   1  265.47    9.10
  -3   2   1  273.17    9.00
   3   2  -1  260.67    8.90
   3   2  -1  276.47    8.60
   3   2  -1  279.37    9.10
  -2  -2   1  242.78    7.40
   2  -2  -1  216.18    8.20
  -2  -2   1  248.18    7.30
   2  -2  -1  244.18    7.00
  -2  -2   1  235.28    7.50
   2  -2  -1  238.58    7.90
  -2  -2   1  240.18    7.30
   2  -2  -1  256.87    7.70
  -2   2   1  245.88    7.60
   2   2  -1  244.68    7.40
  -2   2   1  244.38    7.80
  -2   2   1  244.78    7.00
   2   2  -1  242.58    7.30
   2   2  -1  253.07    7.10
  -2   2   1  246.68    7.90
  -1  -2   1   23.60    1.10
   1  -2  -1   25.60    1.20
   1  -2  -1   23.60    1.40
   1  -2  -1   23.80    1.40
  -1  -2   1   22.70    1.40
  -1  -2   1   21.80    1.10
  -1  -2   1   24.40    1.30
   1  -2  -1   25.50    1.60
  -1  -2   1   24.80    1.60
  -1  -2   1   24.40    1.20
  -1  -2   1   23.60    1.10
   1  -2  -1   26.00    1.60
   1  -2  -1   22.20    1.60
  -1  -2   1   24.50    1.40
   1   2  -1   26.20    1.20
   1   2  -1   27.10    1.80
   1   2  -1   25.20    1.10
   1   2  -1   25.60    1.50
   1   2  -1   22.50    1.00
  -1   2   1   25.50    1.30
  -1   2   1   24.10    1.50
  -1   2   1   26.70    1.20
   1   2  -1   23.80    1.40
  -1   2   1   21.80    1.40
  -1   2   1   25.20    1.60
  -1   2   1   24.80    1.50
   0  -2   1  457.05   12.40
   0  -2  -1  462.15   12.60
   0  -2  -1  470.15   12.70
   0  -2   1  475.65   12.90
   0  -2  -1  475.75   13.00
   0  -2   1  428.16   13.10
   0  -2   1  469.35   12.90
   0  -2   1  466.95   13.10
   0  -2  -1  450.85   12.90
   0  -2  -1  485.05   12.70
   0  -2  -1  457.15   12.80
   0  -2   1  434.56   12.40
   0   2   1  479.25   12.70
   0   2   1  467.55   12.80
   0   2  -1  465.55   12.90
   0   2  -1  449.86   13.20
   0   2  -1  483.95   12.90
   0   2   1  469.95   12.80
   0   2   1  431.16   12.80
   0   2   1  466.75   12.60
   0   2  -1  477.55   12.90
   0   2   1  484.15   13.00
   1  -2   1  107.29    4.00
  -1  -2  -1  104.99    3.90
  -1  -2  -1  104.89    3.70
   1  -2   1  102.39    3.60
  -1  -2  -1  110.39    3.80
   1  -2   1  104.49    3.60
  -1  -2  -1   99.99    3.90
   1  -2   1  109.09    3.40
   1  -2   1  109.59    3.90
  -1  -2  -1  113.19    3.80
   1  -2   1  100.99    3.70
  -1  -2  -1  106.89    3.50
   1  -2   1  109.99    3.70
   1  -2   1  106.69    3.90
   1   2   1  104.99    3.80
   1   2   1  101.69    3.90
  -1   2  -1  111.69    3.90
   1   2   1  109.59    3.50
   1   2   1  109.49    3.80
  -1   2  -1  106.29    3.60
  -1   2  -1  116.69    3.70
  -1   2  -1  110.09    3.40
  -1   2  -1  103.29    3.80
  -1   2  -1  107.99    3.70
   1   2   1  101.49    3.70
  -1   2  -1  107.29    3.70
  -2  -2  -1 1830.52   51.99
  -2  -2  -1 2018.10   52.09
  -2  -2  -1 1970.00   52.39
   2  -2   1 1972.70   52.79
   2  -2   1 1967.50   52.79
  -2  -2  -1 1902.21   52.29
  -2   2  -1 1975.00   51.99
  -2   2  -1 1921.31   52.19
   2   2   1 1984.90   52.69
  -2   2  -1 1910.41   52.39
   2   2   1 1958.50   51.69
   2   2   1 1921.41   52.59
   2   2   1 1970.50   52.09
  -2   2  -1 1949.60   51.89
  -3  -2  -1  118.29    4.90
   3  -2   1  115.39    5.20
  -3  -2  -1  117.99    4.90
   3  -2   1  113.99    5.30
   3  -2   1  116.39    5.00
  -3  -2  -1  113.09    4.60
   3   2   1  112.89    4.40
  -3   2  -1  111.99    4.60
   3   2   1  112.49    5.10
  -3   2  -1  113.49    4.10
  -3   2  -1  119.39    4.60
  -3   2  -1  113.69    5.00
   3   2   1  114.69    5.20
  -4  -2  -1   25.30    2.70
  -4  -2  -1   22.40    2.80
   4  -2   1   14.80    2.20
   4  -2   1   28.00    3.40
  -4  -2  -1   14.50    2.10
   4  -2   1   21.10    2.70
   4   2   1   25.10    3.20
  -4   2  -1   21.60    2.60
   4   2   1   17.20    1.80
  -4   2  -1   24.80    3.00
  -4   2  -1   19.60    2.20
  -4   2  -1   19.30    1.70
   4   2   1   20.20    2.60
  -5  -2  -1   77.49    4.40
   5  -2   1   71.09    4.50
   5  -2   1   75.29    4.90
   5  -2   1   74.39    4.70
  -5  -2  -1   77.49    4.30
  -5  -2  -1   85.99    4.80
  -5   2  -1   75.39    3.20
   5   2   1   77.19    4.80
  -5   2  -1   80.19    4.20
  -5   2  -1   73.79    4.20
  -5   2  -1   75.99    4.70
   5   2   1   81.59    4.90
   5   2   1   76.99    3.60
  -6  -2  -1   16.30    2.50
  -6  -2  -1   24.30    3.10
   6  -2   1   19.70    3.20
  -6  -2  -1   23.60    3.30
   6  -2   1   25.50    3.50
  -6   2  -1   23.10    3.40
  -6   2  -1   16.60    1.70
  -6   2  -1   16.40    2.50
   6   2   1   21.70    3.50
   6   2   1   26.50    3.60
   6   2   1   20.90    2.20
  -6   2  -1   18.10    2.80
   7  -2   1    7.10    2.40
  -7  -2  -1    7.10    2.60
   7  -2   1    5.00    2.10
   7  -2   1    4.80    2.20
  -7  -2  -1    8.90    2.40
  -7  -2  -1    7.10    2.30
   7  -2   1    2.50    1.70
  -7   2  -1    5.10    2.30
  -7   2  -1    5.80    1.10
  -7   2  -1    3.70    2.00
   7   2   1    5.00    1.30
   7   2   1    6.80    2.70
   7   2   1    4.10    2.30
  -7   2  -1    7.00    2.60
   8  -2   1   33.50    4.00
  -8  -2  -1   25.20    3.20
   8  -2   1   28.10    2.70
  -8  -2  -1   31.50    3.70
  -8  -2  -1   28.80    3.60
   8  -2   1   32.30    4.30
  -8   2  -1   22.20    2.90
  -8   2  -1   28.70    3.50
  -8   2  -1   31.70    3.40
   8   2   1   30.40    4.00
   8   2   1   24.20    2.20
   8   2   1   25.90    3.40
  -9  -2  -1    2.30    2.40
  -9  -2  -1   -0.60    2.20
   9  -2   1   -1.00    2.20
   9  -2   1   -0.20    2.70
  -9  -2  -1    0.20    2.00
  -9   2  -1    2.90    2.10
   9   2   1    0.50    1.90
   9   2   1   -1.20    2.30
   9   2   1   -1.40    1.00
  -9   2  -1   -1.90    2.20
  -9   2  -1    3.00    2.00
  10  -2   1   17.00    3.20
 -10  -2  -1   16.00    2.90
  10  -2   1   15.60    3.60
 -10  -2  -1   21.50    3.40
 -10  -2  -1   18.50    3.40
  10  -2   1   14.10    2.00
  10   2   1   16.60    3.60
 -10   2  -1   12.30    2.80
  10   2   1   13.10    2.90
 -10   2  -1   17.80    3.20
 -10   2  -1   20.10    3.10
 -11  -2  -1    8.90    2.90
  11  -2   1    5.70    2.10
 -11  -2  -1    4.20    2.70
 -11  -2  -1    7.60    2.60
  11  -2   1    4.70    3.10
 -11   2  -1    9.00    2.40
 -11   2  -1    5.30    2.80
 -11   2  -1    3.90    2.60
  11   2   1    4.50    2.90
  11   2   1    6.50    2.60
  11  -3  -1  118.69    7.10
 -11  -3   1  119.59    6.80
  11  -3  -1  104.69    5.90
 -11  -3   1  120.49    6.30
 -11  -3   1  124.09    6.30
  11   3  -1  113.29    6.50
  11   3  -1  114.19    7.00
 -11   3   1  125.29    7.00
 -11   3   1  113.69    6.20
 -11   3   1  118.99    6.00
 -10  -3   1  137.59    7.00
 -10  -3   1  148.09    7.40
 -10  -3   1  136.79    6.80
  10  -3  -1  143.39    6.70
  10  -3  -1  149.79    7.90
  10  -3  -1  123.19    5.20
 -10   3   1  145.29    6.90
 -10   3   1  133.49    6.50
 -10   3   1  143.09    7.60
  10   3  -1  140.29    6.40
  -9  -3   1  179.38    8.00
   9  -3  -1  187.88    8.90
   9  -3  -1  194.18    8.00
  -9  -3   1  184.28    8.20
  -9  -3   1  185.58    7.80
   9  -3  -1  166.78    8.20
   9  -3  -1  169.28    6.50
   9   3  -1  180.78    8.20
  -9   3   1  174.78    8.30
  -9   3   1  180.58    7.50
  -9   3   1  185.48    7.80
   9   3  -1  164.48    5.70
  -9   3   1  173.78    5.80
   9   3  -1  192.18    7.70
  -8  -3   1  556.24   17.70
  -8  -3   1  551.24   18.10
  -8  -3   1  592.74   18.40
   8  -3  -1  587.74   19.10
   8  -3  -1  567.74   18.70
   8  -3  -1  557.64   18.10
  -8   3   1  562.94   17.70
  -8   3   1  552.94   18.40
  -8   3   1  549.74   16.10
   8   3  -1  574.14   18.30
   8   3  -1  576.24   17.80
   8   3  -1  552.14   16.00
  -8   3   1  562.64   17.80
   7  -3  -1  221.28    9.50
  -7  -3   1  217.48    8.80
  -7  -3   1  204.08    8.20
   7  -3  -1  219.38    8.80
  -7  -3   1  206.08    8.60
   7  -3  -1  218.28    9.10
  -7   3   1  219.18    8.30
  -7   3   1  217.28    7.20
  -7   3   1  202.58    8.30
  -7   3   1  219.18    9.00
   7   3  -1  198.48    8.70
   6  -3  -1 1967.10   56.09
  -6  -3   1 2017.00   55.69
  -6  -3   1 1971.10   55.69
  -6  -3   1 1992.90   55.29
   6  -3  -1 2088.19   55.89
  -6  -3   1 2046.50   54.59
   6  -3  -1 1996.00   56.49
  -6   3   1 1976.30   54.19
   6   3  -1 2099.49   55.49
  -6   3   1 1989.80   55.89
  -6   3   1 2039.90   55.29
  -6   3   1 1966.10   55.29
  -6   3   1 1989.90   55.39
   6   3  -1 2036.00   55.79
  -5  -3   1  125.39    4.20
  -5  -3   1  139.09    6.00
  -5  -3   1  126.29    5.00
  -5  -3   1  127.09    5.70
  -5  -3   1  123.79    5.80
   5  -3  -1  123.89    6.10
   5  -3  -1  130.39    6.00
   5  -3  -1  136.09    6.60
   5   3  -1  133.79    6.00
  -5   3   1  132.99    5.70
   5   3  -1  127.39    5.60
  -5   3   1  126.89    6.10
  -5   3   1  123.69    5.80
  -4  -3   1 3439.86   93.29
  -4  -3   1 3531.35   94.09
   4  -3  -1 3544.45   94.49
  -4  -3   1 3533.15   92.79
  -4  -3   1 3460.95   93.89
   4  -3  -1 3571.24   94.69
  -4   3   1 3463.15   94.49
   4   3  -1 3470.35   94.19
  -4   3   1 3526.95   94.09
   4   3  -1 3605.84   93.99
  -4   3   1 3512.75   94.29
  -3  -3   1    1.80    1.10
  -3  -3   1    1.50    1.10
   3  -3  -1    0.90    0.50
   3  -3  -1    3.00    1.40
   3  -3  -1    1.00    1.10
  -3  -3   1    2.10    0.60
   3  -3  -1    2.30    1.10
  -3   3   1    1.40    1.10
   3   3  -1    2.80    1.00
   3   3  -1    5.40    1.40
  -3   3   1    1.30    1.10
  -3   3   1    0.10    0.90
  -2  -3   1 2542.55   67.49
   2  -3  -1 2521.45   67.09
  -2  -3   1 2510.95   67.19
  -2  -3   1 2456.65   67.49
  -2  -3   1 2575.34   67.19
  -2  -3   1 2470.35   67.49
  -2   3   1 2628.14   67.19
  -2   3   1 2580.44   68.09
   2   3  -1 2576.64   67.39
  -2   3   1 2573.24   67.69
   2   3  -1 2474.85   67.09
  -2   3   1 2511.25   67.99
   2   3  -1 2591.24   67.29
  -1  -3   1  714.03   19.90
   1  -3  -1  726.43   20.20
  -1  -3   1  751.22   20.30
  -1  -3   1  704.63   20.10
  -1  -3   1  726.23   20.00
   1  -3  -1  729.23   20.30
   1  -3  -1  705.43   20.20
   1  -3  -1  709.83   19.70
   1  -3  -1  742.83   19.80
  -1  -3   1  727.63   19.40
   1  -3  -1  722.63   20.10
   1  -3  -1  727.13   20.20
   1  -3  -1  689.03   20.00
   1   3  -1  740.43   20.00
  -1   3   1  728.93   19.80
   1   3  -1  780.32   20.50
   1   3  -1  754.62   20.10
  -1   3   1  684.53   20.10
  -1   3   1  755.02   20.20
  -1   3   1  699.13   20.10
   1   3  -1  729.83   20.00
  -1   3   1  754.92   20.30
  -1   3   1  774.32   19.90
  -1   3   1  719.63   20.10
   0  -3  -1 4350.16  241.48
   0  -3   1 4568.54  178.58
   0   3  -1 4370.66  174.18
  -1  -3  -1  403.56   11.70
   1  -3   1  426.06   12.10
  -1  -3  -1  418.56   11.70
   1  -3   1  391.16   11.80
   1  -3   1  393.16   11.50
   1  -3   1  399.86   11.80
   1  -3   1  388.36   11.60
  -1  -3  -1  406.56   12.20
  -1  -3  -1  419.46   11.30
   1  -3   1  404.26   11.70
   1  -3   1  393.76   11.70
  -1  -3  -1  397.16   11.60
  -1   3  -1  418.66   11.60
   1   3   1  412.06   11.90
  -1   3  -1  429.76   11.20
  -1   3  -1  405.46   11.80
   1   3   1  387.26   11.70
  -1   3  -1  408.86   11.60
  -1   3  -1  419.36   11.10
   1   3   1  418.36   11.90
   1   3   1  416.26   12.10
  -1   3  -1  402.26   11.60
   1   3   1  426.46   11.70
  -1   3  -1  412.56   11.90
   1   3   1  402.86   11.30
  -1   3  -1  389.46   11.80
   2   3   1 8091.79  211.98
  -3  -3  -1 1771.92   47.50
  -3  -3  -1 1759.82   47.90
   3  -3   1 1786.72   48.50
   3  -3   1 1725.53   48.50
  -3  -3  -1 1730.53   47.90
   3   3   1 1757.22   48.20
   3   3   1 1784.22   47.20
   3   3   1 1755.62   48.20
  -3   3  -1 1786.12   47.40
  -3   3  -1 1742.83   47.60
  -3   3  -1 1713.23   47.20
   3   3   1 1737.23   47.20
  -4  -3  -1 2679.23   73.79
  -4  -3  -1 2658.13   73.89
  -4  -3  -1 2693.23   73.49
   4  -3   1 2740.33   74.19
   4  -3   1 2777.32   74.59
  -4   3  -1 2703.53   72.89
  -4   3  -1 2817.12   73.69
  -4   3  -1 2794.22   73.39
   4   3   1 2689.83   74.19
   4   3   1 2808.42   74.29
   4   3   1 2742.53   72.99
  -4   3  -1 2698.93   74.09
   5  -3   1 1008.30   29.00
   5  -3   1  981.30   28.70
   5  -3   1  932.41   28.90
  -5  -3  -1  977.70   27.90
  -5  -3  -1  956.20   28.30
  -5  -3  -1  947.21   28.20
   5   3   1 1009.20   28.70
  -5   3  -1  988.40   27.80
  -5   3  -1 1009.40   28.20
   5   3   1  987.40   27.20
   5   3   1  971.70   28.70
  -5   3  -1  968.40   28.50
  -5   3  -1  957.90   27.00
  -6  -3  -1  645.64   19.80
  -6  -3  -1  634.84   19.70
   6  -3   1  622.14   20.40
  -6  -3  -1  624.94   19.30
   6  -3   1  634.24   20.20
   6  -3   1  614.94   20.00
   6   3   1  638.74   18.40
  -6   3  -1  626.14   18.10
   6   3   1  656.53   20.20
  -6   3  -1  643.94   19.20
  -6   3  -1  618.04   19.30
   6   3   1  733.93   24.40
  -7  -3  -1  625.14   19.90
   7  -3   1  643.74   20.70
   7  -3   1  662.33   20.50
  -7  -3  -1  600.54   19.60
  -7  -3  -1  636.74   19.40
   7   3   1  646.04   18.20
   7   3   1  661.23   20.10
  -7   3  -1  612.84   17.90
   7   3   1  635.84   20.20
  -7   3  -1  630.04   20.00
  -7   3  -1  638.34   19.30
   8  -3   1  139.89    7.20
  -8  -3  -1  134.69    6.30
   8  -3   1  141.99    7.60
   8  -3   1  130.29    6.80
  -8  -3  -1  126.19    6.50
   8  -3   1  133.59    5.80
  -8  -3  -1  130.29    6.70
  -8   3  -1  121.89    6.20
   8   3   1  136.59    5.00
   8   3   1  141.59    7.20
  -8   3  -1  139.19    6.20
  -8   3  -1  133.99    6.90
   8   3   1  136.09    6.70
  -8   3  -1  128.69    4.60
   9  -3   1  248.98   10.80
   9  -3   1  253.17   10.50
   9  -3   1  240.58    9.00
  -9  -3  -1  268.57   10.30
  -9  -3  -1  249.18    9.60
  -9  -3  -1  257.17    9.90
  -9   3  -1  268.87    9.80
  -9   3  -1  239.48    9.30
   9   3   1  255.17   10.10
  -9   3  -1  249.97   10.20
   9   3   1  264.57   10.50
  10  -3   1   26.80    4.50
 -10  -3  -1   20.90    3.30
 -10  -3  -1   36.40    4.40
 -10  -3  -1   26.40    3.50
  10  -3   1   27.20    3.80
  10  -3   1   22.10    2.50
 -10   3  -1   28.10    3.70
 -10   3  -1   26.80    3.40
  10   3   1   22.70    3.50
  10   3   1   21.90    4.00
 -10   3  -1   21.70    3.50
  11  -3   1  194.48    9.30
  11  -3   1  202.48    8.80
 -11  -3  -1  198.58    8.40
  11   3   1  199.48    8.90
  11   3   1  190.98    8.40
 -11   3  -1  191.88    7.90
 -11  -4   1    3.60    2.40
  11  -4  -1    2.70    2.80
 -11  -4   1    0.10    2.50
  11  -4  -1   -0.90    1.80
 -11  -4   1    4.30    2.60
  11   4  -1    5.20    2.80
  11   4  -1   -0.90    1.90
  11   4  -1    2.00    2.50
 -11   4   1    2.10    2.10
 -11   4   1   -0.10    2.50
 -11   4   1    3.10    2.40
 -10  -4   1   11.20    2.90
 -10  -4   1   14.00    3.00
  10  -4  -1   11.60    2.70
 -10  -4   1    9.90    2.60
  10  -4  -1   11.70    3.60
 -10   4   1    9.60    2.80
 -10   4   1    7.50    2.90
  10   4  -1    9.30    3.20
  10   4  -1   14.70    2.60
 -10   4   1   13.40    2.60
   9  -4  -1   64.39    5.50
   9  -4  -1   57.39    4.90
   9  -4  -1   42.60    3.20
  -9  -4   1   48.60    4.20
  -9  -4   1   56.59    4.60
  -9  -4   1   52.59    4.60
   9  -4  -1   52.39    4.30
  -9   4   1   55.19    4.00
   9   4  -1   48.40    2.50
   9   4  -1   53.49    4.10
  -9   4   1   50.09    4.20
  -9   4   1   48.70    4.80
  -9   4   1   47.20    2.50
   9   4  -1   50.19    4.60
   8  -4  -1   47.80    4.80
   8  -4  -1   36.80    4.00
  -8  -4   1   42.90    4.30
  -8  -4   1   40.00    3.80
   8  -4  -1   42.20    4.20
  -8  -4   1   42.00    4.20
  -8   4   1   38.30    2.60
  -8   4   1   43.70    4.50
   8   4  -1   39.50    4.10
  -8   4   1   45.40    3.80
   8   4  -1   41.80    3.80
  -8   4   1   45.60    3.90
   8   4  -1   43.10    2.60
  -7  -4   1   27.80    3.30
  -7  -4   1   27.70    3.20
  -7  -4   1   32.30    3.70
   7  -4  -1   35.60    3.80
   7  -4  -1   29.90    4.00
   7  -4  -1   20.20    2.90
  -7   4   1   25.90    3.10
   7   4  -1   31.00    2.20
  -7   4   1   27.80    3.60
  -7   4   1   32.50    2.50
  -7   4   1   33.30    3.30
   7   4  -1   36.00    3.80
   6  -4  -1   54.59    4.20
  -6  -4   1   51.79    3.10
  -6  -4   1   47.70    3.80
  -6  -4   1   56.69    4.10
  -6  -4   1   47.80    3.90
   6  -4  -1   54.09    4.70
  -6   4   1   54.79    3.20
   6   4  -1   51.89    3.80
  -6   4   1   58.39    4.00
   6   4  -1   49.90    4.10
  -6   4   1   50.09    4.30
  -6   4   1   60.69    3.80
  -5  -4   1  117.59    5.50
   5  -4  -1  109.39    6.00
   5  -4  -1  111.39    5.60
  -5  -4   1  108.29    5.20
   5  -4  -1  115.99    5.80
  -5  -4   1  113.09    4.50
   5   4  -1  116.69    5.20
  -5   4   1  109.09    5.70
   5   4  -1  115.89    5.50
  -5   4   1  118.29    5.40
  -5   4   1  106.09    5.40
  -4  -4   1  119.89    5.30
  -4  -4   1  115.79    3.90
   4  -4  -1  125.29    5.60
  -4  -4   1  118.39    5.10
  -4  -4   1  118.79    4.50
   4  -4  -1  118.59    5.90
  -4   4   1  115.49    5.30
  -4   4   1  123.59    5.70
   4   4  -1  117.69    5.00
   4   4  -1  120.09    5.20
  -4   4   1  117.89    5.10
  -3  -4   1  124.39    4.80
   3  -4  -1  118.99    4.20
  -3  -4   1  118.49    4.20
   3  -4  -1  124.69    5.20
  -3  -4   1  122.09    4.90
  -3  -4   1  122.89    4.10
  -3   4   1  131.79    5.30
  -3   4   1  119.39    4.30
   3   4  -1  117.89    4.30
   3   4  -1  127.99    4.50
   3   4  -1  121.89    4.70
  -3   4   1  125.49    4.90
   3   4  -1  118.39    4.70
  -2  -4   1  303.97    9.10
   2  -4  -1  303.97    9.90
  -2  -4   1  308.87    8.80
  -2  -4   1  303.37    9.30
   2  -4  -1  315.77    9.70
   2  -4  -1  296.27    9.00
  -2  -4   1  302.77    9.00
   2  -4  -1  315.17   10.20
  -2   4   1  304.07    9.80
   2   4  -1  309.27    9.00
  -2   4   1  311.67    9.10
   2   4  -1  297.97    9.10
  -2   4   1  313.37    9.80
  -2   4   1  318.17    9.40
   2   4  -1  314.07    9.30
   2   4  -1  312.77    9.70
  -1  -4   1  149.88    5.20
   1  -4  -1  147.49    5.30
  -1  -4   1  156.08    5.10
   1  -4  -1  162.08    5.10
  -1  -4   1  153.28    4.40
   1  -4  -1  164.08    5.50
   1  -4  -1  164.28    5.60
  -1  -4   1  160.18    5.50
   1  -4  -1  155.48    4.80
  -1   4   1  161.58    5.60
  -1   4   1  163.48    4.90
   1   4  -1  152.18    5.30
   1   4  -1  158.98    5.30
  -1   4   1  166.08    5.50
   1   4  -1  165.08    5.60
   1   4  -1  157.38    5.20
  -1   4   1  167.68    5.20
  -1   4   1  151.28    5.30
  -1   4   1  152.48    5.40
   0  -4   1  133.39    4.60
   0  -4   1  127.59    4.60
   0  -4  -1  132.89    4.50
   0  -4  -1  133.39    4.20
   0  -4   1  129.09    3.80
   0  -4   1  135.09    3.80
   0  -4  -1  130.89    4.60
   0  -4  -1  118.89    5.00
   0  -4  -1  138.39    4.20
   0  -4   1  134.79    4.80
   0  -4  -1  138.89    4.70
   0  -4  -1  136.89    4.40
   0  -4  -1  130.99    4.40
   0  -4   1  133.09    4.80
   0   4  -1  137.29    4.90
   0   4  -1  140.19    4.70
   0   4   1  133.59    4.40
   0   4   1  134.59    4.20
   0   4   1  129.39    4.50
   0   4  -1  134.49    4.70
   0   4   1  131.99    4.60
   0   4   1  137.59    4.70
   0   4   1  138.89    4.40
   0   4   1  138.19    4.30
   0   4  -1  135.39    4.80
   0   4   1  133.39    4.70
   1  -4   1 1528.75   42.80
  -1  -4  -1 1674.33   42.50
  -1  -4  -1 1607.74   43.10
   1  -4   1 1544.85   43.00
  -1  -4  -1 1640.34   43.10
   1  -4   1 1666.83   42.50
   1  -4   1 1639.24   42.30
  -1  -4  -1 1690.43   42.50
   1  -4   1 1582.14   43.10
  -1   4  -1 1556.34   43.70
  -1   4  -1 1542.25   43.30
  -1   4  -1 1645.04   42.30
  -1   4  -1 1502.05   43.00
   1   4   1 1641.14   43.10
   1   4   1 1576.34   42.50
   1   4   1 1534.65   43.00
  -1   4  -1 1599.34   42.90
  -1   4  -1 1625.24   42.80
  -1   4  -1 1586.74   42.40
  -1   4  -1 1709.43   44.00
   2  -4   1  355.36   10.90
   2  -4   1  322.97   10.70
  -2  -4  -1  329.27   10.30
   2  -4   1  326.97   10.50
  -2  -4  -1  324.57   10.00
  -2  -4  -1  330.57   10.50
  -2  -4  -1  335.57    9.90
  -2   4  -1  344.47    9.70
  -2   4  -1  327.57   10.30
   2   4   1  331.97   10.40
  -2   4  -1  347.37   10.20
  -2   4  -1  328.37    9.70
   2   4   1  343.87    9.30
  -2   4  -1  337.17   10.50
   2   4   1  349.47   10.00
   2   4   1  346.27   10.60
  -2   4  -1  347.67   10.60
   2   4   1  334.77    9.20
   3  -4   1   96.99    4.80
  -3  -4  -1   91.59    4.40
  -3  -4  -1  101.19    4.10
   3  -4   1   94.59    4.50
   3  -4   1   98.99    4.80
  -3  -4  -1   91.79    4.30
   3   4   1   99.49    4.60
  -3   4  -1   95.49    4.00
  -3   4  -1  100.59    3.90
   3   4   1   93.19    4.60
  -3   4  -1   93.59    4.10
   3   4   1   93.39    3.30
   3   4   1   97.79    3.80
  -3   4  -1   92.19    4.50
   4  -4   1  213.68    8.40
  -4  -4  -1  214.18    8.00
   4  -4   1  220.68    8.80
  -4  -4  -1  220.28    8.20
   4  -4   1  219.98    8.60
  -4  -4  -1  214.38    7.70
   4   4   1  217.68    8.30
  -4   4  -1  226.38    8.40
  -4   4  -1  217.38    7.40
   4   4   1  226.78    8.30
  -4   4  -1  224.38    7.90
   4   4   1  221.68    7.20
  -4   4  -1  226.08    7.60
  -5  -4  -1  149.19    6.60
   5  -4   1  147.49    7.10
  -5  -4  -1  145.79    6.10
  -5  -4  -1  151.98    6.50
   5  -4   1  150.48    6.80
   5  -4   1  143.89    6.90
   5   4   1  150.78    6.70
  -5   4  -1  139.39    5.40
  -5   4  -1  154.18    6.30
   5   4   1  157.98    5.40
  -5   4  -1  155.58    6.00
   5   4   1  149.88    6.80
  -5   4  -1  146.99    6.70
   6  -4   1  115.49    6.40
   6  -4   1  116.09    6.50
  -6  -4  -1  105.89    5.70
  -6  -4  -1  118.89    5.60
   6  -4   1  115.09    6.10
  -6  -4  -1  120.69    6.00
  -6   4  -1  117.89    6.20
   6   4   1  121.39    4.60
  -6   4  -1  122.99    4.70
  -6   4  -1  111.49    5.50
  -6   4  -1  118.89    5.40
   6   4   1  116.99    6.20
  -7  -4  -1    0.30    2.00
   7  -4   1    1.50    2.30
   7  -4   1    3.10    2.10
  -7  -4  -1    4.30    2.10
   7  -4   1    3.40    2.10
  -7  -4  -1    2.60    2.00
   7   4   1    1.00    2.00
  -7   4  -1    2.30    1.20
  -7   4  -1    1.90    2.00
  -7   4  -1    2.40    1.70
  -7   4  -1    3.90    2.10
   7   4   1    2.30    2.30
   7   4   1    2.40    1.00
  -8  -4  -1  125.19    6.10
   8  -4   1  125.89    7.30
   8  -4   1  120.19    5.70
   8  -4   1  133.99    7.00
  -8  -4  -1  136.69    6.60
   8  -4   1  130.99    6.90
  -8  -4  -1  130.09    6.70
  -8   4  -1  126.99    6.20
   8   4   1  130.79    6.80
  -8   4  -1  135.89    6.10
   8   4   1  129.39    4.60
  -8   4  -1  126.59    6.70
   8   4   1  139.89    6.80
  -8   4  -1  118.99    4.60
   9  -4   1    6.40    2.00
  -9  -4  -1    6.60    2.70
   9  -4   1    9.60    3.10
  -9  -4  -1    9.00    2.40
   9  -4   1   12.20    2.90
  -9  -4  -1    9.30    2.60
  -9   4  -1    7.10    2.50
  -9   4  -1    8.40    3.50
   9   4   1    9.70    2.60
  -9   4  -1    6.00    2.20
 -10  -4  -1   43.60    4.10
  10  -4   1   34.70    3.10
 -10  -4  -1   42.70    4.60
  10  -4   1   45.00    5.60
  10  -4   1   33.50    4.30
 -10  -4  -1   43.40    4.40
 -10   4  -1   33.80    4.00
  10   4   1   38.50    4.30
 -10   4  -1   40.50    3.80
  10   4   1   43.10    4.40
 -10   4  -1   45.70    4.30
  10   4   1   33.40    2.70
 -11  -5   1   82.89    5.80
 -11  -5   1   80.59    5.60
  11  -5  -1   76.39    5.10
 -11  -5   1   94.29    5.40
  11  -5  -1   84.59    6.30
  11   5  -1   86.79    5.40
 -11   5   1   86.29    5.40
 -11   5   1   84.59    4.90
  11   5  -1   82.89    6.10
 -11   5   1   81.19    6.00
 -10  -5   1  147.99    7.20
 -10  -5   1  144.69    6.80
  10  -5  -1  131.59    5.70
  10  -5  -1  133.59    6.90
  10  -5  -1  141.19    7.90
  10  -5  -1  142.59    7.50
 -10  -5   1  143.19    7.10
  10   5  -1  132.89    6.30
 -10   5   1  154.28    7.00
  10   5  -1  135.29    6.80
 -10   5   1  139.69    7.40
 -10   5   1  127.09    4.70
 -10   5   1  147.49    6.50
  10   5  -1  152.98    7.60
  -9  -5   1  157.48    7.00
  -9  -5   1  151.08    7.30
   9  -5  -1  149.29    7.20
   9  -5  -1  146.99    7.60
  -9  -5   1  159.58    7.50
   9  -5  -1  163.48    8.30
  -9   5   1  148.19    5.40
  -9   5   1  151.78    6.60
  -9   5   1  148.99    6.90
   9   5  -1  155.28    7.20
   9   5  -1  140.19    5.20
   9   5  -1  151.58    6.70
  -9   5   1  147.99    7.50
  -8  -5   1  463.85   15.60
   8  -5  -1  456.75   16.10
   8  -5  -1  475.75   15.90
  -8  -5   1  461.25   15.60
  -8  -5   1  459.25   15.20
   8  -5  -1  493.15   16.70
   8   5  -1  461.15   13.70
   8   5  -1  474.65   15.50
  -8   5   1  461.55   15.30
  -8   5   1  458.75   14.00
  -8   5   1  472.65   15.00
  -8   5   1  475.55   16.00
   8   5  -1  471.65   15.10
   7  -5  -1  275.47   11.00
   7  -5  -1  284.57   10.60
  -7  -5   1  267.87    9.80
  -7  -5   1  276.17   10.40
  -7  -5   1  268.37   10.10
   7   5  -1  271.07   10.60
  -7   5   1  257.07   10.40
  -7   5   1  268.07    9.60
  -7   5   1  258.87    9.80
   7   5  -1  264.47   10.00
  -7   5   1  275.57    9.00
   7   5  -1  265.87    8.60
  -6  -5   1 1094.09   32.10
  -6  -5   1 1112.59   31.90
  -6  -5   1 1074.39   31.50
   6  -5  -1 1085.59   32.50
   6  -5  -1 1123.19   32.30
  -6  -5   1 1109.29   30.60
   6  -5  -1 1111.09   32.90
  -6   5   1 1112.59   30.90
   6   5  -1 1127.79   31.60
  -6   5   1 1125.09   32.40
   6   5  -1 1127.29   30.60
  -6   5   1 1058.49   31.80
  -6   5   1 1107.69   31.30
  -6   5   1 1104.99   31.70
  -5  -5   1   46.40    3.50
  -5  -5   1   41.20    2.50
   5  -5  -1   47.00    3.80
  -5  -5   1   36.90    3.00
   5  -5  -1   45.10    3.80
  -5  -5   1   44.50    3.60
   5  -5  -1   45.00    4.00
  -5   5   1   45.00    3.80
  -5   5   1   41.70    3.50
  -5   5   1   44.00    3.10
   5   5  -1   43.00    3.40
   5   5  -1   47.90    2.80
  -5   5   1   47.30    3.40
   5   5  -1   47.70    3.20
   4  -5  -1 2478.05   69.19
  -4  -5   1 2465.75   66.79
  -4  -5   1 2532.75   67.29
   4  -5  -1 2579.04   69.09
  -4  -5   1 2539.85   68.19
  -4  -5   1 2466.65   68.09
   4  -5  -1 2500.15   68.79
   4   5  -1 2500.95   68.09
  -4   5   1 2646.04   68.29
  -4   5   1 2493.25   68.79
  -4   5   1 2479.85   68.69
   4   5  -1 2587.24   68.09
   4   5  -1 2578.84   67.59
  -3  -5   1   38.10    2.50
  -3  -5   1   40.50    2.60
   3  -5  -1   44.20    3.00
   3  -5  -1   40.50    3.50
  -3  -5   1   38.20    1.90
  -3  -5   1   38.10    1.90
   3  -5  -1   40.20    2.70
  -3   5   1   36.60    2.90
  -3   5   1   40.90    3.00
   3   5  -1   36.40    2.90
   3   5  -1   42.90    2.50
   3   5  -1   40.20    1.90
   3   5  -1   42.20    2.10
  -3   5   1   39.10    2.60
   3   5  -1   41.40    2.50
   3   5  -1   36.70    2.40
  -2  -5   1 4344.87  112.79
  -2  -5   1 4452.75  113.19
  -2  -5   1 4336.07  113.39
  -2  -5   1 4214.48  113.19
   2   5  -1 4257.97  113.59
   2   5  -1 4256.67  113.89
   2   5  -1 4188.68  112.69
   1  -5  -1  194.78    6.60
   1  -5  -1  204.28    6.90
   1  -5  -1  207.08    7.10
   1  -5  -1  199.58    6.00
   1   5  -1  212.28    7.10
  -1   5   1  197.08    6.80
   1   5  -1  198.48    6.70
  -1   5   1  215.38    6.80
   1   5  -1  203.88    6.60
  -1   5   1  215.78    6.10
  -1   5   1  211.48    6.70
  -1   5   1  208.38    6.10
   1   5  -1  208.88    7.00
  -1   5   1  202.98    6.70
   0  -5  -1 4856.21  274.47
   0   5  -1 5078.49  206.58
   0   5  -1 4442.06  207.98
  -1  -5  -1  271.87    7.50
  -1  -5  -1  291.87    8.80
  -1  -5  -1  277.67    7.70
   1  -5   1  251.47    8.20
  -1  -5  -1  276.87    8.40
  -1  -5  -1  264.77    7.80
   1  -5   1  275.27    7.90
   1  -5   1  268.77    8.50
   1  -5   1  277.77    7.50
  -1   5  -1  275.67    8.20
  -1   5  -1  274.27    8.70
  -1   5  -1  283.47    8.80
  -1   5  -1  281.37    8.10
  -1   5  -1  260.37    7.70
   1   5   1  270.77    8.40
   1   5   1  261.37    8.50
   1   5   1  277.47    7.50
   1   5   1  296.77    7.80
  -1   5  -1  258.17    8.20
   1   5   1  262.77    7.70
  -2  -5  -1 4563.44  119.29
  -2  -5  -1 4593.04  119.59
   2   5   1 4489.45  119.39
   2   5   1 4542.35  118.79
  -2   5  -1 4608.24  118.89
  -2   5  -1 4326.27  118.99
  -3  -5  -1 1252.97   34.40
  -3  -5  -1 1233.18   34.60
   3  -5   1 1292.27   35.30
   3  -5   1 1229.58   34.80
  -3  -5  -1 1237.48   34.00
   3  -5   1 1229.58   35.10
   3   5   1 1246.18   34.70
   3   5   1 1191.18   33.00
  -3   5  -1 1275.17   33.70
  -3   5  -1 1202.48   34.20
  -3   5  -1 1230.38   34.20
   3   5   1 1282.87   33.80
   3   5   1 1207.38   34.50
   4  -5   1 1954.90   55.19
  -4  -5  -1 1935.61   53.89
  -4  -5  -1 1994.00   54.29
   4  -5   1 1999.30   54.79
  -4  -5  -1 2003.20   54.59
   4  -5   1 1927.31   55.09
   4   5   1 1989.20   54.69
   4   5   1 2045.30   53.29
  -4   5  -1 2026.10   54.19
  -4   5  -1 1948.80   54.59
  -4   5  -1 1993.50   53.79
  -4   5  -1 2019.00   53.69
   4   5   1 1993.40   54.49
   5  -5   1 1053.09   31.00
   5  -5   1 1029.80   30.60
   5  -5   1 1029.70   31.10
  -5  -5  -1 1003.80   29.70
  -5  -5  -1 1043.80   30.20
  -5   5  -1 1047.40   30.50
   5   5   1 1074.29   28.90
  -5   5  -1 1065.59   29.50
   5   5   1 1049.49   30.40
  -5   5  -1 1082.69   30.00
  -5   5  -1 1055.59   29.30
   5   5   1 1061.29   30.50
  -6  -5  -1  438.66   14.10
   6  -5   1  429.86   14.90
   6  -5   1  423.96   14.70
  -6  -5  -1  405.66   13.50
  -6  -5  -1  411.16   14.00
   6  -5   1  409.16   14.40
   6   5   1  427.26   12.40
  -6   5  -1  427.66   13.40
   6   5   1  410.86   14.20
  -6   5  -1  427.56   13.80
   6   5   1  417.86   14.10
  -6   5  -1  433.16   12.90
  -6   5  -1  420.66   14.20
  -7  -5  -1  525.85   17.20
   7  -5   1  544.65   18.20
  -7  -5  -1  529.35   17.20
   7  -5   1  542.35   17.70
   7  -5   1  553.94   18.10
  -7  -5  -1  526.95   16.70
  -7   5  -1  525.25   16.80
  -7   5  -1  537.55   15.70
  -7   5  -1  535.95   16.50
   7   5   1  546.25   17.40
   7   5   1  531.35   17.40
  -7   5  -1  556.24   17.60
   7   5   1  535.05   15.30
  -8  -5  -1  109.09    6.00
   8  -5   1  113.69    6.40
   8  -5   1  120.89    6.60
   8  -5   1  110.09    6.70
  -8  -5  -1  103.59    6.00
  -8  -5  -1  111.79    5.60
  -8   5  -1  109.19    4.40
   8   5   1  111.19    6.30
  -8   5  -1  111.29    5.70
  -8   5  -1  108.69    5.40
  -8   5  -1  116.19    6.40
   8   5   1  117.59    6.20
  -9  -5  -1  422.36   14.60
   9  -5   1  427.06   15.00
   9  -5   1  409.36   13.70
   9  -5   1  415.96   15.40
  -9  -5  -1  443.06   14.60
  -9  -5  -1  432.16   14.00
   9  -5   1  440.06   15.20
  -9   5  -1  428.36   14.80
  -9   5  -1  415.46   12.30
  -9   5  -1  424.56   14.20
  -9   5  -1  416.46   13.80
   9   5   1  411.46   14.40
   9   5   1  435.46   14.60
 -10  -5  -1   64.89    5.20
  10  -5   1   63.59    5.80
  10  -5   1   50.99    3.80
 -10  -5  -1   59.89    4.60
 -10  -5  -1   62.99    5.00
  10  -5   1   70.89    8.60
 -10   5  -1   61.29    5.30
  10   5   1   54.99    3.30
 -10   5  -1   58.09    4.80
  10   5   1   58.39    5.10
 -10   5  -1   62.79    4.20
  10   5   1   57.99    4.70
 -11  -6   1   15.60    3.30
  11  -6  -1   14.70    2.80
  11  -6  -1    7.40    2.00
  11  -6  -1   18.10    3.90
 -11  -6   1   17.60    3.10
 -11   6   1   10.70    2.50
 -11   6   1   13.30    2.50
  11   6  -1    7.80    3.10
  11   6  -1   13.30    2.90
 -10  -6   1   25.60    3.40
  10  -6  -1   21.60    3.80
  10  -6  -1   19.30    2.50
 -10  -6   1   29.90    4.10
  10  -6  -1   25.80    3.50
 -10  -6   1   34.30    4.20
  10  -6  -1   17.20    3.10
  10   6  -1   25.40    3.50
 -10   6   1   22.20    2.00
 -10   6   1   25.30    3.80
  10   6  -1   23.50    1.90
  10   6  -1   28.50    3.50
  10   6  -1   27.60    3.10
 -10   6   1   22.00    3.00
 -10   6   1   25.60    3.60
  -9  -6   1   41.30    4.20
  -9  -6   1   37.90    4.00
   9  -6  -1   44.30    4.10
   9  -6  -1   34.10    3.90
   9  -6  -1   38.70    4.80
  -9  -6   1   29.30    3.60
   9   6  -1   47.10    3.80
   9   6  -1   40.90    4.00
  -9   6   1   41.30    3.50
  -9   6   1   42.30    3.80
   9   6  -1   49.10    4.80
  -9   6   1   41.00    6.10
   9   6  -1   33.90    2.40
  -9   6   1   36.70    2.60
  -8  -6   1   42.50    4.20
   8  -6  -1   43.70    4.60
  -8  -6   1   41.20    4.50
   8  -6  -1   38.10    4.40
   8  -6  -1   38.50    4.60
  -8  -6   1   37.70    4.10
   8   6  -1   33.90    3.80
  -8   6   1   32.00    2.70
   8   6  -1   36.00    3.60
  -8   6   1   42.60    4.50
  -8   6   1   35.00    3.40
  -8   6   1   39.60    3.80
   8   6  -1   33.00    2.50
   7  -6  -1  148.99    7.80
  -7  -6   1  147.79    7.10
  -7  -6   1  148.39    7.00
  -7  -6   1  145.29    6.60
   7  -6  -1  148.79    7.20
   7  -6  -1  146.19    7.30
   7   6  -1  152.68    5.60
   7   6  -1  146.39    6.70
  -7   6   1  160.58    6.40
   7   6  -1  158.08    6.60
  -7   6   1  154.88    7.40
  -7   6   1  153.18    6.00
  -7   6   1  142.49    6.60
  -6  -6   1   89.79    5.00
   6  -6  -1   90.59    5.50
  -6  -6   1   91.49    5.30
   6  -6  -1   86.89    5.80
   6  -6  -1   87.19    6.00
  -6  -6   1   85.79    4.80
  -6   6   1   88.09    4.40
   6   6  -1   92.39    4.80
  -6   6   1   93.99    5.00
  -6   6   1   90.79    5.60
  -6   6   1   87.19    4.50
   6   6  -1   98.79    5.60
  -6   6   1   84.39    5.10
   6   6  -1   88.09    4.10
   5  -6  -1  154.08    7.40
  -5  -6   1  161.18    6.60
  -5  -6   1  155.58    6.40
   5  -6  -1  156.48    7.10
   5  -6  -1  151.98    7.00
  -5  -6   1  159.98    5.40
  -5  -6   1  150.88    6.70
   5   6  -1  161.28    6.40
  -5   6   1  154.58    6.10
  -5   6   1  152.78    6.70
  -5   6   1  155.98    7.00
   5   6  -1  168.28    5.90
  -5   6   1  157.88    6.50
   5   6  -1  161.08    6.30
   4  -6  -1    3.90    1.90
  -4  -6   1    2.50    1.40
  -4  -6   1    2.30    1.40
  -4  -6   1    1.50    0.70
   4  -6  -1    3.80    2.00
   4  -6  -1    4.10    1.60
  -4  -6   1    2.80    1.50
   4   6  -1    2.70    1.60
  -4   6   1    4.40    1.70
  -4   6   1    3.10    1.60
   4   6  -1    4.40    1.60
  -4   6   1    3.80    1.70
   4   6  -1    3.60    1.30
  -4   6   1    4.20    1.20
   4   6  -1    4.00    1.40
  -3  -6   1  382.36   11.00
   3  -6  -1  386.76   12.50
  -3  -6   1  381.46   11.80
   3  -6  -1  385.16   12.70
   3  -6  -1  402.46   12.30
  -3  -6   1  393.46   11.80
   3  -6  -1  385.96   13.30
   3   6  -1  395.46   11.90
  -3   6   1  396.36   12.60
  -3   6   1  365.86   12.40
  -3   6   1  401.26   12.00
   3   6  -1  389.16   11.40
   3   6  -1  388.06   11.50
  -3   6   1  400.16   11.80
   3   6  -1  386.86   12.40
   2  -6  -1   64.49    3.70
   2  -6  -1   70.49    3.40
   2  -6  -1   60.29    3.60
  -2  -6   1   65.29    2.70
  -2  -6   1   64.19    2.50
  -2  -6   1   65.49    2.90
  -2  -6   1   64.99    2.40
   2   6  -1   72.99    3.60
  -2   6   1   68.29    2.90
   2   6  -1   65.49    3.20
  -2   6   1   66.09    3.10
   2   6  -1   64.89    3.30
  -2   6   1   65.89    3.50
   2   6  -1   69.49    3.50
  -2   6   1   66.29    3.40
   1  -6  -1 1585.74   43.80
   1  -6  -1 1586.54   43.30
   1  -6  -1 1570.44   43.60
  -1  -6   1 1633.74   42.20
   1  -6  -1 1586.54   43.50
   1  -6  -1 1564.64   42.40
  -1   6   1 1581.54   43.20
   1   6  -1 1615.04   43.30
  -1   6   1 1675.03   43.40
  -1   6   1 1557.34   43.90
   1   6  -1 1572.64   43.40
   1   6  -1 1643.94   43.50
  -1   6   1 1451.25   43.40
  -1   6   1 1611.04   42.40
   1   6  -1 1641.84   44.40
  -1   6   1 1656.63   43.40
  -1   6   1 1644.94   42.50
   0  -6  -1   22.00    1.40
   0  -6   1   19.40    1.10
   0  -6  -1   23.30    2.20
   0  -6   1   21.40    1.10
   0  -6   1   21.30    1.20
   0  -6  -1   18.40    1.40
   0  -6  -1   18.80    1.80
   0  -6   1   22.90    1.40
   0  -6  -1   20.60    1.40
   0  -6  -1   21.80    2.80
   0   6  -1   23.80    1.90
   0   6   1   20.70    1.50
   0   6   1   21.20    1.90
   0   6   1   21.30    1.20
   0   6   1   22.40    1.40
   0   6  -1   21.40    2.00
   0   6   1   20.90    1.50
   0   6   1   20.60    1.70
   0   6   1   26.00    2.10
   0   6  -1   19.70    1.80
   0   6  -1   21.20    2.10
  -1  -6  -1  969.20   24.90
   1  -6   1  915.91   25.40
  -1  -6  -1  902.31   25.80
   1  -6   1  929.41   25.90
   1  -6   1  910.81   25.70
   1  -6   1  938.81   26.00
  -1  -6  -1  986.00   25.80
  -1  -6  -1  930.81   25.50
  -1  -6  -1  937.61   24.90
  -1   6  -1  873.01   25.10
  -1   6  -1  928.01   25.50
   1   6   1  927.31   25.10
   1   6   1  921.71   25.50
   1   6   1  910.71   26.10
  -1   6  -1  904.11   25.60
   1   6   1  992.00   25.20
   1   6   1  963.70   24.90
   1   6   1  952.80   26.00
  -1   6  -1  932.41   26.30
   1   6   1  943.31   25.60
  -1   6  -1  942.21   26.80
  -1   6  -1  939.21   26.20
  -1   6  -1  969.10   25.50
  -2  -6  -1  276.07    8.40
   2  -6   1  272.87    9.50
   2  -6   1  284.67    9.30
   2  -6   1  287.77    8.40
   2  -6   1  268.27    9.40
  -2  -6  -1  285.17    9.10
  -2  -6  -1  288.17    8.80
  -2   6  -1  283.57    9.20
   2   6   1  284.57    8.20
  -2   6  -1  279.47    8.70
   2   6   1  279.17    9.30
  -2   6  -1  279.77    7.90
  -2   6  -1  262.67    8.20
   2   6   1  268.97    8.70
  -2   6  -1  276.77    9.20
  -3  -6  -1  794.72   22.20
  -3  -6  -1  771.22   22.90
   3  -6   1  819.82   23.60
  -3  -6  -1  785.52   22.60
   3  -6   1  770.02   23.30
   3  -6   1  784.22   23.10
  -3   6  -1  790.52   22.50
  -3   6  -1  792.12   22.90
  -3   6  -1  787.72   21.80
   3   6   1  785.22   22.70
   3   6   1  794.52   23.00
  -3   6  -1  783.22   22.90
   3   6   1  835.62   22.60
  -3   6  -1  788.22   22.70
   3   6   1  779.92   23.10
  -4  -6  -1  251.77    8.80
  -4  -6  -1  240.68    8.30
  -4  -6  -1  238.18    8.90
   4  -6   1  250.17    9.20
   4  -6   1  243.28    9.40
  -4   6  -1  245.98    8.40
   4   6   1  249.08    8.80
  -4   6  -1  235.08    8.40
  -4   6  -1  244.48    8.00
   4   6   1  248.78    9.00
  -4   6  -1  254.27    9.10
   4   6   1  234.88    7.10
   4   6   1  245.58    7.70
  -5  -6  -1  188.08    7.30
   5  -6   1  187.08    8.30
   5  -6   1  195.08    8.20
   5  -6   1  188.38    8.40
  -5  -6  -1  203.08    9.10
   5   6   1  197.08    6.40
  -5   6  -1  198.58    8.00
   5   6   1  190.88    7.80
  -5   6  -1  188.98    7.10
  -5   6  -1  205.98    7.10
  -5   6  -1  190.28    7.40
   5   6   1  203.98    8.00
  -6  -6  -1  202.98    7.90
   6  -6   1  216.28    9.20
  -6  -6  -1  211.58    8.50
   6  -6   1  211.58    8.90
   6   6   1  221.88    8.70
   6   6   1  213.38    8.60
  -6   6  -1  229.68    7.90
  -6   6  -1  202.58    7.40
  -6   6  -1  222.68    8.80
  -6   6  -1  208.38    8.20
   6   6   1  216.88    6.80
  -7  -6  -1   64.59    4.20
   7  -6   1   58.69    4.80
  -7  -6  -1   61.39    4.60
   7  -6   1   68.59    5.50
  -7  -6  -1   66.69    4.70
   7  -6   1   68.89    5.30
  -7   6  -1   75.19    4.60
   7   6   1   68.49    4.70
  -7   6  -1   62.69    4.70
   7   6   1   63.39    4.70
  -7   6  -1   67.69    3.50
  -7   6  -1   65.09    4.00
   7   6   1   64.79    2.80
  -8  -6  -1   95.59    5.80
   8  -6   1  113.99    6.50
  -8  -6  -1  101.59    5.40
   8  -6   1  108.99    6.80
  -8  -6  -1  100.19    5.90
   8  -6   1  117.69    6.60
   8   6   1  108.79    5.90
  -8   6  -1  109.59    5.20
  -8   6  -1  111.39    5.70
  -8   6  -1  106.49    6.10
  -8   6  -1  112.39    4.60
   8   6   1  106.59    6.10
   9  -6   1   19.40    2.80
  -9  -6  -1   22.50    3.00
  -9  -6  -1   18.40    3.40
  -9  -6  -1   19.50    3.50
   9  -6   1   21.80    3.40
   9  -6   1   13.40    3.00
   9  -6   1   19.40    3.80
   9   6   1   15.60    2.30
  -9   6  -1   19.20    3.40
   9   6   1   28.70    3.50
   9   6   1   24.40    3.60
  -9   6  -1   23.40    3.40
  -9   6  -1   19.60    1.90
  -9   6  -1   20.40    2.80
 -10  -6  -1   66.39    5.10
  10  -6   1   66.39    5.30
 -10  -6  -1   69.29    4.70
 -10  -6  -1   72.79    5.20
  10  -6   1   59.19    4.10
  10  -6   1   57.89    5.60
 -10   6  -1   64.69    5.30
  10   6   1   65.29    5.50
  10   6   1   68.59    4.90
  10   6   1   61.39    3.50
 -10   6  -1   61.79    4.10
 -10   6  -1   58.69    4.80
  10   6   1   63.99    4.70
  10  -7  -1  125.19    7.00
  10  -7  -1  119.19    6.60
 -10  -7   1  117.89    6.10
 -10  -7   1  124.99    6.70
  10  -7  -1  117.49    7.40
 -10  -7   1  132.69    6.70
 -10   7   1  124.79    6.30
  10   7  -1  126.99    7.10
  10   7  -1  131.29    6.10
  10   7  -1  112.79    4.30
 -10   7   1  111.29    4.70
 -10   7   1  126.39    7.00
 -10   7   1  117.09    5.60
  -9  -7   1  104.69    5.70
   9  -7  -1  112.39    6.30
  -9  -7   1  120.29    6.30
   9  -7  -1  109.69    6.60
   9  -7  -1  109.39    7.00
  -9  -7   1  108.19    6.20
   9   7  -1  104.39    6.40
  -9   7   1  111.99    4.70
   9   7  -1  108.49    4.40
  -9   7   1  112.29    5.90
   9   7  -1  116.19    5.70
  -9   7   1  110.19    6.50
   9   7  -1  108.19    5.70
  -9   7   1  108.99    5.30
  -8  -7   1  426.16   14.30
   8  -7  -1  420.86   14.80
   8  -7  -1  417.56   15.00
  -8  -7   1  409.86   13.80
   8  -7  -1  420.06   15.30
  -8  -7   1  415.36   14.50
  -8   7   1  417.46   13.50
   8   7  -1  435.36   13.80
   8   7  -1  420.26   12.70
  -8   7   1  422.26   14.70
   8   7  -1  440.16   14.80
   8   7  -1  412.86   13.80
  -8   7   1  410.16   13.90
  -7  -7   1  240.98    9.20
   7  -7  -1  244.48   10.30
  -7  -7   1  233.38    8.90
   7  -7  -1  247.38    9.80
   7  -7  -1  232.28    9.80
  -7  -7   1  218.88    9.30
   7   7  -1  230.78    8.00
   7   7  -1  244.68    8.80
  -7   7   1  232.58    8.30
  -7   7   1  238.48    9.00
  -7   7   1  243.58    8.50
  -7   7   1  223.38    9.50
   7   7  -1  245.78    8.90
   7   7  -1  240.48    9.60
   6  -7  -1 1007.50   30.60
  -6  -7   1 1014.80   29.90
   6  -7  -1 1005.20   30.30
  -6  -7   1 1006.30   29.10
   6  -7  -1 1010.80   30.20
  -6  -7   1 1025.50   29.40
  -6   7   1 1006.50   29.30
  -6   7   1 1043.20   30.10
   6   7  -1 1007.70   28.50
   6   7  -1 1035.30   29.10
  -6   7   1 1014.20   28.90
   6   7  -1 1042.20   29.20
   6   7  -1 1011.10   29.90
  -6   7   1 1016.10   28.80
   5  -7  -1   88.49    5.60
  -5  -7   1   86.79    4.50
  -5  -7   1   91.09    4.70
   5  -7  -1   93.79    5.20
  -5  -7   1   90.99    3.50
  -5   7   1   89.79    5.10
   5   7  -1   85.39    4.30
   5   7  -1   95.89    4.50
   5   7  -1   93.09    5.10
  -5   7   1   87.59    4.50
  -5   7   1   88.19    4.20
  -5   7   1   95.79    4.80
  -5   7   1   86.39    4.90
   5   7  -1   90.69    4.20
  -4  -7   1 1688.73   46.20
  -4  -7   1 1665.83   45.10
   4  -7  -1 1757.82   47.90
  -4  -7   1 1677.73   46.90
  -4  -7   1 1630.24   46.10
   4  -7  -1 1685.43   47.20
   4  -7  -1 1707.73   47.30
   4   7  -1 1665.83   46.90
   4   7  -1 1652.23   45.70
   4   7  -1 1727.73   46.20
  -4   7   1 1713.43   46.10
  -4   7   1 1672.63   47.00
  -4   7   1 1706.53   47.10
  -4   7   1 1717.93   46.40
   3  -7  -1  339.57   11.30
  -3  -7   1  336.57   10.10
  -3  -7   1  310.47    9.30
   3  -7  -1  326.57   10.70
  -3  -7   1  325.17    9.30
  -3  -7   1  311.87   10.10
   3  -7  -1  323.27   11.60
  -3   7   1  329.97   11.10
   3   7  -1  333.17   10.90
   3   7  -1  331.47   10.50
  -3   7   1  336.67   10.40
  -3   7   1  327.17   10.30
  -3   7   1  325.07   10.90
   3   7  -1  324.87    9.50
   3   7  -1  342.87   10.60
   2  -7  -1 2588.04   71.69
  -2  -7   1 2642.84   70.09
   2  -7  -1 2611.04   71.29
  -2  -7   1 2670.83   70.29
   2  -7  -1 2583.14   71.69
  -2  -7   1 2620.64   70.39
  -2  -7   1 2649.63   70.49
  -2   7   1 2600.54   71.29
  -2   7   1 2708.13   70.59
   2   7  -1 2622.04   71.29
   2   7  -1 2651.83   70.89
  -2   7   1 2671.83   71.59
  -2   7   1 2786.22   71.19
   2   7  -1 2647.14   71.39
   2   7  -1 2757.82   71.49
   1  -7  -1  324.47   10.50
   1  -7  -1  349.57   11.00
  -1  -7   1  348.67    9.50
  -1  -7   1  338.57    9.40
   1  -7  -1  336.07    9.60
   1  -7  -1  340.27   11.20
  -1  -7   1  341.17    9.40
   1   7  -1  332.07   11.10
  -1   7   1  353.76   10.70
  -1   7   1  353.76    9.70
   1   7  -1  354.86   10.70
   1   7  -1  333.27   10.70
   1   7  -1  337.17   10.70
  -1   7   1  346.57   10.80
  -1   7   1  345.27   10.50
  -1   7   1  353.46   11.50
  -1   7   1  348.67    9.50
   0  -7  -1 3835.32  108.79
   0  -7   1 4097.29  106.99
   0  -7   1 4092.19  107.19
   0   7  -1 4261.07  108.49
   1  -7   1  935.71   26.80
  -1  -7  -1 1026.20   27.00
  -1  -7  -1  974.50   26.10
   1  -7   1  970.90   27.00
  -1  -7  -1  953.10   26.30
   1  -7   1 1001.20   27.40
  -1  -7  -1  994.30   25.90
  -1  -7  -1  972.40   27.20
   1  -7   1  939.81   26.70
   1   7   1  995.60   26.70
  -1   7  -1  977.50   27.50
  -1   7  -1  898.61   26.30
   1   7   1  956.80   26.00
   1   7   1 1023.20   26.50
   1   7   1  965.40   26.60
   1   7   1  937.91   27.50
   1   7   1  964.20   27.30
  -1   7  -1  999.60   28.10
   1   7   1  978.30   27.20
  -1   7  -1  999.80   27.60
   1   7   1  998.50   27.00
   1   7   1  994.40   26.10
  -1   7  -1  998.00   26.60
  -1   7  -1  983.00   27.50
  -2  -7  -1 3018.10   77.39
   2  -7   1 2877.31   78.09
  -2  -7  -1 2852.71   77.49
  -2  -7  -1 2935.81   77.89
  -2  -7  -1 2814.92   77.09
   2  -7   1 2720.43   78.49
   2  -7   1 2875.01   77.09
   2  -7   1 2810.22   78.39
   2   7   1 2984.10   77.19
  -2   7  -1 2996.20   76.49
  -2   7  -1 2886.01   78.19
  -2   7  -1 2994.40   78.29
   2   7   1 2929.01   78.19
   2   7   1 2876.51   77.39
  -2   7  -1 3015.40   77.39
   2   7   1 2959.60   77.59
  -3  -7  -1 1355.06   37.60
  -3  -7  -1 1341.37   36.70
   3  -7   1 1302.97   37.90
   3  -7   1 1327.47   38.10
  -3  -7  -1 1357.96   37.20
   3  -7   1 1339.07   37.80
   3   7   1 1325.67   37.70
  -3   7  -1 1357.56   37.50
   3   7   1 1330.27   37.10
   3   7   1 1372.66   36.70
  -3   7  -1 1370.16   37.70
  -3   7  -1 1349.47   37.50
  -3   7  -1 1400.66   37.10
   3   7   1 1342.57   36.00
  -4  -7  -1 1352.66   37.00
  -4  -7  -1 1351.26   37.50
   4  -7   1 1385.16   38.70
   4  -7   1 1295.47   38.30
   4  -7   1 1353.46   38.10
   4   7   1 1347.57   38.10
  -4   7  -1 1319.57   37.80
  -4   7  -1 1340.97   37.30
   4   7   1 1355.56   37.90
  -4   7  -1 1358.46   37.50
   4   7   1 1362.36   36.50
  -4   7  -1 1347.07   36.60
   4   7   1 1317.87   37.40
  -5  -7  -1  929.61   27.70
   5  -7   1  941.21   28.60
  -5  -7  -1  942.11   27.90
   5  -7   1  942.41   28.90
  -5  -7  -1  913.81   27.10
  -5   7  -1  951.50   28.20
   5   7   1  941.51   27.80
  -5   7  -1  982.90   27.30
  -5   7  -1  979.20   28.10
   5   7   1  982.60   26.30
   5   7   1  960.40   28.20
  -5   7  -1  971.70   26.80
   5   7   1  980.70   27.70
  -6  -7  -1  279.47    9.90
  -6  -7  -1  283.97   10.60
   6  -7   1  281.67   11.30
   6  -7   1  300.17   11.10
   6  -7   1  292.27   11.30
  -6  -7  -1  300.67   10.60
  -6   7  -1  289.77    9.60
   6   7   1  296.37   10.60
   6   7   1  283.37   10.40
  -6   7  -1  285.77    9.70
   6   7   1  287.17    8.70
  -6   7  -1  275.07   10.10
  -6   7  -1  306.67   10.80
  -7  -7  -1  645.24   19.70
   7  -7   1  651.43   21.20
   7  -7   1  650.93   21.30
  -7  -7  -1  655.83   20.30
  -7  -7  -1  645.84   20.40
   7  -7   1  655.73   20.90
  -7   7  -1  663.53   19.20
   7   7   1  637.94   20.10
  -7   7  -1  660.13   20.00
  -7   7  -1  655.23   19.30
  -7   7  -1  652.63   20.50
   7   7   1  679.93   20.40
  -8  -7  -1   65.59    4.30
   8  -7   1   71.59    5.70
  -8  -7  -1   71.19    4.90
  -8  -7  -1   64.49    4.90
   8  -7   1   70.59    5.40
   8  -7   1   64.39    5.20
  -8   7  -1   62.69    4.50
  -8   7  -1   71.29    3.70
   8   7   1   72.09    5.30
  -8   7  -1   68.09    5.20
   8   7   1   74.39    5.00
   8   7   1   70.79    5.00
  -8   7  -1   64.99    4.00
  -9  -7  -1  353.96   12.40
  -9  -7  -1  336.07   11.70
   9  -7   1  326.37   12.80
   9  -7   1  335.17   12.70
  -9  -7  -1  330.57   12.20
   9  -7   1  336.27   13.20
   9   7   1  379.26   13.00
  -9   7  -1  324.87   10.40
   9   7   1  315.97   10.80
  -9   7  -1  337.07   11.30
   9   7   1  335.17   12.00
  -9   7  -1  335.37   12.40
  -9   7  -1  341.57   11.90
   9   7   1  342.27   12.10
 -10  -7  -1   40.00    4.30
  10  -7   1   31.60    3.20
  10  -7   1   35.00    4.40
 -10  -7  -1   41.70    4.40
  10  -7   1   35.70    4.30
  10  -7   1   28.70    3.90
 -10  -7  -1   34.70    3.60
 -10   7  -1   33.20    3.30
  10   7   1   35.30    3.80
 -10   7  -1   42.20    4.50
 -10   7  -1   33.40    3.70
  10   7   1   39.90    4.10
 -10   7  -1   28.60    2.70
  10   7   1   37.00    4.10
  10   7   1   30.20    2.70
 -10  -8   1   24.90    3.50
  10  -8  -1   37.90    5.10
 -10  -8   1   31.80    3.90
  10  -8  -1   27.80    3.70
 -10  -8   1   29.60    3.60
  10  -8  -1   30.90    4.10
  10   8  -1   33.10    3.60
 -10   8   1   32.70    3.20
 -10   8   1   36.50    4.40
  10   8  -1   26.60    3.70
 -10   8   1   28.40    2.50
 -10   8   1   33.90    3.80
  10   8  -1   30.10    2.20
   9  -8  -1   74.99    5.30
   9  -8  -1   68.59    5.60
  -9  -8   1   83.19    5.00
  -9  -8   1   75.59    5.20
   9  -8  -1   76.79    6.00
  -9  -8   1   76.59    5.40
   9   8  -1   78.09    4.70
   9   8  -1   77.99    5.70
  -9   8   1   73.39    4.80
  -9   8   1   80.69    4.00
  -9   8   1   65.49    4.20
  -9   8   1   75.69    5.50
   9   8  -1   67.69    3.50
   8  -8  -1   31.40    3.60
  -8  -8   1   44.30    3.80
   8  -8  -1   40.90    4.70
   8  -8  -1   45.70    4.60
  -8  -8   1   45.80    4.20
  -8  -8   1   53.19    4.60
   8   8  -1   44.00    3.80
  -8   8   1   40.40    3.30
  -8   8   1   46.10    3.30
  -8   8   1   41.10    4.30
   8   8  -1   45.20    3.00
  -8   8   1   42.40    3.80
   8   8  -1   47.00    4.50
   7  -8  -1  169.98    8.10
  -7  -8   1  167.68    7.30
  -7  -8   1  169.38    7.70
   7  -8  -1  177.78    8.10
   7  -8  -1  172.88    8.50
  -7  -8   1  172.98    7.10
  -7   8   1  174.18    7.30
   7   8  -1  173.68    7.00
   7   8  -1  184.08    8.00
   7   8  -1  170.48    6.40
  -7   8   1  176.98    8.00
  -7   8   1  169.98    7.40
   6  -8  -1   71.89    5.50
   6  -8  -1   73.79    5.20
  -6  -8   1   74.99    4.50
   6  -8  -1   74.79    5.00
  -6  -8   1   73.79    4.80
  -6  -8   1   70.79    4.20
   6   8  -1   78.19    4.30
  -6   8   1   82.49    5.20
   6   8  -1   67.49    4.70
  -6   8   1   76.09    4.50
  -6   8   1   70.69    3.90
  -6   8   1   73.99    4.20
   6   8  -1   74.89    3.90
  -5  -8   1  833.82   24.70
   5  -8  -1  886.51   26.00
   5  -8  -1  821.42   30.10
   5  -8  -1  840.82   25.90
  -5  -8   1  846.82   25.60
  -5  -8   1  854.41   24.90
  -5   8   1  851.01   25.60
  -5   8   1  870.41   24.30
  -5   8   1  855.31   25.70
   5   8  -1  854.91   24.30
   5   8  -1  892.31   24.70
  -5   8   1  853.11   25.00
  -5   8   1  885.51   25.00
   5   8  -1  911.21   26.10
  -4  -8   1    2.30    1.40
   4  -8  -1    1.60    1.80
   4  -8  -1    1.20    1.40
  -4  -8   1    2.00    0.70
  -4  -8   1    1.80    1.60
   4  -8  -1    4.00    1.70
  -4  -8   1    2.70    1.20
   4   8  -1    3.20    1.20
   4   8  -1    2.80    1.70
  -4   8   1    0.60    1.50
  -4   8   1    4.00    1.70
  -4   8   1    1.70    1.60
  -4   8   1    0.90    1.10
   4   8  -1    2.90    1.20
   4   8  -1    2.10    1.30
   3  -8  -1 1361.26   39.20
   3  -8  -1 1393.56   38.20
  -3  -8   1 1389.46   37.40
   3  -8  -1 1360.06   38.80
  -3  -8   1 1316.77   36.80
  -3  -8   1 1355.96   36.50
  -3  -8   1 1386.16   38.40
  -3  -8   1 1342.47   37.50
  -3   8   1 1438.66   38.80
  -3   8   1 1362.26   38.40
   3   8  -1 1361.66   37.50
  -3   8   1 1409.66   37.70
   3   8  -1 1366.96   38.40
   3   8  -1 1373.26   36.60
   3   8  -1 1411.96   38.10
  -3   8   1 1372.16   37.90
  -2  -8   1   37.20    2.10
  -2  -8   1   40.80    2.00
   2  -8  -1   43.30    3.00
   2  -8  -1   37.00    3.10
   2  -8  -1   36.50    3.00
   2   8  -1   34.50    2.70
  -2   8   1   40.00    2.20
   2   8  -1   39.50    3.00
   2   8  -1   37.00    2.50
  -2   8   1   36.90    1.70
  -2   8   1   39.60    2.80
  -2   8   1   39.20    2.80
  -2   8   1   40.10    2.70
   2   8  -1   39.90    2.90
   1  -8  -1 1523.95   41.90
   1  -8  -1 1506.75   42.40
   1  -8  -1 1480.35   42.10
   1  -8  -1 1514.15   42.70
  -1  -8   1 1510.95   40.70
  -1  -8   1 1513.15   40.70
   1  -8  -1 1505.95   40.80
   1   8  -1 1570.24   42.30
  -1   8   1 1605.84   42.10
  -1   8   1 1560.74   43.00
   1   8  -1 1525.55   42.20
  -1   8   1 1619.64   42.30
  -1   8   1 1544.95   41.70
   1   8  -1 1447.46   42.60
  -1   8   1 1590.54   40.80
   1   8  -1 1550.94   42.10
  -1   8   1 1541.95   40.70
   0  -8  -1   63.99    3.40
   0  -8   1   53.99    2.30
   0  -8   1   55.29    2.80
   0  -8  -1   63.29    3.30
   0  -8   1   60.79    2.40
   0  -8  -1   61.59    2.80
   0  -8  -1   54.59    3.70
   0  -8   1   61.19    2.60
   0  -8  -1   58.59    2.50
   0  -8   1   62.79    2.40
   0   8   1   67.89    3.70
   0   8   1   59.29    2.50
   0   8  -1   64.09    3.70
   0   8   1   63.69    2.90
   0   8  -1   64.09    3.50
   0   8  -1   65.69    3.70
   0   8   1   62.79    2.80
   0   8   1   63.99    3.40
   0   8   1   64.29    3.10
   0   8   1   60.99    2.80
  -1  -8  -1 1583.04   44.80
   1  -8   1 1623.44   44.50
   1  -8   1 1534.25   44.40
   1  -8   1 1556.64   44.30
  -1  -8  -1 1693.43   44.80
  -1  -8  -1 1702.23   44.40
   1  -8   1 1736.33   45.10
  -1  -8  -1 1620.14   43.60
  -1  -8  -1 1587.74   43.80
  -1   8  -1 1687.53   44.10
  -1   8  -1 1635.54   45.20
   1   8   1 1655.03   44.10
  -1   8  -1 1646.94   45.70
  -1   8  -1 1667.03   45.10
   1   8   1 1687.83   44.10
   1   8   1 1672.13   44.70
   1   8   1 1639.24   45.00
  -1   8  -1 1671.63   45.20
   1   8   1 1634.34   44.10
   2  -8   1  540.55   16.90
  -2  -8  -1  525.15   15.60
   2  -8   1  567.44   16.80
  -2  -8  -1  560.24   16.10
  -2  -8  -1  548.15   16.40
  -2  -8  -1  553.54   15.40
   2   8   1  559.64   15.80
  -2   8  -1  552.04   16.70
  -2   8  -1  574.84   15.90
   2   8   1  563.54   16.20
  -2   8  -1  546.25   16.70
   2   8   1  552.94   16.80
   2   8   1  561.14   16.70
   2   8   1  554.24   15.80
  -2   8  -1  536.95   16.70
  -3  -8  -1  676.23   19.80
   3  -8   1  677.83   20.60
   3  -8   1  668.73   20.80
   3  -8   1  668.63   20.50
  -3  -8  -1  683.93   20.20
  -3  -8  -1  695.33   19.30
  -3   8  -1  680.03   20.10
   3   8   1  681.93   19.60
   3   8   1  696.03   19.40
  -3   8  -1  701.43   20.40
  -3   8  -1  682.93   20.30
   3   8   1  673.23   20.40
  -3   8  -1  696.43   18.80
   3   8   1  674.43   18.90
  -3   8  -1  703.73   19.70
  -4  -8  -1  426.26   14.00
   4  -8   1  432.06   14.50
  -4  -8  -1  423.46   13.50
   4  -8   1  437.76   14.30
   4  -8   1  432.26   14.60
  -4  -8  -1  432.96   13.10
  -4   8  -1  426.16   13.80
  -4   8  -1  432.36   12.60
   4   8   1  427.26   14.10
   4   8   1  430.26   12.70
   4   8   1  444.26   13.50
  -4   8  -1  425.56   13.90
  -4   8  -1  448.16   13.50
  -4   8  -1  424.76   13.70
   5  -8   1  326.87   12.90
   5  -8   1  344.77   12.70
  -5  -8  -1  346.77   11.30
  -5  -8  -1  339.07   12.00
   5  -8   1  343.07   12.40
  -5  -8  -1  355.86   11.80
   5   8   1  369.06   10.50
   5   8   1  361.26   11.70
  -5   8  -1  350.46   11.50
   5   8   1  366.66   12.10
  -5   8  -1  351.26   10.80
  -5   8  -1  350.46   12.10
   6  -8   1  276.17   11.00
   6  -8   1  269.67   10.60
  -6  -8  -1  262.97   10.20
   6  -8   1  273.07   11.00
  -6  -8  -1  273.17   10.00
  -6  -8  -1  262.07    9.50
   6   8   1  271.97   10.10
  -6   8  -1  278.47    9.80
   6   8   1  271.57   10.50
  -6   8  -1  278.67   10.30
   6   8   1  278.07    8.20
  -6   8  -1  286.07    9.10
   6   8   1  288.37   10.00
  -6   8  -1  279.27    9.50
   7  -8   1  103.29    6.40
   7  -8   1  104.39    6.10
  -7  -8  -1  100.59    5.10
  -7  -8  -1  102.19    5.60
  -7  -8  -1  102.99    5.80
   7  -8   1  105.49    6.50
  -7   8  -1  103.19    4.80
  -7   8  -1  105.09    5.40
   7   8   1  106.39    5.70
  -7   8  -1  109.09    6.00
   7   8   1  110.19    5.70
  -7   8  -1  103.49    4.80
   7   8   1   99.39    6.10
  -8  -8  -1  142.19    7.00
   8  -8   1  142.89    7.20
  -8  -8  -1  133.89    6.70
   8  -8   1  141.29    7.70
  -8  -8  -1  130.79    6.20
   8  -8   1  132.49    7.30
   8   8   1  150.98    6.80
   8   8   1  136.79    6.60
  -8   8  -1  135.59    6.40
  -8   8  -1  131.69    6.90
  -8   8  -1  138.99    5.80
  -8   8  -1  136.19    6.50
   8   8   1  136.59    5.80
   8   8   1  143.69    7.40
   9  -8   1   12.70    3.10
   9  -8   1   10.40    2.50
   9  -8   1   15.00    4.60
  -9  -8  -1   13.50    2.60
  -9  -8  -1   14.80    3.30
  -9   8  -1   14.80    1.90
   9   8   1   12.60    2.90
   9   8   1   10.60    2.50
   9   8   1   11.90    3.40
  -9   8  -1   12.60    2.90
   9   8   1   13.70    2.30
  -9   8  -1   14.30    2.90
  -9   8  -1   14.40    2.20
 -10  -8  -1   67.79    4.60
 -10  -8  -1   69.29    5.10
  10  -8   1   62.69    5.30
  10  -8   1   56.79    5.60
  10  -8   1   64.79    5.40
 -10  -8  -1   64.59    5.20
  10  -8   1   57.29    4.20
  10   8   1   70.59    4.80
  10   8   1   62.19    3.50
 -10   8  -1   69.89    4.90
 -10   8  -1   62.59    5.20
 -10   8  -1   59.49    4.00
  10   8   1   65.69    5.40
  10  -9  -1   84.09    6.10
 -10  -9   1   84.49    5.50
  10  -9  -1   91.69    6.50
 -10  -9   1   90.09    5.80
 -10  -9   1   81.99    5.00
 -10   9   1   79.69    3.90
 -10   9   1   70.49    5.60
 -10   9   1   84.29    4.40
  10   9  -1   67.29    4.20
  10   9  -1   81.59    4.50
 -10   9   1   77.29    5.10
  10   9  -1   76.89    5.80
  -9  -9   1  134.19    6.60
   9  -9  -1  129.29    7.70
   9  -9  -1  127.09    7.10
  -9  -9   1  124.59    6.90
   9  -9  -1  126.39    8.00
  -9  -9   1  129.89    6.20
  -9   9   1  121.29    5.40
  -9   9   1  127.69    5.60
   9   9  -1  133.19    5.80
  -9   9   1  133.19    6.30
   9   9  -1  127.09    6.10
  -9   9   1  132.39    7.00
   9   9  -1  132.69    7.10
  -8  -9   1  365.46   13.30
  -8  -9   1  362.16   12.50
  -8  -9   1  382.56   13.00
   8  -9  -1  376.56   13.70
   8  -9  -1  395.76   14.40
   8  -9  -1  367.16   13.80
  -8   9   1  375.36   12.20
  -8   9   1  383.96   12.80
  -8   9   1  374.96   13.40
   8   9  -1  387.56   13.50
  -8   9   1  363.16   12.00
   8   9  -1  368.36   11.70
   8   9  -1  382.96   12.20
  -7  -9   1  118.39    6.00
   7  -9  -1  118.69    7.20
   7  -9  -1  135.79    7.10
  -7  -9   1  120.99    6.40
  -7  -9   1  118.39    5.70
   7  -9  -1  129.29    6.90
  -7   9   1  126.39    5.30
   7   9  -1  124.79    5.30
  -7   9   1  130.09    6.60
  -7   9   1  121.89    6.00
   7   9  -1  127.39    6.60
   7   9  -1  124.79    5.50
  -7   9   1  121.59    5.60
  -6  -9   1  736.43   21.50
  -6  -9   1  697.73   21.20
   6  -9  -1  729.83   23.00
  -6  -9   1  688.83   22.00
   6  -9  -1  716.03   22.60
   6  -9  -1  730.83   22.70
   6   9  -1  725.23   21.10
  -6   9   1  737.73   22.30
   6   9  -1  724.33   22.20
   6   9  -1  734.83   20.80
  -6   9   1  709.03   21.40
  -6   9   1  723.53   21.50
  -6   9   1  722.53   20.80
  -5  -9   1   31.70    2.90
   5  -9  -1   24.30    3.10
  -5  -9   1   35.60    3.00
  -5  -9   1   35.50    3.50
   5  -9  -1   41.70    4.10
   5  -9  -1   34.50    3.90
  -5   9   1   36.50    3.10
  -5   9   1   39.90    2.50
   5   9  -1   37.50    3.70
   5   9  -1   31.40    2.80
  -5   9   1   32.70    3.50
  -5   9   1   25.90    3.00
  -5   9   1   35.60    3.20
  -5   9   1   33.80    2.80
   5   9  -1   34.20    2.60
   4  -9  -1 1029.30   30.80
   4  -9  -1  950.60   31.40
  -4  -9   1 1057.99   29.50
   4  -9  -1 1071.59   30.00
   4  -9  -1 1100.99   30.90
  -4  -9   1 1041.20   29.50
  -4  -9   1 1067.09   30.40
   4   9  -1 1018.40   29.10
  -4   9   1 1069.79   30.50
  -4   9   1 1081.29   29.70
  -4   9   1 1052.79   30.60
  -4   9   1 1068.99   29.80
   4   9  -1 1077.39   30.50
   4   9  -1 1105.49   30.00
  -4   9   1 1042.60   30.30
   4   9  -1 1047.00   28.60
   3  -9  -1  114.39    5.90
  -3  -9   1  119.19    4.60
   3  -9  -1  121.49    5.30
   3  -9  -1  118.89    5.80
  -3  -9   1  120.29    5.40
  -3  -9   1  113.59    4.60
   3   9  -1  123.19    5.30
  -3   9   1  119.49    5.40
   3   9  -1  124.59    5.40
  -3   9   1  126.59    5.20
   3   9  -1  123.69    5.50
   3   9  -1  118.19    4.70
  -3   9   1  120.29    4.80
  -3   9   1  114.89    5.60
  -2  -9   1 2255.17   59.09
  -2  -9   1 2273.47   60.19
   2  -9  -1 2135.89   60.39
  -2  -9   1 2235.88   59.29
   2  -9  -1 2142.19   60.69
   2  -9  -1 2198.98   60.99
  -2   9   1 2269.07   60.59
  -2   9   1 2275.37   59.39
  -2   9   1 2183.08   58.79
   2   9  -1 2194.68   60.49
   2   9  -1 2237.58   60.49
  -2   9   1 2165.98   60.19
   2   9  -1 2312.97   60.59
   2   9  -1 2269.77   60.09
  -2   9   1 2235.88   60.29
   1  -9  -1  157.98    6.20
   1  -9  -1  147.89    6.40
  -1  -9   1  159.88    5.20
   1  -9  -1  155.18    4.90
   1  -9  -1  168.38    7.00
  -1  -9   1  163.68    5.60
   1  -9  -1  163.88    6.00
  -1  -9   1  164.18    5.00
  -1   9   1  171.38    6.40
   1   9  -1  162.88    6.40
   1   9  -1  169.38    6.30
  -1   9   1  169.08    5.00
  -1   9   1  173.48    6.20
  -1   9   1  167.18    4.90
  -1   9   1  170.78    5.90
   1   9  -1  153.78    6.80
   1   9  -1  156.98    6.40
  -1   9   1  175.48    7.30
   0  -9  -1 2298.47   65.59
   0  -9   1 2496.65   63.89
   0  -9   1 2367.56   63.99
   0  -9   1 2376.76   64.19
   0  -9  -1 2430.36   65.19
   0  -9   1 2344.07   63.99
   0  -9   1 2312.07   63.79
   0  -9   1 2462.15   64.59
   0  -9  -1 2390.76   64.09
   0  -9  -1 2309.47   64.49
   0  -9  -1 2442.46   65.09
   0   9   1 2478.35   65.29
   0   9  -1 2441.96   65.59
   0   9   1 2435.26   65.59
   0   9   1 2388.66   64.39
   0   9  -1 2453.05   65.39
   0   9   1 2435.66   64.49
   0   9   1 2508.45   65.49
   0   9  -1 2495.05   65.69
   0   9  -1 2457.85   65.49
  -1  -9  -1  407.26   11.90
  -1  -9  -1  420.46   12.50
   1  -9   1  389.46   11.90
  -1  -9  -1  385.16   11.20
   1  -9   1  371.06   12.10
   1  -9   1  412.26   12.70
  -1  -9  -1  372.76   11.40
  -1  -9  -1  402.06   12.70
   1  -9   1  403.96   12.10
  -1   9  -1  399.16   11.50
  -1   9  -1  430.06   13.50
   1   9   1  408.66   11.60
   1   9   1  418.56   12.30
  -1   9  -1  405.66   12.80
   1   9   1  391.36   11.60
  -1   9  -1  379.16   11.70
  -1   9  -1  399.96   12.80
   1   9   1  397.56   12.80
  -1   9  -1  401.16   12.60
   1   9   1  407.56   11.80
  -2  -9  -1 2050.99   54.99
  -2  -9  -1 1999.50   54.69
   2  -9   1 1963.90   55.49
  -2  -9  -1 2015.60   53.79
   2  -9   1 2045.90   55.39
   2  -9   1 2004.70   54.29
   2   9   1 2086.99   54.59
  -2   9  -1 2092.19   55.59
   2   9   1 1986.70   54.29
   2   9   1 1996.30   55.39
   2   9   1 2004.80   54.19
  -2   9  -1 2022.10   54.69
   2   9   1 1991.10   55.39
  -2   9  -1 2081.39   54.39
  -2   9  -1 2068.99   55.49
   3  -9   1  939.81   25.80
   3  -9   1  910.61   27.20
   3  -9   1  949.90   27.50
   3  -9   1  931.51   27.10
  -3  -9  -1  930.41   26.30
  -3  -9  -1  922.81   26.70
  -3  -9  -1  938.41   25.70
   3   9   1  900.51   25.90
  -3   9  -1  928.01   26.60
   3   9   1  941.61   26.00
   3   9   1  926.61   26.90
  -3   9  -1  914.81   26.90
  -3   9  -1  935.71   26.90
  -3   9  -1  924.31   25.00
  -3   9  -1  939.61   26.10
   3   9   1  956.10   25.70
   4  -9   1 1124.29   33.10
  -4  -9  -1 1157.68   31.50
  -4  -9  -1 1133.69   32.40
  -4  -9  -1 1163.78   32.00
   4  -9   1 1101.89   33.00
   4  -9   1 1128.99   32.70
  -4   9  -1 1118.19   32.30
  -4   9  -1 1128.69   32.40
  -4   9  -1 1155.98   30.80
   4   9   1 1122.99   31.60
   4   9   1 1142.39   32.70
  -4   9  -1 1124.59   32.30
   4   9   1 1141.49   31.10
  -4   9  -1 1151.78   31.80
   5  -9   1  839.82   25.50
   5  -9   1  837.82   25.10
  -5  -9  -1  816.92   24.60
  -5  -9  -1  844.52   24.30
  -5  -9  -1  813.42   23.70
  -5   9  -1  800.52   24.00
  -5   9  -1  813.52   24.20
   5   9   1  826.52   22.90
   5   9   1  823.72   24.00
  -5   9  -1  842.02   23.20
  -5   9  -1  852.21   24.70
   6  -9   1  234.78    9.60
  -6  -9  -1  219.88    8.30
   6  -9   1  228.28    9.80
  -6  -9  -1  235.48    8.90
   6  -9   1  230.58    9.80
  -6  -9  -1  230.18    9.10
  -6   9  -1  235.18    7.90
   6   9   1  236.28    8.70
  -6   9  -1  225.98    8.40
  -6   9  -1  252.77    9.40
  -6   9  -1  233.48    8.60
   6   9   1  239.78    9.50
   6   9   1  222.98    7.00
  -7  -9  -1  455.95   15.40
   7  -9   1  463.05   16.30
  -7  -9  -1  464.45   14.50
   7  -9   1  465.25   16.20
  -7  -9  -1  471.35   15.20
   7  -9   1  443.76   15.70
  -7   9  -1  456.55   14.40
  -7   9  -1  467.85   14.90
  -7   9  -1  473.15   14.20
  -7   9  -1  456.25   15.40
   7   9   1  474.25   14.90
   7   9   1  462.65   14.60
   7   9   1  444.26   15.60
   8  -9   1   60.99    5.20
  -8  -9  -1   53.09    4.50
  -8  -9  -1   47.40    4.20
  -8  -9  -1   50.29    3.90
   8  -9   1   56.09    4.90
   8  -9   1   53.39    5.20
  -8   9  -1   51.09    4.10
  -8   9  -1   51.49    3.40
  -8   9  -1   50.79    3.40
   8   9   1   52.89    4.20
  -8   9  -1   50.89    4.40
   8   9   1   50.39    3.50
   8   9   1   48.30    4.80
  -9  -9  -1  240.18    9.60
   9  -9   1  238.68   10.30
  -9  -9  -1  225.38    9.60
   9  -9   1  213.68   14.40
  -9  -9  -1  221.28    8.70
  -9   9  -1  232.88    9.60
   9   9   1  243.38    9.00
  -9   9  -1  229.88    8.30
   9   9   1  237.18    8.40
   9   9   1  234.88   10.40
  -9   9  -1  227.38    8.00
 -10  -9  -1   24.60    3.50
  10  -9   1   27.80    4.20
 -10  -9  -1   27.30    3.50
  10  -9   1   19.10    2.80
  10  -9   1   27.40    3.90
 -10  -9  -1   28.40    3.70
  10  -9   1   21.60    3.60
 -10   9  -1   24.00    2.80
  10   9   1   30.90    3.50
 -10   9  -1   28.10    3.70
 -10   9  -1   25.40    3.50
  10   9   1   23.40    3.60
 -10   9  -1   23.30    2.20
  10   9   1   22.60    2.50
  10 -10  -1   73.79    5.80
 -10 -10   1   65.89    5.00
 -10 -10   1   75.59    4.80
  10 -10  -1   67.19    5.20
  10 -10  -1   71.69    5.90
 -10 -10   1   74.39    5.40
 -10  10   1   76.49    5.00
 -10  10   1   60.59    3.80
 -10  10   1   65.89    5.30
 -10  10   1   65.69    3.70
  10  10  -1   67.69    5.40
  10  10  -1   63.89    3.90
  10  10  -1   54.19    3.20
  -9 -10   1  141.49    6.50
   9 -10  -1  132.99    7.20
  -9 -10   1  133.09    7.90
   9 -10  -1  130.19    9.50
   9 -10  -1  161.48   12.00
  -9 -10   1  149.88    8.20
  -9  10   1  132.89    5.80
  -9  10   1  136.99    6.50
  -9  10   1  136.09    5.80
   9  10  -1  139.69    8.70
   9  10  -1  140.39    5.80
  -9  10   1  135.89    7.10
   9  10  -1  132.59    5.30
  -8 -10   1   60.69    4.30
   8 -10  -1   62.19    5.00
  -8 -10   1   65.29    5.00
   8 -10  -1   70.69    5.70
  -8 -10   1   64.99    4.50
   8 -10  -1   67.39    5.40
  -8  10   1   62.79    3.70
   8  10  -1   67.19    3.90
   8  10  -1   67.29    5.40
  -8  10   1   62.99    5.00
   8  10  -1   72.09    5.20
  -8  10   1   63.89    4.00
  -8  10   1   59.29    4.30
   7 -10  -1  318.27   12.40
  -7 -10   1  322.07   11.10
   7 -10  -1  315.47   12.10
  -7 -10   1  296.37   10.60
   7 -10  -1  303.07   11.90
  -7 -10   1  306.57   11.50
  -7  10   1  303.37   11.60
   7  10  -1  309.37   10.30
   7  10  -1  315.57   10.10
  -7  10   1  330.87   11.10
   7  10  -1  312.87   11.60
  -7  10   1  316.67   10.80
  -7  10   1  311.97   10.10
   6 -10  -1   24.60    3.70
   6 -10  -1   23.50    3.40
   6 -10  -1   28.90    3.90
  -6 -10   1   25.10    3.50
  -6 -10   1   26.90    3.00
  -6 -10   1   24.40    3.00
  -6  10   1   26.70    3.40
  -6  10   1   26.20    2.40
   6  10  -1   24.50    2.50
  -6  10   1   21.60    2.70
  -6  10   1   26.70    3.00
   6  10  -1   27.70    2.70
   6  10  -1   23.80    3.20
  -5 -10   1 1235.98   35.60
   5 -10  -1 1257.87   36.50
   5 -10  -1 1215.08   36.20
   5 -10  -1 1234.28   36.10
  -5 -10   1 1225.98   34.60
  -5  10   1 1219.28   35.30
  -5  10   1 1245.68   35.70
   5  10  -1 1244.78   33.80
  -5  10   1 1261.07   34.90
  -5  10   1 1274.27   34.10
  -5  10   1 1273.37   34.90
  -5  10   1 1241.58   35.90
   5  10  -1 1235.48   35.70
   5  10  -1 1261.87   35.00
  -4 -10   1    1.90    0.70
   4 -10  -1    2.70    2.00
   4 -10  -1    4.20    2.00
  -4 -10   1    6.00    1.60
   4 -10  -1    4.70    2.60
  -4 -10   1    4.00    1.50
  -4 -10   1    3.90    1.90
   4 -10  -1    3.50    1.70
   4  10  -1    4.30    0.90
  -4  10   1    2.10    1.70
  -4  10   1    3.10    1.60
  -4  10   1    2.90    1.40
  -4  10   1    3.60    1.10
  -4  10   1    3.50    1.90
  -4  10   1    1.70    1.60
   4  10  -1    2.90    1.30
   4  10  -1    2.20    1.50
   4  10  -1    4.80    1.60
   3 -10  -1 2244.08   61.39
   3 -10  -1 2224.58   62.29
  -3 -10   1 2216.18   60.49
  -3 -10   1 2281.77   61.49
   3 -10  -1 2207.88   62.19
  -3 -10   1 2214.58   60.39
   3  10  -1 2244.18   60.89
  -3  10   1 2244.48   61.89
  -3  10   1 2297.07   61.39
  -3  10   1 2312.77   61.99
   3  10  -1 2229.88   61.69
  -3  10   1 2239.38   61.49
   3  10  -1 2305.97   61.59
   3  10  -1 2360.16   61.69
  -3  10   1 2270.47   60.69
   2 -10  -1    1.20    1.60
  -2 -10   1    1.90    1.20
   2 -10  -1    3.90    1.60
  -2 -10   1    1.70    0.90
  -2 -10   1   -0.50    0.70
   2 -10  -1    2.10    1.40
   2  10  -1    1.70    1.30
  -2  10   1    0.00    1.00
   2  10  -1    0.20    1.30
   2  10  -1    1.20    1.30
   2  10  -1    0.00    1.20
  -2  10   1    0.80    0.80
  -2  10   1    2.00    1.40
  -2  10   1    1.40    1.20
  -1 -10   1 1448.46   37.70
  -1 -10   1 1346.07   37.00
   1 -10  -1 1369.76   38.80
   1 -10  -1 1383.16   39.30
   1 -10  -1 1349.47   38.40
  -1 -10   1 1408.56   37.50
   1 -10  -1 1370.86   38.10
   1 -10  -1 1322.67   36.80
   1  10  -1 1233.28   39.00
  -1  10   1 1381.76   36.70
  -1  10   1 1394.56   38.70
   1  10  -1 1446.96   38.50
   1  10  -1 1345.07   38.60
   1  10  -1 1376.66   38.60
  -1  10   1 1437.36   39.70
  -1  10   1 1420.16   36.80
  -1  10   1 1422.56   37.90
  -1  10   1 1417.86   38.60
  -1  10   1 1428.66   38.30
   0 -10   1  103.79    3.70
   0 -10  -1  115.69    5.00
   0 -10  -1  111.49    4.00
   0 -10  -1  104.59    5.80
   0 -10   1  114.29    4.00
   0 -10  -1  116.69    5.10
   0 -10   1  114.69    4.10
   0 -10   1  117.39    4.20
   0 -10   1  113.39    3.80
   0 -10   1  121.39    4.60
   0  10  -1  124.39    5.30
   0  10  -1  115.59    5.50
   0  10   1  123.49    5.40
   0  10   1  119.89    4.50
   0  10  -1  118.49    5.20
   0  10  -1  118.19    5.50
   0  10   1  120.89    5.60
   0  10   1  128.79    5.30
   0  10   1  115.79    4.30
   0  10   1  112.39    4.70
   1 -10   1 2023.70   53.19
   1 -10   1 1783.72   52.09
  -1 -10  -1 1948.61   52.19
   1 -10   1 1915.71   52.39
  -1 -10  -1 1891.61   53.29
  -1 -10  -1 1931.61   52.79
  -1 -10  -1 1867.01   51.59
   1  10   1 2022.20   52.79
   1  10   1 1971.90   51.79
   1  10   1 1991.60   53.39
  -1  10  -1 1845.02   52.09
  -1  10  -1 2034.30   53.39
  -1  10  -1 2005.00   53.99
  -1  10  -1 1915.21   53.19
  -1  10  -1 1972.50   53.09
   1  10   1 1914.51   53.09
   1  10   1 1930.91   51.79
   1  10   1 1960.20   52.29
  -1  10  -1 1936.41   51.79
  -2 -10  -1  338.07    9.70
  -2 -10  -1  339.07   10.80
   2 -10   1  341.27   11.40
  -2 -10  -1  339.57   10.90
   2 -10   1  343.47   10.50
   2 -10   1  343.77   11.40
   2  10   1  350.66   10.70
   2  10   1  351.56   11.50
  -2  10  -1  349.17   11.50
  -2  10  -1  328.87   10.60
  -2  10  -1  349.27   10.40
   2  10   1  345.57   10.20
  -2  10  -1  332.27   11.50
   2  10   1  336.97   10.20
   2  10   1  348.17   11.60
  -3 -10  -1  892.31   25.50
  -3 -10  -1  877.51   24.70
   3 -10   1  931.01   25.10
  -3 -10  -1  878.61   25.90
   3 -10   1  901.41   26.70
   3 -10   1  901.71   26.30
   3  10   1  929.81   26.30
  -3  10  -1  874.31   26.20
  -3  10  -1  896.21   25.70
   3  10   1  894.51   24.90
  -3  10  -1  913.41   26.20
   3  10   1  898.91   26.20
   3  10   1  877.71   24.80
  -3  10  -1  908.61   25.20
   4 -10   1  424.36   14.60
   4 -10   1  427.36   14.70
  -4 -10  -1  441.86   13.10
  -4 -10  -1  447.56   14.20
  -4 -10  -1  441.76   13.60
   4 -10   1  422.86   14.40
  -4  10  -1  429.96   14.10
  -4  10  -1  429.96   14.10
   4  10   1  446.36   13.20
   4  10   1  435.56   14.10
   4  10   1  415.86   12.40
   4  10   1  431.96   15.10
  -4  10  -1  447.56   13.50
  -4  10  -1  445.96   14.00
  -4  10  -1  435.36   12.30
  -5 -10  -1  515.55   16.60
  -5 -10  -1  531.55   16.20
   5 -10   1  481.65   17.10
  -5 -10  -1  521.25   15.60
   5 -10   1  501.25   17.20
   5 -10   1  521.85   17.00
   5  10   1  536.35   16.40
  -5  10  -1  505.15   16.20
  -5  10  -1  518.85   14.90
   5  10   1  517.05   16.80
  -5  10  -1  532.55   16.00
  -5  10  -1  532.15   16.60
   5  10   1  527.55   15.70
   6 -10   1  404.96   14.50
   6 -10   1  432.06   14.70
  -6 -10  -1  392.96   13.30
  -6 -10  -1  410.26   13.80
  -6 -10  -1  393.16   12.70
   6 -10   1  401.26   14.10
  -6  10  -1  411.46   13.70
   6  10   1  415.06   13.30
  -6  10  -1  403.96   12.20
  -6  10  -1  392.46   13.10
   6  10   1  399.76   13.90
   6  10   1  400.76   12.90
  -6  10  -1  389.26   13.00
   7 -10   1   89.39    6.10
  -7 -10  -1   96.89    5.60
  -7 -10  -1   98.09    5.50
   7 -10   1  103.29    6.40
   7 -10   1  100.19    6.00
  -7 -10  -1   89.89    4.80
   7  10   1   87.19    4.80
  -7  10  -1   90.39    4.80
   7  10   1   85.09    5.80
  -7  10  -1   99.79    5.70
  -7  10  -1   93.29    4.20
  -7  10  -1  102.59    5.30
   7  10   1  100.09    5.10
   8 -10   1  156.28    8.10
  -8 -10  -1  150.98    7.10
   8 -10   1  146.89    7.70
   8 -10   1  145.19    7.60
  -8 -10  -1  148.19    7.30
  -8 -10  -1  159.28    6.60
  -8  10  -1  157.78    7.40
  -8  10  -1  159.48    6.30
   8  10   1  149.39    7.60
  -8  10  -1  155.88    6.90
  -8  10  -1  146.49    5.90
   8  10   1  155.48    6.50
   8  10   1  155.88    6.70
   9 -10   1   13.50    3.30
   9 -10   1   13.40    3.00
  -9 -10  -1   11.60    2.60
  -9 -10  -1   13.80    2.70
  -9 -10  -1   17.70    3.10
   9 -10   1   14.10    3.90
  -9  10  -1   17.20    3.10
  -9  10  -1   17.50    3.70
   9  10   1   19.90    3.60
  -9  10  -1   13.00    2.20
   9  10   1   15.40    2.70
   9  10   1   13.10    2.30
  -9  10  -1   13.80    2.10
  10 -10   1   57.69    5.30
 -10 -10  -1   64.29    4.40
 -10 -10  -1   67.99    5.20
 -10 -10  -1   65.89    5.10
  10 -10   1   77.39    5.50
  10 -10   1   63.99    5.80
 -10  10  -1   67.59    4.70
 -10  10  -1   64.39    5.10
 -10  10  -1   65.69    3.50
  10  10   1   60.69    5.40
 -10  10  -1   59.19    3.70
  10  10   1   61.89    3.60
  10  10   1   66.99    4.30
 -10 -11   1   63.59    4.30
  10 -11  -1   53.19    4.90
  10 -11  -1   56.09    5.50
 -10 -11   1   53.29    4.50
 -10 -11   1   59.79    5.10
  10 -11  -1   57.99    5.20
  10  11  -1   58.89    3.40
 -10  11   1   50.89    3.30
 -10  11   1   60.89    4.60
 -10  11   1   58.69    3.70
  10  11  -1   55.79    3.20
  10  11  -1   68.89    5.50
 -10  11   1   63.39    5.30
   9 -11  -1   87.39    6.50
   9 -11  -1   85.09    5.90
   9 -11  -1   91.89    6.30
  -9 -11   1   90.09    5.70
  -9 -11   1   81.59    6.80
  -9 -11   1   93.39    5.10
   9  11  -1   91.99    4.20
   9  11  -1   97.29    6.30
  -9  11   1   82.59    5.60
  -9  11   1   89.39    4.30
  -9  11   1   84.89    4.60
   9  11  -1   82.19    4.10
  -9  11   1   82.69    5.80
  -8 -11   1  180.68    8.10
  -8 -11   1  187.08    7.80
   8 -11  -1  194.58    8.90
   8 -11  -1  188.18    9.10
  -8 -11   1  173.98    7.30
   8 -11  -1  181.68    8.60
  -8  11   1  184.68    8.30
  -8  11   1  181.68    7.30
  -8  11   1  174.38    6.70
   8  11  -1  190.28    7.00
  -8  11   1  182.88    7.60
   8  11  -1  190.58    8.40
   8  11  -1  181.88    6.60
  -7 -11   1   98.79    5.10
   7 -11  -1  102.99    6.20
  -7 -11   1  101.69    5.80
  -7 -11   1  107.09    5.40
   7 -11  -1   99.29    6.50
   7 -11  -1   99.19    6.20
  -7  11   1  100.19    5.30
  -7  11   1   99.39    5.20
   7  11  -1   98.69    4.30
  -7  11   1  109.99    6.10
   7  11  -1   94.69    5.90
  -7  11   1   98.99    4.40
   6 -11  -1  420.46   14.90
  -6 -11   1  406.86   13.40
  -6 -11   1  439.76   14.50
   6 -11  -1  413.06   14.90
   6 -11  -1  431.76   15.20
  -6 -11   1  437.36   13.70
   6  11  -1  429.86   13.50
  -6  11   1  433.66   12.80
  -6  11   1  419.76   13.90
  -6  11   1  430.26   13.70
   6  11  -1  425.26   14.40
   6  11  -1  417.56   12.50
  -6  11   1  427.96   14.50
   5 -11  -1    4.70    2.10
   5 -11  -1    6.30    2.60
  -5 -11   1    3.20    1.70
  -5 -11   1    1.50    1.50
  -5 -11   1    6.20    2.20
   5 -11  -1    8.30    2.30
  -5  11   1    7.10    2.10
  -5  11   1    4.10    2.00
  -5  11   1    4.10    1.70
  -5  11   1    7.40    2.20
  -5  11   1    4.90    1.20
   5  11  -1    6.00    1.80
   5  11  -1    3.00    1.70
   5  11  -1    5.50    1.10
  -4 -11   1 1103.19   31.20
  -4 -11   1 1105.99   32.20
   4 -11  -1 1157.38   32.00
   4 -11  -1 1093.29   33.50
   4 -11  -1 1121.69   32.80
  -4 -11   1 1092.59   31.20
  -4  11   1 1138.79   34.00
   4  11  -1 1084.09   31.20
  -4  11   1 1151.48   31.90
  -4  11   1 1125.39   32.30
  -4  11   1 1148.29   32.50
   4  11  -1 1166.48   32.10
  -4  11   1 1134.09   31.40
  -4  11   1 1149.98   30.50
  -3 -11   1   -0.10    0.90
   3 -11  -1    1.70    1.70
  -3 -11   1    0.10    1.40
   3 -11  -1    1.20    1.70
   3 -11  -1    1.90    1.40
  -3 -11   1    0.70    0.90
   3  11  -1    3.80    1.50
  -3  11   1    0.50    1.40
  -3  11   1    1.10    1.30
  -3  11   1   -1.20    1.00
  -3  11   1   -0.20    0.40
  -3  11   1   -0.10    1.40
  -3  11   1   -0.30    1.40
   3  11  -1    0.70    1.40
   3  11  -1    1.70    1.20
   3  11  -1    0.50    1.60
  -2 -11   1 1510.65   40.10
   2 -11  -1 1486.55   42.20
   2 -11  -1 1424.86   41.60
   2 -11  -1 1461.45   41.70
  -2 -11   1 1520.35   41.00
  -2 -11   1 1464.85   40.10
  -2  11   1 1513.45   41.90
   2  11  -1 1510.35   41.20
  -2  11   1 1424.36   42.70
  -2  11   1 1537.55   40.10
  -2  11   1 1496.85   41.50
  -2  11   1 1485.45   41.10
   2  11  -1 1516.35   41.60
  -2  11   1 1535.95   41.60
   2  11  -1 1472.95   41.60
   2  11  -1 1501.65   41.70
   1 -11  -1   11.70    2.00
  -1 -11   1   10.70    1.10
   1 -11  -1   12.10    2.50
   1 -11  -1    8.80    0.80
  -1 -11   1   13.10    1.50
   1 -11  -1   13.20    1.80
   1 -11  -1   10.30    2.20
   1  11  -1   16.20    2.80
  -1  11   1   13.70    2.00
  -1  11   1   10.00    1.00
   1  11  -1    9.60    1.90
   1  11  -1   11.80    2.10
  -1  11   1   13.60    2.80
  -1  11   1   10.90    2.00
  -1  11   1   12.00    1.00
  -1  11   1   13.30    1.80
   1  11  -1   11.90    2.00
  -1  11   1   10.20    1.90
   0 -11   1 1785.02   48.60
   0 -11   1 1703.63   48.10
   0 -11   1 1838.62   49.30
   0 -11   1 1726.23   48.70
   0 -11   1 1827.12   48.20
   0 -11   1 1790.52   48.50
   0 -11  -1 1740.33   49.90
   0 -11  -1 1828.82   49.50
   0 -11  -1 1847.12   49.80
   0  11  -1 1831.22   50.09
   0  11   1 1886.21   49.99
   0  11   1 1883.21   50.39
   0  11   1 1842.82   50.19
   0  11   1 1829.92   48.80
   0  11  -1 1814.52   50.09
   0  11  -1 1870.91   50.39
   0  11   1 1820.72   49.40
   0  11  -1 1816.52   50.39
   1 -11   1  140.59    6.10
   1 -11   1  163.78    6.60
   1 -11   1  145.69    5.50
  -1 -11  -1  163.48    5.70
  -1 -11  -1  150.98    6.70
   1 -11   1  160.78    5.90
  -1 -11  -1  154.28    6.30
   1  11   1  163.18    6.30
   1  11   1  164.88    6.70
  -1  11  -1  163.18    6.50
   1  11   1  168.48    5.90
   1  11   1  161.28    6.60
  -1  11  -1  160.88    7.20
  -1  11  -1  154.68    5.70
  -1  11  -1  162.38    6.60
   1  11   1  160.28    5.30
   1  11   1  161.28    5.30
  -1  11  -1  158.18    6.60
  -1  11  -1  151.98    5.20
   2 -11   1 1512.45   43.60
   2 -11   1 1545.45   43.70
  -2 -11  -1 1527.15   43.10
   2 -11   1 1594.24   42.80
  -2 -11  -1 1558.24   43.10
  -2 -11  -1 1555.04   41.70
  -2  11  -1 1584.74   42.50
  -2  11  -1 1555.64   43.90
  -2  11  -1 1594.74   43.90
   2  11   1 1562.84   42.20
   2  11   1 1622.34   43.10
   2  11   1 1537.35   42.30
  -2  11  -1 1619.74   43.90
   2  11   1 1630.84   42.60
  -2  11  -1 1594.64   42.80
   2  11   1 1584.54   44.00
   2  11   1 1546.05   43.70
   3 -11   1  696.03   22.30
  -3 -11  -1  719.03   21.40
   3 -11   1  734.73   20.60
  -3 -11  -1  736.63   20.20
  -3 -11  -1  716.53   21.00
   3 -11   1  715.13   21.80
  -3  11  -1  747.63   20.80
  -3  11  -1  710.53   21.70
   3  11   1  736.33   21.90
   3  11   1  709.53   20.30
  -3  11  -1  760.52   21.30
   3  11   1  733.13   21.80
   3  11   1  735.63   20.60
   3  11   1  709.43   20.40
  -3  11  -1  741.23   21.90
   4 -11   1  720.93   21.80
   4 -11   1  687.13   21.80
  -4 -11  -1  692.23   20.70
  -4 -11  -1  708.83   21.30
   4 -11   1  706.33   22.10
  -4 -11  -1  725.13   20.20
  -4  11  -1  706.53   21.40
   4  11   1  721.33   20.20
  -4  11  -1  713.33   20.50
  -4  11  -1  735.03   21.20
   4  11   1  728.73   21.50
   4  11   1  697.83   19.70
  -4  11  -1  684.83   21.30
   4  11   1  697.63   21.50
   5 -11   1  449.66   15.40
   5 -11   1  431.06   14.90
  -5 -11  -1  439.26   13.40
   5 -11   1  416.36   15.00
  -5 -11  -1  451.75   14.60
  -5 -11  -1  447.36   14.10
  -5  11  -1  439.86   12.70
   5  11   1  450.15   14.40
   5  11   1  438.36   13.40
  -5  11  -1  432.96   13.80
   5  11   1  444.86   14.80
  -5  11  -1  447.96   14.50
   6 -11   1  202.38    9.10
  -6 -11  -1  204.68    8.00
   6 -11   1  199.88    9.10
  -6 -11  -1  198.18    7.40
  -6 -11  -1  200.78    8.40
   6 -11   1  206.68    8.80
  -6  11  -1  207.68    8.40
  -6  11  -1  209.08    7.90
   6  11   1  204.28    7.50
   6  11   1  199.78    8.60
  -6  11  -1  212.28    8.00
   6  11   1  202.08    8.00
  -6  11  -1  194.58    6.70
   7 -11   1  206.28    9.30
  -7 -11  -1  197.78    8.50
  -7 -11  -1  198.88    8.10
   7 -11   1  209.28    8.90
   7 -11   1  216.48    9.50
  -7 -11  -1  197.48    7.50
   7  11   1  195.78    7.90
  -7  11  -1  194.08    7.70
   7  11   1  203.68    7.60
  -7  11  -1  192.38    6.80
   7  11   1  196.58    8.70
  -7  11  -1  198.18    7.90
  -7  11  -1  197.58    8.40
   8 -11   1   59.89    5.00
   8 -11   1   70.29    5.60
  -8 -11  -1   62.09    4.00
  -8 -11  -1   57.19    4.50
  -8 -11  -1   64.99    4.90
   8 -11   1   60.19    5.40
  -8  11  -1   59.39    4.70
  -8  11  -1   59.29    3.40
  -8  11  -1   69.09    4.60
   8  11   1   58.69    4.00
   8  11   1   71.39    5.20
  -8  11  -1   66.99    4.00
   8  11   1   65.79    4.20
   9 -11   1  175.18    8.20
  -9 -11  -1  159.48    7.70
  -9 -11  -1  167.98    6.90
  -9 -11  -1  169.78    7.60
   9 -11   1  160.08    8.50
   9 -11   1  171.68   10.00
   9  11   1  167.18    8.00
   9  11   1  163.08    6.70
   9  11   1  159.48    6.60
  -9  11  -1  161.48    6.50
  -9  11  -1  162.18    7.70
  -9  11  -1  175.08    7.30
  -9  11  -1  149.99    6.10
 -10 -11  -1   23.40    3.40
 -10 -11  -1   29.30    3.30
  10 -11   1   28.70    4.60
  10 -11   1   21.30    3.30
 -10 -11  -1   20.90    3.20
  10 -11   1   28.70    4.30
  10  11   1   20.20    2.40
 -10  11  -1   24.90    2.50
 -10  11  -1   26.70    3.50
 -10  11  -1   27.10    2.60
 -10  11  -1   33.70    4.30
  10  11   1   31.70    4.30
 -10 -12   1   83.49    5.40
 -10 -12   1   84.09    4.80
  10 -12  -1   85.49    6.00
  10 -12  -1   75.39    6.30
 -10 -12   1   83.89    5.70
  10 -12  -1   84.09    5.80
  10  12  -1   73.89    3.80
 -10  12   1   79.09    4.30
  10  12  -1   78.19    3.50
 -10  12   1   82.89    5.70
 -10  12   1   78.09    4.00
 -10  12   1   78.19    4.90
  10  12  -1   84.09    5.80
   9 -12  -1  114.19    7.30
   9 -12  -1  104.39    6.50
  -9 -12   1  121.09    6.50
  -9 -12   1  119.59    5.70
  -9 -12   1  106.49    5.80
   9 -12  -1  116.39    6.90
  -9  12   1  102.79    4.80
  -9  12   1  116.29    5.40
  -9  12   1  112.29    6.40
   9  12  -1  112.49    4.90
   9  12  -1  123.79    6.80
   9  12  -1  111.39    4.50
   8 -12  -1   56.39    5.30
   8 -12  -1   52.39    4.90
  -8 -12   1   57.79    4.30
   8 -12  -1   58.19    5.00
  -8 -12   1   53.29    4.60
  -8 -12   1   43.30    3.70
   8  12  -1   52.69    3.50
   8  12  -1   56.99    3.00
  -8  12   1   51.99    3.10
  -8  12   1   51.09    4.60
   8  12  -1   61.49    5.00
  -8  12   1   48.40    3.90
  -8  12   1   52.29    3.90
  -7 -12   1  424.36   13.60
  -7 -12   1  420.56   13.90
   7 -12  -1  432.86   15.20
   7 -12  -1  447.56   15.60
   7 -12  -1  409.46   15.10
  -7 -12   1  432.86   14.60
   7  12  -1  420.26   12.40
  -7  12   1  439.26   13.90
   7  12  -1  428.26   13.60
  -7  12   1  441.16   14.10
   7  12  -1  416.06   14.60
  -7  12   1  417.96   14.60
  -7  12   1  424.46   12.80
  -6 -12   1  117.59    6.10
  -6 -12   1  113.49    5.40
  -6 -12   1  113.59    5.20
   6 -12  -1  113.09    6.50
   6 -12  -1  124.79    7.00
   6 -12  -1  117.29    6.50
  -6  12   1  117.69    5.50
   6  12  -1  115.79    6.10
  -6  12   1  113.99    4.40
  -6  12   1  107.49    5.70
   6  12  -1  114.19    4.00
  -6  12   1  119.39    6.20
   5 -12  -1 1432.06   40.60
  -5 -12   1 1429.76   38.90
   5 -12  -1 1353.26   40.40
  -5 -12   1 1390.06   39.90
   5 -12  -1 1447.76   40.90
  -5 -12   1 1377.76   38.70
  -5  12   1 1444.46   39.40
   5  12  -1 1423.26   39.50
   5  12  -1 1406.66   39.90
  -5  12   1 1422.96   37.90
  -5  12   1 1413.56   39.80
  -5  12   1 1395.76   39.90
   5  12  -1 1335.57   38.20
   4 -12  -1   51.59    4.00
  -4 -12   1   45.80    3.80
   4 -12  -1   51.39    4.30
   4 -12  -1   49.10    4.60
  -4 -12   1   49.50    3.00
  -4 -12   1   49.70    3.10
   4 -12  -1   50.89    3.60
   4  12  -1   48.80    3.00
   4  12  -1   45.10    3.80
  -4  12   1   49.99    3.10
   4  12  -1   43.10    3.60
  -4  12   1   47.30    3.70
  -4  12   1   50.19    3.50
   3 -12  -1 1395.26   40.80
  -3 -12   1 1430.26   39.90
  -3 -12   1 1430.56   38.80
  -3 -12   1 1407.36   38.90
   3 -12  -1 1449.55   40.10
   3 -12  -1 1451.25   41.00
   3  12  -1 1405.36   40.30
  -3  12   1 1469.05   40.70
   3  12  -1 1475.75   40.40
   3  12  -1 1412.46   39.60
   3  12  -1 1465.85   40.10
  -3  12   1 1420.56   39.90
  -3  12   1 1414.26   40.10
  -3  12   1 1436.36   39.00
  -3  12   1 1449.65   40.50
   2 -12  -1    4.00    1.70
   2 -12  -1    2.50    1.80
  -2 -12   1    0.50    0.70
  -2 -12   1    2.00    1.00
   2 -12  -1    0.30    1.60
  -2 -12   1    1.20    1.20
  -2  12   1   -0.10    1.50
   2  12  -1    2.80    1.30
  -2  12   1    1.40    1.50
   2  12  -1    2.50    1.50
  -2  12   1    2.20    1.40
   2  12  -1    2.70    1.40
  -2  12   1    0.80    1.90
   2  12  -1    0.80    1.60
  -2  12   1    1.70    1.20
  -2  12   1    1.50    0.90
  -1 -12   1 1693.33   44.80
   1 -12  -1 1611.64   45.70
   1 -12  -1 1551.64   43.80
   1 -12  -1 1702.23   46.90
  -1 -12   1 1633.34   44.40
  -1 -12   1 1652.53   44.80
   1 -12  -1 1621.74   45.40
   1 -12  -1 1696.33   46.40
  -1  12   1 1695.73   46.20
  -1  12   1 1606.74   45.30
   1  12  -1 1675.13   45.90
  -1  12   1 1723.33   47.30
   1  12  -1 1664.63   46.10
  -1  12   1 1638.84   46.10
   1  12  -1 1726.13   46.20
  -1  12   1 1647.64   45.00
   0 -12  -1   18.10    2.70
   0 -12  -1   15.60    1.50
   0 -12   1   11.90    1.10
   0 -12  -1   15.70    2.20
   0 -12  -1   13.30    2.10
   0 -12   1   14.70    1.70
   0 -12   1   12.30    1.50
   0 -12   1   11.20    1.80
   0  12   1   10.60    2.20
   0  12   1   11.00    2.30
   0  12   1   20.60    2.40
   0  12  -1   12.20    2.20
   0  12  -1   13.60    2.30
   0  12   1   10.60    1.90
   0  12  -1   14.70    2.40
   0  12  -1   14.50    2.60
   0  12   1   12.90    1.50
  -1 -12  -1 3161.78   81.49
   1 -12   1 2986.20   82.09
   1 -12   1 3100.49   82.69
  -1 -12  -1 3058.89   82.29
  -1 -12  -1 2993.10   82.69
  -1 -12  -1 2962.10   83.29
  -1  12  -1 3081.09   82.89
   1  12   1 3117.29   82.39
  -1  12  -1 3150.68   83.69
  -1  12  -1 3042.80   80.89
   1  12   1 3013.00   80.99
   1  12   1 3066.89   82.89
  -1  12  -1 3032.20   82.59
   1  12   1 3019.60   82.69
  -1  12  -1 3086.19   82.89
   1  12   1 3084.29   81.99
   2 -12   1  470.25   14.00
   2 -12   1  476.25   15.00
  -2 -12  -1  463.55   14.20
  -2 -12  -1  458.15   14.40
  -2 -12  -1  456.35   12.80
   2 -12   1  463.95   14.80
  -2  12  -1  493.95   15.10
   2  12   1  453.55   13.30
   2  12   1  497.55   13.80
  -2  12  -1  456.85   13.80
  -2  12  -1  466.45   13.60
  -2  12  -1  467.95   15.10
   2  12   1  477.65   15.20
   2  12   1  456.45   14.90
   2  12   1  456.75   14.20
   2  12   1  457.25   13.20
  -2  12  -1  474.95   15.10
   3 -12   1 1090.09   31.70
  -3 -12  -1 1063.39   30.30
  -3 -12  -1 1088.29   29.40
  -3 -12  -1 1064.79   30.70
   3 -12   1 1097.29   30.00
   3 -12   1 1051.49   31.80
   3 -12   1 1063.19   31.20
  -3  12  -1 1130.79   30.10
   3  12   1 1071.49   31.20
   3  12   1 1093.19   31.30
  -3  12  -1 1085.79   31.20
   3  12   1 1093.09   30.10
  -3  12  -1 1092.69   30.50
   3  12   1 1064.69   29.60
   3  12   1 1096.29   29.50
  -3  12  -1 1062.99   31.30
   4 -12   1  359.36   12.60
  -4 -12  -1  320.37   12.30
   4 -12   1  338.17   12.20
  -4 -12  -1  344.77   10.50
  -4 -12  -1  335.27   12.60
   4 -12   1  356.86   12.20
  -4  12  -1  346.27   11.90
  -4  12  -1  341.27   10.90
   4  12   1  332.57   10.30
  -4  12  -1  343.77   11.50
   4  12   1  338.37   10.40
   4  12   1  344.07   12.00
   4  12   1  358.86   12.10
  -5 -12  -1  409.06   12.40
   5 -12   1  401.06   14.30
   5 -12   1  395.56   14.20
   5 -12   1  401.86   14.00
  -5 -12  -1  419.66   13.70
  -5 -12  -1  409.36   13.10
   5  12   1  419.26   13.60
  -5  12  -1  391.56   11.50
  -5  12  -1  401.76   13.50
  -5  12  -1  405.96   12.80
   5  12   1  397.36   13.80
  -5  12  -1  411.26   13.60
   5  12   1  412.06   12.30
  -5  12  -1  399.46   13.40
   6 -12   1  389.76   14.00
  -6 -12  -1  389.56   13.30
  -6 -12  -1  385.46   12.70
   6 -12   1  389.26   13.70
   6 -12   1  397.16   14.10
  -6 -12  -1  369.46   12.00
   6  12   1  376.36   11.90
  -6  12  -1  368.46   11.20
  -6  12  -1  379.16   12.80
  -6  12  -1  366.06   12.90
  -6  12  -1  383.26   12.40
   6  12   1  387.26   12.90
   6  12   1  387.46   13.50
  -7 -12  -1  158.68    7.30
  -7 -12  -1  151.18    6.30
   7 -12   1  147.59    8.00
   7 -12   1  156.48    7.70
   7 -12   1  152.58    8.00
  -7 -12  -1  164.08    7.00
  -7  12  -1  154.28    5.60
  -7  12  -1  163.48    7.30
   7  12   1  162.48    6.90
   7  12   1  151.18    7.50
   7  12   1  158.58    6.20
  -7  12  -1  154.68    6.70
  -7  12  -1  159.98    6.70
  -8 -12  -1  129.19    5.70
   8 -12   1  133.49    7.50
   8 -12   1  123.79    7.40
   8 -12   1  133.49    7.10
  -8 -12  -1  123.69    6.60
  -8 -12  -1  136.19    6.50
   8  12   1  126.79    5.50
  -8  12  -1  124.89    6.50
  -8  12  -1  129.99    6.10
  -8  12  -1  127.09    5.80
   8  12   1  126.39    7.00
   8  12   1  130.29    5.90
  -8  12  -1  121.49    4.90
   9 -12   1   33.10    4.70
   9 -12   1   33.00    4.20
  -9 -12  -1   32.30    3.40
  -9 -12  -1   30.80    3.80
   9 -12   1   36.00    4.60
  -9 -12  -1   26.20    3.60
  -9  12  -1   32.90    2.70
   9  12   1   25.10    3.50
  -9  12  -1   40.00    4.00
   9  12   1   34.20    3.10
  -9  12  -1   31.40    4.00
   9  12   1   28.50    2.90
  -9  12  -1   32.60    3.00
 -10 -12  -1   87.79    5.70
  10 -12   1   76.79    6.10
 -10 -12  -1   80.69    4.70
  10 -12   1   82.59    6.10
 -10 -12  -1   84.89    5.40
  10 -12   1   91.59    6.00
 -10  12  -1   87.39    5.30
 -10  12  -1   72.59    3.90
  10  12   1   81.09    4.30
  10  12   1   71.09    4.20
 -10  12  -1   89.49    4.30
  10  12   1   92.69    6.10
 -10  12  -1   83.69    5.50
 -10 -13   1   31.10    3.60
  10 -13  -1   27.60    4.30
 -10 -13   1   47.50    4.60
  10 -13  -1   33.70    4.40
 -10 -13   1   36.50    3.60
  10 -13  -1   26.00    4.00
 -10  13   1   31.00    3.50
  10  13  -1   38.10    4.30
 -10  13   1   33.60    3.10
 -10  13   1   27.40    2.40
  10  13  -1   26.50    2.80
 -10  13   1   34.00    4.00
  -9 -13   1   39.10    3.60
   9 -13  -1   40.30    4.70
  -9 -13   1   37.00    3.90
  -9 -13   1   35.90    4.20
   9 -13  -1   30.60    3.90
   9 -13  -1   43.10    5.40
   9  13  -1   43.10    3.10
   9  13  -1   46.70    4.60
  -9  13   1   42.00    4.30
  -9  13   1   35.80    2.70
  -9  13   1   41.10    3.80
  -9  13   1   41.60    3.60
  -8 -13   1  141.69    6.10
  -8 -13   1  146.19    7.00
  -8 -13   1  136.89    6.40
   8 -13  -1  143.29    7.50
   8 -13  -1  132.19    7.60
   8 -13  -1  137.99    7.60
  -8  13   1  131.19    6.80
   8  13  -1  138.19    5.80
   8  13  -1  144.59    7.20
  -8  13   1  129.79    5.20
  -8  13   1  138.79    6.30
  -8  13   1  136.99    6.30
   7 -13  -1   23.50    3.80
   7 -13  -1   20.10    3.20
  -7 -13   1   21.50    3.00
   7 -13  -1   25.00    3.90
  -7 -13   1   24.50    2.90
  -7 -13   1   22.80    2.80
   7  13  -1   24.80    2.80
  -7  13   1   21.60    3.00
  -7  13   1   22.50    2.00
   7  13  -1   21.50    3.40
  -7  13   1   19.50    3.20
  -7  13   1   29.40    3.50
  -6 -13   1  433.86   13.40
   6 -13  -1  404.16   14.80
   6 -13  -1  422.86   15.10
  -6 -13   1  425.66   13.20
  -6 -13   1  415.56   14.20
   6 -13  -1  415.96   14.90
   6  13  -1  417.46   13.60
  -6  13   1  402.16   12.20
  -6  13   1  422.16   14.20
  -6  13   1  427.56   13.40
  -6  13   1  423.06   13.70
  -6  13   1  413.96   14.00
   6  13  -1  426.36   14.30
  -5 -13   1    9.80    2.30
   5 -13  -1   14.60    3.30
  -5 -13   1   14.40    2.20
   5 -13  -1   10.70    2.40
  -5 -13   1   12.90    2.20
   5 -13  -1   11.90    2.70
   5  13  -1   14.00    1.90
  -5  13   1   10.80    2.20
  -5  13   1   15.20    1.40
   5  13  -1   11.30    2.60
  -5  13   1   13.70    2.60
  -5  13   1   15.40    2.80
  -5  13   1   13.90    2.70
   4 -13  -1  582.34   17.90
   4 -13  -1  604.14   19.20
  -4 -13   1  583.74   17.20
  -4 -13   1  587.04   17.00
   4 -13  -1  588.64   19.40
  -4  13   1  587.34   18.00
  -4  13   1  584.34   18.20
   4  13  -1  604.34   18.30
   4  13  -1  565.04   17.40
   4  13  -1  589.84   18.40
  -4  13   1  586.04   18.60
  -4  13   1  612.84   17.30
   3 -13  -1   64.59    5.00
   3 -13  -1   63.19    4.00
  -3 -13   1   65.29    2.90
  -3 -13   1   57.59    3.00
  -3 -13   1   52.29    3.60
   3 -13  -1   61.29    4.30
  -3  13   1   59.89    3.70
  -3  13   1   58.69    4.00
  -3  13   1   57.89    3.00
   3  13  -1   65.09    4.20
   3  13  -1   54.19    3.70
   3  13  -1   61.39    3.60
  -3  13   1   55.99    4.10
  -2 -13   1 1286.97   34.30
  -2 -13   1 1285.87   35.40
  -2 -13   1 1304.97   34.80
   2 -13  -1 1178.48   36.20
   2 -13  -1 1244.08   36.10
   2 -13  -1 1295.47   36.90
   2  13  -1 1280.37   36.20
  -2  13   1 1241.78   35.40
   2  13  -1 1292.67   36.30
   2  13  -1 1293.57   36.20
  -2  13   1 1261.67   37.70
  -2  13   1 1279.47   36.20
   2  13  -1 1304.67   35.90
  -2  13   1 1271.47   36.50
  -2  13   1 1318.67   34.40
   1 -13  -1   51.49    4.20
  -1 -13   1   48.50    3.00
   1 -13  -1   51.09    3.30
  -1 -13   1   47.30    2.30
  -1 -13   1   47.20    2.60
  -1 -13   1   48.90    2.70
   1 -13  -1   44.70    1.70
   1 -13  -1   49.99    4.10
  -1 -13   1   50.09    3.30
   1 -13  -1   51.79    3.20
   1  13  -1   50.99    3.70
   1  13  -1   43.70    3.70
  -1  13   1   47.50    3.20
   1  13  -1   35.20    3.70
  -1  13   1   49.90    2.80
  -1  13   1   55.49    4.70
  -1  13   1   50.49    3.70
   1  13  -1   47.60    3.60
  -1  13   1   50.29    3.50
   0 -13   1  639.14   18.50
   0 -13  -1  653.73   19.30
   0 -13   1  645.34   19.30
   0 -13   1  647.24   18.50
   0 -13  -1  658.23   18.30
   0 -13   1  621.94   18.60
   0 -13  -1  660.03   19.70
   0 -13   1  652.03   17.90
   0 -13  -1  667.33   19.80
   0  13   1  659.63   19.50
   0  13  -1  677.23   20.50
   0  13   1  679.13   20.40
   0  13   1  650.43   19.90
   0  13  -1  655.23   20.10
   0  13  -1  683.93   20.40
   0  13   1  653.73   18.50
   0  13  -1  665.73   20.00
   0  13   1  654.73   20.10
   1 -13   1  125.39    5.80
   1 -13   1  106.99    5.30
  -1 -13  -1  128.89    5.60
  -1 -13  -1  120.29    5.70
  -1 -13  -1  124.49    4.70
  -1 -13  -1  120.29    6.20
   1 -13   1  118.19    4.90
  -1  13  -1  119.79    4.20
   1  13   1  129.89    5.30
  -1  13  -1  121.99    5.70
  -1  13  -1  128.19    6.00
  -1  13  -1  127.29    5.90
   1  13   1  119.79    5.90
   1  13   1  123.29    5.90
   1  13   1  126.69    5.60
  -1  13  -1  123.79    6.40
   1  13   1  114.59    4.20
  -2 -13  -1  856.91   24.70
   2 -13   1  877.01   25.20
  -2 -13  -1  858.11   24.20
   2 -13   1  850.01   24.80
  -2 -13  -1  843.12   24.70
   2 -13   1  851.91   24.10
  -2  13  -1  760.22   23.80
   2  13   1  841.72   23.00
  -2  13  -1  852.71   23.80
  -2  13  -1  842.72   25.10
   2  13   1  840.12   25.00
   2  13   1  854.21   23.20
   2  13   1  862.91   23.70
  -2  13  -1  886.01   25.20
   2  13   1  862.11   24.40
  -2  13  -1  826.42   25.10
   2  13   1  831.32   25.20
  -3 -13  -1  234.88    7.00
   3 -13   1  240.18    7.80
   3 -13   1  233.98    9.00
  -3 -13  -1  230.68    8.20
   3 -13   1  227.88    9.30
  -3 -13  -1  224.48    8.30
  -3  13  -1  219.88    9.50
   3  13   1  225.08    7.20
  -3  13  -1  229.98    8.10
   3  13   1  232.58    7.90
  -3  13  -1  240.28    7.80
  -3  13  -1  221.68    8.80
   3  13   1  236.18    9.00
   3  13   1  227.78    7.00
   3  13   1  223.68    9.60
  -4 -13  -1  625.94   18.80
   4 -13   1  637.14   19.40
  -4 -13  -1  613.84   17.40
  -4 -13  -1  606.74   18.30
   4 -13   1  613.94   19.40
   4 -13   1  618.54   19.70
  -4  13  -1  616.54   17.90
   4  13   1  596.94   19.00
   4  13   1  634.14   19.20
   4  13   1  599.24   17.40
   4  13   1  577.94   17.40
  -4  13  -1  610.54   18.50
  -4  13  -1  593.34   18.90
  -4  13  -1  613.14   19.10
   4  13   1  608.34   17.20
   5 -13   1  287.37   11.00
   5 -13   1  305.07   11.50
  -5 -13  -1  299.47    9.40
   5 -13   1  299.17   11.30
  -5 -13  -1  297.77   10.60
  -5 -13  -1  289.07   10.10
  -5  13  -1  282.87    8.40
   5  13   1  295.07    9.10
  -5  13  -1  285.67   10.40
  -5  13  -1  296.37   10.80
   5  13   1  274.27   10.70
  -5  13  -1  290.77    9.80
   5  13   1  310.37   10.80
  -5  13  -1  289.47   10.70
   6 -13   1  138.99    7.10
   6 -13   1  133.49    7.30
   6 -13   1  148.39    7.50
  -6 -13  -1  142.99    5.70
  -6 -13  -1  153.08    6.90
  -6 -13  -1  149.19    6.50
  -6  13  -1  137.59    6.10
   6  13   1  142.29    7.00
  -6  13  -1  137.89    4.80
   6  13   1  150.18    6.70
  -6  13  -1  146.09    6.60
   6  13   1  141.49    5.50
  -6  13  -1  142.99    6.60
  -7 -13  -1  122.29    6.00
  -7 -13  -1  130.99    6.50
   7 -13   1  122.09    6.60
   7 -13   1  125.19    7.10
   7 -13   1  107.39    6.90
  -7 -13  -1  121.59    5.30
  -7  13  -1  117.19    6.20
  -7  13  -1  113.39    4.40
   7  13   1  116.79    5.80
   7  13   1  117.99    5.00
  -7  13  -1  117.89    5.80
   7  13   1  126.09    6.60
  -7  13  -1  126.89    5.70
   8 -13   1   52.49    5.50
   8 -13   1   57.89    5.00
  -8 -13  -1   58.19    3.80
   8 -13   1   50.19    5.10
  -8 -13  -1   52.19    4.60
  -8 -13  -1   61.69    4.50
  -8  13  -1   52.79    4.50
   8  13   1   55.19    3.40
   8  13   1   63.99    5.10
   8  13   1   53.19    3.90
  -8  13  -1   55.19    4.10
  -8  13  -1   56.79    3.90
  -9 -13  -1   78.49    5.20
   9 -13   1   79.99    6.00
  -9 -13  -1   80.39    5.50
   9 -13   1   79.89    6.10
  -9 -13  -1   80.29    4.50
   9 -13   1   74.99    5.60
  -9  13  -1   76.49    5.30
  -9  13  -1   71.19    3.60
   9  13   1   81.69    4.10
  -9  13  -1   82.59    4.90
   9  13   1   71.09    4.30
   9  13   1   91.79    6.00
  -9  13  -1   81.69    4.50
  10 -13   1   -1.80    2.10
  10 -13   1   -0.90    2.50
 -10 -13  -1    3.60    2.30
  10 -13   1    1.20    2.30
 -10 -13  -1    2.30    1.80
 -10 -13  -1    7.40    2.70
 -10  13  -1   -3.00    1.40
  10  13   1    2.30    2.40
 -10  13  -1    3.90    2.10
  10  13   1   -1.40    1.40
 -10  13  -1   -0.40    2.00
 -10  13  -1   -2.00    1.30
  10  13   1    0.10    1.50
  10 -14  -1   87.69    6.40
 -10 -14   1   99.69    6.10
  10 -14  -1   90.19    6.60
 -10 -14   1   91.29    4.90
 -10 -14   1   92.59    5.40
  10 -14  -1   86.99    6.10
 -10  14   1   97.19    5.30
 -10  14   1   79.89    3.80
  10  14  -1   90.39    6.20
  10  14  -1   87.09    4.30
 -10  14   1   92.39    4.80
 -10  14   1   88.39    5.70
  -9 -14   1  128.89    6.80
  -9 -14   1  124.39    6.30
  -9 -14   1  131.99    5.80
   9 -14  -1  137.29    7.60
   9 -14  -1  123.39    7.50
   9 -14  -1  123.39    7.20
   9  14  -1  139.59    7.20
  -9  14   1  140.89    6.10
   9  14  -1  124.39    5.50
  -9  14   1  126.49    6.10
  -9  14   1  120.59    4.80
  -9  14   1  129.49    6.90
   8 -14  -1   90.39    6.20
  -8 -14   1   90.69    5.70
  -8 -14   1   89.19    4.60
   8 -14  -1   87.99    6.00
  -8 -14   1   85.29    5.00
   8 -14  -1   88.79    6.50
  -8  14   1   83.59    5.50
   8  14  -1   85.39    5.70
  -8  14   1   88.99    5.10
  -8  14   1   83.99    3.70
  -8  14   1   85.59    4.90
   8  14  -1   83.19    4.50
   7 -14  -1  345.57   13.40
   7 -14  -1  349.27   13.30
  -7 -14   1  347.87   12.50
  -7 -14   1  344.57   11.40
  -7 -14   1  359.06   11.90
   7 -14  -1  360.76   13.30
  -7  14   1  351.36   12.50
  -7  14   1  358.66   12.20
  -7  14   1  353.16   11.70
  -7  14   1  346.37   10.50
   7  14  -1  357.16   12.70
   7  14  -1  353.66   11.80
   6 -14  -1   99.79    6.30
  -6 -14   1   96.59    4.70
   6 -14  -1  106.39    6.40
  -6 -14   1   96.89    5.60
  -6 -14   1   98.29    4.90
   6 -14  -1  103.29    6.10
   6  14  -1  103.89    5.80
  -6  14   1   96.19    5.50
   6  14  -1   99.99    5.20
  -6  14   1   96.19    4.80
  -6  14   1   93.69    3.60
  -6  14   1   93.39    5.50
   5 -14  -1  948.11   28.90
  -5 -14   1  971.20   28.20
  -5 -14   1  973.10   27.10
   5 -14  -1  969.90   29.10
  -5 -14   1  950.90   26.90
   5  14  -1  965.00   28.30
  -5  14   1  988.30   28.50
  -5  14   1  976.90   27.90
  -5  14   1  953.50   28.00
   5  14  -1  973.40   28.00
  -5  14   1  945.81   25.80
   5  14  -1  876.21   26.80
  -5  14   1  960.60   27.10
  -4 -14   1   80.69    3.90
   4 -14  -1   75.79    4.40
   4 -14  -1   77.19    5.20
  -4 -14   1   82.99    4.70
   4 -14  -1   80.59    5.50
  -4 -14   1   79.39    3.60
  -4  14   1   75.59    4.40
   4  14  -1   79.89    5.00
  -4  14   1   81.89    3.90
  -4  14   1   75.29    4.40
  -4  14   1   81.49    4.90
   4  14  -1   74.19    3.90
   4  14  -1   79.59    5.20
   3 -14  -1 1582.24   43.60
  -3 -14   1 1515.45   41.00
  -3 -14   1 1503.35   41.20
  -3 -14   1 1491.75   42.10
   3 -14  -1 1462.55   43.00
   3 -14  -1 1525.25   42.60
   3  14  -1 1497.65   42.10
   3  14  -1 1510.85   42.80
   3  14  -1 1555.24   42.40
  -3  14   1 1513.15   42.20
  -3  14   1 1522.75   42.70
  -3  14   1 1514.75   41.10
   3  14  -1 1572.94   42.90
  -3  14   1 1529.75   43.10
  -2 -14   1    6.60    1.60
  -2 -14   1    5.50    1.00
  -2 -14   1    7.90    1.70
   2 -14  -1    7.70    2.40
   2 -14  -1    8.60    2.30
   2 -14  -1    5.50    1.90
   2  14  -1    2.60    1.70
   2  14  -1    5.70    1.80
  -2  14   1    5.40    1.40
  -2  14   1    5.40    2.00
   2  14  -1    4.70    2.10
  -2  14   1    6.60    2.80
  -2  14   1    4.80    1.80
   2  14  -1   11.50    2.30
  -2  14   1    7.80    1.20
   1 -14  -1 2206.08   60.59
  -1 -14   1 2176.08   59.39
   1 -14  -1 2206.88   61.29
   1 -14  -1 2307.97   61.89
  -1 -14   1 2152.58   59.99
  -1 -14   1 2189.78   59.49
  -1 -14   1 2226.08   60.39
   1 -14  -1 2155.68   60.19
  -1 -14   1 2321.07   59.59
   1  14  -1 2214.58   61.29
   1  14  -1 2312.37   61.09
   1  14  -1 1986.00   61.49
  -1  14   1 2251.67   61.29
  -1  14   1 2235.38   60.39
  -1  14   1 2366.96   62.49
   1  14  -1 2215.28   61.19
  -1  14   1 2192.88   59.79
  -1  14   1 2325.97   61.39
   0 -14   1  112.69    3.70
   0 -14   1  110.89    5.10
   0 -14  -1  109.19    5.10
   0 -14  -1  114.19    4.10
   0 -14  -1  111.59    5.50
   0 -14  -1  115.09    5.00
   0 -14   1  102.69    4.20
   0 -14   1  112.79    4.40
   0 -14   1  109.49    4.30
   0  14   1  120.99    5.80
   0  14   1  112.19    5.50
   0  14   1  108.39    5.90
   0  14   1  110.59    4.20
   0  14  -1  112.09    5.60
   0  14   1  125.99    5.50
   0  14  -1  112.59    5.60
   0  14  -1  107.89    5.90
   1 -14   1 2318.17   63.19
   1 -14   1 2130.29   62.59
   1 -14   1 2223.08   62.09
  -1 -14  -1 2279.37   62.69
  -1 -14  -1 2347.07   61.69
  -1 -14  -1 2259.37   62.69
  -1 -14  -1 2262.37   63.49
  -1  14  -1 2309.47   63.29
   1  14   1 2364.36   62.49
  -1  14  -1 2343.77   63.39
  -1  14  -1 2364.46   64.09
   1  14   1 2294.87   63.19
   1  14   1 2335.27   62.89
   1  14   1 2298.87   61.19
   1  14   1 2324.57   63.49
  -1  14  -1 2382.26   63.19
   2 -14   1   98.99    4.90
  -2 -14  -1   92.19    5.10
  -2 -14  -1   91.29    5.00
   2 -14   1   96.79    5.20
   2 -14   1   96.69    4.50
  -2 -14  -1   98.49    4.40
  -2  14  -1   91.99    3.90
   2  14   1   94.59    4.00
   2  14   1   96.59    5.20
   2  14   1   95.59    4.70
  -2  14  -1   89.09    5.20
  -2  14  -1   87.49    4.00
  -2  14  -1   98.19    5.20
  -2  14  -1   95.39    5.20
   2  14   1   97.19    5.30
  -3 -14  -1  915.91   26.90
  -3 -14  -1  945.81   25.40
   3 -14   1  952.90   26.30
  -3 -14  -1  918.51   26.80
   3 -14   1  963.70   28.10
  -3  14  -1  877.91   28.60
   3  14   1  939.61   27.80
   3  14   1  929.71   25.30
  -3  14  -1  948.01   27.90
  -3  14  -1  976.50   26.30
  -3  14  -1  979.90   26.70
   3  14   1  942.91   27.60
  -3  14  -1  919.31   27.60
   3  14   1  919.81   25.60
   3  14   1  943.71   26.60
  -4 -14  -1  279.17    8.80
   4 -14   1  284.07   10.80
   4 -14   1  291.17   10.80
   4 -14   1  291.67    9.30
  -4 -14  -1  289.07    9.90
   4 -14   1  288.67   11.10
  -4 -14  -1  287.27   10.20
  -4  14  -1  278.07   10.50
   4  14   1  286.07   10.60
   4  14   1  288.57    8.50
   4  14   1  283.57    8.70
  -4  14  -1  293.27   10.00
  -4  14  -1  298.67   10.80
  -4  14  -1  296.97    9.50
   4  14   1  301.27   10.80
   4  14   1  275.47    9.10
  -5 -14  -1  397.76   13.10
   5 -14   1  368.46   13.60
   5 -14   1  381.16   13.90
   5 -14   1  403.86   13.70
  -5 -14  -1  386.76   11.70
  -5 -14  -1  397.86   12.60
  -5  14  -1  373.56   13.10
   5  14   1  358.66   11.30
   5  14   1  387.46   11.30
  -5  14  -1  379.46   13.20
   5  14   1  370.66   11.40
  -5  14  -1  401.26   12.30
  -5  14  -1  393.86   12.80
   5  14   1  386.46   13.40
   5  14   1  381.26   13.10
  -6 -14  -1  474.45   14.60
   6 -14   1  490.85   16.90
   6 -14   1  520.35   16.70
  -6 -14  -1  507.95   15.50
  -6 -14  -1  490.45   15.90
   6 -14   1  478.95   16.70
  -6  14  -1  462.15   13.60
   6  14   1  474.35   16.10
   6  14   1  498.65   15.90
  -6  14  -1  481.55   15.60
  -6  14  -1  480.95   15.10
  -6  14  -1  486.45   15.80
  -7 -14  -1  159.38    6.30
   7 -14   1  156.68    7.80
   7 -14   1  158.18    8.20
  -7 -14  -1  159.98    7.00
   7 -14   1  157.18    8.10
  -7 -14  -1  149.99    7.30
   7  14   1  165.18    7.10
  -7  14  -1  153.78    5.30
   7  14   1  161.08    7.70
  -7  14  -1  162.38    7.30
  -7  14  -1  179.08    7.20
   7  14   1  164.68    5.80
  -7  14  -1  158.28    6.70
   8 -14   1  227.98   10.20
  -8 -14  -1  224.48    9.50
  -8 -14  -1  222.78    8.10
   8 -14   1  219.78    9.70
   8 -14   1  227.88   10.10
  -8 -14  -1  236.98    9.00
  -8  14  -1  228.58    8.60
  -8  14  -1  231.18    8.70
   8  14   1  215.38    7.40
  -8  14  -1  211.48    7.10
   8  14   1  221.18    8.50
   8  14   1  266.07   13.50
  -8  14  -1  223.08    9.00
  -9 -14  -1   40.30    3.50
   9 -14   1   35.70    4.00
   9 -14   1   38.60    4.70
  -9 -14  -1   34.70    3.80
   9 -14   1   41.50    4.90
  -9 -14  -1   44.30    4.10
  -9  14  -1   44.50    3.70
  -9  14  -1   42.10    4.20
  -9  14  -1   38.70    2.60
   9  14   1   41.60    2.80
  -9  14  -1   41.30    3.90
   9  14   1   50.19    3.60
   9  14   1   35.40    4.00
  -9 -15   1   33.60    3.90
  -9 -15   1   45.10    4.10
   9 -15  -1   36.00    4.50
   9 -15  -1   46.20    5.20
   9 -15  -1   41.80    5.30
  -9 -15   1   41.90    3.50
  -9  15   1   41.00    4.30
  -9  15   1   38.70    3.70
   9  15  -1   38.60    3.10
   9  15  -1   42.20    4.60
  -9  15   1   40.10    3.70
  -9  15   1   32.50    2.30
  -8 -15   1   69.99    4.50
   8 -15  -1   53.69    7.00
   8 -15  -1   58.69    5.30
  -8 -15   1   72.19    4.10
   8 -15  -1   58.69    5.60
  -8 -15   1   63.99    5.00
   8  15  -1   66.39    4.10
  -8  15   1   64.79    4.20
  -8  15   1   75.19    5.00
  -8  15   1   62.79    2.90
  -8  15   1   65.99    4.50
   8  15  -1   80.79    6.30
   7 -15  -1   12.10    2.90
  -7 -15   1   13.90    2.30
  -7 -15   1   15.90    2.50
  -7 -15   1   20.20    3.40
   7 -15  -1   11.60    3.00
   7 -15  -1   17.60    3.50
   7  15  -1   15.90    3.10
  -7  15   1   15.80    2.80
  -7  15   1   15.90    1.60
   7  15  -1   21.40    2.70
  -7  15   1   21.20    3.10
  -7  15   1   19.80    2.80
  -6 -15   1  359.26   11.70
  -6 -15   1  354.06   11.30
  -6 -15   1  354.36   12.50
   6 -15  -1  362.76   13.50
   6 -15  -1  352.76   13.30
   6 -15  -1  347.87   13.30
   6  15  -1  362.56   12.20
  -6  15   1  363.06   11.60
  -6  15   1  363.86   12.20
  -6  15   1  373.86   12.50
  -6  15   1  344.27   12.50
   6  15  -1  352.46   12.60
   5 -15  -1    3.50    2.30
   5 -15  -1    3.40    2.10
   5 -15  -1    2.70    1.80
  -5 -15   1    3.20    1.40
   5 -15  -1    2.60    2.50
  -5 -15   1    2.50    2.00
  -5 -15   1    2.70    1.60
   5  15  -1    1.80    1.40
  -5  15   1    3.30    1.90
   5  15  -1    2.50    1.80
  -5  15   1    6.40    2.00
   5  15  -1    2.10    2.00
  -5  15   1    0.60    2.00
  -5  15   1    1.00    1.50
  -4 -15   1  342.57   10.90
  -4 -15   1  348.27   11.80
   4 -15  -1  371.86   11.90
  -4 -15   1  343.97   10.60
   4 -15  -1  357.86   12.90
  -4  15   1  332.17   12.60
  -4  15   1  362.56   10.90
   4  15  -1  356.56   12.20
   4  15  -1  355.56   12.30
  -4  15   1  337.37   11.70
  -4  15   1  353.36   12.50
   4  15  -1  332.97   11.20
   3 -15  -1    7.60    2.40
   3 -15  -1    3.10    1.70
  -3 -15   1    4.00    1.10
  -3 -15   1    1.90    1.50
  -3 -15   1    5.20    1.40
   3 -15  -1    5.50    2.10
  -3  15   1    4.10    1.90
   3  15  -1    3.00    2.00
   3  15  -1    4.60    1.60
  -3  15   1    3.80    1.50
  -3  15   1    2.60    1.30
  -3  15   1    4.40    2.10
   3  15  -1    3.60    2.00
   3  15  -1    4.60    1.80
  -2 -15   1  565.44   15.50
   2 -15  -1  572.54   18.40
   2 -15  -1  500.75   17.70
  -2 -15   1  545.75   16.70
   2 -15  -1  548.65   17.50
  -2 -15   1  570.24   16.60
  -2  15   1  577.04   17.30
   2  15  -1  560.44   17.70
  -2  15   1  541.65   16.60
  -2  15   1  565.94   17.80
  -2  15   1  557.94   17.90
   2  15  -1  573.64   17.50
  -2  15   1  580.64   15.70
   2  15  -1  596.54   17.80
  -1 -15   1   56.09    3.00
   1 -15  -1   74.29    4.90
   1 -15  -1   58.69    4.50
  -1 -15   1   60.59    3.10
  -1 -15   1   61.59    3.00
  -1 -15   1   58.19    3.20
  -1 -15   1   61.29    2.20
   1 -15  -1   58.89    3.70
  -1 -15   1   64.49    3.90
  -1 -15   1   52.59    2.10
   1  15  -1   53.59    4.50
  -1  15   1   58.19    4.10
  -1  15   1   61.59    3.80
   1  15  -1   66.19    5.40
  -1  15   1   61.39    4.20
   1  15  -1   61.59    4.20
   1  15  -1   57.99    4.30
  -1  15   1   58.29    3.00
  -1  15   1   61.89    5.10
   0 -15   1  571.44   17.10
   0 -15  -1  596.74   18.50
   0 -15   1  602.54   18.10
   0 -15  -1  582.34   17.80
   0 -15   1  604.14   16.50
   0 -15  -1  615.64   16.90
   0 -15   1  588.94   17.20
   0 -15  -1  595.14   18.20
   0 -15   1  568.24   17.30
   0  15  -1  609.64   19.20
   0  15  -1  586.94   18.70
   0  15  -1  610.54   18.80
   0  15   1  599.94   17.00
   0  15   1  613.04   18.50
   0  15   1  625.84   19.30
   0  15   1  624.84   18.80
   0  15   1  600.54   18.90
   0  15  -1  619.84   19.20
   1 -15   1   12.10    2.00
  -1 -15  -1    9.10    2.20
  -1 -15  -1   10.60    1.60
  -1 -15  -1   11.20    2.60
  -1 -15  -1    9.10    2.20
   1 -15   1    9.50    2.20
   1 -15   1    6.50    2.10
   1  15   1    6.80    1.90
   1  15   1   11.40    1.80
  -1  15  -1    9.70    2.20
   1  15   1    4.30    1.80
  -1  15  -1    5.80    1.70
  -1  15  -1    7.60    2.40
  -2 -15  -1  632.74   18.00
   2 -15   1  706.83   19.70
  -2 -15  -1  641.04   20.40
   2 -15   1  651.23   20.40
   2 -15   1  661.13   20.00
  -2 -15  -1  681.03   19.40
   2  15   1  692.13   20.80
   2  15   1  691.83   20.00
  -2  15  -1  692.33   21.80
  -2  15  -1  645.24   18.80
   2  15   1  673.53   20.50
  -2  15  -1  659.03   20.70
   2  15   1  673.73   19.10
  -2  15  -1  598.44   19.20
  -2  15  -1  673.23   20.40
  -3 -15  -1   49.30    3.70
   3 -15   1   50.29    4.10
   3 -15   1   51.09    4.20
  -3 -15  -1   44.50    3.40
  -3 -15  -1   49.60    2.10
   3 -15   1   51.19    3.10
  -3  15  -1   51.19    4.00
   3  15   1   50.49    4.10
   3  15   1   46.10    3.20
   3  15   1   50.29    4.20
  -3  15  -1   54.39    4.10
  -3  15  -1   52.59    3.00
  -3  15  -1   54.09    4.30
  -3  15  -1   53.29    3.20
   4 -15   1  137.89    6.50
   4 -15   1  120.29    5.00
  -4 -15  -1  121.09    5.80
   4 -15   1  129.79    6.40
  -4 -15  -1  126.49    4.50
   4 -15   1  125.39    6.60
  -4 -15  -1  125.89    5.60
  -4  15  -1  127.09    5.60
   4  15   1  126.09    6.30
  -4  15  -1  119.89    6.10
  -4  15  -1  120.99    6.20
   4  15   1  118.39    4.90
  -4  15  -1  124.49    5.10
   4  15   1  127.59    6.40
   5 -15   1  252.67   10.10
  -5 -15  -1  254.67    8.20
  -5 -15  -1  258.67    9.60
   5 -15   1  268.57   10.50
  -5 -15  -1  274.87    9.40
   5 -15   1  265.67   10.60
  -5  15  -1  253.07    9.30
   5  15   1  265.37    9.90
  -5  15  -1  260.57    8.90
   5  15   1  268.77   10.10
   5  15   1  234.68    8.10
  -5  15  -1  245.08    9.80
   5  15   1  253.27    7.60
  -5  15  -1  257.17    9.80
   5  15   1  248.48    7.90
   6 -15   1   34.00    4.30
  -6 -15  -1   34.00    3.40
  -6 -15  -1   33.30    2.60
  -6 -15  -1   26.90    3.40
   6 -15   1   33.70    4.00
   6 -15   1   21.20    3.30
   6  15   1   30.00    3.50
  -6  15  -1   30.70    3.10
  -6  15  -1   33.40    3.40
  -6  15  -1   31.60    3.60
   6  15   1   36.30    3.80
   6  15   1   29.20    2.10
   6  15   1   30.70    2.10
  -7 -15  -1   91.89    5.40
   7 -15   1   86.89    6.10
  -7 -15  -1   82.09    4.20
   7 -15   1   77.49    5.40
  -7 -15  -1   89.79    5.10
   7 -15   1   82.79    5.80
  -7  15  -1   86.49    5.10
   7  15   1   85.79    5.00
   7  15   1   86.19    3.50
  -7  15  -1   71.59    3.10
   7  15   1   84.59    5.60
  -7  15  -1   86.19    4.70
  -7  15  -1   83.89    5.00
   8 -15   1   41.00    4.70
  -8 -15  -1   49.00    4.60
   8 -15   1   48.50    5.30
  -8 -15  -1   40.70    4.50
  -8 -15  -1   42.30    3.30
   8  15   1   41.10    2.50
  -8  15  -1   43.30    3.80
  -8  15  -1   45.10    3.90
   8  15   1   48.40    4.80
  -8  15  -1   47.80    4.30
   8  15   1   48.50    3.90
  -8  15  -1   36.60    2.30
   9 -15   1   49.40    5.10
   9 -15   1   35.20    4.30
  -9 -15  -1   39.70    3.20
  -9 -15  -1   33.30    3.70
   9 -15   1   41.50    4.60
  -9 -15  -1   47.80    4.50
  -9  15  -1   30.40    2.40
  -9  15  -1   40.70    3.80
   9  15   1   49.10    4.90
   9  15   1   33.00    2.20
  -9  15  -1   43.40    3.60
   9  15   1   41.00    3.50
  -9  15  -1   45.60    4.30
  -9 -16   1  143.59    6.50
   9 -16  -1  126.29    7.50
   9 -16  -1  138.89    7.90
   9 -16  -1  147.59    7.90
  -9 -16   1  135.09    7.00
  -9 -16   1  148.29    6.00
  -9  16   1  131.59    6.10
   9  16  -1  133.99    5.80
  -9  16   1  124.39    4.90
  -9  16   1  139.89    6.50
   9  16  -1  141.09    7.40
  -9  16   1  141.89    6.90
   8 -16  -1  121.89    9.10
  -8 -16   1  136.29    7.20
  -8 -16   1  142.19    5.80
   8 -16  -1  119.99    7.20
   8 -16  -1  133.49    7.50
  -8 -16   1  130.99    6.10
  -8  16   1  116.79    4.30
   8  16  -1  139.29    5.90
  -8  16   1  132.69    6.40
  -8  16   1  138.09    6.00
   8  16  -1  132.59    7.10
  -8  16   1  125.59    6.50
   7 -16  -1  457.45   16.60
  -7 -16   1  474.95   14.40
   7 -16  -1  462.75   16.50
  -7 -16   1  490.35   14.90
   7 -16  -1  484.85   16.70
  -7 -16   1  465.75   15.70
   7  16  -1  459.25   15.00
  -7  16   1  463.65   15.50
  -7  16   1  471.75   14.60
  -7  16   1  463.35   15.50
   7  16  -1  471.85   15.90
   6 -16  -1   99.99    6.30
  -6 -16   1   97.49    4.40
   6 -16  -1   93.29    6.00
  -6 -16   1   90.29    5.40
  -6 -16   1   93.99    4.80
   6 -16  -1   97.79    6.40
  -6  16   1   95.89    4.70
  -6  16   1   89.29    5.30
   6  16  -1   99.39    5.80
  -6  16   1   91.49    5.10
  -6  16   1  101.69    5.60
   6  16  -1   96.89    5.30
   5 -16  -1  940.71   28.40
  -5 -16   1  930.31   25.80
  -5 -16   1  904.11   26.20
   5 -16  -1  947.61   28.20
  -5 -16   1  939.11   27.20
   5 -16  -1  806.02   28.30
   5 -16  -1  930.01   26.70
  -5  16   1  939.31   26.10
  -5  16   1  960.30   27.80
   5  16  -1  934.71   27.60
   5  16  -1  888.51   26.20
   5  16  -1  978.90   27.40
  -5  16   1  940.31   27.10
  -5  16   1  898.31   27.00
  -4 -16   1   20.80    2.40
   4 -16  -1   13.50    2.30
  -4 -16   1   20.30    2.00
   4 -16  -1   18.00    3.40
   4 -16  -1   19.90    3.20
  -4 -16   1   19.20    2.90
  -4  16   1   19.60    2.90
   4  16  -1   13.30    2.50
   4  16  -1   15.10    2.10
   4  16  -1   15.00    2.70
  -4  16   1   15.60    2.60
  -4  16   1   20.00    2.70
  -4  16   1   20.60    2.20
   3 -16  -1 1257.67   35.10
   3 -16  -1 1265.67   36.10
   3 -16  -1 1174.98   35.40
  -3 -16   1 1203.78   34.40
  -3 -16   1 1205.78   33.80
  -3 -16   1 1202.18   33.10
   3  16  -1 1241.08   34.70
   3  16  -1 1241.78   34.80
  -3  16   1 1260.97   33.40
  -3  16   1 1240.98   35.70
  -3  16   1 1220.08   35.20
   3  16  -1 1237.98   35.30
   3  16  -1 1202.88   35.20
  -3  16   1 1208.08   34.40
  -2 -16   1   20.30    2.30
  -2 -16   1   23.00    2.70
   2 -16  -1   24.80    3.10
   2 -16  -1   16.40    2.90
  -2 -16   1   18.80    2.70
   2 -16  -1   15.80    2.90
  -2  16   1   18.40    2.20
   2  16  -1   17.70    2.90
   2  16  -1   21.90    3.00
  -2  16   1   16.30    2.70
   2  16  -1   15.70    2.40
  -2  16   1   30.70    4.70
  -2  16   1   19.40    2.60
   2  16  -1   19.50    2.90
  -2  16   1   25.30    3.50
   1 -16  -1 1442.56   42.00
  -1 -16   1 1525.15   40.90
  -1 -16   1 1541.25   40.90
   1 -16  -1 1547.65   43.30
  -1 -16   1 1473.85   41.00
   1 -16  -1 1513.25   42.80
  -1 -16   1 1520.75   41.90
  -1 -16   1 1453.25   41.20
  -1  16   1 1500.55   42.00
  -1  16   1 1532.35   42.80
   1  16  -1 1429.26   43.10
  -1  16   1 1589.54   43.00
  -1  16   1 1564.74   43.90
   1  16  -1 1483.75   42.70
   1  16  -1 1563.04   42.70
   1  16  -1 1511.25   42.80
  -1  16   1 1487.95   41.10
   0 -16   1  129.49    4.50
   0 -16  -1  135.29    6.00
   0 -16   1  127.79    5.90
   0 -16   1  136.59    5.20
   0 -16  -1  134.89    4.70
   0 -16  -1  135.79    5.60
   0 -16  -1  134.89    6.40
   0 -16   1  126.79    4.90
   0 -16   1  135.39    5.10
   0 -16   1  136.09    4.30
   0  16   1  136.49    4.80
   0  16   1  130.99    6.40
   0  16   1  146.99    6.60
   0  16  -1  146.29    6.70
   0  16  -1  146.49    6.90
   0  16   1  135.49    6.90
   0  16   1  138.09    6.30
   0  16  -1  139.29    6.80
  -1 -16  -1 1395.46   39.80
   1 -16   1 1426.96   40.80
  -1 -16  -1 1391.26   40.50
   1 -16   1 1417.96   40.30
  -1 -16  -1 1470.85   39.10
   1 -16   1 1428.46   39.70
  -1 -16  -1 1417.36   40.30
  -1  16  -1 1511.35   41.80
   1  16   1 1455.05   40.50
   1  16   1 1440.86   41.00
   1  16   1 1393.16   40.70
  -1  16  -1 1449.65   40.70
   1  16   1 1436.06   40.00
  -1  16  -1 1479.45   38.40
  -1  16  -1 1413.76   40.80
  -1  16  -1 1439.56   40.90
   2 -16   1  236.68    9.20
  -2 -16  -1  226.98    9.00
   2 -16   1  226.08    8.60
  -2 -16  -1  238.98    8.90
   2 -16   1  232.38    8.40
  -2 -16  -1  239.08    8.10
   2  16   1  236.88    8.70
   2  16   1  220.58    9.20
   2  16   1  231.28    9.10
  -2  16  -1  233.78    9.30
   2  16   1  234.28    7.80
  -2  16  -1  246.48   10.40
  -2  16  -1  243.58    9.20
  -2  16  -1  227.38    7.40
  -2  16  -1  213.98    9.10
   3 -16   1 1282.17   36.80
  -3 -16  -1 1260.97   35.60
  -3 -16  -1 1231.18   36.00
   3 -16   1 1271.27   35.10
  -3 -16  -1 1288.07   35.90
   3 -16   1 1304.87   36.70
  -3  16  -1 1251.27   36.50
  -3  16  -1 1256.97   35.10
   3  16   1 1274.87   35.50
  -3  16  -1 1223.08   36.60
   3  16   1 1257.57   36.40
   3  16   1 1291.67   36.70
  -3  16  -1 1314.17   36.60
  -4 -16  -1  622.34   18.70
   4 -16   1  626.44   19.70
   4 -16   1  613.94   20.00
   4 -16   1  679.43   20.10
  -4 -16  -1  635.04   18.90
   4 -16   1  632.64   18.00
  -4 -16  -1  605.74   17.20
  -4  16  -1  620.94   19.70
  -4  16  -1  635.14   18.10
   4  16   1  602.64   19.50
   4  16   1  595.14   18.00
   4  16   1  607.04   19.40
  -4  16  -1  632.74   18.50
   4  16   1  555.14   16.90
  -4  16  -1  633.04   19.60
  -4  16  -1  611.14   19.40
   5 -16   1  456.65   15.30
   5 -16   1  433.46   15.40
  -5 -16  -1  447.66   14.40
  -5 -16  -1  448.86   14.00
  -5 -16  -1  430.66   12.90
   5 -16   1  449.66   15.10
  -5  16  -1  440.86   14.10
   5  16   1  441.16   14.80
   5  16   1  443.16   14.80
   5  16   1  410.36   13.00
  -5  16  -1  428.36   14.70
  -5  16  -1  424.86   13.50
  -5  16  -1  450.75   14.90
  -6 -16  -1  347.57   12.30
   6 -16   1  344.87   12.80
  -6 -16  -1  356.66   11.80
   6 -16   1  358.46   13.20
   6 -16   1  337.97   13.20
  -6 -16  -1  348.17   10.80
  -6  16  -1  355.46   11.40
  -6  16  -1  361.06   12.50
   6  16   1  345.07   12.60
   6  16   1  312.27   10.80
   6  16   1  371.46   12.40
  -6  16  -1  353.66   12.00
  -7 -16  -1  104.39    5.50
   7 -16   1   99.99    6.50
  -7 -16  -1  105.09    5.90
  -7 -16  -1  106.19    4.70
   7 -16   1   96.49    6.00
   7 -16   1  107.29    6.50
  -7  16  -1  108.59    5.70
  -7  16  -1  102.99    5.10
   7  16   1  100.79    6.10
  -7  16  -1   97.89    5.50
   7  16   1  100.89    5.50
  -8 -16  -1  262.47    9.00
   8 -16   1  262.27   11.30
  -8 -16  -1  266.17   10.00
   8 -16   1  286.67   15.50
  -8 -16  -1  262.47   10.40
   8 -16   1  258.47   10.80
  -8  16  -1  269.57   10.00
   8  16   1  258.87    9.80
   8  16   1  274.87   10.80
  -8  16  -1  274.87   10.10
  -8  16  -1  268.87    9.60
  -9 -16  -1   27.00    2.90
   9 -16   1   16.60    3.40
  -9 -16  -1   29.60    3.80
   9 -16   1   30.20    4.60
   9 -16   1   26.50    3.80
  -9 -16  -1   30.30    4.10
  -9  16  -1   29.90    3.70
   9  16   1   20.40    2.80
  -9  16  -1   24.80    3.30
  -9  16  -1   25.40    3.10
   9  16   1   20.80    3.30
   9 -17  -1   16.10    3.50
   9 -17  -1   23.90    4.40
  -9 -17   1   15.30    3.10
  -9 -17   1   15.40    2.90
   9 -17  -1   22.50    4.00
  -9 -17   1   17.70    2.50
   9  17  -1   12.40    3.10
  -9  17   1   19.20    2.70
   9  17  -1   18.00    2.50
  -9  17   1   16.40    2.80
  -9  17   1   15.90    3.00
  -8 -17   1   45.60    4.60
  -8 -17   1   45.60    4.40
   8 -17  -1   50.49    5.40
  -8 -17   1   43.40    3.20
   8 -17  -1   43.00    5.80
   8 -17  -1   46.60    5.00
   8  17  -1   48.70    4.90
  -8  17   1   42.30    3.50
  -8  17   1   44.40    4.00
   8  17  -1   44.60    3.50
  -8  17   1   47.70    4.20
  -7 -17   1    5.60    2.30
   7 -17  -1    5.60    2.60
   7 -17  -1    8.40    3.00
  -7 -17   1    7.90    1.90
   7 -17  -1    8.40    3.00
  -7 -17   1    3.80    1.70
  -7  17   1    4.50    1.80
   7  17  -1    6.30    2.60
   7  17  -1    4.10    1.80
  -7  17   1    5.70    2.20
  -7  17   1    6.70    2.30
   6 -17  -1  124.99    7.10
  -6 -17   1  129.79    6.30
   6 -17  -1  117.09    6.90
  -6 -17   1  139.99    5.70
  -6 -17   1  120.89    5.00
   6 -17  -1  136.29    7.20
   6  17  -1  125.49    6.10
  -6  17   1  116.19    6.00
   6  17  -1  113.89    4.80
  -6  17   1  120.19    5.30
   6  17  -1  127.29    6.70
  -6  17   1  125.59    6.50
  -6  17   1  124.09    6.10
   5 -17  -1    9.70    2.10
   5 -17  -1    8.20    2.80
  -5 -17   1   13.40    2.20
  -5 -17   1   14.60    2.00
   5 -17  -1   12.00    3.00
   5 -17  -1    6.80    2.50
  -5 -17   1   12.10    2.60
   5  17  -1    9.50    2.20
  -5  17   1   11.10    2.20
  -5  17   1   10.00    2.40
  -5  17   1   11.10    2.70
   5  17  -1   12.00    2.00
   5  17  -1    5.80    2.50
  -5  17   1   11.80    2.00
   4 -17  -1  166.38    6.90
  -4 -17   1  159.68    6.10
  -4 -17   1  159.58    6.70
  -4 -17   1  159.78    5.50
   4 -17  -1  172.28    8.10
   4 -17  -1  160.58    7.90
   4  17  -1  165.38    7.50
  -4  17   1  159.68    5.80
  -4  17   1  169.88    7.70
  -4  17   1  146.89    6.90
  -4  17   1  165.58    6.60
   4  17  -1  150.68    7.10
   4  17  -1  153.18    6.40
   3 -17  -1   38.10    3.70
  -3 -17   1   34.50    1.90
   3 -17  -1   50.09    5.00
   3 -17  -1   44.40    4.00
  -3 -17   1   39.70    3.20
  -3 -17   1   37.20    2.90
  -3  17   1   37.10    2.30
  -3  17   1   39.30    3.80
  -3  17   1   36.20    2.90
   3  17  -1   40.20    3.40
   3  17  -1   38.30    3.90
  -3  17   1   37.40    4.00
   3  17  -1   37.00    3.30
   3  17  -1   42.70    4.00
  -2 -17   1  199.28    5.90
  -2 -17   1  200.08    7.90
  -2 -17   1  187.48    7.60
  -2 -17   1  195.38    7.20
   2 -17  -1  201.78    8.10
  -2 -17   1  206.88    7.20
   2 -17  -1  214.28    9.10
   2 -17  -1  180.18    8.40
  -2  17   1  211.08    9.90
   2  17  -1  209.78    8.30
   2  17  -1  214.68    8.20
  -2  17   1  218.18    8.10
  -2  17   1  201.48    7.20
   2  17  -1  191.88    8.30
  -2  17   1  202.68    8.30
   2  17  -1  205.68    8.40
  -2  17   1  209.38    8.60
  -1 -17   1   43.20    2.40
  -1 -17   1   42.60    3.50
  -1 -17   1   37.80    2.50
  -1 -17   1   41.60    2.70
  -1 -17   1   38.30    2.60
   1 -17  -1   49.40    4.90
   1 -17  -1   47.20    3.40
   1 -17  -1   37.40    3.80
  -1  17   1   42.40    3.90
   1  17  -1   41.70    4.20
   1  17  -1   40.70    3.70
  -1  17   1   41.30    2.50
  -1  17   1   44.20    4.80
  -1  17   1   41.50    3.80
  -1  17   1   46.10    3.60
   1  17  -1   43.20    3.90
   0 -17  -1  448.76   12.90
   0 -17  -1  436.46   14.20
   0 -17   1  445.26   12.50
   0 -17   1  449.16   14.10
   0 -17   1  430.16   13.30
   0 -17  -1  444.96   13.90
   0 -17   1  419.36   14.70
   0 -17  -1  445.86   14.80
   0 -17   1  447.96   14.30
   0  17  -1  439.96   15.00
   0  17   1  464.15   15.00
   0  17  -1  454.35   15.00
   0  17   1  468.05   14.80
   0  17   1  461.95   15.10
   0  17   1  456.55   15.40
   0  17   1  442.26   12.90
   0  17  -1  477.55   15.50
   0  17  -1  451.35   15.40
  -1 -17  -1   15.40    2.70
   1 -17   1   16.70    2.90
   1 -17   1   14.90    2.60
  -1 -17  -1   18.10    2.00
  -1 -17  -1   13.80    2.30
  -1 -17  -1   19.70    2.90
   1 -17   1   16.90    2.20
  -1  17  -1   15.40    3.20
  -1  17  -1   14.80    2.80
   1  17   1   16.30    1.50
   1  17   1   15.70    2.40
   1  17   1   18.60    3.10
   1  17   1   12.60    2.50
  -1  17  -1   13.90    2.70
   1  17   1   14.90    2.80
  -1  17  -1   14.20    2.60
   2 -17   1  192.58    7.40
  -2 -17  -1  190.58    7.80
   2 -17   1  205.48    8.30
  -2 -17  -1  211.78    9.70
  -2 -17  -1  194.58    8.50
   2 -17   1  193.38    7.70
  -2 -17  -1  197.38    7.00
  -2  17  -1  188.58    8.20
  -2  17  -1  196.48    8.10
   2  17   1  186.88    8.30
   2  17   1  186.58    8.20
  -2  17  -1  186.88    6.30
  -2  17  -1  186.48    8.20
   2  17   1  201.68    7.80
  -2  17  -1  208.98    9.50
   2  17   1  193.18    6.80
   3 -17   1   30.30    3.60
   3 -17   1   31.90    3.70
   3 -17   1   28.20    2.70
  -3 -17  -1   24.80    3.00
  -3 -17  -1   28.60    3.50
   3  17   1   27.00    3.50
  -3  17  -1   20.60    3.00
   3  17   1   22.70    3.10
   3  17   1   23.40    2.80
  -3  17  -1   32.50    3.90
  -3  17  -1   23.40    2.30
  -3  17  -1   28.40    3.40
   4 -17   1   31.80    3.70
   4 -17   1   32.50    2.50
   4 -17   1   43.50    5.70
  -4 -17  -1   29.40    1.80
  -4 -17  -1   36.80    3.30
  -4 -17  -1   35.60    3.40
   4 -17   1   28.50    3.60
  -4  17  -1   32.40    2.70
  -4  17  -1   32.40    2.90
  -4  17  -1   41.20    4.20
  -4  17  -1   30.60    3.60
   4  17   1   34.70    3.90
   4  17   1   32.60    2.70
  -4  17  -1   27.90    3.40
   4  17   1   44.00    4.50
  -5 -17  -1   69.09    4.30
  -5 -17  -1   60.99    3.00
   5 -17   1   70.29    5.00
   5 -17   1   67.19    5.00
  -5 -17  -1   63.09    4.40
   5 -17   1   68.79    5.00
  -5  17  -1   67.09    4.10
   5  17   1   64.39    4.70
   5  17   1   59.19    3.30
   5  17   1   69.39    5.00
  -5  17  -1   70.09    3.80
  -5  17  -1   73.29    4.90
  -5  17  -1   62.69    4.70
  -6 -17  -1   30.70    3.30
   6 -17   1   25.90    4.10
  -6 -17  -1   24.00    3.70
   6 -17   1   29.90    4.00
  -6 -17  -1   25.00    3.30
   6 -17   1   27.20    3.80
   6  17   1   23.60    3.40
  -6  17  -1   25.30    2.70
  -6  17  -1   25.80    3.50
  -6  17  -1   27.60    3.40
  -6  17  -1   27.40    3.20
   6  17   1   26.20    3.40
  -7 -17  -1   24.90    3.10
   7 -17   1   33.60    4.60
   7 -17   1   19.80    3.80
  -7 -17  -1   29.90    2.70
  -7 -17  -1   28.10    3.80
   7 -17   1   25.00    3.80
  -7  17  -1   30.40    3.50
   7  17   1   23.50    3.20
   7  17   1   18.90    3.20
  -7  17  -1   30.80    3.60
  -7  17  -1   23.90    2.90
  -8 -17  -1   16.90    3.00
   8 -17   1   17.60    4.00
   8 -17   1   19.50    3.80
  -8 -17  -1   19.60    2.40
  -8 -17  -1   17.00    2.90
   8 -17   1   22.40    3.70
  -8  17  -1   18.30    2.80
  -8  17  -1   15.90    2.90
   8  17   1   12.90    3.10
  -8  17  -1   16.30    2.90
   8  17   1   16.70    2.70
  -9 -17  -1   19.10    2.50
   9 -17   1   15.40    3.10
  -9 -17  -1   22.20    3.70
   9 -17   1   18.20    3.90
  -9 -17  -1   14.90    2.80
   9 -17   1   12.20    3.00
  -9  17  -1   21.50    2.90
   9  17   1   19.00    3.50
  -9  17  -1   15.60    2.80
  -9  17  -1   17.80    2.70
   9  17   1   19.30    2.70
   9 -18  -1  140.99    7.80
  -9 -18   1  129.69    5.60
  -9 -18   1  133.19    6.30
   9 -18  -1  136.79    7.80
   9 -18  -1  143.39    7.80
  -9 -18   1  131.69    6.90
   9  18  -1  138.99    7.30
  -9  18   1  136.99    7.90
  -9  18   1  134.59    5.90
  -9  18   1  140.09    6.50
   9  18  -1  135.29    6.00
   8 -18  -1  103.19    6.80
  -8 -18   1  110.29    4.80
  -8 -18   1  114.79    6.10
  -8 -18   1  105.29    5.50
   8 -18  -1  104.49    6.90
   8 -18  -1  113.99    7.00
  -8  18   1  101.99    5.80
  -8  18   1   98.89    5.70
   8  18  -1  106.89    5.40
  -8  18   1   99.89    5.00
   8  18  -1  119.99    6.70
   7 -18  -1  409.96   15.00
   7 -18  -1  396.76   14.80
  -7 -18   1  399.96   13.90
  -7 -18   1  421.16   13.20
   7 -18  -1  410.26   15.00
  -7 -18   1  400.96   12.50
  -7  18   1  401.96   14.00
  -7  18   1  412.96   13.70
  -7  18   1  403.16   12.80
   7  18  -1  409.46   14.30
   7  18  -1  390.56   13.30
  -6 -18   1  107.59    4.90
   6 -18  -1   96.99    6.00
  -6 -18   1   98.09    4.20
   6 -18  -1   99.79    6.40
  -6 -18   1  104.39    5.60
   6 -18  -1   87.39    6.10
   6  18  -1   84.29    4.20
  -6  18   1   98.59    5.80
  -6  18   1   98.29    4.60
   6  18  -1   91.99    5.80
  -6  18   1   99.09    5.40
  -6  18   1  105.19    5.40
   6  18  -1   98.39    5.40
   5 -18  -1  582.44   20.80
  -5 -18   1  617.04   17.80
   5 -18  -1  643.54   19.00
  -5 -18   1  637.84   19.40
   5 -18  -1  627.64   20.60
   5 -18  -1  650.63   20.60
  -5 -18   1  635.44   18.50
   5  18  -1  614.64   19.80
  -5  18   1  641.74   18.30
  -5  18   1  637.84   20.10
  -5  18   1  627.74   19.20
   5  18  -1  602.54   18.60
  -5  18   1  629.64   19.50
   5  18  -1  644.94   19.70
  -4 -18   1   14.10    2.60
   4 -18  -1    9.70    2.10
   4 -18  -1   11.00    3.20
   4 -18  -1    6.90    2.60
  -4 -18   1   11.40    1.50
  -4 -18   1   15.90    2.30
  -4  18   1   10.00    2.40
   4  18  -1   13.30    2.60
   4  18  -1   10.90    2.70
   4  18  -1   13.70    2.30
  -4  18   1   14.50    1.90
  -4  18   1   12.20    2.20
  -4  18   1   10.40    2.80
  -3 -18   1 1407.26   39.40
   3 -18  -1 1350.86   39.70
  -3 -18   1 1390.06   38.60
  -3 -18   1 1341.87   37.10
   3 -18  -1 1461.75   40.60
   3 -18  -1 1418.36   39.50
  -3  18   1 1358.56   39.90
   3  18  -1 1413.76   39.20
   3  18  -1 1359.86   39.70
  -3  18   1 1428.16   39.50
   3  18  -1 1373.16   39.70
  -3  18   1 1404.16   39.70
  -3  18   1 1348.97   38.50
  -2 -18   1    2.60    1.30
   2 -18  -1    6.70    2.30
  -2 -18   1    4.10    1.50
  -2 -18   1    1.60    1.80
   2 -18  -1    3.80    2.30
   2 -18  -1    5.10    2.30
  -2 -18   1    7.20    1.70
   2  18  -1    2.80    1.70
  -2  18   1    5.60    2.40
   2  18  -1    1.30    2.20
  -2  18   1    4.10    2.10
   2  18  -1    5.60    2.00
  -2  18   1    3.80    2.00
   2  18  -1    2.40    2.00
  -2  18   1    3.30    1.40
  -2  18   1    3.20    2.60
  -1 -18   1 1348.27   39.60
   1 -18  -1 1429.26   40.60
   1 -18  -1 1517.25   42.00
   1 -18  -1 1421.46   41.30
  -1 -18   1 1433.86   39.40
  -1 -18   1 1442.46   40.50
  -1 -18   1 1477.75   39.30
   1  18  -1 1466.75   41.80
  -1  18   1 1463.75   41.40
   1  18  -1 1428.16   41.40
   1  18  -1 1484.75   41.30
  -1  18   1 1514.85   42.60
   1  18  -1 1410.56   41.40
  -1  18   1 1472.75   41.50
  -1  18   1 1493.95   40.80
  -1  18   1 1422.86   39.40
   0 -18   1  148.99    7.00
   0 -18   1  139.89    6.40
   0 -18   1  143.19    5.60
   0 -18  -1  144.09    6.90
   0 -18   1  140.29    4.50
   0 -18  -1  150.18    6.00
   0 -18  -1  148.39    5.10
   0 -18  -1  140.99    6.10
   0  18   1  147.19    7.00
   0  18  -1  143.69    7.00
   0  18   1  150.18    6.70
   0  18   1  148.29    7.40
   0  18  -1  149.88    7.00
   0  18   1  152.98    7.00
   0  18  -1  146.09    7.40
   0  18  -1  152.98    7.30
  -1 -18  -1  885.91   26.10
  -1 -18  -1  859.91   25.30
  -1 -18  -1  850.51   25.80
   1 -18   1  910.01   26.10
   1 -18   1  890.31   26.40
  -1 -18  -1  867.71   24.60
   1 -18   1  871.81   25.40
   1  18   1  906.81   25.60
  -1  18  -1  892.51   27.30
  -1  18  -1  893.81   26.60
  -1  18  -1  869.21   26.60
   1  18   1  924.71   26.30
   1  18   1  853.41   26.50
  -1  18  -1  895.41   26.60
   1  18   1  877.21   26.60
  -2 -18  -1  603.74   19.40
  -2 -18  -1  593.14   18.60
  -2 -18  -1  621.74   17.90
   2 -18   1  616.34   18.70
   2 -18   1  601.34   19.20
   2 -18   1  637.24   18.40
  -2 -18  -1  607.94   18.80
   2  18   1  589.14   19.40
  -2  18  -1  607.74   19.50
   2  18   1  601.74   17.70
  -2  18  -1  636.64   20.60
  -2  18  -1  584.24   17.00
   2  18   1  590.54   19.20
  -2  18  -1  618.74   19.20
  -2  18  -1  609.94   19.40
   3 -18   1 1110.59   31.00
  -3 -18  -1 1137.19   32.20
   3 -18   1 1109.99   32.60
  -3 -18  -1 1081.59   32.20
  -3 -18  -1 1123.89   31.40
   3 -18   1 1103.59   32.50
  -3  18  -1 1099.29   32.50
   3  18   1 1102.49   31.60
  -3  18  -1 1136.59   32.80
   3  18   1 1096.19   32.40
   3  18   1 1081.49   32.60
  -3  18  -1 1151.18   32.60
   4 -18   1  436.76   14.90
   4 -18   1  436.76   15.30
   4 -18   1  443.96   13.30
  -4 -18  -1  437.26   14.50
  -4 -18  -1  442.46   14.00
   4 -18   1  462.05   15.30
  -4 -18  -1  417.36   12.10
  -4 -18  -1  436.26   14.20
  -4  18  -1  440.16   14.90
   4  18   1  430.46   14.70
  -4  18  -1  434.76   13.50
  -4  18  -1  432.96   14.90
  -4  18  -1  455.25   14.90
   4  18   1  421.76   14.80
   4  18   1  411.06   13.40
   5 -18   1  350.36   13.30
   5 -18   1  374.16   13.20
   5 -18   1  357.06   13.10
  -5 -18  -1  366.36   12.20
  -5 -18  -1  381.56   12.40
  -5 -18  -1  345.67   10.50
   5  18   1  375.26   12.90
  -5  18  -1  358.36   11.40
   5  18   1  354.66   12.80
   5  18   1  348.37   11.20
  -5  18  -1  358.16   12.80
  -5  18  -1  356.26   11.80
  -5  18  -1  354.86   13.00
  -5  18  -1  377.86   13.10
  -6 -18  -1  268.97   10.30
   6 -18   1  288.37   11.60
  -6 -18  -1  286.47   10.20
  -6 -18  -1  277.77    9.20
   6 -18   1  286.97   11.40
   6 -18   1  290.87   11.20
  -6  18  -1  268.77    9.50
   6  18   1  297.37   11.10
  -6  18  -1  313.07   13.40
   6  18   1  277.27   10.60
  -6  18  -1  267.97   10.60
  -6  18  -1  283.97   10.80
  -7 -18  -1  103.69    5.80
   7 -18   1  101.49    6.70
   7 -18   1  106.09    6.70
  -7 -18  -1  105.19    5.50
   7 -18   1   94.49    6.20
  -7 -18  -1   93.89    4.20
  -7  18  -1  102.99    5.30
  -7  18  -1   98.59    4.90
   7  18   1   93.79    5.50
  -7  18  -1   92.99    5.60
   7  18   1  108.19    9.60
   8 -18   1  256.97   10.60
  -8 -18  -1  238.78    8.40
   8 -18   1  272.67   11.20
  -8 -18  -1  253.87    9.60
  -8 -18  -1  244.68    9.90
   8 -18   1  259.77   11.00
  -8  18  -1  239.88    9.50
   8  18   1  263.37   10.40
   8  18   1  254.17    9.60
  -8  18  -1  251.57    9.80
  -8 -19   1   20.60    3.00
   8 -19  -1   26.10    4.20
  -8 -19   1   20.90    2.40
   8 -19  -1   21.70    3.80
   8 -19  -1   19.90    3.80
  -8 -19   1   28.50    3.30
  -8  19   1   26.40    3.00
  -8  19   1   21.70    3.10
  -8  19   1   20.10    2.80
   8  19  -1   19.40    2.70
   8  19  -1   22.40    3.50
  -7 -19   1    4.90    2.50
   7 -19  -1    2.00    2.40
   7 -19  -1    4.10    3.00
  -7 -19   1    2.40    1.40
  -7 -19   1    4.40    2.00
   7 -19  -1    2.30    2.50
   7  19  -1    5.10    1.90
   7  19  -1    4.40    2.20
  -7  19   1    4.50    2.10
  -7  19   1    3.20    1.80
  -7  19   1    1.70    2.10
  -6 -19   1   52.09    3.60
   6 -19  -1   46.90    4.90
   6 -19  -1   50.09    5.20
  -6 -19   1   56.39    4.20
  -6 -19   1   45.60    2.80
   6 -19  -1   45.20    4.50
  -6  19   1   50.09    4.00
  -6  19   1   49.99    4.40
   6  19  -1   38.30    2.90
   6  19  -1   50.89    4.00
  -6  19   1   50.59    4.00
  -6  19   1   49.99    3.20
   6  19  -1   53.59    4.70
  -5 -19   1   13.90    1.70
   5 -19  -1   14.00    2.20
   5 -19  -1   10.30    3.00
   5 -19  -1   10.80    2.60
  -5 -19   1   12.10    2.10
   5 -19  -1    8.70    2.90
  -5 -19   1    8.70    2.40
   5  19  -1   10.90    2.90
   5  19  -1    9.50    2.00
  -5  19   1   12.60    2.50
  -5  19   1   12.00    1.90
  -5  19   1    9.20    2.50
  -5  19   1   12.30    2.20
   5  19  -1   13.70    2.60
  -4 -19   1   37.40    3.10
   4 -19  -1   32.40    3.40
   4 -19  -1   39.70    4.50
  -4 -19   1   30.00    1.90
   4 -19  -1   39.80    4.60
  -4 -19   1   32.60    3.20
   4  19  -1   27.80    3.50
  -4  19   1   34.20    3.00
  -4  19   1   39.60    4.00
   4  19  -1   30.60    3.40
  -4  19   1   36.30    4.10
  -4  19   1   23.30    3.10
  -4  19   1   32.60    2.30
   4  19  -1   33.20    3.90
   3 -19  -1    9.40    2.40
   3 -19  -1    6.70    2.40
  -3 -19   1    9.90    2.40
  -3 -19   1    8.90    2.30
   3 -19  -1   10.20    2.80
   3  19  -1    9.10    2.50
  -3  19   1   11.10    2.60
  -3  19   1    6.10    2.10
  -3  19   1   12.50    2.50
   3  19  -1    8.00    2.10
  -3  19   1    7.60    1.60
   3  19  -1   10.30    2.20
   3  19  -1    7.10    2.40
   2 -19  -1   51.09    4.80
   2 -19  -1   35.50    3.50
   2 -19  -1   38.70    4.30
  -2 -19   1   36.60    2.80
  -2 -19   1   42.30    3.70
  -2 -19   1   43.30    2.80
  -2 -19   1   35.80    2.70
  -2  19   1   38.90    4.20
   2  19  -1   34.10    3.50
  -2  19   1   44.00    4.10
   2  19  -1   36.60    3.90
   2  19  -1   37.50    3.80
  -2  19   1   41.50    4.00
  -2  19   1   50.59    5.70
   2  19  -1   39.40    3.70
  -1 -19   1   19.40    2.10
   1 -19  -1   17.50    3.20
   1 -19  -1   22.90    2.90
  -1 -19   1   16.80    1.70
  -1 -19   1   21.60    2.90
   1 -19  -1   19.60    3.10
  -1  19   1   23.80    3.30
  -1  19   1   23.60    2.90
   1  19  -1   20.70    3.10
  -1  19   1   24.30    4.10
  -1  19   1   14.60    2.50
   1  19  -1   21.60    3.00
   1  19  -1   20.70    3.20
  -1  19   1   20.90    1.80
   1  19  -1   15.10    2.60
   0 -19  -1   17.40    1.70
   0 -19  -1   13.30    3.00
   0 -19  -1   12.30    2.60
   0 -19   1   10.00    2.60
   0 -19  -1   15.00    2.30
   0 -19   1   16.10    2.70
   0 -19   1   20.10    2.30
   0 -19  -1   19.60    2.70
   0  19   1   11.80    2.40
   0  19   1   19.10    3.20
   0  19  -1   15.60    2.80
   0  19   1   21.00    3.20
   0  19   1   13.00    2.60
   0  19  -1   22.30    3.40
   0  19  -1   15.40    3.00
   0  19  -1   15.20    2.90
   0  19   1   12.80    1.20
  -1 -19  -1   26.50    2.80
   1 -19   1   28.90    3.10
  -1 -19  -1   27.20    2.90
   1 -19   1   27.00    2.60
  -1 -19  -1   28.30    2.20
   1 -19   1   23.20    3.30
  -1 -19  -1   23.70    3.20
  -1  19  -1   26.70    3.70
  -1  19  -1   18.50    2.80
   1  19   1   26.90    3.20
   1  19   1   27.00    2.80
  -1  19  -1   28.00    3.80
   1  19   1   31.10    3.80
   1  19   1   26.20    3.70
  -1  19  -1   31.40    4.10
  -2 -19  -1  121.49    6.00
   2 -19   1  119.89    6.30
   2 -19   1  127.49    5.80
  -2 -19  -1  114.79    5.60
   2 -19   1  126.69    5.70
  -2 -19  -1  120.69    6.20
  -2 -19  -1  127.09    5.10
  -2  19  -1  125.39    6.50
   2  19   1  123.09    5.00
  -2  19  -1  114.99    6.40
   2  19   1  132.79    6.10
  -2  19  -1  128.99    7.50
  -2  19  -1  122.29    6.30
   2  19   1  117.79    6.40
   2  19   1  120.49    6.50
   3 -19   1   30.60    2.60
  -3 -19  -1   27.50    3.70
  -3 -19  -1   29.00    2.90
  -3 -19  -1   39.60    3.90
   3 -19   1   27.40    3.50
   3 -19   1   35.40    4.10
   3  19   1   21.00    3.00
   3  19   1   18.80    2.80
  -3  19  -1   22.60    2.10
   3  19   1   28.80    3.60
  -3  19  -1   27.70    3.60
  -3  19  -1   25.00    3.60
  -3  19  -1   29.00    3.70
   4 -19   1   69.79    5.10
  -4 -19  -1   73.59    4.40
  -4 -19  -1   77.49    4.80
  -4 -19  -1   65.09    4.70
   4 -19   1   71.99    3.60
   4 -19   1   75.39    5.10
   4 -19   1   75.89    5.20
  -4  19  -1   74.69    3.70
   4  19   1   68.59    5.00
  -4  19  -1   72.29    5.10
   4  19   1   65.39    5.00
  -4  19  -1   72.99    5.00
   4  19   1   66.39    3.90
  -4  19  -1   84.79    5.50
  -5 -19  -1    8.20    2.50
   5 -19   1    6.90    2.80
   5 -19   1    5.70    2.40
  -5 -19  -1    9.60    1.30
  -5 -19  -1    4.70    2.20
  -5 -19  -1   10.90    2.40
   5 -19   1    9.40    2.90
   5  19   1   11.50    2.80
   5  19   1    5.60    1.50
   5  19   1    4.40    2.40
  -5  19  -1    9.10    1.80
  -5  19  -1    3.90    2.20
  -5  19  -1    6.20    2.60
  -5  19  -1    7.40    2.30
  -6 -19  -1    7.00    2.50
   6 -19   1    4.50    2.70
  -6 -19  -1    5.70    1.30
   6 -19   1    3.70    2.50
   6 -19   1    5.40    2.30
  -6 -19  -1    3.00    2.10
  -6  19  -1    1.40    2.20
  -6  19  -1    2.20    2.10
   6  19   1    3.70    2.20
  -6  19  -1    3.80    2.20
  -6  19  -1    6.40    1.80
   6  19   1    5.10    2.60
   7 -19   1   10.20    4.00
   7 -19   1    6.10    2.80
  -7 -19  -1    2.90    2.70
  -7 -19  -1    8.10    1.70
   7 -19   1    7.30    2.90
  -7 -19  -1    9.80    2.50
   7  19   1    8.60    2.40
  -7  19  -1    8.60    2.50
  -7  19  -1    8.50    2.00
   7  19   1    6.20    2.60
  -7  19  -1    8.90    2.20
  -7  19  -1    4.00    2.40
   8 -19   1    3.90    2.60
   8 -19   1    1.90    2.50
  -8 -19  -1    4.60    2.20
  -8 -19  -1    2.30    1.30
  -8 -19  -1    3.20    2.40
   8 -19   1    4.50    2.90
  -8  19  -1    2.50    2.00
  -8  19  -1    2.70    2.20
   8  19   1    6.40    2.70
  -8  19  -1    5.20    2.10
   8  19   1   -1.30    1.70
   8 -20  -1  123.19    7.40
  -8 -20   1  134.09    6.70
  -8 -20   1  125.59    5.20
   8 -20  -1  144.29    7.80
   8 -20  -1  132.99    7.50
  -8 -20   1  141.19    6.10
  -8  20   1  129.39    6.60
   8  20  -1  137.19    6.20
  -8  20   1  124.59    6.20
  -8  20   1  134.29    5.70
   8  20  -1  143.69    7.30
  -7 -20   1  234.08    8.10
   7 -20  -1  252.97   10.80
   7 -20  -1  250.67   10.90
  -7 -20   1  256.37    9.10
  -7 -20   1  271.77   11.30
   7 -20  -1  253.77   10.80
  -7  20   1  258.97   11.70
   7  20  -1  255.97   10.20
  -7  20   1  248.88    9.40
  -7  20   1  260.07    8.70
   7  20  -1  250.57    9.60
  -6 -20   1   52.49    4.10
   6 -20  -1   56.49    5.00
   6 -20  -1   55.99    5.00
   6 -20  -1   65.09    5.40
  -6 -20   1   49.30    3.10
  -6 -20   1   56.79    3.70
   6  20  -1   50.59    4.80
  -6  20   1   52.49    4.60
   6  20  -1   49.00    3.20
  -6  20   1   54.99    3.30
  -6  20   1   53.39    4.00
   6  20  -1   54.69    4.40
  -6  20   1   56.09    3.90
   5 -20  -1  518.95   15.90
   5 -20  -1  499.95   17.80
   5 -20  -1  518.05   17.70
  -5 -20   1  516.25   16.20
  -5 -20   1  514.65   15.60
   5 -20  -1  499.05   17.30
  -5 -20   1  507.75   14.60
  -5  20   1  510.15   16.00
  -5  20   1  507.95   17.10
   5  20  -1  531.95   16.80
  -5  20   1  512.95   15.10
   5  20  -1  510.95   16.90
  -5  20   1  508.35   16.60
   4 -20  -1    2.50    2.20
  -4 -20   1    2.70    1.70
  -4 -20   1    2.50    0.90
   4 -20  -1    2.80    1.90
  -4 -20   1    2.20    1.60
   4 -20  -1    0.60    1.90
  -4  20   1    2.40    1.50
   4  20  -1    1.00    2.00
   4  20  -1    1.40    1.50
  -4  20   1    1.00    1.80
   4  20  -1    0.20    2.10
  -4  20   1   -0.60    2.20
  -4  20   1    3.30    2.20
  -3 -20   1 1012.30   29.00
   3 -20  -1 1070.69   30.10
  -3 -20   1 1011.40   29.80
   3 -20  -1 1057.79   31.10
   3 -20  -1 1025.20   30.40
  -3 -20   1 1029.40   29.10
   3  20  -1 1015.00   29.80
  -3  20   1 1001.80   28.90
   3  20  -1 1014.80   30.40
   3  20  -1 1042.50   30.60
  -3  20   1 1037.10   30.10
  -3  20   1 1021.60   30.30
   3  20  -1 1026.10   29.70
  -3  20   1 1040.70   30.70
  -2 -20   1   24.60    2.40
   2 -20  -1   24.50    3.20
   2 -20  -1   22.70    3.60
   2 -20  -1   25.20    3.50
  -2 -20   1   24.60    3.00
  -2 -20   1   23.10    2.40
  -2  20   1   17.60    2.00
  -2  20   1   23.60    3.20
  -2  20   1   20.30    3.30
   2  20  -1   22.80    3.40
  -2  20   1   24.30    3.40
   2  20  -1   18.00    3.00
   2  20  -1   19.80    3.10
   2  20  -1   19.80    3.10
  -1 -20   1 1303.07   35.50
   1 -20  -1 1280.47   37.70
   1 -20  -1 1322.87   38.20
  -1 -20   1 1256.67   36.10
  -1 -20   1 1307.27   37.10
   1 -20  -1 1280.37   37.00
  -1 -20   1 1352.26   36.00
   1  20  -1 1312.97   37.80
  -1  20   1 1288.27   35.50
   1  20  -1 1276.07   37.90
   1  20  -1 1323.57   38.00
  -1  20   1 1352.06   37.40
  -1  20   1 1373.66   39.00
   1  20  -1 1351.46   38.10
  -1  20   1 1328.67   38.00
  -1  20   1 1291.27   37.90
   0 -20  -1   49.40    3.50
   0 -20  -1   47.40    4.40
   0 -20  -1   55.79    3.60
   0 -20   1   51.59    4.50
   0 -20  -1   55.99    2.60
   0 -20  -1   55.99    4.90
   0 -20   1   50.99    3.10
   0  20   1   49.50    3.90
   0  20   1   60.09    4.40
   0  20  -1   51.09    4.20
   0  20  -1   51.59    4.50
   0  20   1   56.29    5.00
   0  20   1   51.49    4.30
   0  20  -1   51.59    4.70
  -1 -20  -1 1094.79   32.50
   1 -20   1 1180.68   32.40
  -1 -20  -1 1105.19   30.80
  -1 -20  -1 1105.99   31.60
   1 -20   1 1092.79   31.70
  -1 -20  -1 1078.29   32.00
   1 -20   1 1162.18   32.90
   1  20   1 1103.09   32.60
  -1  20  -1 1166.58   33.80
  -1  20  -1 1106.99   33.10
   1  20   1 1111.79   33.10
  -1  20  -1 1151.08   33.20
   1  20   1 1106.89   33.10
  -1  20  -1 1154.38   33.10
   1  20   1 1148.99   31.90
   2 -20   1  181.38    7.80
  -2 -20  -1  179.78    7.70
  -2 -20  -1  168.18    6.40
  -2 -20  -1  172.48    7.40
   2 -20   1  187.38    7.40
   2 -20   1  190.68    7.10
  -2 -20  -1  174.28    7.00
  -2  20  -1  177.98    8.90
   2  20   1  168.58    7.40
   2  20   1  165.78    6.30
  -2  20  -1  177.78    7.90
   2  20   1  180.28    8.10
  -2  20  -1  178.98    8.00
  -2  20  -1  173.98    8.10
   2  20   1  162.78    7.80
   3 -20   1  643.64   20.00
  -3 -20  -1  652.63   19.70
  -3 -20  -1  640.64   18.70
  -3 -20  -1  589.54   20.00
  -3 -20  -1  644.94   19.50
   3 -20   1  661.43   20.10
   3 -20   1  638.94   18.50
   3  20   1  642.44   19.20
  -3  20  -1  579.84   17.70
   3  20   1  598.64   20.00
  -3  20  -1  628.24   20.00
  -3  20  -1  635.64   19.90
  -3  20  -1  639.34   20.30
   3  20   1  608.04   19.80
  -4 -20  -1  522.25   16.60
  -4 -20  -1  517.25   16.60
   4 -20   1  515.05   17.00
   4 -20   1  531.65   17.50
   4 -20   1  506.65   15.20
   4 -20   1  458.05   16.80
  -4 -20  -1  532.65   16.00
   4  20   1  479.25   16.80
  -4  20  -1  509.65   17.10
  -4  20  -1  510.05   15.20
  -4  20  -1  521.05   17.00
   4  20   1  492.25   16.70
  -4  20  -1  536.25   17.00
  -5 -20  -1  317.67   11.20
  -5 -20  -1  340.97   11.50
   5 -20   1  333.77   12.20
  -5 -20  -1  330.67   11.80
  -5 -20  -1  300.77    9.20
   5 -20   1  331.47   12.20
   5 -20   1  318.57   12.50
   5  20   1  335.17   12.00
  -5  20  -1  331.17   12.20
   5  20   1  324.47   12.00
  -5  20  -1  322.77   12.10
  -5  20  -1  330.47   12.00
   5  20   1  297.47   10.30
  -5  20  -1  321.77   10.60
   6 -20   1  294.77   11.80
  -6 -20  -1  299.47   10.90
   6 -20   1  289.17   11.50
  -6 -20  -1  295.87   10.60
   6 -20   1  290.07   11.40
  -6 -20  -1  291.97   10.50
  -6 -20  -1  271.47    8.60
   6  20   1  293.37   10.90
  -6  20  -1  282.27   11.00
  -6  20  -1  287.47    9.60
  -6  20  -1  277.67   10.80
   6  20   1  285.37   11.10
  -6  20  -1  288.97   11.20
  -6  20  -1  282.17    9.90
   7 -20   1   75.89    5.80
  -7 -20  -1   77.99    3.50
   7 -20   1   82.99    5.80
   7 -20   1   83.09    5.80
  -7 -20  -1   87.29    5.30
  -7 -20  -1   82.09    6.50
   7  20   1   78.99    5.10
  -7  20  -1   82.29    4.60
  -7  20  -1   84.99    5.70
   7  20   1   84.79    5.70
  -7  20  -1   84.09    4.40
  -8 -20  -1  241.88    9.30
  -8 -20  -1  213.18    7.40
   8 -20   1  227.88   10.30
  -8 -20  -1  228.98    9.00
   8 -20   1  226.18    9.80
   8 -20   1  236.98   10.30
  -8  20  -1  222.68    8.20
  -8  20  -1  218.38    9.60
   8  20   1  222.68    8.80
  -8  20  -1  208.28    8.50
  -8  20  -1  239.98    9.30
   8  20   1  218.88    9.50
  -8 -21   1    6.70    2.60
   8 -21  -1    4.90    3.00
  -8 -21   1    5.30    2.20
  -8 -21   1    2.90    1.40
   8 -21  -1    3.90    2.40
   8 -21  -1    4.00    2.70
  -8  21   1    0.30    2.80
   8  21  -1    2.20    2.00
  -8  21   1    5.60    2.10
   8  21  -1    3.10    2.70
  -8  21   1    2.50    1.70
  -7 -21   1    3.90    1.30
   7 -21  -1    3.70    2.60
  -7 -21   1    4.80    2.20
   7 -21  -1   -0.30    2.30
  -7 -21   1    4.30    2.00
  -7  21   1    3.90    1.80
   7  21  -1    3.40    2.40
   7  21  -1    5.20    2.20
  -7  21   1    5.70    2.20
  -7  21   1    3.80    2.50
  -7  21   1    4.20    1.80
  -6 -21   1   -0.20    1.20
  -6 -21   1    2.30    1.90
   6 -21  -1    2.90    2.30
   6 -21  -1   11.30    3.10
  -6 -21   1    1.10    1.90
   6 -21  -1   -0.10    2.20
  -6  21   1   -0.50    1.50
  -6  21   1   -0.30    1.60
   6  21  -1    0.70    1.40
   6  21  -1    0.90    2.00
  -6  21   1   -0.40    2.00
  -6  21   1    1.80    1.40
   5 -21  -1   -1.90    2.40
   5 -21  -1    1.40    2.20
   5 -21  -1    3.00    1.60
  -5 -21   1    1.60    1.80
  -5 -21   1    0.10    0.90
   5 -21  -1    2.60    2.30
  -5 -21   1    1.70    1.60
   5  21  -1    0.20    2.30
  -5  21   1    4.50    2.40
   5  21  -1    0.10    1.60
  -5  21   1    2.40    1.60
  -5  21   1    1.20    1.40
   5  21  -1    3.60    2.10
  -5  21   1    1.00    1.80
  -5  21   1    1.00    2.30
  -4 -21   1    3.40    1.90
  -4 -21   1    7.00    2.00
   4 -21  -1    0.60    2.40
   4 -21  -1    3.00    2.40
  -4 -21   1    1.70    2.00
   4 -21  -1    4.00    1.80
   4  21  -1    1.60    2.10
   4  21  -1    2.40    2.20
  -4  21   1    4.00    2.10
  -4  21   1    3.40    1.40
   4  21  -1    2.20    1.60
  -4  21   1    0.10    1.90
  -4  21   1    3.30    2.10
  -3 -21   1    1.30    1.60
  -3 -21   1    6.30    1.60
   3 -21  -1    2.10    1.90
  -3 -21   1    1.20    2.00
   3 -21  -1   -0.50    2.10
   3 -21  -1    1.40    1.70
  -3 -21   1    0.70    1.50
   3  21  -1    0.10    1.30
   3  21  -1    2.30    2.10
  -3  21   1    2.20    2.00
   3  21  -1   -2.10    1.70
  -3  21   1    1.80    2.00
  -3  21   1   -0.30    1.00
  -3  21   1   -0.40    1.80
   3  21  -1    2.40    2.00
   2 -21  -1   11.10    2.20
  -2 -21   1   10.60    1.80
  -2 -21   1    9.10    2.40
  -2 -21   1   11.00    1.70
  -2 -21   1   12.00    1.80
   2 -21  -1    5.30    2.50
   2 -21  -1    8.20    2.60
  -2  21   1    7.70    1.40
   2  21  -1    6.10    2.10
   2  21  -1   10.90    2.90
   2  21  -1   11.60    2.40
  -2  21   1    8.70    2.50
   2  21  -1    9.60    2.30
  -2  21   1    8.70    3.30
  -2  21   1    8.70    2.20
  -2  21   1    5.60    2.20
  -1 -21   1    0.70    1.20
   1 -21  -1    4.70    1.60
  -1 -21   1    0.40    1.70
  -1 -21   1    3.00    1.10
  -1 -21   1   -1.30    0.90
   1 -21  -1    0.20    1.90
   1 -21  -1    0.90    2.10
  -1  21   1    1.10    2.00
  -1  21   1    2.40    1.80
   1  21  -1    0.40    1.80
   1  21  -1    0.90    2.20
   1  21  -1    1.20    2.00
  -1  21   1    2.60    2.10
  -1  21   1    0.50    2.20
   0 -21   1   14.50    2.90
   0 -21  -1   14.30    3.00
   0 -21  -1   13.10    2.30
   0 -21   1   13.10    2.40
   0 -21  -1   13.70    1.50
   0 -21  -1   13.50    3.00
   0 -21  -1   15.40    2.40
   0  21   1   14.20    3.20
   0  21   1   13.50    2.90
   0  21   1   11.80    2.50
   0  21   1   14.90    2.70
   0  21  -1   10.60    2.60
   0  21  -1    9.90    2.50
   0  21  -1    7.60    2.80
   0  21  -1   14.00    2.80
   1 -21   1    1.20    1.20
  -1 -21  -1    2.40    1.60
  -1 -21  -1    3.10    1.60
  -1 -21  -1    1.10    1.10
  -1 -21  -1    2.30    2.10
   1 -21   1    2.30    2.10
  -1  21  -1    0.90    1.80
   1  21   1    2.00    1.80
  -1  21  -1   -0.30    2.10
   1  21   1    1.60    1.50
   1  21   1    0.70    1.90
   1  21   1    0.30    2.10
  -1  21  -1    2.30    2.10
  -1  21  -1    4.80    2.40
   2 -21   1   -0.90    1.80
  -2 -21  -1    1.00    1.30
   2 -21   1    1.90    1.40
  -2 -21  -1    1.80    2.00
  -2 -21  -1   -1.00    1.40
  -2 -21  -1   -0.40    1.70
   2 -21   1    1.80    1.50
  -2  21  -1   -0.20    2.50
  -2  21  -1    1.40    1.90
  -2  21  -1    0.20    2.00
   2  21   1    1.80    1.00
   2  21   1    0.10    1.90
   2  21   1    0.60    2.20
   2  21   1    0.40    1.80
  -2  21  -1    1.70    2.10
   3 -21   1    7.30    1.70
  -3 -21  -1    6.70    2.50
  -3 -21  -1    9.50    2.00
   3 -21   1    9.60    2.40
  -3 -21  -1    6.20    2.30
   3 -21   1    7.50    2.50
  -3 -21  -1    7.20    2.30
   3  21   1    9.00    2.20
  -3  21  -1   10.30    2.90
   3  21   1    7.70    2.20
  -3  21  -1    4.80    2.30
   3  21   1    4.20    2.30
  -3  21  -1    6.10    1.20
  -3  21  -1    5.20    2.10
   4 -21   1    5.40    2.50
  -4 -21  -1    9.60    2.20
  -4 -21  -1    5.80    2.50
   4 -21   1    7.80    1.60
   4 -21   1    7.10    2.40
   4 -21   1    4.20    2.10
  -4 -21  -1    9.50    2.60
  -4  21  -1    4.50    2.30
   4  21   1    6.10    2.30
  -4  21  -1    8.40    2.70
  -4  21  -1    8.10    2.60
   4  21   1    9.20    2.00
   4  21   1    6.10    2.40
  -4  21  -1    6.30    1.40
  -5 -21  -1    3.90    2.00
  -5 -21  -1    3.70    2.20
   5 -21   1    4.40    2.40
  -5 -21  -1    2.90    2.20
   5 -21   1    6.70    2.60
   5 -21   1    5.70    2.60
   5  21   1    3.50    2.20
  -5  21  -1    4.00    2.40
   5  21   1    5.00    1.70
  -5  21  -1    2.20    2.30
   5  21   1    4.60    2.60
  -5  21  -1    3.70    1.30
  -5  21  -1    5.90    2.50
   6 -21   1    2.60    2.50
   6 -21   1    1.70    2.30
  -6 -21  -1    1.90    2.10
  -6 -21  -1    0.00    1.00
  -6 -21  -1    2.70    2.00
   6 -21   1    2.90    2.80
  -6 -21  -1    3.70    2.40
  -6  21  -1    2.40    1.40
  -6  21  -1    2.10    2.10
   6  21   1    2.00    2.00
   6  21   1    0.90    1.30
  -6  21  -1   -0.40    1.90
  -6  21  -1    1.40    2.50
   6  21   1    1.80    2.20
  -7 -21  -1    4.50    2.30
  -7 -21  -1    0.90    1.10
   7 -21   1    4.60    3.70
   7 -21   1    3.00    2.10
  -7 -21  -1    3.80    2.30
   7 -21   1    2.00    2.60
  -7 -21  -1    5.20    2.30
  -7  21  -1    2.30    2.30
   7  21   1    5.00    2.60
  -7  21  -1    0.80    2.20
  -7  21  -1    4.40    1.70
   8 -21   1    4.80    2.60
  -8 -21  -1    5.10    2.40
  -8 -21  -1   -1.90    1.10
  -8 -21  -1    2.80    2.20
   8 -21   1    0.70    2.40
   8 -21   1   -0.10    2.30
  -8 -21  -1    1.10    2.00
  -8  21  -1    4.90    2.40
  -8  21  -1    2.30    2.30
   8  21   1    1.70    1.80
   8  21   1    7.20    2.70
  -8  21  -1    1.60    1.80
  -8  21  -1    1.90    1.60
   7 -22  -1  276.27   11.30
  -7 -22   1  262.07    9.90
  -7 -22   1  258.87   11.00
   7 -22  -1  280.77   11.10
  -7 -22   1  235.48    8.10
   7 -22  -1  262.57   11.10
  -7  22   1  273.67   10.60
   7  22  -1  274.67   12.70
  -7  22   1  251.37    9.40
  -7  22   1  245.78    8.70
  -7  22   1  270.57   10.60
  -7  22   1  269.87   10.20
   7  22  -1  278.67   10.60
   6 -22  -1   59.89    5.20
  -6 -22   1   57.99    3.90
   6 -22  -1   51.69    5.10
  -6 -22   1   52.39    4.00
  -6 -22   1   45.30    2.40
   6 -22  -1   60.89    5.20
   6  22  -1   43.20    3.50
  -6  22   1   56.39    4.70
   6  22  -1   48.20    4.20
  -6  22   1   53.69    3.20
  -6  22   1   53.09    4.50
  -6  22   1   48.50    4.10
  -6  22   1   58.79    3.70
   6  22  -1   53.49    4.70
  -5 -22   1  408.56   14.10
   5 -22  -1  412.16   14.90
  -5 -22   1  430.46   13.60
   5 -22  -1  434.06   15.30
  -5 -22   1  391.16   11.60
  -5 -22   1  422.56   13.50
   5 -22  -1  399.06   13.20
   5  22  -1  402.16   13.30
  -5  22   1  409.86   13.10
   5  22  -1  426.76   14.40
  -5  22   1  411.86   14.10
  -5  22   1  410.16   14.60
  -5  22   1  443.46   14.50
   5  22  -1  424.06   14.50
   4 -22  -1   10.50    2.80
  -4 -22   1    7.60    2.00
   4 -22  -1    6.00    2.00
  -4 -22   1    7.00    2.10
   4 -22  -1   11.10    2.90
  -4 -22   1    6.80    2.30
   4  22  -1    5.40    2.40
  -4  22   1    5.60    2.20
   4  22  -1    6.40    2.30
   4  22  -1    4.90    1.90
  -4  22   1    5.40    2.40
  -4  22   1    8.40    1.80
  -4  22   1    5.30    2.00
  -3 -22   1  799.32   22.70
  -3 -22   1  833.72   24.00
   3 -22  -1  831.62   25.20
   3 -22  -1  835.82   24.10
   3 -22  -1  770.02   24.40
  -3 -22   1  750.92   23.20
  -3 -22   1  798.82   23.00
  -3  22   1  800.22   24.50
   3  22  -1  803.12   24.00
  -3  22   1  793.22   24.80
  -3  22   1  767.52   22.60
  -3  22   1  830.22   24.20
   3  22  -1  789.22   24.50
   3  22  -1  811.62   24.70
   2 -22  -1   14.60    3.10
  -2 -22   1   17.30    2.10
   2 -22  -1   16.20    3.10
  -2 -22   1   15.60    2.00
  -2 -22   1   16.70    2.00
   2 -22  -1   18.80    2.70
  -2 -22   1   19.10    2.80
   2  22  -1   23.20    3.40
   2  22  -1   17.70    3.10
   2  22  -1   16.60    3.00
   2  22  -1   16.70    3.10
  -2  22   1   16.90    2.90
  -2  22   1   21.50    4.10
  -2  22   1   16.10    3.00
  -2  22   1   11.40    2.60
  -2  22   1   17.30    1.80
   1 -22  -1  991.20   28.90
   1 -22  -1  994.30   29.40
  -1 -22   1  935.51   26.50
  -1 -22   1  930.21   27.20
  -1 -22   1  993.70   27.10
  -1 -22   1  992.40   28.40
   1 -22  -1  943.11   28.10
   1  22  -1  957.70   28.90
   1  22  -1  991.00   29.00
  -1  22   1  997.80   30.10
   1  22  -1  914.71   29.00
   1  22  -1  980.80   29.20
  -1  22   1 1009.50   28.80
  -1  22   1  979.20   29.20
  -1  22   1  969.10   29.10
   0 -22  -1   60.39    3.90
   0 -22   1   65.69    4.50
   0 -22  -1   71.29    5.30
   0 -22  -1   67.59    5.00
   0 -22  -1   64.99    3.90
   0 -22   1   63.29    4.70
   0 -22   1   73.39    3.70
   0  22  -1   61.99    4.80
   0  22  -1   64.29    4.70
   0  22   1   68.89    5.50
   0  22   1   70.89    4.40
   0  22  -1   64.69    5.40
   0  22   1   61.59    4.60
   0  22   1   65.29    4.90
   0  22  -1   63.69    5.00
  -1 -22  -1  800.92   22.80
   1 -22   1  795.62   24.00
   1 -22   1  770.72   22.90
   1 -22   1  820.12   23.50
  -1 -22  -1  741.73   21.80
  -1 -22  -1  795.32   23.80
  -1 -22  -1  764.22   23.00
  -1  22  -1  801.52   24.30
  -1  22  -1  790.42   24.90
  -1  22  -1  756.62   24.10
   1  22   1  787.42   22.90
  -1  22  -1  785.82   24.30
   1  22   1  812.02   24.00
   1  22   1  777.92   24.30
   1  22   1  756.52   24.20
  -2 -22  -1  188.18    6.70
   2 -22   1  186.18    7.70
  -2 -22  -1  190.18    7.60
  -2 -22  -1  194.08    8.20
   2 -22   1  183.88    8.20
  -2 -22  -1  189.98    7.30
   2 -22   1  201.08    8.30
   2  22   1  195.48    8.60
  -2  22  -1  187.28    8.30
   2  22   1  195.88    8.10
  -2  22  -1  190.08    8.60
   2  22   1  187.08    6.70
   2  22   1  176.58    8.40
  -2  22  -1  190.28    8.50
  -3 -22  -1  607.04   18.70
   3 -22   1  638.74   20.70
  -3 -22  -1  629.44   19.40
   3 -22   1  612.04   18.70
  -3 -22  -1  589.44   19.30
   3 -22   1  617.24   19.70
  -3 -22  -1  631.34   18.30
  -3  22  -1  604.34   19.70
   3  22   1  604.64   19.80
  -3  22  -1  626.04   20.10
   3  22   1  599.74   19.70
   3  22   1  620.14   19.00
  -3  22  -1  627.84   19.80
   4 -22   1  247.78   10.40
   4 -22   1  268.57   10.20
  -4 -22  -1  257.87    9.70
   4 -22   1  240.48    9.10
  -4 -22  -1  256.37    9.80
   4 -22   1  248.18   10.00
  -4 -22  -1  251.57    9.00
  -4  22  -1  245.98   10.00
  -4  22  -1  254.07   10.40
   4  22   1  246.58    8.90
   4  22   1  234.68    9.90
  -4  22  -1  251.07   10.10
   4  22   1  239.58   10.00
  -5 -22  -1  287.47   10.20
   5 -22   1  292.07   11.70
  -5 -22  -1  294.97   10.90
  -5 -22  -1  288.17   10.80
   5 -22   1  288.27   11.20
   5 -22   1  302.17   11.30
   5  22   1  293.37   11.10
   5  22   1  265.17    9.50
  -5  22  -1  308.57   11.30
  -5  22  -1  261.47    9.30
  -5  22  -1  292.37   11.30
   5  22   1  288.67   11.10
  -5  22  -1  287.37   11.00
   6 -22   1  341.07   12.30
   6 -22   1  287.77   12.10
  -6 -22  -1  317.37   11.10
   6 -22   1  319.67   11.90
  -6 -22  -1  270.77    8.80
  -6 -22  -1  322.37   11.40
  -6 -22  -1  318.07   11.60
  -6  22  -1  307.17   11.80
  -6  22  -1  313.07   11.80
   6  22   1  309.27   11.70
   6  22   1  314.57   11.60
  -6  22  -1  311.67   10.30
  -6  22  -1  310.87   11.50
   7 -22   1   93.39    6.60
  -7 -22  -1  109.29    6.10
  -7 -22  -1  113.69    5.80
   7 -22   1  115.29    6.70
  -7 -22  -1   87.59    3.60
  -7 -22  -1  103.19    5.70
   7 -22   1  105.59    6.30
  -7  22  -1   90.79    4.70
   7  22   1  104.59    6.30
  -7  22  -1   99.39    6.00
  -7  22  -1  106.39    6.30
   7  22   1   99.99    5.70
   7 -23  -1    3.10    2.60
   7 -23  -1    6.80    2.90
   7 -23  -1    3.30    2.50
  -7 -23   1    5.10    2.40
  -7 -23   1    2.40    1.90
  -7  23   1    4.70    2.50
  -7  23   1    4.80    1.80
   7  23  -1    2.60    1.80
   7  23  -1    5.60    2.30
  -7  23   1    3.80    2.30
  -7  23   1    3.40    1.50
  -7  23   1    0.90    1.70
  -6 -23   1    2.50    2.20
   6 -23  -1    4.20    2.70
   6 -23  -1    3.30    2.40
   6 -23  -1    6.10    2.70
  -6 -23   1    0.20    2.00
  -6 -23   1    0.00    1.80
  -6 -23   1   -0.10    0.90
  -6  23   1    1.80    1.60
   6  23  -1    1.20    2.40
   6  23  -1    1.30    1.50
  -6  23   1    0.50    1.90
   6  23  -1    0.10    1.90
  -6  23   1    2.50    2.50
  -6  23   1    0.40    2.40
  -5 -23   1    3.70    2.00
  -5 -23   1    4.00    2.30
   5 -23  -1    2.50    2.40
   5 -23  -1    3.00    1.60
   5 -23  -1    2.60    3.00
  -5 -23   1    2.40    2.10
  -5  23   1    4.20    2.30
   5  23  -1    0.90    2.70
  -5  23   1    0.80    1.60
   5  23  -1    2.60    1.70
   5  23  -1    1.70    2.10
  -5  23   1    2.80    1.40
  -4 -23   1   20.10    3.20
   4 -23  -1   24.40    3.50
   4 -23  -1   22.00    3.70
  -4 -23   1   20.80    2.60
   4 -23  -1   17.90    2.70
  -4 -23   1   18.00    2.50
   4  23  -1   14.30    3.00
  -4  23   1   20.20    3.20
  -4  23   1   20.10    3.50
   4  23  -1   17.80    3.30
   4  23  -1   19.80    2.80
  -4  23   1   17.50    2.20
  -4  23   1   14.50    2.80
   3 -23  -1   10.50    2.50
  -3 -23   1    2.50    1.50
   3 -23  -1    3.50    2.40
   3 -23  -1    3.40    1.90
  -3 -23   1    4.20    1.50
  -3 -23   1    4.80    1.90
  -3 -23   1    2.40    1.50
   3  23  -1    1.70    2.10
   3  23  -1    5.70    1.80
  -3  23   1    4.00    2.20
   3  23  -1    1.50    2.20
  -3  23   1    2.20    2.10
  -3  23   1    1.30    1.50
   3  23  -1    5.80    2.00
  -3  23   1    1.10    2.00
   2 -23  -1    4.70    2.50
  -2 -23   1    1.40    1.10
  -2 -23   1    2.20    1.80
  -2 -23   1    1.60    1.10
   2 -23  -1    0.50    1.90
  -2 -23   1    0.70    1.30
   2 -23  -1    3.70    1.60
   2  23  -1    2.30    2.00
   2  23  -1    1.70    1.70
   2  23  -1   -0.40    1.90
  -2  23   1   -0.30    2.00
   2  23  -1    0.00    2.20
  -2  23   1    0.60    1.90
  -2  23   1   -0.50    2.50
  -2  23   1    0.80    2.10
  -1 -23   1    0.50    1.90
   1 -23  -1    1.60    2.30
   1 -23  -1    4.60    1.70
  -1 -23   1   -0.40    0.90
   1 -23  -1    0.40    2.20
  -1 -23   1    0.00    1.10
   1  23  -1    2.10    2.10
  -1  23   1    2.10    2.70
  -1  23   1    0.70    2.00
  -1  23   1    1.80    2.00
   1  23  -1    3.00    2.20
   1  23  -1    0.80    1.90
  -1  23   1    2.50    2.00
   1  23  -1    2.50    1.90
   0 -23  -1    5.20    1.80
   0 -23   1    6.70    2.40
   0 -23  -1    1.50    2.30
   0 -23   1    7.50    1.70
   0 -23  -1    4.60    2.30
   0 -23   1    3.40    2.10
   0  23   1    6.10    2.40
   0  23  -1    3.50    2.30
   0  23  -1    3.40    2.20
   0  23   1    4.30    2.40
   0  23   1    3.50    2.00
   0  23  -1    2.10    2.20
   0  23  -1    4.70    2.40
   0  23   1    2.70    2.10
  -1 -23  -1    0.70    1.10
  -1 -23  -1    0.90    1.60
   1 -23   1    1.20    2.10
  -1 -23  -1   -0.70    1.90
   1 -23   1   -0.40    1.60
   1  23   1    0.80    1.50
  -1  23  -1    4.60    2.50
   1  23   1    2.80    2.10
  -1  23  -1    1.00    2.00
   1  23   1    1.30    2.30
  -1  23  -1    2.60    2.30
   1  23   1   -0.10    2.00
  -1  23  -1    4.90    2.30
  -2 -23  -1    2.10    1.70
  -2 -23  -1    2.20    1.30
   2 -23   1    7.30    1.80
   2 -23   1    1.10    1.70
   2 -23   1    3.50    2.30
  -2 -23  -1    5.80    1.70
  -2 -23  -1    4.60    2.20
  -2  23  -1    2.80    2.30
   2  23   1    2.20    2.10
   2  23   1    4.50    1.40
  -2  23  -1    3.00    2.30
  -2  23  -1    4.10    2.30
   2  23   1    3.10    2.50
   2  23   1    1.80    1.70
   3 -23   1    6.20    2.10
   3 -23   1    5.00    1.50
  -3 -23  -1    5.20    1.70
   3 -23   1    4.00    2.30
  -3 -23  -1    3.50    1.80
  -3 -23  -1    5.30    2.30
  -3 -23  -1    7.50    2.10
  -3  23  -1    4.00    2.00
   3  23   1    6.10    2.20
   3  23   1    1.70    2.20
   3  23   1    5.30    2.60
  -3  23  -1    4.00    2.20
  -3  23  -1    6.60    2.40
   4 -23   1    8.50    2.80
   4 -23   1    4.90    1.50
  -4 -23  -1    3.70    1.60
   4 -23   1    6.00    2.50
  -4 -23  -1    5.20    2.50
   4 -23   1    3.60    2.30
  -4 -23  -1    3.70    2.20
   4  23   1    6.60    1.90
   4  23   1    4.90    2.30
   4  23   1    3.20    2.40
  -4  23  -1    5.60    2.70
  -4  23  -1    2.70    2.10
  -4  23  -1    2.70    1.30
  -4  23  -1    5.90    2.70
  -5 -23  -1    5.70    2.10
  -5 -23  -1   -0.30    2.10
   5 -23   1    5.40    2.70
   5 -23   1    1.30    2.30
   5 -23   1   -2.30    1.80
   5  23   1    2.80    2.10
   5  23   1    0.20    1.30
  -5  23  -1   -0.30    1.90
   5  23   1   -0.50    2.30
  -5  23  -1    0.30    1.90
  -5  23  -1   -2.40    1.20
   6 -23   1    7.70    2.70
   6 -23   1    4.70    2.60
  -6 -23  -1    9.70    2.60
   6 -23   1    7.90    2.50
  -6 -23  -1    3.70    2.40
   6  23   1    4.00    2.40
  -6  23  -1   10.30    2.50
  -6  23  -1    6.20    2.60
   6  23   1    1.90    1.60
  -6  23  -1    6.10    1.50
   6  23   1    7.30    2.40
  -6  23  -1    7.10    2.50
   7 -23   1    1.60    2.30
  -7 -23  -1    1.80    2.10
   7 -23   1    2.70    2.40
  -7 -23  -1    1.60    2.00
   7 -23   1    1.60    2.50
  -7 -23  -1    3.70    2.60
   7  23   1    1.00    2.00
  -7  23  -1    1.10    2.30
  -7  23  -1   -0.80    1.40
   7  23   1    2.10    2.30
  -7  23  -1    0.70    2.30
  -7 -24   1  242.58    8.70
  -7 -24   1  234.88    9.40
  -7 -24   1  218.18    8.70
   7 -24  -1  230.88   10.00
   7 -24  -1  222.98   10.10
   7 -24  -1  234.48   10.10
  -7  24   1  222.68    9.40
  -7  24   1  223.08    9.50
  -7  24   1  195.98    8.00
   7  24  -1  214.28    8.90
  -7  24   1  209.88    9.80
   7  24  -1  231.08    9.50
   6 -24  -1   29.00    4.10
  -6 -24   1   24.80    3.10
  -6 -24   1   25.70    3.40
   6 -24  -1   29.60    4.30
   6 -24  -1   23.40    3.80
  -6 -24   1   21.70    3.30
   6  24  -1   21.30    3.20
  -6  24   1   24.20    3.60
  -6  24   1   24.20    2.90
  -6  24   1   26.00    3.40
  -6  24   1   18.80    3.30
   6  24  -1   20.30    2.70
   6  24  -1   27.00    3.90
  -5 -24   1  423.96   13.40
   5 -24  -1  400.86   13.10
   5 -24  -1  407.76   14.90
   5 -24  -1  426.26   15.10
  -5 -24   1  410.56   13.20
  -5  24   1  419.16   14.80
  -5  24   1  400.96   14.10
   5  24  -1  410.96   14.60
  -5  24   1  401.86   12.80
  -5  24   1  420.36   14.30
   5  24  -1  404.46   13.40
   5  24  -1  426.36   14.50
  -4 -24   1   15.40    2.30
  -4 -24   1   11.90    2.00
   4 -24  -1    8.80    2.10
  -4 -24   1   11.10    2.70
   4 -24  -1   10.70    3.00
   4 -24  -1   17.90    3.10
  -4  24   1    8.00    2.70
  -4  24   1   19.10    3.30
   4  24  -1   12.30    3.00
   4  24  -1   14.40    3.00
   4  24  -1   12.30    2.30
  -4  24   1   11.10    1.80
  -4  24   1   13.60    2.80
   3 -24  -1  642.24   19.30
  -3 -24   1  566.04   18.10
  -3 -24   1  631.74   17.90
  -3 -24   1  628.44   18.20
   3 -24  -1  644.34   19.90
   3 -24  -1  619.94   20.30
  -3 -24   1  633.04   19.30
   3  24  -1  597.14   19.80
  -3  24   1  629.34   19.50
  -3  24   1  571.64   17.50
  -3  24   1  630.84   20.20
   3  24  -1  635.24   20.10
   3  24  -1  630.64   18.90
  -3  24   1  624.74   19.90
   3  24  -1  626.14   19.40
  -2 -24   1   13.10    1.90
   2 -24  -1    8.40    2.80
   2 -24  -1   13.50    2.80
  -2 -24   1   12.50    1.80
  -2 -24   1   10.50    1.60
   2 -24  -1   14.30    2.20
  -2 -24   1    8.10    2.40
   2  24  -1   14.80    3.00
  -2  24   1    9.00    2.70
  -2  24   1    9.40    2.50
  -2  24   1    7.20    2.90
   2  24  -1    4.70    2.40
  -2  24   1   10.30    2.80
   2  24  -1    8.00    2.60
   2  24  -1   10.40    2.40
   1 -24  -1  783.42   24.00
  -1 -24   1  775.02   23.00
  -1 -24   1  723.33   20.90
   1 -24  -1  742.53   22.80
   1 -24  -1  806.82   23.60
  -1 -24   1  722.33   21.90
  -1 -24   1  789.42   23.70
  -1  24   1  733.63   23.70
   1  24  -1  758.42   23.40
  -1  24   1  788.42   24.60
   1  24  -1  753.82   23.80
  -1  24   1  812.02   23.40
  -1  24   1  763.92   23.80
   1  24  -1  766.12   24.10
   1  24  -1  773.32   23.70
   0 -24   1   86.19    4.20
   0 -24   1   89.69    5.50
   0 -24  -1   92.09    4.70
   0 -24   1   89.29    5.30
   0 -24  -1   95.79    5.70
   0 -24  -1   94.59    5.90
   0  24  -1   87.79    5.60
   0  24   1   97.59    5.90
   0  24   1   92.69    5.70
   0  24  -1   86.29    5.90
   0  24  -1   81.09    5.50
   0  24   1   84.69    6.10
   0  24  -1   85.49    5.70
   0  24   1   85.29    5.50
   1 -24   1  653.03   19.90
  -1 -24  -1  634.44   19.70
  -1 -24  -1  593.04   17.60
   1 -24   1  597.24   18.70
  -1 -24  -1  649.14   18.60
  -1 -24  -1  581.04   18.60
   1 -24   1  628.64   19.00
   1  24   1  622.84   19.70
  -1  24  -1  606.14   20.00
  -1  24  -1  600.14   19.90
   1  24   1  630.64   20.20
   1  24   1  625.14   20.10
  -1  24  -1  635.64   20.00
   1  24   1  631.74   18.60
  -1  24  -1  631.04   20.70
  -2 -24  -1  129.69    5.80
  -2 -24  -1  129.19    6.60
   2 -24   1  120.99    5.60
  -2 -24  -1  127.69    5.60
   2 -24   1  133.99    6.10
   2 -24   1  123.09    6.50
  -2  24  -1  130.69    6.80
   2  24   1  125.29    6.90
  -2  24  -1  125.09    6.70
   2  24   1  126.89    6.40
  -2  24  -1  118.09    6.70
   2  24   1  123.89    5.00
   2  24   1  126.59    6.80
  -3 -24  -1  422.96   14.50
  -3 -24  -1  453.85   14.10
  -3 -24  -1  463.65   15.20
   3 -24   1  449.16   15.30
   3 -24   1  450.15   13.80
   3 -24   1  473.95   15.50
  -3 -24  -1  461.95   13.90
   3  24   1  445.26   14.70
   3  24   1  446.56   15.60
  -3  24  -1  468.55   15.60
  -3  24  -1  442.06   15.50
   3  24   1  440.26   15.40
  -3  24  -1  430.86   15.50
  -4 -24  -1  256.37   10.10
   4 -24   1  259.57   10.40
   4 -24   1  285.27   10.50
  -4 -24  -1  267.87    9.20
  -4 -24  -1  279.37    9.60
  -4 -24  -1  255.87   10.10
   4 -24   1  245.88    8.60
   4  24   1  249.18    9.30
   4  24   1  255.17   10.60
  -4  24  -1  257.87   10.40
  -4  24  -1  298.87   13.00
  -4  24  -1  273.87   10.60
   5 -24   1  184.08    8.80
   5 -24   1  181.88    8.20
  -5 -24  -1  179.88    7.10
  -5 -24  -1  179.98    8.00
  -5 -24  -1  166.68    7.60
   5 -24   1  183.68    8.10
  -5  24  -1  193.88    8.50
   5  24   1  184.28    8.40
  -5  24  -1  166.88    8.00
   5  24   1  161.68    6.80
  -5  24  -1  181.58    9.80
   5  24   1  168.58    8.10
  -6 -24  -1  178.38    8.30
  -6 -24  -1  179.68    8.20
  -6 -24  -1  191.08    7.60
   6 -24   1  192.58    8.70
   6 -24   1  186.18    9.10
   6 -24   1  178.98    8.40
   6  24   1  194.38    8.50
  -6  24  -1  185.28    8.60
  -6  24  -1  197.88    8.40
  -6  24  -1  187.98    8.60
   6  24   1  193.88    8.60
   6 -25  -1   12.60    3.10
   6 -25  -1    8.30    2.90
  -6 -25   1   12.00    2.90
   6 -25  -1   11.10    2.90
  -6 -25   1   14.50    2.70
  -6  25   1   15.30    2.70
  -6  25   1   12.60    3.10
  -6  25   1    8.30    2.60
   6  25  -1   12.60    2.80
   6  25  -1    9.90    2.00
  -6  25   1   10.60    2.60
   6  25  -1   14.00    3.30
   5 -25  -1    4.00    1.70
   5 -25  -1    2.80    2.30
   5 -25  -1    0.60    2.30
  -5 -25   1    3.40    1.70
   5 -25  -1    7.40    2.20
  -5 -25   1    4.70    1.80
  -5 -25   1    4.40    2.40
  -5  25   1    4.10    2.10
   5  25  -1    5.30    1.80
   5  25  -1    5.90    2.50
   5  25  -1   -0.20    2.20
  -5  25   1    2.10    2.40
  -5  25   1    2.90    2.40
   4 -25  -1   29.50    3.00
   4 -25  -1   48.30    4.30
  -4 -25   1   32.70    2.80
   4 -25  -1   47.80    5.20
  -4 -25   1   39.90    3.80
  -4 -25   1   35.10    2.90
   4  25  -1   39.30    6.40
   4  25  -1   35.10    3.30
  -4  25   1   27.20    3.50
  -4  25   1   35.60    3.90
  -4  25   1   33.30    4.30
   4  25  -1   32.00    4.00
  -3 -25   1    3.10    2.10
  -3 -25   1    2.10    1.50
  -3 -25   1    2.10    1.40
   3 -25  -1    5.90    2.00
   3 -25  -1    3.90    2.40
  -3  25   1    4.60    2.50
   3  25  -1    2.50    1.70
   3  25  -1    2.90    2.40
  -3  25   1    2.40    1.90
   3  25  -1    1.40    1.80
   3  25  -1    2.70    2.20
  -3  25   1    1.00    2.10
  -2 -25   1   20.20    2.20
   2 -25  -1   16.60    2.90
  -2 -25   1   15.00    2.70
   2 -25  -1   14.90    2.90
  -2 -25   1   19.10    1.90
  -2 -25   1   16.90    2.00
   2 -25  -1   24.30    3.10
   2  25  -1   15.50    3.20
  -2  25   1   18.50    3.10
   2  25  -1   15.30    2.70
  -2  25   1   18.00    3.00
   2  25  -1   15.60    2.90
  -2  25   1   17.60    3.20
   2  25  -1   14.80    3.00
  -1 -25   1    2.90    2.10
   1 -25  -1    2.50    2.30
  -1 -25   1    3.00    1.90
   1 -25  -1    2.80    1.90
  -1  25   1    1.50    1.80
   1  25  -1    2.90    2.40
  -1  25   1    3.70    2.60
   1  25  -1    0.20    2.10
   1  25  -1    2.70    2.00
   1  25  -1    2.40    2.30
  -1  25   1    2.60    2.30
  -1  25   1    1.30    2.20
   0 -25  -1   12.40    2.80
   0 -25   1   13.20    2.80
   0 -25  -1   14.10    2.80
   0 -25   1   15.90    2.80
   0 -25  -1   13.90    2.20
   0  25  -1   12.70    3.20
   0  25  -1   11.80    2.80
   0  25   1   10.70    2.90
   0  25   1   10.40    2.70
   0  25  -1   12.20    2.90
   0  25   1   13.10    2.30
   0  25   1   14.20    2.90
   0  25  -1    8.30    2.50
  -1 -25  -1    5.00    1.80
  -1 -25  -1    6.40    2.40
   1 -25   1    8.00    1.80
  -1 -25  -1    6.50    1.80
  -1 -25  -1    3.40    1.10
  -1 -25  -1    4.00    2.30
   1 -25   1    3.90    1.90
   1 -25   1    5.40    2.30
   1  25   1    3.70    2.50
   1  25   1    3.80    2.20
   1  25   1    6.80    1.80
  -1  25  -1    3.70    2.20
  -1  25  -1    4.40    2.40
  -1  25  -1    7.20    2.80
   1  25   1    3.10    2.30
  -1  25  -1    3.70    2.10
  -2 -25  -1   23.50    3.30
  -2 -25  -1   26.20    2.80
  -2 -25  -1   31.70    2.80
   2 -25   1   28.80    2.90
   2 -25   1   25.50    3.60
   2  25   1   25.90    3.30
   2  25   1   28.40    2.40
  -2  25  -1   29.40    4.00
  -2  25  -1   29.70    3.90
  -2  25  -1   35.80    4.30
   2  25   1   32.50    4.10
   2  25   1   30.30    4.00
  -3 -25  -1    1.00    1.60
  -3 -25  -1    2.90    2.40
   3 -25   1    2.40    1.40
  -3 -25  -1   -0.70    1.40
   3 -25   1    2.40    2.10
   3  25   1   -0.50    2.30
  -3  25  -1    0.30    2.10
  -3  25  -1    2.00    1.80
   3  25   1   -2.90    1.50
   3  25   1    0.00    2.20
  -3  25  -1    0.90    2.50
   4 -25   1   10.70    2.70
   4 -25   1   21.80    5.20
   4 -25   1   11.90    1.70
  -4 -25  -1   15.50    2.40
  -4 -25  -1   18.10    2.60
   4 -25   1    9.80    2.60
  -4 -25  -1   12.90    2.50
   4  25   1   12.40    2.90
   4  25   1   12.50    2.90
   4  25   1   17.40    2.50
  -4  25  -1   13.70    3.10
  -4  25  -1   15.70    3.20
  -4  25  -1   10.90    2.70
   5 -25   1    2.90    2.20
  -5 -25  -1    5.20    2.60
   5 -25   1    6.00    2.30
  -5 -25  -1    3.40    2.00
  -5 -25  -1    3.30    1.70
   5 -25   1    1.80    2.40
  -5  25  -1    3.90    2.50
   5  25   1    2.90    2.20
   5  25   1    1.00    1.50
  -5  25  -1    0.70    2.20
  -5  25  -1    3.10    2.30
   5  25   1    3.90    2.30
  -6 -25  -1    3.40    1.90
  -6 -25  -1    8.60    2.70
  -6 -25  -1    6.00    2.50
   6 -25   1    6.10    2.60
   6 -25   1    3.50    2.30
  -6  25  -1    3.70    2.60
   6  25   1    7.90    2.70
  -6  25  -1    5.60    2.60
   6  25   1   -1.10    1.60
  -6  25  -1    3.00    2.40
   6  25   1    4.90    2.60
  -6 -26   1   12.70    2.30
  -6 -26   1   11.00    2.80
   6 -26  -1   13.00    3.00
   6 -26  -1   15.80    3.20
  -6 -26   1   14.70    2.30
   6 -26  -1    8.90    2.90
   6  26  -1   15.60    3.20
   6  26  -1   12.80    2.80
  -6  26   1   13.80    3.00
   6  26  -1   11.20    2.10
  -6  26   1   14.10    3.00
  -6  26   1    9.70    2.60
  -5 -26   1  320.07   11.60
   5 -26  -1  311.37   12.40
   5 -26  -1  318.47   12.30
  -5 -26   1  325.07   10.70
  -5 -26   1  310.57   10.20
   5 -26  -1  306.97   10.50
   5 -26  -1  323.17   12.50
   5  26  -1  320.47   12.10
  -5  26   1  326.47   11.80
  -5  26   1  305.57   11.60
  -5  26   1  328.77   12.40
   5  26  -1  315.37   11.90
   5  26  -1  314.07   10.90
   4 -26  -1   10.90    2.10
   4 -26  -1   11.10    2.80
  -4 -26   1   10.60    1.80
   4 -26  -1   16.50    3.10
  -4 -26   1   12.30    2.10
  -4  26   1    7.70    2.50
  -4  26   1   12.20    2.90
   4  26  -1   10.90    2.80
   4  26  -1   15.60    3.20
   4  26  -1   14.10    2.60
  -3 -26   1  434.76   14.10
  -3 -26   1  466.15   15.30
  -3 -26   1  449.66   14.00
   3 -26  -1  471.95   15.10
   3 -26  -1  475.95   15.90
   3 -26  -1  461.75   17.40
  -3 -26   1  477.35   13.90
  -3  26   1  454.35   15.90
   3  26  -1  472.65   15.60
   3  26  -1  489.25   16.10
  -3  26   1  474.95   15.60
   3  26  -1  492.85   16.80
  -3  26   1  487.25   16.40
   3  26  -1  458.55   14.70
   2 -26  -1    1.20    2.40
   2 -26  -1    1.90    1.70
  -2 -26   1   -0.90    0.90
  -2 -26   1    0.30    1.90
   2 -26  -1    2.30    2.00
  -2 -26   1   -0.50    1.10
   2  26  -1   -0.60    3.90
  -2  26   1    0.00    2.20
   2  26  -1    1.30    1.90
   2  26  -1   -0.70    2.00
  -2  26   1   -1.10    1.80
  -2  26   1    0.60    2.20
   2  26  -1   -1.30    2.10
   1 -26  -1  520.15   16.90
   1 -26  -1  536.85   17.60
  -1 -26   1  524.85   17.20
  -1 -26   1  490.15   15.50
   1 -26  -1  497.25   16.40
  -1 -26   1  528.95   16.60
  -1  26   1  490.05   17.20
   1  26  -1  516.15   17.60
  -1  26   1  527.65   17.50
   1  26  -1  537.55   17.40
   1  26  -1  521.45   17.50
  -1  26   1  522.55   18.10
   1  26  -1  534.15   17.00
  -1  26   1  530.15   16.70
   0 -26   1   93.79    5.20
   0 -26  -1   91.89    4.70
   0 -26   1   87.69    4.20
   0 -26   1   83.49    5.50
   0 -26  -1   89.89    5.50
   0 -26  -1   83.99    5.70
   0  26   1   71.49    5.70
   0  26  -1   94.19    5.90
   0  26   1   91.19    4.90
   0  26   1   84.59    5.50
   0  26  -1   86.29    6.10
   0  26  -1   80.49    5.60
   0  26  -1   90.69    5.50
   0  26   1   86.39    5.80
  -1 -26  -1  432.56   14.60
  -1 -26  -1  445.56   15.20
   1 -26   1  441.36   14.00
  -1 -26  -1  433.16   13.60
   1 -26   1  417.46   14.60
   1 -26   1  423.26   13.80
  -1 -26  -1  421.16   12.40
  -1 -26  -1  415.46   13.70
  -1  26  -1  435.96   15.20
   1  26   1  422.66   15.30
  -1  26  -1  451.45   15.90
   1  26   1  417.66   15.10
   1  26   1  437.86   14.80
  -1  26  -1  438.06   15.20
  -1  26  -1  445.86   14.90
  -2 -26  -1   94.19    5.70
  -2 -26  -1   92.89    4.60
  -2 -26  -1   94.09    4.60
   2 -26   1   89.79    5.70
  -2 -26  -1   85.59    4.60
   2 -26   1   91.69    4.60
   2  26   1   89.09    4.00
  -2  26  -1   85.39   10.00
   2  26   1  100.39    5.60
  -2  26  -1   94.89    6.10
   2  26   1   93.39    7.40
  -2  26  -1  100.29    5.80
  -3 -26  -1  358.66   11.30
  -3 -26  -1  339.37   11.80
  -3 -26  -1  366.66   11.60
   3 -26   1  365.96   12.90
  -3 -26  -1  370.76   12.80
   3 -26   1  347.37   11.30
   3 -26   1  367.56   13.20
  -3  26  -1  381.76   17.60
   3  26   1  350.76   13.20
  -3  26  -1  356.86   13.30
   3  26   1  345.07   12.30
  -3  26  -1  350.56   13.00
   3  26   1  358.46   13.10
  -4 -26  -1  157.28    6.10
   4 -26   1  148.49    7.10
  -4 -26  -1  153.88    7.40
  -4 -26  -1  142.49    6.20
   4 -26   1  142.99    5.60
   4 -26   1  148.99    7.40
   4 -26   1  160.78    8.00
   4  26   1  145.69    6.40
   4  26   1  150.98    7.60
   4  26   1  142.89    7.50
  -4  26  -1  173.18    8.10
  -4  26  -1  158.78    7.60
  -4  26  -1  145.89    7.40
  -5 -26  -1  133.99    6.10
   5 -26   1  116.99    6.50
  -5 -26  -1  126.49    5.80
   5 -26   1  118.29    6.40
  -5 -26  -1  110.69    6.40
  -5 -26  -1  113.39    5.30
   5 -26   1  117.39    7.10
   5  26   1  115.29    5.30
   5  26   1  117.69    6.70
  -5  26  -1  119.79    6.80
  -5  26  -1  122.49    6.80
  -5  26  -1  107.89    6.40
   5  26   1  112.09    6.50
  -6 -26  -1  122.29    5.70
  -6 -26  -1  123.19    6.70
   6 -26   1  109.09    6.80
   6 -26   1  133.59    7.00
  -6  26  -1  132.19    7.00
  -6  26  -1  138.89    7.10
   6  26   1  128.79    6.70
   6  26   1  120.99    6.90
  -6  26  -1  118.89    6.50
   5 -27  -1    9.60    2.90
   5 -27  -1    4.70    1.50
  -5 -27   1    6.90    2.40
   5 -27  -1    1.40    2.20
  -5 -27   1    3.50    1.50
  -5 -27   1    4.10    1.90
   5 -27  -1    4.10    2.70
  -5  27   1    7.80    2.40
  -5  27   1    6.50    2.90
   5  27  -1    7.60    2.20
   5  27  -1    7.60    2.70
  -5  27   1    5.70    2.20
   5  27  -1    5.70    2.50
  -4 -27   1   23.80    2.30
   4 -27  -1   22.20    3.70
  -4 -27   1   22.10    3.10
   4 -27  -1   26.90    2.90
  -4 -27   1   20.80    2.40
   4 -27  -1   19.60    3.60
   4  27  -1   24.30    3.80
  -4  27   1   21.80    3.40
   4  27  -1   23.70    3.60
  -4  27   1   29.40    3.70
  -4  27   1   20.20    3.30
   4  27  -1   19.20    2.80
   3 -27  -1    0.00    1.50
  -3 -27   1    2.20    1.30
  -3 -27   1    0.80    1.10
   3 -27  -1    4.10    2.10
  -3 -27   1    2.00    2.10
   3 -27  -1    4.70    2.50
  -3  27   1   -0.50    1.80
  -3  27   1    2.20    2.40
   3  27  -1    2.30    2.10
   3  27  -1    1.30    2.20
  -3  27   1    3.50    2.10
   3  27  -1    3.00    1.50
   3  27  -1    1.70    2.00
  -2 -27   1   52.29    2.70
  -2 -27   1   53.69    3.20
   2 -27  -1   66.09    4.30
   2 -27  -1   59.29    4.50
   2 -27  -1   61.39    5.20
  -2 -27   1   61.49    4.50
   2  27  -1   60.99    4.10
  -2  27   1   66.49    5.00
  -2  27   1   67.99    5.30
  -2  27   1   64.09    4.50
   2  27  -1   54.19    4.60
   2  27  -1   58.99    4.90
   2  27  -1   64.09    5.40
   1 -27  -1   11.80    2.20
   1 -27  -1   12.40    2.80
  -1 -27   1   16.30    3.10
  -1 -27   1   12.30    2.70
  -1  27   1   12.00    2.80
  -1  27   1   14.90    2.60
   1  27  -1   13.00    3.20
   1  27  -1    8.70    2.60
   1  27  -1    9.80    2.80
  -1  27   1   14.70    4.50
   1  27  -1   10.10    2.50
   0 -27   1   47.20    4.40
   0 -27  -1   47.20    4.50
   0 -27  -1   48.00    3.40
   0 -27   1   47.00    3.80
   0 -27   1   46.60    3.00
   0  27   1   43.60    7.50
   0  27   1   47.40    4.50
   0  27  -1   43.90    4.60
   0  27  -1   32.20    3.80
   0  27  -1   42.50    4.10
   0  27   1   42.10    3.60
   0  27  -1   42.40    4.40
   0  27   1   42.40    4.60
   1 -27   1    5.20    1.80
  -1 -27  -1    3.10    4.40
  -1 -27  -1    3.20    2.30
   1 -27   1    4.00    2.30
  -1 -27  -1    7.80    1.80
   1 -27   1    4.50    1.70
   1  27   1    2.60    1.40
  -1  27  -1    2.40    2.50
  -1  27  -1    1.30    1.80
   1  27   1    4.50    2.60
  -1  27  -1    1.00    2.40
   1  27   1    0.60    2.30
   1  27   1    0.90    2.00
  -1  27  -1    3.70    2.30
   2 -27   1   26.90    2.80
  -2 -27  -1   29.20    3.40
  -2 -27  -1   26.90    2.80
  -2 -27  -1   28.90    2.60
  -2 -27  -1   27.60    3.00
  -2  27  -1   23.10    3.50
   2  27   1   27.50    3.70
  -2  27  -1   23.80    3.50
   2  27   1   23.40    3.80
  -2  27  -1   26.80    3.80
   2  27   1   20.50    3.00
   2  27   1   23.80    2.20
   3 -27   1    9.80    2.00
   3 -27   1    8.20    2.60
  -3 -27  -1    7.80    1.90
  -3 -27  -1    8.10    1.80
   3 -27   1    5.50    1.50
  -3 -27  -1    6.10    2.50
  -3  27  -1    8.20    2.80
   3  27   1    6.40    2.50
   3  27   1    9.10    2.90
   3  27   1    9.20    2.30
  -3  27  -1    7.50    2.40
  -3  27  -1    9.60    2.50
  -4 -27  -1   20.70    2.50
   4 -27   1   18.70    3.00
  -4 -27  -1   15.40    2.90
   4 -27   1   16.20    1.90
   4 -27   1   19.60    3.20
   4 -27   1   14.70    3.30
   4  27   1   14.40    2.50
  -4  27  -1   12.70    2.90
  -4  27  -1   16.00    3.20
  -4  27  -1   16.60    3.10
   4  27   1   18.90    3.50
   4  27   1   22.30    3.60
   5 -27   1   14.70    3.00
  -5 -27  -1   14.40    2.50
  -5 -27  -1   14.00    2.50
   5 -27   1   11.70    2.60
   5 -27   1   16.50    3.50
  -5 -27  -1   10.80    2.80
  -5  27  -1   13.70    3.00
   5  27   1   14.20    3.20
  -5  27  -1   14.80    2.90
   5  27   1   18.30    2.50
  -5  27  -1   12.50    2.90
   5  27   1   19.80    3.60
   4 -28  -1   16.50    3.50
   4 -28  -1   13.50    2.10
  -4 -28   1   12.80    2.00
  -4 -28   1   17.60    2.90
  -4 -28   1   13.60    1.80
   4 -28  -1   19.50    3.40
   4  28  -1   14.30    2.50
  -4  28   1   15.60    3.20
   4  28  -1    9.90    2.80
   4  28  -1   13.00    3.00
  -4  28   1   16.80    2.90
   3 -28  -1  258.27    9.30
  -3 -28   1  248.58    9.70
  -3 -28   1  229.98    8.00
  -3 -28   1  259.67    8.20
   3 -28  -1  256.17   10.60
   3 -28  -1  260.37   10.10
  -3  28   1  247.28   10.20
   3  28  -1  261.57    9.90
  -3  28   1  259.77   10.60
   3  28  -1  246.58    8.90
  -3  28   1  258.77   10.00
   3  28  -1  246.58   10.30
   3  28  -1  257.77   10.40
   2 -28  -1    4.10    2.10
  -2 -28   1   -0.60    0.90
  -2 -28   1    0.80    1.90
   2 -28  -1    3.30    2.50
  -2 -28   1    1.10    2.30
  -2  28   1    4.00    2.30
   2  28  -1    3.40    2.30
  -2  28   1    2.70    2.30
   2  28  -1    1.60    2.30
  -2  28   1    4.70    2.00
   2  28  -1    0.50    1.90
   2  28  -1   -0.30    1.60
   1 -28  -1  340.77   11.90
   1 -28  -1  323.67   11.40
  -1 -28   1  296.17   10.40
   1 -28  -1  344.47   12.50
  -1 -28   1  354.76   11.70
  -1 -28   1  312.97   11.90
  -1  28   1  360.66   13.40
  -1  28   1  334.97   11.50
  -1  28   1  322.67   12.40
   1  28  -1  345.97   14.50
   1  28  -1  324.17   12.60
   1  28  -1  316.67   12.40
  -1  28   1  324.57   12.40
   1  28  -1  320.77   11.50
   0 -28   1   41.90    4.40
   0 -28  -1   34.80    3.00
   0 -28   1   40.00    3.70
   0 -28   1   42.60    2.60
   0 -28  -1   31.10    3.70
   0 -28  -1   39.60    4.10
   0  28   1   36.90    4.50
   0  28  -1   32.80    4.00
   0  28  -1   40.00    3.80
   0  28   1   36.60    3.20
   0  28  -1   26.60    3.50
   0  28  -1   35.70    4.40
   0  28   1   41.20    4.30
   0  28   1   29.10    3.80
   1 -28   1  331.97   12.20
  -1 -28  -1  305.57   11.10
  -1 -28  -1  344.27   12.20
  -1 -28  -1  344.27   12.60
   1 -28   1  336.07   11.40
  -1  28  -1  336.07   13.10
   1  28   1  350.46   13.00
   1  28   1  314.47   10.60
  -1  28  -1  339.47   12.70
  -1  28  -1  326.47   12.60
   1  28   1  377.16   14.40
   1  28   1  340.27   12.80
  -1  28  -1  329.57   12.00
   2 -28   1   33.60    3.70
  -2 -28  -1   45.80    6.00
   2 -28   1   48.10    3.40
  -2 -28  -1   38.30    3.20
  -2  28  -1   35.90    4.10
   2  28   1   46.80    4.50
  -2  28  -1   44.60    4.00
   2  28   1   45.70    4.20
  -2  28  -1   48.20    4.70
   2  28   1   40.90    4.50
   2  28   1   43.10    2.60
  -3 -28  -1  235.68    9.50
  -3 -28  -1  227.98    7.90
  -3 -28  -1  260.17   10.60
  -3 -28  -1  214.18    8.40
   3 -28   1  240.08    9.70
   3 -28   1  205.28    7.80
   3 -28   1  247.88    9.40
  -3  28  -1  238.18   10.30
   3  28   1  252.57   10.20
   3  28   1  233.88    9.10
   3  28   1  226.38    9.80
  -3  28  -1  225.98    9.80
  -3  28  -1  254.27   10.20
   4 -28   1   98.29    5.50
  -4 -28  -1  100.39    5.90
  -4 -28  -1  101.89    4.60
  -4 -28  -1   87.19    4.60
  -4 -28  -1   96.39    4.70
   4 -28   1   99.09    6.30
   4 -28   1   94.79    4.20
   4 -28   1  103.89    6.20
   4  28   1  104.29    6.30
  -4  28  -1   90.59    5.90
   4  28   1  107.69    6.40
   4  28   1   92.59    5.00
  -4  28  -1  105.49    6.40
  -4  28  -1  107.79    6.20
   4 -29  -1   49.99    4.30
  -4 -29   1   38.40    4.00
   4 -29  -1   31.70    2.90
   4 -29  -1   37.20    4.60
  -4 -29   1   36.10    2.70
   4 -29  -1   41.00    4.70
  -4  29   1   41.40    4.10
   4  29  -1   41.80    4.60
   4  29  -1   39.10    4.00
  -4  29   1   45.90    4.90
  -4  29   1   42.10    4.00
   4  29  -1   38.90    4.50
   3 -29  -1    4.40    1.80
  -3 -29   1   -0.10    2.00
  -3 -29   1   -2.80    1.10
   3 -29  -1    3.50    2.40
   3 -29  -1   -0.20    1.50
  -3  29   1    3.40    2.50
  -3  29   1   -1.30    2.00
   3  29  -1    0.00    2.10
   3  29  -1   -1.80    2.00
  -3  29   1    4.00    2.20
   3  29  -1   -0.30    1.60
   3  29  -1    0.20    1.50
  -2 -29   1  106.79    6.20
   2 -29  -1  102.19    6.40
   2 -29  -1   94.89    5.30
   2 -29  -1  107.59    5.60
   2  29  -1   96.79    5.00
  -2  29   1   97.29    6.00
  -2  29   1   92.99    5.30
   2  29  -1   90.79    5.70
   2  29  -1  105.59    6.20
   2  29  -1  101.09    6.40
  -2  29   1  111.09    6.40
  -1 -29   1    5.00    2.20
  -1 -29   1    2.90    2.30
   1 -29  -1    3.60    2.50
   1 -29  -1    4.30    2.10
   1 -29  -1    7.20    1.70
   1  29  -1    4.50    2.80
  -1  29   1    3.20    2.70
   1  29  -1    2.30    2.20
  -1  29   1    3.30    2.60
   1  29  -1    4.20    2.00
  -1  29   1    1.70    1.60
   1  29  -1    3.80    2.40
  -1  29   1    3.80    2.30
   0 -29   1   45.80    4.50
   0 -29   1   44.80    2.90
   0 -29  -1   40.30    3.20
   0 -29   1   41.20    3.80
   0 -29  -1   41.80    4.10
   0 -29  -1   45.20    4.80
   0  29   1   43.80    4.30
   0  29  -1   40.10    4.40
   0  29   1   34.70    3.20
   0  29  -1   36.10    4.10
   0  29  -1   42.20    4.80
   0  29   1   47.80    5.20
   0  29   1   47.70    4.90
   0  29  -1   41.00    3.90
   1 -29   1    2.10    1.60
  -1 -29  -1    1.20    2.40
   1 -29   1    2.10    2.20
   1  29   1    1.90    2.30
  -1  29  -1   -0.60    2.00
   1  29   1    1.40    2.20
  -1  29  -1    0.30    1.90
  -1  29  -1    0.70    2.10
   1  29   1    2.00    2.60
   1  29   1    1.10    1.30
  -1  29  -1   -3.70    2.30
   2 -29   1   47.30    3.20
  -2 -29  -1   47.00    4.50
   2 -29   1   42.60    4.30
  -2 -29  -1   36.10    3.00
  -2 -29  -1   47.40    3.70
  -2 -29  -1   51.49    3.30
  -2 -29  -1   45.80    4.30
   2  29   1   38.60    4.20
  -2  29  -1   52.69    4.20
   2  29   1   46.00    4.20
  -2  29  -1   45.30    4.60
  -2  29  -1   49.00    5.20
   2  29   1   48.50    4.90
  -3 -29  -1   10.60    1.70
  -3 -29  -1   11.70    2.70
   3 -29   1   10.30    2.70
  -3 -29  -1   14.30    2.00
   3 -29   1   16.10    2.00
   3 -29   1    9.60    2.70
  -3 -29  -1   11.30    2.10
  -3  29  -1   16.20    3.50
   3  29   1   16.30    3.40
  -3  29  -1   18.60    3.30
  -3  29  -1   17.00    3.20
   3  29   1   11.10    2.90
   2 -30  -1    3.10    2.20
  -2 -30   1    1.00    2.00
   2 -30  -1    4.30    1.90
   2 -30  -1   -1.60    1.60
  -2 -30   1    1.60    2.30
   2  30  -1    0.80    2.40
   2  30  -1    0.70    1.50
  -2  30   1    1.80    1.90
  -2  30   1    4.00    2.40
   2  30  -1    5.10    2.20
  -2  30   1    2.40    2.30
   2  30  -1    3.70    2.40
   1 -30  -1  250.07   10.20
  -1 -30   1  246.68    9.70
   1 -30  -1  246.08    9.20
  -1 -30   1  242.58    9.90
   1 -30  -1  250.77   10.20
   1  30  -1  251.47   10.40
  -1  30   1  241.48   10.20
   1  30  -1  250.37   10.10
   1  30  -1  243.68    9.20
  -1  30   1  252.27    9.10
  -1  30   1  255.47   10.40
  -1  30   1  247.98   10.70
   1  30  -1  248.38   10.50
   0 -30  -1   19.40    3.00
   0 -30  -1   15.20    3.20
   0 -30   1   21.60    3.50
   0 -30   1   17.70    2.60
   0  30  -1   17.20    3.40
   0  30   1   21.40    3.60
   0  30  -1   20.00    3.40
   0  30  -1   20.80    3.80
   0  30   1   20.00    3.40
   0  30  -1   17.10    2.80
   0  30   1   18.50    2.50
   0  30   1   14.00    2.80
   1 -30   1  218.78    9.10
   1 -30   1  223.48    8.10
   1 -30   1  207.08    8.10
  -1 -30  -1  220.08    9.30
  -1 -30  -1  216.38    8.90
  -1 -30  -1  207.38    7.90
  -1  30  -1  234.18    9.00
   1  30   1  221.88    9.30
   1  30   1  219.08    9.70
   1  30   1  200.58    7.40
  -1  30  -1  214.68    9.40
  -1  30  -1  219.88    9.60
  -1  30  -1  226.68   10.00
   1  30   1  220.08    9.50
   2 -30   1   40.10    4.20
  -2 -30  -1   43.30    3.40
  -2 -30  -1   45.20    4.30
  -2 -30  -1   48.00    4.70
   2 -30   1   34.60    2.80
   2  30   1   38.20    4.20
  -2  30  -1   34.90    4.40
   2  30   1   34.50    4.00
  -2  30  -1   45.50    4.70
   2  30   1   36.40    3.90
   0 -31   1   52.09    4.20
   0 -31  -1   55.79    4.30
   0 -31  -1   58.89    5.10
   0 -31  -1   55.89    3.50
   0 -31   1   51.39    4.50
   0  31  -1   55.89    5.30
   0  31  -1   63.89    5.10
   0  31  -1   53.29    4.70
   0  31  -1   51.29    4.00
   0  31   1   49.99    3.40
   0  31   1   50.59    5.00
   0  31   1   47.60    4.60
   0  31   1   47.40    4.60
 -11   0   2   69.49    5.50
 -11   0   2   75.29    5.10
  11   0  -2   69.29    5.50
 -11   0   2   70.49    5.00
  11   0  -2   65.79    4.40
 -10   0   2  247.68    9.80
  10   0  -2  241.28   11.60
 -10   0   2  238.98    9.90
 -10   0   2  265.27   10.40
  10   0  -2  248.68    9.30
   9   0  -2   86.19    5.90
   9   0  -2   86.89    5.00
  -9   0   2   89.09    5.30
  -9   0   2   96.09    5.40
  -9   0   2   93.39    6.00
   8   0  -2  683.33   20.00
  -8   0   2  737.23   22.30
   8   0  -2  741.73   22.90
  -8   0   2  699.13   20.00
  -8   0   2  768.52   22.80
  -8   0   2  697.23   21.90
   8   0  -2  750.92   21.90
   7   0  -2   41.60    4.20
  -7   0   2   32.10    3.40
  -7   0   2   40.80    4.10
   7   0  -2   39.30    3.80
   7   0  -2   44.00    3.60
  -7   0   2   38.00    4.00
  -7   0   2   39.20    3.40
  -6   0   2 1546.45   44.10
  -6   0   2 1640.64   45.00
   6   0  -2 1578.24   45.10
   6   0  -2 1622.24   45.20
   6   0  -2 1610.74   44.30
  -6   0   2 1560.64   44.40
  -5   0   2   14.50    2.20
   5   0  -2   18.30    2.60
  -5   0   2   16.30    2.50
  -5   0   2   13.30    2.20
   5   0  -2   16.80    2.30
   5   0  -2   16.40    2.70
  -4   0   2 6809.82  180.88
  -4   0   2 6835.82  180.98
   4   0  -2 6885.41  179.78
  -3   0   2  534.75   15.80
  -3   0   2  539.65   16.00
   3   0  -2  528.45   14.90
   3   0  -2  531.65   16.10
   3   0  -2  541.85   15.40
   2   0  -2 3604.74   99.99
  -2   0   2 3864.11   99.59
  -2   0   2 3741.43  100.19
   2   0  -2 3790.82   99.59
  -2   0   2 3894.51  100.29
   1   0  -2 3352.36   89.89
   1   0  -2 3504.15   89.99
  -1   0   2 3195.98   89.99
  -1   0   2 3571.84   89.99
   1   0  -2 3372.06   89.89
  -1   0   2 3414.36   89.99
  -1   0   2 3455.55   89.99
   0   0   2 3720.13   93.79
   0   0  -2 3316.97   94.09
   0   0   2 3190.88   93.99
   0   0   2 3883.11   93.39
   0   0   2 3748.22   93.79
   0   0  -2 3393.86   94.39
   1   0   2  854.01   22.90
  -1   0  -2  776.42   22.20
   1   0   2  747.73   22.50
  -1   0  -2  847.02   22.40
   1   0   2  826.22   22.90
   1   0   2  803.82   22.30
  -1   0  -2  850.01   22.40
  -1   0  -2  841.82   22.50
  -1   0  -2  813.72   22.60
   2   0   2 4324.47  113.79
  -3   0  -2 1355.96   37.60
  -3   0  -2 1340.97   37.30
   3   0   2 1368.06   37.60
  -3   0  -2 1361.76   36.40
   3   0   2 1328.27   36.30
   3   0   2 1356.06   37.70
  -3   0  -2 1380.56   37.30
   3   0   2 1366.76   38.20
  -4   0  -2  408.16   13.10
  -4   0  -2  426.16   13.30
   4   0   2  424.86   13.70
   4   0   2  424.46   14.10
  -4   0  -2  430.96   12.00
  -4   0  -2  425.96   13.70
   4   0   2  421.06   13.30
   4   0   2  427.66   14.10
  -5   0  -2 1724.13   47.50
  -5   0  -2 1718.93   46.90
   5   0   2 1690.23   48.00
   5   0   2 1711.73   47.90
  -5   0  -2 1714.23   45.20
  -5   0  -2 1698.43   47.00
   5   0   2 1644.54   46.80
  -6   0  -2  342.97   11.60
   6   0   2  335.17   11.30
   6   0   2  344.77   12.40
   6   0   2  346.27   12.60
  -6   0  -2  331.97   11.60
   7   0   2 1240.18   36.90
   7   0   2 1266.37   36.80
  -7   0  -2 1271.17   36.40
  -7   0  -2 1290.27   35.90
  -7   0  -2 1239.18   35.70
   7   0   2 1251.77   35.40
   8   0   2    2.00    1.50
   8   0   2    5.50    2.40
   8   0   2    3.50    2.40
  -8   0  -2    2.60    2.00
  -8   0  -2    2.60    2.20
  -8   0  -2    4.60    2.40
   9   0   2  479.95   16.20
  -9   0  -2  482.05   16.00
  -9   0  -2  468.25   15.30
   9   0   2  479.15   16.50
  -9   0  -2  471.85   15.30
   9   0   2  438.46   14.50
  10   0   2   -4.40    2.30
  10   0   2    1.00    3.10
 -10   0  -2    1.30    2.10
 -10   0  -2   -0.90    2.20
 -10   0  -2    0.30    2.20
 -11  -1   2    0.10    2.40
  11  -1  -2    0.40    2.70
 -11  -1   2    2.30    2.40
  11  -1  -2   -0.30    1.60
 -11  -1   2    0.90    2.20
  11   1  -2    1.10    2.50
 -11   1   2    1.50    2.70
 -11   1   2    3.10    2.30
  11   1  -2    2.10    1.80
 -11   1   2    0.20    1.90
 -10  -1   2    1.30    2.50
  10  -1  -2    3.30    2.00
  10  -1  -2    2.50    2.60
 -10  -1   2    2.90    2.40
 -10   1   2    2.50    2.60
 -10   1   2    1.50    2.20
  10   1  -2   -0.90    1.70
 -10   1   2    2.90    2.30
  -9  -1   2    3.40    2.30
  -9  -1   2   -1.00    2.40
   9  -1  -2    0.00    2.40
   9  -1  -2    0.70    1.70
  -9  -1   2    2.60    2.10
  -9   1   2    1.20    2.40
   9   1  -2    3.20    1.90
   9   1  -2    1.20    2.40
  -9   1   2    1.30    0.90
  -9   1   2    0.10    2.10
  -9   1   2    2.40    2.10
  -8  -1   2    0.10    1.90
   8  -1  -2    2.50    1.10
   8  -1  -2    3.90    2.60
   8  -1  -2    6.20    2.20
  -8  -1   2    2.60    0.90
  -8  -1   2    3.70    2.30
   8  -1  -2    0.80    1.70
  -8  -1   2    4.40    2.30
   8   1  -2    1.50    1.70
  -8   1   2    6.30    2.50
  -8   1   2    6.90    2.60
  -8   1   2    2.70    1.10
   8   1  -2    5.90    2.80
  -8   1   2    2.00    2.20
  -7  -1   2    5.00    2.30
   7  -1  -2    5.20    2.00
   7  -1  -2    2.90    2.00
  -7  -1   2    5.10    1.50
  -7  -1   2    5.80    2.20
  -7  -1   2    5.30    2.30
   7  -1  -2    5.40    2.50
  -7   1   2    5.80    2.20
  -7   1   2    5.50    2.20
   7   1  -2    4.80    1.80
   7   1  -2    2.80    2.30
  -7   1   2    4.00    2.20
  -7   1   2    5.40    1.80
   6  -1  -2    9.90    2.40
  -6  -1   2    6.40    1.90
   6  -1  -2   15.60    3.10
  -6  -1   2   13.00    2.10
   6  -1  -2    8.20    2.10
  -6  -1   2   12.00    2.70
   6   1  -2   12.40    2.60
   6   1  -2   19.40    3.30
  -6   1   2   13.30    2.50
  -6   1   2    9.60    2.20
   6   1  -2   10.80    2.30
  -6   1   2   14.20    2.80
   6   1  -2    9.50    1.10
  -5  -1   2   14.80    2.20
  -5  -1   2   13.50    2.40
   5  -1  -2   12.10    2.00
   5  -1  -2   16.40    2.80
   5  -1  -2   12.90    2.50
  -5  -1   2   12.10    2.30
   5   1  -2   10.60    2.40
   5   1  -2   10.00    1.00
   5   1  -2    6.40    1.70
   5   1  -2   11.10    1.10
  -5   1   2   11.90    2.10
  -5   1   2   13.60    2.50
   5   1  -2   16.30    2.20
  -5   1   2   12.70    2.30
  -4  -1   2    5.90    1.70
   4  -1  -2    3.80    1.60
  -4  -1   2    6.50    1.50
   4  -1  -2    4.00    1.30
  -4  -1   2    6.60    1.90
   4  -1  -2    9.80    2.30
  -4   1   2    4.20    1.50
   4   1  -2    3.70    1.30
   4   1  -2    7.50    1.90
   4   1  -2    6.20    0.80
  -4   1   2    6.60    1.80
   4   1  -2    3.80    1.60
  -4   1   2    6.70    2.00
   3  -1  -2   61.89    3.50
   3  -1  -2   57.09    2.70
   3  -1  -2   56.09    3.30
  -3  -1   2   54.39    2.90
  -3  -1   2   49.00    3.00
  -3  -1   2   51.19    3.00
   3   1  -2   50.19    2.00
   3   1  -2   54.39    3.20
   3   1  -2   56.39    2.60
  -3   1   2   50.59    3.00
  -3   1   2   55.79    3.00
  -3   1   2   55.59    3.30
   2  -1  -2  663.83   19.10
   2  -1  -2  668.03   19.50
  -2  -1   2  677.23   18.90
  -2  -1   2  684.43   17.90
   2  -1  -2  681.03   18.50
  -2  -1   2  681.63   18.20
   2  -1  -2  675.33   18.60
  -2   1   2  677.63   19.10
  -2   1   2  668.93   19.20
  -2   1   2  674.23   19.00
   2   1  -2  629.54   18.60
   2   1  -2  674.83   19.00
   2   1  -2  680.03   18.20
   1  -1  -2  312.27    9.50
   1  -1  -2  326.27    9.80
   1  -1  -2  308.47    9.50
  -1  -1   2  327.17    9.90
  -1  -1   2  340.07    9.40
  -1  -1   2  335.77    9.80
  -1  -1   2  307.57    9.30
   1  -1  -2  326.57    9.30
  -1  -1   2  324.77    9.60
   1  -1  -2  336.27    9.80
   1  -1  -2  325.87    9.50
  -1  -1   2  317.67    9.30
  -1  -1   2  319.67    9.50
  -1  -1   2  328.77    9.10
  -1  -1   2  309.67    9.20
  -1   1   2  313.67    9.50
  -1   1   2  339.77    9.80
  -1   1   2  325.47    9.30
   1   1  -2  329.97    9.20
  -1   1   2  314.87    9.50
  -1   1   2  328.27    9.70
   1   1  -2  320.57    9.20
   1   1  -2  330.97    9.20
  -1   1   2  324.67    9.60
  -1   1   2  336.37    9.60
   1   1  -2  327.37    9.40
  -1   1   2  319.37    9.60
   1   1  -2  328.37    9.20
   1   1  -2  329.67    9.00
   1   1  -2  325.17    9.30
   1   1  -2  309.57    9.50
   0  -1  -2  174.08    5.10
   0  -1   2  159.58    5.40
   0  -1   2  159.28    4.80
   0  -1   2  169.88    5.00
   0  -1  -2  174.48    5.10
   0  -1   2  165.18    5.70
   0  -1  -2  139.79    5.90
   0  -1  -2  169.08    5.50
   0  -1  -2  168.18    5.40
   0  -1  -2  158.38    5.20
   0  -1   2  161.38    5.40
   0  -1   2  166.08    5.10
   0  -1   2  146.99    5.50
   0  -1   2  171.78    5.10
   0  -1  -2  158.48    5.30
   0   1   2  167.98    5.30
   0   1   2  175.38    5.20
   0   1  -2  169.88    5.40
   0   1   2  176.38    5.50
   0   1  -2  157.58    5.00
   0   1  -2  145.29    5.50
   0   1  -2  146.19    5.50
   0   1  -2  146.89    5.60
   0   1   2  168.38    5.40
   0   1   2  159.48    5.40
   0   1  -2  165.58    5.00
   0   1  -2  169.38    4.80
   0   1   2  158.78    5.30
   0   1  -2  162.18    5.40
  -1  -1  -2  161.58    5.60
   1  -1   2  154.48    5.50
   1  -1   2  171.68    5.80
   1  -1   2  167.78    5.90
  -1  -1  -2  178.18    5.60
   1  -1   2  169.78    5.50
  -1  -1  -2  174.28    5.40
   1  -1   2  169.18    5.30
  -1   1  -2  170.68    5.60
   1   1   2  174.08    5.90
   1   1   2  162.78    5.30
  -1   1  -2  169.48    5.50
  -1   1  -2  164.28    5.40
  -1   1  -2  163.58    5.70
   1   1   2  175.48    5.90
  -1   1  -2  169.58    5.50
   1   1   2  176.38    5.90
  -1   1  -2  168.28    5.30
   2  -1   2  626.14   17.50
   2  -1   2  617.74   18.10
  -2  -1  -2  592.34   17.60
   2  -1   2  599.44   16.90
  -2  -1  -2  602.94   17.50
  -2  -1  -2  613.94   17.30
  -2  -1  -2  634.74   16.70
   2   1   2  607.64   18.00
   2   1   2  628.64   18.10
  -2   1  -2  614.24   17.30
  -2   1  -2  596.24   17.30
   2   1   2  597.14   16.60
   2   1   2  608.54   17.70
  -2   1  -2  592.24   17.60
  -2   1  -2  600.34   17.00
  -3  -1  -2  184.48    7.00
  -3  -1  -2  200.18    5.70
  -3  -1  -2  200.48    6.90
   3  -1   2  187.08    7.40
  -3  -1  -2  185.98    6.70
   3  -1   2  183.28    7.00
   3  -1   2  181.78    6.00
   3   1   2  187.08    6.90
  -3   1  -2  189.68    6.70
   3   1   2  191.98    7.40
  -3   1  -2  191.18    6.10
  -3   1  -2  185.18    7.00
   3   1   2  197.18    7.50
   3   1   2  191.38    5.70
  -3   1  -2  198.68    6.80
  -4  -1  -2    7.30    1.60
  -4  -1  -2    9.20    1.90
   4  -1   2    5.90    1.60
   4  -1   2    8.00    2.40
   4  -1   2   10.90    2.40
   4  -1   2    4.40    1.60
  -4  -1  -2    5.20    1.50
  -4   1  -2    4.40    1.50
  -4   1  -2    9.90    1.90
   4   1   2    4.60    1.40
   4   1   2    7.30    1.90
   4   1   2    6.30    1.90
  -4   1  -2    7.10    1.20
  -4   1  -2    6.40    1.60
  -5  -1  -2    9.80    2.00
  -5  -1  -2   12.20    2.40
   5  -1   2    5.20    2.10
   5  -1   2    4.00    2.00
   5  -1   2   12.40    2.10
   5  -1   2    8.80    2.10
  -5  -1  -2    6.20    1.80
   5   1   2    8.70    2.50
   5   1   2    8.30    1.80
  -5   1  -2    8.50    1.90
  -5   1  -2    7.70    1.90
  -5   1  -2    7.00    1.80
   5   1   2    7.70    2.40
   6  -1   2    2.40    1.50
  -6  -1  -2    0.50    1.60
   6  -1   2    0.70    2.30
   6  -1   2    1.30    2.00
  -6  -1  -2    2.80    1.90
  -6  -1  -2   -0.80    1.70
   6  -1   2    0.40    1.60
  -6   1  -2    0.70    1.70
   6   1   2    2.20    2.20
   6   1   2   -1.00    1.30
   6   1   2    0.00    2.00
  -6   1  -2    0.70    1.60
  -6   1  -2    0.60    0.80
  -6   1  -2    0.70    1.70
  -7  -1  -2    6.60    2.20
  -7  -1  -2    4.80    2.10
   7  -1   2    1.50    1.70
  -7  -1  -2    5.60    2.10
   7  -1   2    3.90    2.30
   7  -1   2    7.10    2.90
  -7   1  -2    3.20    2.10
  -7   1  -2    6.30    2.00
   7   1   2    4.90    2.50
   7   1   2    3.00    1.60
  -7   1  -2    2.50    1.90
   7   1   2    2.10    2.30
  -8  -1  -2    3.80    2.50
   8  -1   2    5.60    1.80
   8  -1   2    2.40    2.30
   8  -1   2    5.70    3.00
  -8  -1  -2    3.40    2.20
  -8  -1  -2    7.90    2.40
  -8   1  -2    5.50    2.30
   8   1   2    6.60    2.70
   8   1   2    8.30    2.50
  -8   1  -2    2.50    2.10
   8   1   2    5.70    1.70
  -8   1  -2    4.40    2.10
   9  -1   2    1.80    2.80
   9  -1   2    1.90    2.30
  -9  -1  -2    3.40    2.20
  -9  -1  -2    1.60    2.00
   9  -1   2   -0.40    1.40
  -9  -1  -2    0.70    2.10
   9   1   2    0.80    2.60
   9   1   2    1.30    2.30
  -9   1  -2    5.20    2.20
   9   1   2    0.90    1.30
  -9   1  -2    0.80    2.20
  -9   1  -2    3.70    1.90
 -10  -1  -2    0.20    2.20
  10  -1   2   -0.60    1.50
  10  -1   2    0.70    2.90
 -10  -1  -2    2.40    2.20
 -10  -1  -2    0.70    2.10
  10  -1   2   -0.60    2.20
 -10   1  -2    1.40    2.30
  10   1   2   -3.80    1.10
 -10   1  -2    2.00    2.30
 -10   1  -2    0.20    1.70
  10   1   2   -1.10    2.50
 -11  -2   2   58.69    5.40
 -11  -2   2   71.29    5.10
  11  -2  -2   72.29    4.50
 -11  -2   2   74.09    5.10
  11  -2  -2   63.29    5.60
 -11   2   2   63.99    4.90
 -11   2   2   65.89    5.50
  11   2  -2   63.89    4.10
 -11   2   2   64.39    4.60
  11   2  -2   68.99    5.30
 -10  -2   2  310.37   11.50
 -10  -2   2  288.37   10.80
  10  -2  -2  278.67   10.50
  10  -2  -2  295.17   11.80
 -10  -2   2  272.07   11.00
 -10   2   2  297.27   11.50
 -10   2   2  289.67   10.90
  10   2  -2  296.97   12.20
  10   2  -2  284.87   10.30
 -10   2   2  289.27   10.80
   9  -2  -2  100.19    6.40
  -9  -2   2  101.89    5.70
   9  -2  -2   95.59    4.00
  -9  -2   2  103.29    6.10
   9  -2  -2  103.49    5.50
   9  -2  -2  104.69    6.30
  -9  -2   2  101.99    6.00
  -9   2   2  106.99    5.70
  -9   2   2   90.79    5.50
   9   2  -2  108.99    6.30
  -9   2   2   93.89    6.20
   9   2  -2  111.29    5.40
  -9   2   2   98.19    3.80
  -8  -2   2  758.12   23.60
   8  -2  -2  776.32   24.60
   8  -2  -2  804.32   24.60
  -8  -2   2  767.02   24.00
   8  -2  -2  791.92   23.70
  -8  -2   2  786.02   24.20
   8   2  -2  805.32   24.20
  -8   2   2  784.32   23.70
  -8   2   2  782.92   23.70
  -8   2   2  771.42   22.00
  -8   2   2  828.32   24.50
   8   2  -2  801.02   23.40
   7  -2  -2   21.60    3.50
  -7  -2   2   20.70    2.60
  -7  -2   2   23.70    3.50
  -7  -2   2   22.50    3.30
  -7  -2   2   21.20    3.20
   7  -2  -2   19.70    3.10
   7  -2  -2   23.20    2.90
   7   2  -2   25.10    2.90
  -7   2   2   21.70    3.30
  -7   2   2   16.70    2.80
   7   2  -2   21.10    3.20
  -7   2   2   18.70    2.70
  -7   2   2   25.60    3.10
   6  -2  -2 2108.19   57.59
   6  -2  -2 2085.19   56.89
  -6  -2   2 2094.19   57.19
  -6  -2   2 2040.00   56.29
  -6  -2   2 2083.09   56.89
   6  -2  -2 2079.49   57.89
  -6   2   2 1962.20   56.69
   6   2  -2 2110.09   55.19
   6   2  -2 2092.69   57.29
  -6   2   2 2008.30   57.29
   6   2  -2 2118.29   56.59
  -6   2   2 2033.90   56.79
  -5  -2   2   24.80    2.40
  -5  -2   2   26.60    3.00
  -5  -2   2   26.30    2.90
   5  -2  -2   24.50    2.90
   5  -2  -2   28.40    2.70
   5  -2  -2   24.10    3.00
   5   2  -2   27.40    3.10
  -5   2   2   20.80    2.60
   5   2  -2   27.90    3.00
  -5   2   2   26.70    3.10
   5   2  -2   26.80    2.40
   5   2  -2   24.60    1.60
  -5   2   2   22.10    2.60
   4  -2  -2 4219.48  111.89
  -4  -2   2 4184.18  111.99
  -4  -2   2 4067.29  111.59
  -4  -2   2 4255.47  112.09
   4  -2  -2 4186.98  112.79
   4   2  -2 4310.77  110.49
   4   2  -2 4277.37  111.49
  -4   2   2 4051.79  111.89
  -4   2   2 4260.87  112.29
  -3  -2   2  140.09    5.30
  -3  -2   2  133.29    5.00
   3  -2  -2  124.39    5.00
   3  -2  -2  134.69    5.60
  -3   2   2  133.59    5.30
  -3   2   2  133.59    5.60
   3   2  -2  143.19    5.40
  -3   2   2  133.29    5.40
   3   2  -2  131.19    5.40
   3   2  -2  139.79    4.70
   3   2  -2  140.79    4.20
  -2  -2   2 5920.71  154.48
  -2  -2   2 5830.62  154.98
  -2  -2   2 5967.60  154.28
   2   2  -2 5884.71  154.38
   2   2  -2 5729.13  154.68
  -2   2   2 5996.30  154.18
  -1  -2   2 1020.10   27.90
  -1  -2   2 1011.40   27.20
   1  -2  -2 1022.30   27.80
   1  -2  -2  992.50   28.00
  -1  -2   2  984.50   27.30
   1  -2  -2 1040.40   27.90
  -1  -2   2 1059.19   27.50
  -1  -2   2 1016.60   27.70
   1  -2  -2  991.80   27.80
  -1  -2   2 1014.70   27.20
  -1  -2   2 1049.89   27.40
   1  -2  -2 1004.40   27.70
  -1  -2   2  995.20   27.20
  -1  -2   2  986.00   27.20
   1  -2  -2 1013.20   27.60
   1   2  -2 1050.59   27.40
  -1   2   2  992.20   27.50
   1   2  -2 1014.10   27.90
  -1   2   2 1033.50   27.90
   1   2  -2  996.20   27.30
   1   2  -2 1061.79   28.30
  -1   2   2  960.80   27.70
  -1   2   2 1047.10   27.80
  -1   2   2 1028.20   27.80
  -1   2   2 1013.10   27.80
   1   2  -2 1017.90   27.10
   0  -2  -2 3828.62  107.59
   0  -2   2 4068.79  106.29
   0  -2   2 4367.16  106.19
   0  -2  -2 3660.53  106.99
   0  -2   2 4003.80  106.19
   0   2   2 3733.73  107.19
   0   2  -2 4121.89  106.29
   0   2  -2 3851.61  106.19
   0   2   2 4286.97  106.39
   0   2  -2 4327.97  106.09
   1  -2   2 5140.39  138.09
   1  -2   2 5428.56  137.99
   1   2   2 5161.38  137.79
  -2  -2  -2 5295.67  376.56
   2  -2   2 5154.88  378.76
   2   2   2 6122.69  411.56
  -2   2  -2 5303.47  379.56
  -3  -2  -2 2165.38   60.19
   3  -2   2 2164.38   60.19
   3  -2   2 2192.08   60.79
   3  -2   2 2233.28   60.79
  -3  -2  -2 2265.87   59.79
  -3   2  -2 2183.58   59.79
  -3   2  -2 2312.97   59.89
   3   2   2 2159.08   60.59
   3   2   2 2236.28   59.99
  -3   2  -2 2255.47   59.79
   3   2   2 2260.67   60.69
   4  -2   2 1607.74   44.10
  -4  -2  -2 1583.54   43.20
   4  -2   2 1521.45   43.30
  -4  -2  -2 1519.45   43.20
  -4  -2  -2 1545.45   42.80
  -4   2  -2 1558.24   43.30
  -4   2  -2 1581.04   42.10
   4   2   2 1546.45   42.80
  -4   2  -2 1559.14   42.80
   4   2   2 1579.34   43.80
  -4   2  -2 1545.15   42.90
   4   2   2 1544.15   43.80
   5  -2   2 1116.79   32.90
   5  -2   2 1097.99   32.80
  -5  -2  -2 1128.09   31.70
  -5  -2  -2 1088.19   31.90
  -5   2  -2 1132.89   31.70
   5   2   2 1103.79   32.60
   5   2   2 1102.79   31.40
   5   2   2 1128.49   32.60
  -5   2  -2 1116.29   32.20
  -5   2  -2 1157.98   31.80
  -5   2  -2 1140.99   30.60
   6  -2   2  138.99    7.00
  -6  -2  -2  131.99    6.30
  -6  -2  -2  128.59    6.00
   6  -2   2  132.49    6.00
   6  -2   2  137.99    6.60
  -6  -2  -2  137.79    6.60
   6   2   2  142.59    6.90
  -6   2  -2  142.39    6.30
  -6   2  -2  130.09    6.60
  -6   2  -2  140.99    4.80
   6   2   2  140.69    5.70
  -6   2  -2  148.19    6.80
   6   2   2  137.49    6.90
  -7  -2  -2 1304.77   38.20
   7  -2   2 1316.57   37.90
   7  -2   2 1388.26   39.40
  -7  -2  -2 1403.56   38.70
  -7  -2  -2 1318.87   37.90
   7  -2   2 1379.16   39.40
   7   2   2 1372.16   39.10
  -7   2  -2 1367.06   38.10
  -7   2  -2 1375.56   38.10
   7   2   2 1311.97   39.00
   7   2   2 1353.26   37.40
  -7   2  -2 1303.57   38.60
  -7   2  -2 1331.47   36.20
  -8  -2  -2    5.20    2.00
   8  -2   2    7.00    2.50
   8  -2   2   11.10    3.10
   8  -2   2    9.70    2.30
  -8  -2  -2    4.70    2.20
  -8  -2  -2    9.70    2.80
   8   2   2    9.70    2.80
  -8   2  -2    6.00    2.50
   8   2   2    6.30    1.60
  -8   2  -2    6.80    2.20
  -8   2  -2    5.40    2.30
   8   2   2    8.40    3.00
   9  -2   2  436.96   14.20
   9  -2   2  446.26   15.70
  -9  -2  -2  435.46   14.60
  -9  -2  -2  466.65   15.40
   9  -2   2  449.66   16.00
  -9  -2  -2  440.46   15.00
   9   2   2  455.55   15.50
  -9   2  -2  463.95   15.40
   9   2   2  450.55   15.70
  -9   2  -2  448.96   14.60
  -9   2  -2  453.35   14.80
   9   2   2  426.56   13.40
 -10  -2  -2    2.20    2.30
  10  -2   2    1.00    2.00
  10  -2   2    1.60    2.70
  10  -2   2    4.00    1.70
 -10  -2  -2    3.40    2.40
 -10  -2  -2   -0.50    2.30
  10   2   2    1.70    2.70
 -10   2  -2   -0.50    2.20
  10   2   2    1.30    1.30
 -10   2  -2    2.20    2.30
 -11  -3   2    3.70    2.50
  11  -3  -2    1.70    2.80
 -11  -3   2    3.00    2.20
 -11  -3   2    3.80    2.60
  11  -3  -2    2.70    2.10
 -11   3   2    1.60    2.00
  11   3  -2    1.70    2.70
 -11   3   2    0.80    2.00
  11   3  -2    1.10    1.60
 -11   3   2    0.90    2.50
 -10  -3   2    0.60    2.50
  10  -3  -2    1.10    2.70
  10  -3  -2    2.70    1.70
 -10  -3   2    3.20    2.50
 -10  -3   2    4.00    2.60
  10   3  -2    3.20    1.80
 -10   3   2    2.10    2.40
  10   3  -2    2.30    2.50
 -10   3   2    1.40    2.60
 -10   3   2    0.00    1.90
   9  -3  -2   34.80    3.70
   9  -3  -2   28.50    3.60
   9  -3  -2   47.00    5.20
  -9  -3   2   36.30    4.10
  -9  -3   2   39.70    4.20
   9  -3  -2   26.60    2.50
  -9  -3   2   36.10    3.90
  -9   3   2   31.30    3.80
  -9   3   2   40.70    3.70
  -9   3   2   32.00    3.70
  -9   3   2   31.40    2.10
   9   3  -2   41.30    3.50
   9   3  -2   39.30    4.30
   8  -3  -2    2.40    2.20
  -8  -3   2    3.80    2.20
  -8  -3   2    6.60    2.50
   8  -3  -2    2.40    2.50
  -8  -3   2    4.00    2.40
   8  -3  -2    3.30    1.90
  -8   3   2    3.50    2.20
  -8   3   2    2.30    1.20
  -8   3   2    1.90    2.10
   8   3  -2    1.90    1.70
  -8   3   2    2.10    2.20
   8   3  -2    5.30    2.40
   7  -3  -2   47.70    4.60
   7  -3  -2   49.40    4.30
  -7  -3   2   45.10    4.10
  -7  -3   2   46.80    3.90
  -7  -3   2   47.40    3.30
  -7  -3   2   55.09    4.20
  -7   3   2   45.80    3.70
  -7   3   2   50.59    4.50
   7   3  -2   45.40    4.20
  -7   3   2   44.80    3.80
  -7   3   2   49.30    3.90
   7   3  -2   46.70    2.20
   7   3  -2   47.90    3.50
   6  -3  -2    8.70    2.10
  -6  -3   2    6.60    1.60
   6  -3  -2    6.00    2.50
  -6  -3   2    7.80    2.20
  -6  -3   2    4.00    1.90
   6  -3  -2    9.70    2.50
  -6   3   2    5.40    2.10
  -6   3   2    6.10    2.30
   6   3  -2    4.70    1.90
  -6   3   2    6.20    2.50
   6   3  -2    4.20    1.00
   5  -3  -2   10.70    1.00
   5  -3  -2   13.50    2.10
  -5  -3   2   14.00    1.80
   5  -3  -2   14.70    2.60
   5  -3  -2   16.30    2.80
  -5  -3   2   17.80    2.60
  -5  -3   2   16.90    2.60
   5   3  -2   16.10    2.10
   5   3  -2   13.00    2.30
  -5   3   2   11.50    2.40
  -5   3   2   16.70    2.60
  -5   3   2   10.80    2.10
  -4  -3   2  106.39    4.80
   4  -3  -2  107.49    4.90
  -4  -3   2  107.29    4.40
  -4  -3   2  106.89    4.90
   4  -3  -2  102.39    3.40
   4  -3  -2   98.39    5.40
   4  -3  -2  109.19    5.30
  -4   3   2  112.49    5.40
   4   3  -2  108.19    3.80
  -4   3   2  102.89    5.00
   4   3  -2  102.09    4.30
   4   3  -2  106.19    4.90
  -4   3   2  103.19    4.80
  -3  -3   2  214.98    7.00
   3  -3  -2  214.48    6.30
   3  -3  -2  212.48    7.30
  -3  -3   2  206.48    7.30
  -3  -3   2  211.18    7.30
   3  -3  -2  212.18    8.40
  -3   3   2  217.88    6.20
  -3   3   2  231.68    8.00
   3   3  -2  220.58    6.50
   3   3  -2  210.98    7.20
   3   3  -2  205.18    6.90
  -3   3   2  211.68    7.60
   3   3  -2  215.88    6.80
  -3   3   2  209.28    7.30
   2  -3  -2  299.37    9.50
  -2  -3   2  285.17    8.40
   2  -3  -2  290.87    9.70
  -2  -3   2  280.87    8.50
  -2  -3   2  286.87    8.70
   2  -3  -2  288.27    9.30
  -2  -3   2  290.07    8.80
  -2  -3   2  298.07    8.10
  -2  -3   2  293.87    9.00
   2   3  -2  322.17   10.00
   2   3  -2  283.17    8.30
   2   3  -2  281.77    8.50
   2   3  -2  274.47    9.00
  -2   3   2  294.37    9.00
  -2   3   2  288.47    9.30
  -2   3   2  289.77    9.40
  -2   3   2  305.37    8.30
   2   3  -2  285.87    8.90
   2   3  -2  291.27    8.50
  -1  -3   2  499.65   14.30
  -1  -3   2  505.75   13.70
   1  -3  -2  516.75   14.60
  -1  -3   2  473.65   13.70
   1  -3  -2  492.05   15.10
  -1  -3   2  502.95   14.30
   1  -3  -2  513.75   14.10
  -1  -3   2  500.65   13.70
   1   3  -2  533.45   14.30
   1   3  -2  509.85   14.70
   1   3  -2  487.25   14.10
  -1   3   2  525.15   14.70
  -1   3   2  520.85   14.60
   0  -3  -2   59.49    2.90
   0  -3  -2   57.59    2.30
   0  -3   2   54.49    2.30
   0  -3  -2   63.79    2.80
   0  -3   2   63.79    2.50
   0  -3  -2   55.79    3.70
   0  -3   2   60.39    2.70
   0  -3  -2   61.79    2.50
   0  -3  -2   48.90    3.80
   0  -3   2   59.99    2.10
   0  -3   2   59.69    2.20
   0   3   2   62.69    2.40
   0   3  -2   68.19    2.90
   0   3   2   66.49    2.20
   0   3  -2   57.99    2.20
   0   3  -2   60.49    2.70
   0   3   2   64.19    2.60
   0   3  -2   57.39    3.30
   0   3   2   59.79    2.50
   0   3   2   57.69    2.80
   0   3   2   61.59    2.80
   0   3   2   65.39    3.00
   0   3  -2   61.39    2.90
   1  -3   2  245.58    7.80
  -1  -3  -2  266.27    7.80
   1  -3   2  238.18    7.60
   1  -3   2  235.08    7.30
  -1  -3  -2  251.57    7.30
  -1  -3  -2  246.08    7.70
   1  -3   2  250.17    7.40
  -1  -3  -2  241.78    7.90
   1  -3   2  263.17    8.10
  -1   3  -2  256.17    8.20
  -1   3  -2  257.07    7.40
  -1   3  -2  233.18    7.60
  -1   3  -2  246.88    7.60
  -1   3  -2  241.18    7.30
   1   3   2  242.98    7.30
  -1   3  -2  234.58    8.20
  -1   3  -2  248.88    7.50
   1   3   2  238.48    8.40
   1   3   2  252.27    8.10
   2  -3   2  204.08    7.40
  -2  -3  -2  199.78    6.90
  -2  -3  -2  195.48    6.80
  -2  -3  -2  192.58    6.40
   2  -3   2  194.68    7.10
   2  -3   2  192.88    6.70
   2   3   2  198.18    7.20
  -2   3  -2  196.68    6.80
   2   3   2  212.58    7.30
  -2   3  -2  197.18    6.30
   2   3   2  195.98    6.80
  -2   3  -2  197.88    6.60
   3  -3   2  105.49    5.10
  -3  -3  -2   96.49    4.60
  -3  -3  -2   98.39    4.20
  -3  -3  -2  101.19    4.60
   3  -3   2  108.49    5.20
   3  -3   2  104.59    4.70
  -3   3  -2   99.49    4.40
  -3   3  -2  103.59    4.10
   3   3   2  100.99    4.90
   3   3   2   98.89    4.40
  -3   3  -2   99.09    4.60
   3   3   2   99.19    5.00
  -3   3  -2   96.39    4.10
  -4  -3  -2  516.85   15.70
  -4  -3  -2  524.75   15.70
  -4  -3  -2  494.95   15.20
   4  -3   2  488.35   15.70
   4  -3   2  511.55   16.40
   4   3   2  499.05   15.10
  -4   3  -2  495.55   15.10
  -4   3  -2  491.85   15.30
   4   3   2  499.75   16.10
  -4   3  -2  499.95   15.80
   4   3   2  514.05   16.20
  -4   3  -2  498.75   14.70
   5  -3   2  185.78    8.00
  -5  -3  -2  192.28    7.60
  -5  -3  -2  211.48    8.10
   5  -3   2  208.28    8.70
   5  -3   2  202.38    8.70
  -5  -3  -2  205.08    7.90
  -5   3  -2  212.18    7.80
   5   3   2  207.58    8.50
   5   3   2  204.68    7.30
  -5   3  -2  203.18    6.80
  -5   3  -2  198.68    7.50
   5   3   2  205.38    8.50
  -5   3  -2  202.88    8.20
   6  -3   2   48.20    4.00
  -6  -3  -2   59.69    3.90
  -6  -3  -2   49.40    4.00
   6  -3   2   45.10    4.20
   6  -3   2   52.89    4.70
  -6  -3  -2   50.99    3.90
   6   3   2   55.79    4.50
  -6   3  -2   59.79    4.30
   6   3   2   49.20    3.10
  -6   3  -2   54.69    3.80
   6   3   2   47.90    4.20
  -6   3  -2   53.99    4.00
  -6   3  -2   52.59    2.70
   7  -3   2   42.60    4.10
  -7  -3  -2   42.10    3.90
   7  -3   2   33.20    4.20
   7  -3   2   46.80    3.70
  -7  -3  -2   44.50    4.10
  -7  -3  -2   47.20    3.80
   7  -3   2   36.50    4.20
   7   3   2   36.20    2.80
   7   3   2   28.80    3.50
  -7   3  -2   43.20    3.60
  -7   3  -2   46.40    3.60
   7   3   2   33.20    3.90
  -7   3  -2   35.60    2.30
  -7   3  -2   41.70    4.20
   8  -3   2   16.20    3.50
  -8  -3  -2   15.80    3.00
  -8  -3  -2   13.30    3.00
   8  -3   2   14.20    3.20
   8  -3   2   18.20    2.50
  -8  -3  -2   16.50    2.60
   8   3   2   16.10    3.50
  -8   3  -2   16.10    3.00
   8   3   2   18.80    3.20
  -8   3  -2   16.30    2.80
   8   3   2   14.10    1.90
  -8   3  -2   15.20    3.20
   9  -3   2    1.50    2.20
  -9  -3  -2    3.20    2.40
   9  -3   2    2.00    2.70
  -9  -3  -2    4.40    2.40
  -9  -3  -2    3.10    2.30
   9  -3   2    0.40    1.50
  -9   3  -2    1.20    1.90
   9   3   2    1.50    2.10
   9   3   2    1.50    2.40
   9   3   2   -0.30    1.10
  -9   3  -2    3.40    2.60
  -9   3  -2    4.10    2.40
  10  -3   2   10.80    2.00
 -10  -3  -2    8.90    3.00
 -10  -3  -2   11.80    2.90
  10  -3   2    9.80    2.60
 -10  -3  -2   12.20    2.80
  10  -3   2   11.60    3.20
 -10   3  -2   11.30    2.90
 -10   3  -2   11.70    4.00
  10   3   2   13.20    5.10
 -10   3  -2   12.00    2.90
  10   3   2   12.10    3.20
 -11  -4   2   59.09    5.20
 -11  -4   2   64.59    5.10
 -11  -4   2   62.09    4.80
  11  -4  -2   57.49    5.50
  11   4  -2   65.19    5.50
 -11   4   2   60.59    4.70
  11   4  -2   63.69    4.70
 -11   4   2   58.99    5.30
 -11   4   2   56.89    4.30
  11   4  -2   56.19    3.90
  10  -4  -2  283.57   11.70
  10  -4  -2  255.17    8.90
 -10  -4   2  301.37   11.20
 -10  -4   2  294.47   11.00
  10  -4  -2  271.77   10.30
 -10  -4   2  278.67   10.50
  10   4  -2  289.57   10.70
  10   4  -2  281.37    9.90
 -10   4   2  276.77   10.20
 -10   4   2  290.47   10.70
 -10   4   2  256.37    8.40
 -10   4   2  283.37   11.30
   9  -4  -2   47.30    4.70
   9  -4  -2   45.70    4.00
  -9  -4   2   41.50    4.40
  -9  -4   2   47.80    4.40
  -9  -4   2   46.70    4.10
   9  -4  -2   43.70    4.90
   9   4  -2   47.60    3.70
  -9   4   2   37.90    4.00
  -9   4   2   47.50    3.90
   9   4  -2   40.20    4.20
  -9   4   2   32.20    3.80
  -9   4   2   42.10    2.60
   8  -4  -2  712.13   22.50
  -8  -4   2  725.13   21.70
   8  -4  -2  727.23   21.90
  -8  -4   2  686.83   21.90
   8  -4  -2  720.43   22.80
  -8  -4   2  715.43   22.00
  -8   4   2  709.03   20.30
   8   4  -2  722.13   21.80
  -8   4   2  718.03   22.40
  -8   4   2  695.23   21.40
   8   4  -2  691.33   19.40
  -8   4   2  668.53   21.40
   8   4  -2  709.33   21.10
   7  -4  -2  100.49    5.40
   7  -4  -2   88.09    5.90
  -7  -4   2   96.19    5.50
   7  -4  -2   87.69    5.70
  -7  -4   2   88.19    4.40
  -7  -4   2   88.99    5.10
  -7  -4   2   92.89    5.40
  -7   4   2   86.39    5.60
  -7   4   2   87.19    5.00
   7   4  -2   90.69    3.50
   7   4  -2   92.99    5.30
  -7   4   2   92.59    5.10
  -7   4   2   90.79    5.00
   7   4  -2   97.29    4.90
   6  -4  -2 1468.05   41.40
   6  -4  -2 1463.55   42.20
  -6  -4   2 1474.05   40.30
  -6  -4   2 1408.26   41.00
  -6  -4   2 1463.75   41.20
   6  -4  -2 1464.75   41.90
  -6   4   2 1417.46   41.30
  -6   4   2 1478.75   41.80
   6   4  -2 1498.65   39.50
   6   4  -2 1500.45   40.60
  -6   4   2 1442.26   41.00
   6   4  -2 1491.15   42.20
   5  -4  -2   19.70    1.30
   5  -4  -2   28.90    3.10
   5  -4  -2   30.00    3.70
   5  -4  -2   21.40    2.90
  -5  -4   2   25.10    2.20
  -5  -4   2   24.70    2.90
  -5  -4   2   27.10    3.10
  -5   4   2   26.80    3.10
   5   4  -2   23.40    1.70
   5   4  -2   24.10    2.40
  -5   4   2   27.00    3.10
   5   4  -2   28.30    3.10
  -5   4   2   18.20    2.70
   4  -4  -2 4455.85  119.99
  -4  -4   2 4495.05  119.19
   4  -4  -2 4389.56  118.29
  -4  -4   2 4441.26  119.69
  -4  -4   2 4429.86  119.59
   4   4  -2 4535.05  119.09
   4   4  -2 4710.43  119.19
  -4   4   2 4548.75  120.19
  -4   4   2 4472.65  119.69
   3  -4  -2  335.27   10.60
  -3  -4   2  343.97   10.60
   3  -4  -2  343.77   11.70
  -3  -4   2  325.47   10.30
   3  -4  -2  328.97    9.50
   3  -4  -2  323.87   10.90
  -3  -4   2  337.77   10.10
   3   4  -2  337.07    9.80
   3   4  -2  323.17    9.80
  -3   4   2  326.97   11.00
   3   4  -2  336.27   10.70
   3   4  -2  330.57   10.60
  -3   4   2  336.07    9.60
  -3   4   2  333.97   10.90
  -3   4   2  335.87   10.50
   3   4  -2  332.47   10.10
  -2  -4   2 6876.01  180.48
  -2  -4   2 6832.12  179.98
   1  -4  -2 2289.27   62.49
   1  -4  -2 2405.36   62.49
   1  -4  -2 2306.67   61.89
  -1   4   2 2374.36   61.69
  -1   4   2 2381.86   62.49
   1   4  -2 2315.87   62.09
   1   4  -2 2237.68   61.99
  -1   4   2 2258.27   61.99
  -1   4   2 2367.76   61.99
  -1   4   2 2269.67   62.09
  -1   4   2 2391.16   62.29
  -1   4   2 2340.37   62.39
   0  -4  -2 4780.22  127.89
   1  -4   2 2039.80   53.49
  -1  -4  -2 1943.81   52.99
   1  -4   2 1920.11   52.79
  -1  -4  -2 1918.51   53.19
   1  -4   2 1980.40   52.99
  -1  -4  -2 2064.19   53.09
  -1  -4  -2 2014.20   52.39
   1  -4   2 1921.41   52.49
   1  -4   2 1990.00   52.79
  -1   4  -2 1983.00   52.59
   1   4   2 2037.90   53.39
  -1   4  -2 1821.52   52.99
  -1   4  -2 2039.30   53.49
   1   4   2 1950.30   52.39
  -1   4  -2 2017.20   53.29
   1   4   2 2008.80   52.39
  -1   4  -2 1881.91   52.59
  -1   4  -2 1997.20   52.69
   1   4   2 1995.10   53.09
  -1   4  -2 2017.50   53.39
  -2  -4  -2 2482.35   65.39
  -2  -4  -2 2529.85   66.09
   2  -4   2 2460.25   66.59
  -2  -4  -2 2435.56   65.89
   2  -4   2 2440.56   65.89
   2   4   2 2432.56   66.39
   2   4   2 2415.46   66.19
  -2   4  -2 2579.94   65.69
  -2   4  -2 2408.26   64.89
  -2   4  -2 2427.96   65.69
  -2   4  -2 2416.06   65.79
  -2   4  -2 2415.16   65.79
   2   4   2 2493.75   65.99
   3  -4   2 3143.69   86.19
  -3  -4  -2 3184.98   85.49
  -3  -4  -2 3139.89   85.39
   3  -4   2 3224.78   86.09
   3  -4   2 3144.99   85.49
  -3  -4  -2 3221.98   84.89
  -3   4  -2 3211.28   84.79
  -3   4  -2 3157.98   85.49
   3   4   2 3220.98   84.59
  -3   4  -2 3144.79   84.99
  -3   4  -2 3197.88   85.09
   3   4   2 3198.98   85.89
   3   4   2 3245.28   85.19
  -4  -4  -2 1648.44   46.70
   4  -4   2 1667.43   46.90
  -4  -4  -2 1688.13   46.70
   4  -4   2 1708.03   47.50
  -4  -4  -2 1685.23   46.20
   4  -4   2 1706.63   47.50
   4   4   2 1703.03   47.10
   4   4   2 1649.44   47.10
   4   4   2 1716.53   46.10
  -4   4  -2 1669.93   46.00
  -4   4  -2 1653.03   46.70
  -4   4  -2 1715.73   45.90
  -4   4  -2 1747.83   46.40
   5  -4   2 1931.21   54.39
  -5  -4  -2 1947.01   53.59
   5  -4   2 1990.20   55.09
  -5  -4  -2 1913.21   54.29
   5  -4   2 1953.70   54.99
   5   4   2 1989.80   53.39
   5   4   2 1968.90   54.69
  -5   4  -2 2026.20   55.49
   5   4   2 1935.21   54.59
  -5   4  -2 1993.80   53.09
  -5   4  -2 1972.30   54.29
  -5   4  -2 1954.20   53.49
  -6  -4  -2  394.16   13.90
   6  -4   2  409.96   14.70
  -6  -4  -2  425.16   13.90
  -6  -4  -2  424.26   13.50
   6  -4   2  413.26   14.20
   6  -4   2  424.46   14.80
  -6   4  -2  415.86   12.50
   6   4   2  412.76   14.30
   6   4   2  418.26   12.90
  -6   4  -2  409.26   14.00
  -6   4  -2  419.16   13.30
   6   4   2  441.96   14.40
  -6   4  -2  423.36   13.70
   7  -4   2  991.00   30.10
   7  -4   2  941.81   29.50
  -7  -4  -2 1015.60   28.70
  -7  -4  -2  996.60   29.10
  -7  -4  -2  992.00   29.30
   7  -4   2  977.30   30.10
   7   4   2 1008.90   29.60
   7   4   2 1023.70   27.90
  -7   4  -2 1008.40   29.40
  -7   4  -2  991.20   27.40
   7   4   2  974.90   29.60
  -7   4  -2  996.70   28.60
  -7   4  -2  988.00   28.80
   8  -4   2    1.70    2.40
   8  -4   2    5.60    2.20
  -8  -4  -2    4.50    2.20
  -8  -4  -2    4.10    2.30
   8  -4   2    6.90    2.60
   8  -4   2    5.90    2.00
  -8  -4  -2    4.60    2.30
  -8   4  -2    2.20    2.10
  -8   4  -2    5.30    2.60
   8   4   2    5.50    2.70
   8   4   2    2.80    2.20
   8   4   2    7.40    1.50
  -8   4  -2    4.80    1.90
  -8   4  -2    5.10    1.20
   9  -4   2  494.25   17.40
   9  -4   2  518.35   17.30
   9  -4   2  471.95   15.70
  -9  -4  -2  504.25   16.40
  -9  -4  -2  509.25   16.70
  -9  -4  -2  482.85   15.80
  -9   4  -2  514.85   15.80
   9   4   2  479.85   16.60
  -9   4  -2  479.75   16.50
  -9   4  -2  516.55   16.20
   9   4   2  522.15   16.90
   9   4   2  474.95   14.30
 -10  -4  -2    3.10    2.60
  10  -4   2   -1.80    1.60
 -10  -4  -2    2.40    2.40
  10  -4   2    3.80    2.60
  10  -4   2    3.50    3.00
 -10  -4  -2    2.10    2.40
  10   4   2    1.20    2.50
 -10   4  -2   -1.20    2.20
 -10   4  -2    4.30    2.10
  10   4   2    1.30    2.60
 -10   4  -2    2.10    2.10
 -11  -5   2   18.30    3.40
  11  -5  -2   25.00    4.20
 -11  -5   2   21.70    3.50
 -11  -5   2   34.90    4.00
  11  -5  -2   19.90    3.10
  11   5  -2   26.60    4.00
 -11   5   2   30.00    3.50
 -11   5   2   25.00    3.30
 -11   5   2   24.60    4.00
  11   5  -2   30.20    3.60
 -10  -5   2   22.50    3.60
  10  -5  -2   21.00    2.30
  10  -5  -2   19.40    3.40
  10  -5  -2   21.50    3.90
 -10  -5   2   24.00    3.60
 -10  -5   2   22.40    3.30
  10  -5  -2   24.70    3.20
  10   5  -2   22.00    3.20
 -10   5   2   25.90    3.30
 -10   5   2   22.40    3.40
 -10   5   2   18.70    1.90
 -10   5   2   24.70    3.70
  10   5  -2   27.60    3.70
  10   5  -2   23.00    2.80
  -9  -5   2   55.99    4.40
  -9  -5   2   46.70    4.40
   9  -5  -2   49.20    4.10
   9  -5  -2   52.19    5.30
  -9  -5   2   45.80    4.50
   9   5  -2   50.89    4.30
  -9   5   2   53.19    5.00
  -9   5   2   53.79    3.90
  -9   5   2   49.99    4.10
  -9   5   2   51.59    3.00
   9   5  -2   50.59    3.70
   8  -5  -2    3.70    2.30
  -8  -5   2    4.60    2.10
  -8  -5   2    1.10    2.10
   8  -5  -2    3.60    2.10
   8  -5  -2    3.00    2.60
  -8  -5   2   -0.90    2.00
  -8   5   2    3.20    2.50
   8   5  -2    0.20    1.60
   8   5  -2    2.60    2.20
  -8   5   2    2.20    2.10
  -8   5   2    0.80    1.40
  -8   5   2    1.20    1.90
   8   5  -2    1.40    1.00
   7  -5  -2   63.79    4.60
   7  -5  -2   67.89    5.30
   7  -5  -2   66.19    4.90
  -7  -5   2   67.49    4.70
  -7  -5   2   70.19    3.60
  -7  -5   2   70.69    4.70
  -7  -5   2   60.59    4.30
  -7   5   2   66.79    5.10
  -7   5   2   72.69    4.30
   7   5  -2   65.49    3.00
   7   5  -2   62.99    4.40
  -7   5   2   60.09    3.60
   7   5  -2   70.49    4.10
  -7   5   2   72.39    4.70
  -7   5   2   71.79    4.50
   6  -5  -2    3.00    2.20
   6  -5  -2    3.60    1.90
  -6  -5   2    3.30    1.80
  -6  -5   2    2.20    1.80
  -6  -5   2    1.90    1.40
   6  -5  -2    3.10    1.90
  -6  -5   2    3.60    1.90
  -6   5   2    6.10    2.10
   6   5  -2    1.50    1.60
  -6   5   2    3.90    1.90
   6   5  -2    4.70    2.00
  -6   5   2    3.10    2.20
   6   5  -2    2.00    1.10
  -5  -5   2  206.78    7.10
   5  -5  -2  199.08    8.70
   5  -5  -2  201.68    8.50
  -5  -5   2  196.88    7.70
  -5  -5   2  199.18    7.80
   5  -5  -2  210.08    8.10
   5   5  -2  217.48    6.80
   5   5  -2  215.18    7.70
   5   5  -2  211.48    7.30
  -5   5   2  213.48    8.50
  -5   5   2  201.48    8.10
  -5   5   2  214.38    7.90
   4  -5  -2   15.00    2.60
  -4  -5   2   22.40    2.00
   4  -5  -2   25.50    3.10
  -4  -5   2   19.70    2.30
   4  -5  -2   20.80    2.50
  -4  -5   2   13.60    2.00
  -4   5   2   21.20    1.60
  -4   5   2   22.10    2.80
  -4   5   2   31.70    3.10
  -4   5   2   20.60    2.80
   4   5  -2   19.80    1.90
   4   5  -2   20.60    2.70
   4   5  -2   20.30    2.30
   4   5  -2   22.90    2.20
   4   5  -2   18.10    1.80
  -3  -5   2 1235.38   33.70
  -3  -5   2 1213.98   33.90
   3  -5  -2 1220.28   34.50
   3  -5  -2 1232.08   35.50
   3  -5  -2 1248.18   35.00
   3  -5  -2 1260.47   33.70
   3  -5  -2 1291.77   34.90
  -3  -5   2 1212.68   34.20
  -3   5   2 1270.97   34.30
  -3   5   2 1235.78   34.90
   3   5  -2 1256.27   34.50
   3   5  -2 1223.28   33.50
  -3   5   2 1262.07   33.60
  -3   5   2 1249.38   34.90
   3   5  -2 1213.98   34.00
   3   5  -2 1212.28   33.30
   3   5  -2 1259.37   33.80
  -2  -5   2  319.87   10.00
  -2  -5   2  331.47    9.80
   2  -5  -2  328.87   10.90
   2  -5  -2  352.76   11.00
  -2  -5   2  338.07   10.10
   2  -5  -2  342.17   11.20
  -2   5   2  349.96   10.30
   2   5  -2  342.57   10.50
   2   5  -2  331.17   10.50
   2   5  -2  335.57   10.30
  -2   5   2  340.97   10.90
  -2   5   2  348.97   10.10
   2   5  -2  367.06   11.40
  -2   5   2  345.77   10.90
   1  -5  -2 1269.77   34.50
   1  -5  -2 1197.48   34.40
   1  -5  -2 1255.97   34.70
   1  -5  -2 1238.08   34.30
   1   5  -2 1291.97   34.30
   1   5  -2 1174.08   33.80
  -1   5   2 1262.17   33.30
   1   5  -2 1236.88   34.80
  -1   5   2 1277.77   34.20
  -1   5   2 1288.57   34.40
  -1   5   2 1229.28   34.20
   1   5  -2 1234.98   34.00
  -1   5   2 1259.57   34.20
  -1   5   2 1239.28   34.20
  -1   5   2 1219.78   33.70
   0  -5  -2  108.89    5.20
   0  -5  -2  120.19    4.60
   0  -5  -2  116.89    4.20
   0  -5   2  119.19    3.60
   0  -5   2  110.79    3.50
   0  -5  -2  112.89    4.00
   0  -5  -2  111.99    5.70
   0   5  -2  119.29    4.70
   0   5   2  119.49    4.40
   0   5  -2  112.79    5.10
   0   5  -2  114.69    4.50
   0   5   2  116.99    4.40
   0   5   2  119.39    4.10
   0   5   2  115.19    4.60
   0   5  -2  120.79    4.70
   0   5   2  116.49    4.40
  -1  -5  -2  680.03   18.40
   1  -5   2  692.33   19.50
   1  -5   2  668.23   18.40
  -1  -5  -2  688.03   19.20
  -1  -5  -2  650.43   19.40
   1  -5   2  661.03   18.90
   1  -5   2  668.23   19.00
  -1  -5  -2  692.43   19.10
   1  -5   2  687.13   18.90
   1   5   2  680.03   18.40
  -1   5  -2  666.63   18.70
  -1   5  -2  632.74   18.90
   1   5   2  688.33   18.40
  -1   5  -2  688.03   19.60
  -1   5  -2  675.83   19.60
  -1   5  -2  678.33   18.60
   1   5   2  693.93   19.40
   1   5   2  682.03   19.20
  -1   5  -2  684.13   19.50
   1   5   2  666.93   19.30
  -2  -5  -2  370.16   11.70
  -2  -5  -2  375.86   11.10
   2  -5   2  384.56   12.30
   2  -5   2  379.76   11.70
  -2  -5  -2  385.46   11.80
   2  -5   2  368.46   11.90
  -2   5  -2  386.96   10.90
   2   5   2  383.76   11.90
   2   5   2  379.26   11.70
  -2   5  -2  368.66   10.60
  -2   5  -2  385.46   12.20
   2   5   2  375.26   12.10
  -2   5  -2  389.66   11.50
   2   5   2  373.46   11.90
  -2   5  -2  379.56   11.80
  -2   5  -2  396.66   12.20
   3  -5   2  184.48    6.90
  -3  -5  -2  183.58    6.30
  -3  -5  -2  174.98    6.80
   3  -5   2  171.58    7.30
  -3  -5  -2  176.68    6.80
   3  -5   2  173.08    7.20
  -3   5  -2  181.38    6.80
   3   5   2  188.38    7.20
  -3   5  -2  187.38    6.10
   3   5   2  193.18    6.60
   3   5   2  173.18    7.00
  -3   5  -2  181.78    6.60
  -3   5  -2  178.88    6.60
   3   5   2  173.58    5.50
   4  -5   2  388.26   13.10
   4  -5   2  414.16   13.70
  -4  -5  -2  383.66   12.90
  -4  -5  -2  396.46   12.40
  -4  -5  -2  415.46   13.00
  -4   5  -2  397.86   13.10
  -4   5  -2  398.06   12.40
   4   5   2  407.46   13.40
   4   5   2  390.36   13.20
  -4   5  -2  392.96   12.10
   4   5   2  416.96   12.40
  -4   5  -2  396.36   12.60
  -5  -5  -2  120.69    6.20
   5  -5   2   99.69    5.60
   5  -5   2  104.29    6.00
  -5  -5  -2  105.49    5.50
  -5  -5  -2  109.99    5.10
   5   5   2  110.49    4.70
  -5   5  -2  118.49    5.80
   5   5   2  107.99    5.80
  -5   5  -2  116.19    4.80
  -5   5  -2  101.39    6.30
  -5   5  -2  115.39    4.90
   5   5   2  113.89    5.90
   6  -5   2  342.27   12.20
   6  -5   2  332.97   12.70
  -6  -5  -2  344.57   12.00
  -6  -5  -2  346.27   12.00
   6  -5   2  342.17   12.80
  -6  -5  -2  341.97   11.40
  -6   5  -2  355.56   11.30
  -6   5  -2  339.77   12.10
   6   5   2  338.67   12.30
  -6   5  -2  345.27   11.70
  -6   5  -2  351.36   10.80
   6   5   2  334.37   12.20
   6   5   2  346.97   10.80
   7  -5   2   93.29    5.60
  -7  -5  -2   90.29    5.30
  -7  -5  -2   94.99    5.00
   7  -5   2   87.69    6.00
   7  -5   2   93.39    6.20
  -7  -5  -2   96.59    5.60
   7   5   2   84.49    5.60
  -7   5  -2   91.99    5.60
   7   5   2   86.59    5.70
  -7   5  -2   93.49    5.10
  -7   5  -2   89.49    3.90
   7   5   2   90.39    4.10
  -7   5  -2   87.69    4.70
   8  -5   2  105.59    6.70
  -8  -5  -2  109.49    6.10
   8  -5   2  104.39    5.50
  -8  -5  -2  104.99    5.80
   8  -5   2  105.89    6.50
   8  -5   2   99.49    5.90
  -8  -5  -2   98.19    5.40
  -8   5  -2  111.79    5.30
   8   5   2  104.49    5.90
  -8   5  -2  102.59    4.10
  -8   5  -2  115.59    6.20
   8   5   2  100.29    6.10
  -8   5  -2  105.49    5.70
   8   5   2  103.39    4.20
  -9  -5  -2    3.10    2.40
   9  -5   2    6.40    2.90
   9  -5   2    4.00    2.60
  -9  -5  -2    2.80    2.20
  -9  -5  -2    6.10    2.40
   9  -5   2   -0.10    1.70
  -9   5  -2    5.40    2.60
  -9   5  -2    3.90    2.00
   9   5   2    0.70    1.10
  -9   5  -2    3.30    0.90
   9   5   2    5.10    2.40
  -9   5  -2    3.50    2.50
   9   5   2    1.00    2.40
 -10  -5  -2   23.00    3.60
 -10  -5  -2   18.30    3.30
  10  -5   2   17.80    3.90
  10  -5   2   14.20    2.40
 -10  -5  -2   26.30    3.40
  10  -5   2   25.60    3.80
 -10   5  -2   19.30    3.50
 -10   5  -2   24.70    3.60
 -10   5  -2   21.80    3.00
  10   5   2   19.40    3.10
  10   5   2   25.80    3.90
 -11  -6   2   57.79    5.00
 -11  -6   2   52.29    4.60
 -11  -6   2   62.59    4.90
  11  -6  -2   49.60    4.20
  11  -6  -2   52.39    5.40
 -11   6   2   48.00    4.40
 -11   6   2   62.39    5.40
  11   6  -2   61.09    5.30
 -11   6   2   49.40    4.00
  11   6  -2   52.09    4.10
  10  -6  -2  180.68    8.70
 -10  -6   2  189.78    8.50
  10  -6  -2  180.98    8.10
 -10  -6   2  186.38    8.30
 -10  -6   2  173.28    7.90
  10  -6  -2  189.98    9.30
 -10   6   2  185.08    7.50
 -10   6   2  170.68    6.30
 -10   6   2  189.18    8.70
  10   6  -2  188.58    7.70
 -10   6   2  177.48    7.90
  10   6  -2  201.78    8.80
  -9  -6   2   65.59    4.70
  -9  -6   2   69.99    5.10
  -9  -6   2   56.39    4.80
   9  -6  -2   61.89    4.60
   9  -6  -2   62.59    5.50
   9  -6  -2   61.19    5.30
   9   6  -2   60.59    4.50
  -9   6   2   68.89    4.30
  -9   6   2   56.89    4.40
   9   6  -2   57.29    2.60
   9   6  -2   60.79    5.10
   9   6  -2   60.89    3.90
  -9   6   2   60.69    5.20
  -9   6   2   60.79    3.40
  -8  -6   2  475.75   15.80
  -8  -6   2  478.35   15.50
   8  -6  -2  502.95   17.00
  -8  -6   2  473.85   16.00
   8  -6  -2  476.35   16.50
   8  -6  -2  466.25   15.90
  -8   6   2  487.55   16.40
   8   6  -2  457.65   13.70
   8   6  -2  493.45   15.40
  -8   6   2  471.75   14.70
  -8   6   2  478.35   15.20
   8   6  -2  493.15   16.00
  -8   6   2  469.35   15.50
   8   6  -2  470.95   14.90
   7  -6  -2   64.79    5.20
   7  -6  -2   63.19    4.60
  -7  -6   2   61.69    4.40
  -7  -6   2   63.99    3.30
  -7  -6   2   67.49    4.80
   7  -6  -2   62.89    4.90
  -7  -6   2   58.59    4.10
  -7   6   2   58.99    3.90
   7   6  -2   62.39    3.90
  -7   6   2   62.39    3.60
  -7   6   2   58.69    4.80
   7   6  -2   57.39    3.00
   7   6  -2   56.79    4.20
   7   6  -2   62.19    4.70
  -7   6   2   58.29    4.20
  -7   6   2   55.19    4.40
  -6  -6   2 1286.67   35.80
  -6  -6   2 1294.17   36.90
   6  -6  -2 1329.47   38.20
  -6  -6   2 1274.57   37.40
   6  -6  -2 1351.36   37.50
   6  -6  -2 1282.07   37.70
  -6  -6   2 1294.07   36.80
  -6   6   2 1288.97   36.80
   6   6  -2 1332.07   35.60
   6   6  -2 1283.97   36.50
   6   6  -2 1329.47   36.30
  -6   6   2 1350.46   37.70
  -6   6   2 1253.77   37.20
   6   6  -2 1305.17   37.20
   5  -6  -2   29.10    3.20
   5  -6  -2   42.80    4.60
  -5  -6   2   22.80    2.70
  -5  -6   2   30.90    2.90
  -5  -6   2   28.60    2.10
   5  -6  -2   25.90    2.90
  -5   6   2   27.90    3.20
   5   6  -2   32.40    2.80
   5   6  -2   32.70    2.20
   5   6  -2   40.00    3.60
  -5   6   2   25.50    3.00
   5   6  -2   34.80    2.60
  -5   6   2   33.60    3.00
   4  -6  -2 2975.80   84.69
   4  -6  -2 3068.09   83.79
  -4  -6   2 3056.49   82.69
   4  -6  -2 3088.19   83.39
  -4  -6   2 3082.79   82.09
  -4  -6   2 2989.00   82.79
   4   6  -2 2995.90   81.89
  -4   6   2 3086.59   83.59
   4   6  -2 3103.89   82.19
   4   6  -2 3185.58   82.39
  -4   6   2 3112.19   82.09
   4   6  -2 3136.89   83.29
  -4   6   2 3149.78   83.59
  -4   6   2 3201.88   82.99
   3  -6  -2  665.33   19.80
  -3  -6   2  672.23   18.90
   3  -6  -2  644.64   20.00
   3  -6  -2  684.33   20.60
  -3  -6   2  671.93   19.30
   3   6  -2  662.43   19.10
  -3   6   2  671.13   19.90
   3   6  -2  657.13   19.00
  -3   6   2  674.73   18.80
   3   6  -2  644.34   18.20
  -3   6   2  663.33   19.90
  -3   6   2  681.33   19.30
   3   6  -2  679.63   19.60
  -2  -6   2 5805.72  153.58
  -2  -6   2 5748.62  153.08
   2   6  -2 5913.41  154.18
   2   6  -2 5863.41  153.98
   1  -6  -2 1079.09   30.30
   1  -6  -2 1058.19   30.10
   1  -6  -2 1078.59   30.00
   1  -6  -2 1005.30   30.10
  -1   6   2  999.90   30.00
  -1   6   2 1114.89   28.80
   1   6  -2 1073.49   29.60
  -1   6   2 1074.49   29.80
  -1   6   2 1070.89   29.70
   1   6  -2 1098.69   29.90
  -1   6   2 1117.19   29.70
  -1   6   2 1060.49   29.10
   1   6  -2 1107.59   29.70
   1   6  -2 1031.70   30.50
  -1   6   2 1092.09   29.70
   0  -6   2 3842.92  101.79
   0   6  -2 3891.11  103.19
   0   6  -2 3898.81  103.79
  -1  -6  -2 2266.27   59.19
   1  -6   2 2194.28   59.69
   1  -6   2 2156.58   58.89
   1  -6   2 2163.28   59.09
   1  -6   2 2172.08   58.39
  -1  -6  -2 2198.48   59.39
   1  -6   2 2184.08   59.09
  -1  -6  -2 2158.78   59.69
   1   6   2 2310.57   59.59
   1   6   2 2199.08   59.29
  -1   6  -2 2163.38   59.49
   1   6   2 2185.48   59.29
   1   6   2 2208.58   58.29
  -1   6  -2 2234.08   59.79
  -1   6  -2 2232.08   58.69
   1   6   2 2265.97   58.39
  -1   6  -2 2204.18   59.79
  -1   6  -2 2235.48   59.69
  -2  -6  -2 1688.53   46.40
   2  -6   2 1664.83   46.60
  -2  -6  -2 1747.13   45.40
   2  -6   2 1656.03   45.40
  -2  -6  -2 1731.03   46.50
   2  -6   2 1663.83   46.40
   2  -6   2 1701.93   47.10
  -2  -6  -2 1731.93   45.60
  -2   6  -2 1692.23   46.60
  -2   6  -2 1735.83   46.90
  -2   6  -2 1742.03   46.10
   2   6   2 1708.83   46.50
   2   6   2 1714.03   46.60
  -2   6  -2 1633.84   45.10
  -2   6  -2 1727.73   45.40
   2   6   2 1716.83   46.40
  -3  -6  -2 2058.89   55.79
   3  -6   2 2138.09   57.49
  -3  -6  -2 2076.59   56.49
  -3  -6  -2 2093.69   56.69
   3  -6   2 2120.19   56.69
   3  -6   2 2044.20   57.09
  -3   6  -2 2103.19   56.49
  -3   6  -2 2111.89   55.59
   3   6   2 2133.79   56.19
   3   6   2 2047.70   56.79
  -3   6  -2 2052.09   56.49
  -3   6  -2 2042.30   56.19
   3   6   2 2047.90   56.69
   3   6   2 2060.19   56.89
   3   6   2 2049.89   54.89
   4  -6   2  878.01   26.10
   4  -6   2  863.01   25.50
   4  -6   2  910.31   26.40
  -4  -6  -2  864.21   24.60
  -4  -6  -2  842.72   25.20
  -4  -6  -2  860.81   25.40
  -4   6  -2  855.21   25.30
   4   6   2  814.82   23.60
  -4   6  -2  873.91   24.90
   4   6   2  872.91   25.70
  -4   6  -2  896.41   24.40
  -4   6  -2  870.41   24.90
   4   6   2  888.21   25.50
   4   6   2  898.11   24.60
  -5  -6  -2 1848.81   51.59
  -5  -6  -2 1874.31   52.19
   5  -6   2 1960.80   53.89
  -5  -6  -2 1874.31   52.29
   5  -6   2 1877.41   52.59
   5  -6   2 1849.81   53.19
  -5   6  -2 1920.71   51.49
   5   6   2 1950.90   51.29
   5   6   2 1895.81   52.69
  -5   6  -2 1888.41   51.89
   5   6   2 1836.02   52.49
  -5   6  -2 1933.91   51.39
  -5   6  -2 1862.91   52.29
  -6  -6  -2  301.57   10.30
  -6  -6  -2  301.57   10.90
   6  -6   2  304.17   11.70
  -6  -6  -2  295.47   10.80
   6  -6   2  302.97   11.20
   6  -6   2  303.77   11.70
   6   6   2  298.57   11.00
  -6   6  -2  299.97   10.00
   6   6   2  303.67    9.60
  -6   6  -2  288.17   10.40
  -6   6  -2  299.47   10.90
   6   6   2  296.37   11.10
  -6   6  -2  300.07    9.80
   7  -6   2  923.61   27.80
  -7  -6  -2  914.41   26.70
  -7  -6  -2  920.61   27.40
   7  -6   2  946.71   28.50
   7  -6   2  895.81   28.30
  -7  -6  -2  894.11   27.30
   7   6   2  931.31   27.60
  -7   6  -2  920.31   27.50
  -7   6  -2  937.71   26.00
   7   6   2  924.31   25.70
  -7   6  -2  931.51   27.00
  -7   6  -2  917.21   26.50
   7   6   2  947.11   27.80
   8  -6   2   45.70    4.30
   8  -6   2   48.60    4.90
   8  -6   2   45.80    5.00
  -8  -6  -2   47.30    3.80
  -8  -6  -2   49.10    4.30
  -8  -6  -2   52.19    4.40
   8   6   2   53.89    4.40
  -8   6  -2   49.40    4.20
   8   6   2   46.90    2.60
  -8   6  -2   46.10    2.80
  -8   6  -2   44.70    4.50
   8   6   2   46.80    4.50
  -8   6  -2   45.60    3.50
   9  -6   2  377.36   12.80
   9  -6   2  388.66   14.90
  -9  -6  -2  351.96   13.60
   9  -6   2  374.96   13.90
  -9  -6  -2  384.86   13.20
   9  -6   2  363.76   13.50
  -9  -6  -2  379.46   12.60
   9   6   2  378.16   13.30
   9   6   2  372.76   13.30
  -9   6  -2  370.56   13.30
  -9   6  -2  373.86   13.30
  -9   6  -2  358.26   11.00
  -9   6  -2  370.86   12.20
 -10  -6  -2    1.90    2.20
  10  -6   2   -2.20    1.40
 -10  -6  -2   -1.20    2.20
  10  -6   2    0.50    2.40
 -10  -6  -2    1.40    2.20
  10  -6   2   -0.70    2.60
 -10   6  -2    0.00    2.40
  10   6   2    2.70    2.20
 -10   6  -2    1.20    2.20
  10   6   2   -0.40    1.30
  10   6   2   -2.20    2.20
  10   6   2    0.70    2.40
 -10   6  -2    1.20    1.80
  10  -7  -2   15.30    3.70
 -10  -7   2   12.70    3.00
  10  -7  -2   10.10    2.50
  10  -7  -2   15.70    3.30
 -10  -7   2   14.50    2.90
 -10  -7   2   17.60    3.40
 -10   7   2   12.90    1.90
 -10   7   2   13.90    3.10
  10   7  -2   13.90    2.70
  10   7  -2   12.80    3.10
 -10   7   2   18.70    2.70
 -10   7   2   13.70    2.90
   9  -7  -2   93.29    6.20
  -9  -7   2   88.89    5.60
   9  -7  -2   79.49    6.10
  -9  -7   2   82.99    5.40
  -9  -7   2   83.39    5.20
   9  -7  -2   92.29    5.50
  -9   7   2   81.69    4.10
  -9   7   2   94.39    5.30
   9   7  -2   92.79    5.90
   9   7  -2   76.79    3.30
  -9   7   2   83.99    7.00
  -9   7   2   85.69    4.70
   9   7  -2   86.59    4.80
   8  -7  -2    4.20    2.50
  -8  -7   2    3.00    2.30
   8  -7  -2    4.30    2.80
  -8  -7   2    4.90    2.20
   8  -7  -2    6.90    2.40
  -8  -7   2    7.10    2.40
  -8   7   2    2.10    1.90
   8   7  -2    3.10    1.20
  -8   7   2    3.10    2.50
  -8   7   2    6.50    2.20
   8   7  -2    5.30    2.40
   8   7  -2    3.70    2.10
  -8   7   2    3.30    1.70
  -7  -7   2  211.18    9.00
  -7  -7   2  220.48    8.60
  -7  -7   2  219.48    7.40
   7  -7  -2  232.28   10.10
   7  -7  -2  220.18    9.50
  -7  -7   2  232.08    8.90
   7  -7  -2  233.28    9.30
  -7   7   2  234.28    9.50
  -7   7   2  215.88    9.00
  -7   7   2  227.58    8.20
  -7   7   2  218.18    8.20
   7   7  -2  228.68    8.30
   7   7  -2  224.58    7.50
  -7   7   2  220.58    8.70
   7   7  -2  239.58    9.30
  -6  -7   2   16.50    3.20
  -6  -7   2   16.80    2.60
   6  -7  -2   13.90    2.50
   6  -7  -2   12.60    2.80
  -6  -7   2   15.40    2.50
  -6  -7   2   19.10    1.90
   6  -7  -2   15.60    2.90
   6   7  -2   18.50    2.00
  -6   7   2   15.50    2.80
   6   7  -2   20.10    3.20
  -6   7   2   14.80    2.60
  -6   7   2   18.90    3.00
   6   7  -2   16.80    2.50
  -5  -7   2  629.04   17.60
  -5  -7   2  609.54   18.50
   5  -7  -2  625.14   19.20
   5  -7  -2  635.84   21.20
  -5  -7   2  622.04   18.50
   5  -7  -2  624.34   20.90
   5   7  -2  573.74   17.70
  -5   7   2  622.54   19.40
  -5   7   2  626.24   18.60
   5   7  -2  622.94   17.90
   5   7  -2  624.94   17.90
   5   7  -2  627.54   19.00
  -5   7   2  585.54   20.00
  -4  -7   2    2.40    1.40
   4  -7  -2    3.30    2.00
   4  -7  -2    6.30    1.80
   4  -7  -2    4.50    1.80
  -4  -7   2    3.50    1.50
   4  -7  -2    2.20    1.50
  -4  -7   2    4.80    1.00
  -4   7   2    4.00    1.10
  -4   7   2    4.90    1.70
[truncated: 2,075,607 more chars]
