# Supplementary material for: Steric Pruning Unlocks Hierarchical Structuring, Thermochromism, C‐H/O Activation, and 6‐electron Redox Transmetalation in Planar Bismuth Triamides
Source: Angew Chem Int Ed Engl. 2025 Nov 17;65(1):e18367. doi: 10.1002/anie.202518367 (PMC12759222; doi:10.1002/anie.202518367)
Supplement: Supplementary file 3 — Supporting Information [file ANIE-65-e18367-s002.zip › Compound 2c.cif]

data_mo_2024_01_16_jdm_sc_w055_0m_a
_audit_creation_date               2024-01-16
_audit_creation_method
;
Olex2 1.5
(compiled 2023.08.24 svn.re1ec1418 for OlexSys, GUI svn.r6817)
;
_shelx_SHELXL_version_number       '2018/3'
_audit_contact_author_address      ?
_audit_contact_author_email        ?
_audit_contact_author_name         ''
_audit_contact_author_phone        ?
_publ_contact_author_id_orcid      ?
_publ_section_references
;
Dolomanov, O.V., Bourhis, L.J., Gildea, R.J, Howard, J.A.K. & Puschmann, H.
 (2009), J. Appl. Cryst. 42, 339-341.

Sheldrick, G.M. (2008). Acta Cryst. A64, 112-122.
;
_chemical_name_common              ?
_chemical_name_systematic          ?
_chemical_formula_moiety           'C32 H54 Bi N3 O2 Si2'
_chemical_formula_sum              'C32 H54 Bi N3 O2 Si2'
_chemical_formula_weight           777.94
_chemical_melting_point            ?
loop_
  _atom_type_symbol
  _atom_type_description
  _atom_type_scat_dispersion_real
  _atom_type_scat_dispersion_imag
  _atom_type_scat_source
 'C' 'C' 0.0033 0.0016 'International Tables Vol C Tables 4.2.6.8 and 6.1.1.4'
 'H' 'H' 0.0000 0.0000 'International Tables Vol C Tables 4.2.6.8 and 6.1.1.4'
 'Bi' 'Bi' -4.1077 10.2566
 'International Tables Vol C Tables 4.2.6.8 and 6.1.1.4'
 'N' 'N' 0.0061 0.0033 'International Tables Vol C Tables 4.2.6.8 and 6.1.1.4'
 'O' 'O' 0.0106 0.0060 'International Tables Vol C Tables 4.2.6.8 and 6.1.1.4'
 'Si' 'Si' 0.0817 0.0704 'International Tables Vol C Tables 4.2.6.8 and 6.1.1.4'

_shelx_space_group_comment
;
The symmetry employed for this shelxl refinement is uniquely defined
by the following loop, which should always be used as a source of
symmetry information in preference to the above space-group names.
They are only intended as comments.
;
_space_group_crystal_system        'monoclinic'
_space_group_IT_number             14
_space_group_name_H-M_alt          'P 1 21/n 1'
_space_group_name_Hall             '-P 2yn'
loop_
  _space_group_symop_operation_xyz
 'x, y, z'
 '-x+1/2, y+1/2, -z+1/2'
 '-x, -y, -z'
 'x-1/2, -y-1/2, z-1/2'

_cell_length_a                     17.7772(7)
_cell_length_b                     7.9231(3)
_cell_length_c                     24.4160(10)
_cell_angle_alpha                  90
_cell_angle_beta                   99.2640(10)
_cell_angle_gamma                  90
_cell_volume                       3394.2(2)
_cell_formula_units_Z              4
_cell_measurement_reflns_used      9699
_cell_measurement_temperature      125.00
_cell_measurement_theta_max        30.566
_cell_measurement_theta_min        2.821
_shelx_estimated_absorpt_T_max     0.647
_shelx_estimated_absorpt_T_min     0.524
_exptl_absorpt_coefficient_mu      5.297
_exptl_absorpt_correction_T_max    0.0691
_exptl_absorpt_correction_T_min    0.0307
_exptl_absorpt_correction_type     multi-scan
_exptl_absorpt_process_details
;
SADABS-2016/2 (Bruker,2016/2) was used for absorption correction.
wR2(int) was 0.0903 before and 0.0469 after correction.
The Ratio of minimum to maximum transmission is 0.4443.
The \l/2 correction factor is Not present.
;
_exptl_absorpt_special_details     ?
_exptl_crystal_colour              blue
_exptl_crystal_colour_primary      blue
_exptl_crystal_density_diffrn      1.522
_exptl_crystal_density_meas        ?
_exptl_crystal_density_method      ?
_exptl_crystal_description         block
_exptl_crystal_F_000               1576
_exptl_crystal_size_max            0.14
_exptl_crystal_size_mid            0.11
_exptl_crystal_size_min            0.09
_exptl_transmission_factor_max     ?
_exptl_transmission_factor_min     ?
_diffrn_reflns_av_R_equivalents    0.0305
_diffrn_reflns_av_unetI/netI       0.0150
_diffrn_reflns_Laue_measured_fraction_full  1.000
_diffrn_reflns_Laue_measured_fraction_max  0.999
_diffrn_reflns_limit_h_max         25
_diffrn_reflns_limit_h_min         -25
_diffrn_reflns_limit_k_max         11
_diffrn_reflns_limit_k_min         -11
_diffrn_reflns_limit_l_max         34
_diffrn_reflns_limit_l_min         -34
_diffrn_reflns_number              101056
_diffrn_reflns_point_group_measured_fraction_full  1.000
_diffrn_reflns_point_group_measured_fraction_max  0.999
_diffrn_reflns_theta_full          25.242
_diffrn_reflns_theta_max           30.568
_diffrn_reflns_theta_min           2.322
_diffrn_ambient_temperature        125.00
_diffrn_detector_area_resol_mean   ?
_diffrn_measured_fraction_theta_full  1.000
_diffrn_measured_fraction_theta_max  0.999
_diffrn_measurement_device         '\k--geometry diffractometer'
_diffrn_measurement_device_type    'Bruker D8 Venture'
_diffrn_measurement_method         '\f and \w scans'
_diffrn_radiation_monochromator    'multilayer mirror'
_diffrn_radiation_type             MoK\a
_diffrn_radiation_wavelength       0.71073
_diffrn_source                     'microfocus sealed tube'
_diffrn_source_current             1.4
_diffrn_source_power               0.07
_diffrn_source_type                'Incoatec I\mS 3.0'
_diffrn_source_voltage             50.0
_reflns_Friedel_coverage           0.000
_reflns_Friedel_fraction_full      .
_reflns_Friedel_fraction_max       .
_reflns_number_gt                  9439
_reflns_number_total               10417
_reflns_special_details
;
 Reflections were merged by SHELXL according to the crystal
 class for the calculation of statistics and refinement.
 
 _reflns_Friedel_fraction is defined as the number of unique
 Friedel pairs measured divided by the number that would be
 possible theoretically, ignoring centric projections and
 systematic absences.
;
# start Validation Reply Form
_vrf_PLAT410_mo_2024_01_16_jdm_sc_w055_0m_a
;
PROBLEM: Short Intra H...H Contact  H5       ..H8       .       1.86 Ang.  
RESPONSE: Protons H5 and H8 are in the "bay region" of the ligand and are 
thus forced to be in close contact.
;
# end Validation Reply Form
_reflns_threshold_expression       'I > 2\s(I)'
_computing_cell_refinement         'SAINT V8.40B (?, 2016)'
_computing_data_collection         ?
_computing_data_reduction          'SAINT V8.40B (?, 2016)'
_computing_molecular_graphics      'Olex2 1.5 (Dolomanov et al., 2009)'
_computing_publication_material    'Olex2 1.5 (Dolomanov et al., 2009)'
_computing_structure_refinement    'XL  (Sheldrick, 2008)'
_computing_structure_solution      'SHELXT 2018/2 (Sheldrick, 2018)'
_refine_diff_density_max           0.760
_refine_diff_density_min           -0.529
_refine_diff_density_rms           0.066
_refine_ls_extinction_coef         .
_refine_ls_extinction_method       none
_refine_ls_goodness_of_fit_ref     1.063
_refine_ls_hydrogen_treatment      constr
_refine_ls_matrix_type             full
_refine_ls_number_parameters       375
_refine_ls_number_reflns           10417
_refine_ls_number_restraints       0
_refine_ls_R_factor_all            0.0212
_refine_ls_R_factor_gt             0.0162
_refine_ls_restrained_S_all        1.063
_refine_ls_shift/su_max            0.004
_refine_ls_shift/su_mean           0.000
_refine_ls_structure_factor_coef   Fsqd
_refine_ls_weighting_details      
 'w=1/[\s^2^(Fo^2^)+(0.0148P)^2^+2.0032P] where P=(Fo^2^+2Fc^2^)/3'
_refine_ls_weighting_scheme        calc
_refine_ls_wR_factor_gt            0.0365
_refine_ls_wR_factor_ref           0.0395
_refine_special_details            ?
_olex2_refinement_description
;
1. Fixed Uiso
 At 1.2 times of:
  All C(H) groups
 At 1.5 times of:
  All C(H,H,H) groups
2.a Ternary CH refined with riding coordinates:
 C15(H15), C18(H18), C21(H21), C24(H24), C27(H27), C30(H30)
2.b Aromatic/amide H refined with riding coordinates:
 C2(H2), C4(H4), C5(H5), C8(H8), C9(H9), C11(H11)
2.c Idealised Me refined as rotating group:
 C13(H13A,H13B,H13C), C14(H14A,H14B,H14C), C16(H16A,H16B,H16C), C17(H17A,H17B,
 H17C), C19(H19A,H19B,H19C), C20(H20A,H20B,H20C), C22(H22A,H22B,H22C), C23(H23A,
 H23B,H23C), C25(H25A,H25B,H25C), C26(H26A,H26B,H26C), C28(H28A,H28B,H28C),
 C29(H29A,H29B,H29C), C31(H31A,H31B,H31C), C32(H32A,H32B,H32C)
;
_atom_sites_solution_hydrogens     geom
_atom_sites_solution_primary       dual
_atom_sites_solution_secondary     ?
loop_
  _atom_site_label
  _atom_site_type_symbol
  _atom_site_fract_x
  _atom_site_fract_y
  _atom_site_fract_z
  _atom_site_U_iso_or_equiv
  _atom_site_adp_type
  _atom_site_occupancy
  _atom_site_site_symmetry_order
  _atom_site_calc_flag
  _atom_site_refinement_flags_posn
  _atom_site_refinement_flags_adp
  _atom_site_refinement_flags_occupancy
  _atom_site_disorder_assembly
  _atom_site_disorder_group
 Bi1 Bi 0.53080(2) 0.69873(2) 0.24916(2) 0.02451(2) Uani 1 1 d . . . . .
 Si1 Si 0.43167(2) 0.57937(6) 0.11984(2) 0.02005(8) Uani 1 1 d . . . . .
 Si2 Si 0.66655(2) 0.67427(6) 0.37217(2) 0.02182(8) Uani 1 1 d . . . . .
 O1 O 0.18411(6) 0.97500(17) 0.12621(5) 0.0313(3) Uani 1 1 d . . . . .
 O2 O 0.54168(7) 1.16748(16) 0.48303(5) 0.0289(2) Uani 1 1 d . . . . .
 N1 N 0.42905(7) 0.71300(17) 0.17691(5) 0.0225(2) Uani 1 1 d . . . . .
 N2 N 0.45276(7) 0.88309(17) 0.27494(5) 0.0207(2) Uani 1 1 d . . . . .
 N3 N 0.58260(7) 0.77170(18) 0.33871(5) 0.0229(3) Uani 1 1 d . . . . .
 C1 C 0.37331(8) 0.82041(19) 0.18775(6) 0.0211(3) Uani 1 1 d . . . . .
 C2 C 0.30513(9) 0.8551(2) 0.15053(7) 0.0250(3) Uani 1 1 d . . . . .
 H2 H 0.299524 0.812515 0.113718 0.030 Uiso 1 1 calc R U . . .
 C3 C 0.24678(9) 0.9487(2) 0.16628(7) 0.0250(3) Uani 1 1 d . . . . .
 C4 C 0.25229(9) 1.0081(2) 0.22071(7) 0.0267(3) Uani 1 1 d . . . . .
 H4 H 0.210403 1.063571 0.232631 0.032 Uiso 1 1 calc R U . . .
 C5 C 0.31943(9) 0.9846(2) 0.25673(6) 0.0248(3) Uani 1 1 d . . . . .
 H5 H 0.323065 1.024923 0.293711 0.030 Uiso 1 1 calc R U . . .
 C6 C 0.38293(8) 0.9032(2) 0.24080(6) 0.0206(3) Uani 1 1 d . . . . .
 C7 C 0.47673(8) 0.9650(2) 0.32491(6) 0.0213(3) Uani 1 1 d . . . . .
 C8 C 0.44343(9) 1.1128(2) 0.34307(7) 0.0247(3) Uani 1 1 d . . . . .
 H8 H 0.404185 1.168193 0.318575 0.030 Uiso 1 1 calc R U . . .
 C9 C 0.46631(9) 1.1783(2) 0.39505(7) 0.0261(3) Uani 1 1 d . . . . .
 H9 H 0.441967 1.275517 0.406775 0.031 Uiso 1 1 calc R U . . .
 C10 C 0.52614(9) 1.1003(2) 0.43091(6) 0.0239(3) Uani 1 1 d . . . . .
 C11 C 0.56511(9) 0.9681(2) 0.41259(6) 0.0229(3) Uani 1 1 d . . . . .
 H11 H 0.607718 0.922226 0.436413 0.028 Uiso 1 1 calc R U . . .
 C12 C 0.54337(8) 0.8980(2) 0.35887(6) 0.0213(3) Uani 1 1 d . . . . .
 C13 C 0.12417(9) 1.0744(2) 0.14160(8) 0.0311(4) Uani 1 1 d . . . . .
 H13A H 0.083921 1.088652 0.109443 0.047 Uiso 1 1 calc R U . . .
 H13B H 0.144103 1.185272 0.154480 0.047 Uiso 1 1 calc R U . . .
 H13C H 0.103218 1.017672 0.171481 0.047 Uiso 1 1 calc R U . . .
 C14 C 0.60742(10) 1.1046(3) 0.51835(7) 0.0326(4) Uani 1 1 d . . . . .
 H14A H 0.652887 1.127743 0.501611 0.049 Uiso 1 1 calc R U . . .
 H14B H 0.602257 0.982585 0.523127 0.049 Uiso 1 1 calc R U . . .
 H14C H 0.612288 1.160337 0.554585 0.049 Uiso 1 1 calc R U . . .
 C15 C 0.33556(9) 0.4887(2) 0.08858(7) 0.0253(3) Uani 1 1 d . . . . .
 H15 H 0.306554 0.582117 0.067180 0.030 Uiso 1 1 calc R U . . .
 C16 C 0.28718(10) 0.4294(3) 0.13150(8) 0.0379(4) Uani 1 1 d . . . . .
 H16A H 0.309730 0.327175 0.149880 0.057 Uiso 1 1 calc R U . . .
 H16B H 0.235301 0.404848 0.112870 0.057 Uiso 1 1 calc R U . . .
 H16C H 0.285584 0.518324 0.159192 0.057 Uiso 1 1 calc R U . . .
 C17 C 0.34270(10) 0.3469(2) 0.04681(8) 0.0335(4) Uani 1 1 d . . . . .
 H17A H 0.375572 0.384487 0.020587 0.050 Uiso 1 1 calc R U . . .
 H17B H 0.292093 0.319050 0.026505 0.050 Uiso 1 1 calc R U . . .
 H17C H 0.365001 0.246771 0.066689 0.050 Uiso 1 1 calc R U . . .
 C18 C 0.50156(9) 0.4040(2) 0.14604(7) 0.0260(3) Uani 1 1 d . . . . .
 H18 H 0.546103 0.461041 0.168890 0.031 Uiso 1 1 calc R U . . .
 C19 C 0.53397(10) 0.3086(2) 0.10005(8) 0.0324(4) Uani 1 1 d . . . . .
 H19A H 0.492494 0.250494 0.076019 0.049 Uiso 1 1 calc R U . . .
 H19B H 0.571611 0.225639 0.116895 0.049 Uiso 1 1 calc R U . . .
 H19C H 0.558416 0.388946 0.077961 0.049 Uiso 1 1 calc R U . . .
 C20 C 0.47172(12) 0.2767(3) 0.18493(8) 0.0383(4) Uani 1 1 d . . . . .
 H20A H 0.450898 0.337628 0.214055 0.058 Uiso 1 1 calc R U . . .
 H20B H 0.513623 0.203866 0.201907 0.058 Uiso 1 1 calc R U . . .
 H20C H 0.431617 0.207483 0.163624 0.058 Uiso 1 1 calc R U . . .
 C21 C 0.47183(9) 0.7009(2) 0.06431(7) 0.0254(3) Uani 1 1 d . . . . .
 H21 H 0.480667 0.618031 0.035113 0.030 Uiso 1 1 calc R U . . .
 C22 C 0.54915(11) 0.7808(2) 0.08729(8) 0.0348(4) Uani 1 1 d . . . . .
 H22A H 0.542216 0.866538 0.114981 0.052 Uiso 1 1 calc R U . . .
 H22B H 0.570537 0.833660 0.056915 0.052 Uiso 1 1 calc R U . . .
 H22C H 0.584051 0.693321 0.104628 0.052 Uiso 1 1 calc R U . . .
 C23 C 0.41730(12) 0.8355(3) 0.03606(8) 0.0376(4) Uani 1 1 d . . . . .
 H23A H 0.369586 0.781946 0.018895 0.056 Uiso 1 1 calc R U . . .
 H23B H 0.440708 0.892751 0.007453 0.056 Uiso 1 1 calc R U . . .
 H23C H 0.406642 0.918005 0.063706 0.056 Uiso 1 1 calc R U . . .
 C24 C 0.66109(9) 0.6130(2) 0.44675(6) 0.0252(3) Uani 1 1 d . . . . .
 H24 H 0.673885 0.717119 0.469507 0.030 Uiso 1 1 calc R U . . .
 C25 C 0.58113(10) 0.5589(2) 0.45624(8) 0.0315(4) Uani 1 1 d . . . . .
 H25A H 0.545307 0.652254 0.446458 0.047 Uiso 1 1 calc R U . . .
 H25B H 0.582618 0.529212 0.495362 0.047 Uiso 1 1 calc R U . . .
 H25C H 0.564507 0.460861 0.432950 0.047 Uiso 1 1 calc R U . . .
 C26 C 0.72013(10) 0.4798(2) 0.47023(7) 0.0328(4) Uani 1 1 d . . . . .
 H26A H 0.707183 0.371614 0.451639 0.049 Uiso 1 1 calc R U . . .
 H26B H 0.720149 0.467094 0.510161 0.049 Uiso 1 1 calc R U . . .
 H26C H 0.770805 0.515585 0.463912 0.049 Uiso 1 1 calc R U . . .
 C27 C 0.75283(9) 0.8149(2) 0.37280(7) 0.0280(3) Uani 1 1 d . . . . .
 H27 H 0.798241 0.743179 0.386571 0.034 Uiso 1 1 calc R U . . .
 C28 C 0.75784(10) 0.9675(2) 0.41156(8) 0.0358(4) Uani 1 1 d . . . . .
 H28A H 0.806458 1.025683 0.411417 0.054 Uiso 1 1 calc R U . . .
 H28B H 0.754578 0.929587 0.449311 0.054 Uiso 1 1 calc R U . . .
 H28C H 0.715708 1.045022 0.398792 0.054 Uiso 1 1 calc R U . . .
 C29 C 0.76210(12) 0.8714(3) 0.31419(8) 0.0422(5) Uani 1 1 d . . . . .
 H29A H 0.763931 0.771959 0.290569 0.063 Uiso 1 1 calc R U . . .
 H29B H 0.809488 0.935753 0.315890 0.063 Uiso 1 1 calc R U . . .
 H29C H 0.718791 0.942553 0.298668 0.063 Uiso 1 1 calc R U . . .
 C30 C 0.68102(9) 0.4850(2) 0.32708(7) 0.0275(3) Uani 1 1 d . . . . .
 H30 H 0.672216 0.526923 0.287943 0.033 Uiso 1 1 calc R U . . .
 C31 C 0.76286(10) 0.4136(3) 0.33738(8) 0.0346(4) Uani 1 1 d . . . . .
 H31A H 0.798616 0.501019 0.329467 0.052 Uiso 1 1 calc R U . . .
 H31B H 0.766010 0.316444 0.313012 0.052 Uiso 1 1 calc R U . . .
 H31C H 0.775934 0.378059 0.376187 0.052 Uiso 1 1 calc R U . . .
 C32 C 0.62362(11) 0.3415(2) 0.32920(8) 0.0339(4) Uani 1 1 d . . . . .
 H32A H 0.632241 0.289991 0.366179 0.051 Uiso 1 1 calc R U . . .
 H32B H 0.630246 0.256057 0.301348 0.051 Uiso 1 1 calc R U . . .
 H32C H 0.571688 0.386750 0.321441 0.051 Uiso 1 1 calc R U . . .

loop_
  _atom_site_aniso_label
  _atom_site_aniso_U_11
  _atom_site_aniso_U_22
  _atom_site_aniso_U_33
  _atom_site_aniso_U_23
  _atom_site_aniso_U_13
  _atom_site_aniso_U_12
 Bi1 0.01951(3) 0.03250(3) 0.02032(3) -0.00464(2) -0.00037(2) 0.00666(2)
 Si1 0.01781(17) 0.02247(19) 0.01959(18) -0.00114(15) 0.00221(14) 0.00058(15)
 Si2 0.01770(17) 0.0261(2) 0.02101(19) 0.00014(16) 0.00125(14) 0.00217(15)
 O1 0.0216(5) 0.0406(7) 0.0291(6) -0.0056(5) -0.0040(4) 0.0098(5)
 O2 0.0315(6) 0.0301(6) 0.0238(5) -0.0058(5) 0.0002(5) 0.0028(5)
 N1 0.0186(5) 0.0269(7) 0.0213(6) -0.0022(5) 0.0010(4) 0.0035(5)
 N2 0.0183(5) 0.0246(6) 0.0192(5) -0.0007(5) 0.0027(4) 0.0011(5)
 N3 0.0195(6) 0.0283(7) 0.0202(6) -0.0014(5) 0.0011(5) 0.0030(5)
 C1 0.0192(6) 0.0242(7) 0.0197(6) 0.0007(5) 0.0028(5) 0.0017(5)
 C2 0.0217(7) 0.0308(8) 0.0212(7) -0.0028(6) -0.0001(5) 0.0042(6)
 C3 0.0190(6) 0.0293(8) 0.0255(7) -0.0002(6) -0.0007(5) 0.0038(6)
 C4 0.0200(7) 0.0330(9) 0.0271(7) -0.0023(6) 0.0036(6) 0.0054(6)
 C5 0.0210(7) 0.0314(8) 0.0221(7) -0.0033(6) 0.0039(5) 0.0025(6)
 C6 0.0182(6) 0.0241(7) 0.0189(6) 0.0001(5) 0.0012(5) 0.0022(5)
 C7 0.0202(6) 0.0239(7) 0.0196(6) -0.0003(5) 0.0023(5) 0.0010(5)
 C8 0.0223(7) 0.0252(8) 0.0257(7) 0.0005(6) 0.0013(5) 0.0033(6)
 C9 0.0262(7) 0.0243(8) 0.0275(8) -0.0023(6) 0.0037(6) 0.0026(6)
 C10 0.0245(7) 0.0244(7) 0.0223(7) -0.0025(6) 0.0020(5) -0.0018(6)
 C11 0.0212(6) 0.0252(7) 0.0217(7) -0.0011(6) 0.0009(5) 0.0003(6)
 C12 0.0200(6) 0.0228(7) 0.0208(6) -0.0006(6) 0.0024(5) -0.0004(5)
 C13 0.0215(7) 0.0326(9) 0.0374(9) -0.0021(7) -0.0010(6) 0.0068(6)
 C14 0.0301(8) 0.0404(10) 0.0255(8) -0.0066(7) -0.0010(6) -0.0005(7)
 C15 0.0205(7) 0.0289(8) 0.0259(7) -0.0031(6) 0.0015(5) -0.0016(6)
 C16 0.0275(8) 0.0483(11) 0.0389(10) -0.0017(9) 0.0082(7) -0.0104(8)
 C17 0.0286(8) 0.0321(9) 0.0371(9) -0.0100(7) -0.0029(7) -0.0009(7)
 C18 0.0244(7) 0.0256(8) 0.0265(7) -0.0019(6) -0.0004(6) 0.0029(6)
 C19 0.0264(8) 0.0304(9) 0.0390(9) -0.0091(7) 0.0010(7) 0.0063(7)
 C20 0.0458(11) 0.0323(10) 0.0355(10) 0.0075(8) 0.0022(8) 0.0029(8)
 C21 0.0268(7) 0.0255(7) 0.0250(7) 0.0007(6) 0.0080(6) 0.0002(6)
 C22 0.0301(8) 0.0350(10) 0.0415(10) 0.0002(8) 0.0125(7) -0.0060(7)
 C23 0.0389(10) 0.0369(10) 0.0380(10) 0.0137(8) 0.0095(8) 0.0056(8)
 C24 0.0246(7) 0.0268(8) 0.0232(7) 0.0014(6) 0.0012(5) 0.0010(6)
 C25 0.0313(8) 0.0316(9) 0.0330(9) 0.0020(7) 0.0094(7) -0.0009(7)
 C26 0.0348(9) 0.0341(9) 0.0275(8) 0.0043(7) -0.0007(7) 0.0065(7)
 C27 0.0212(7) 0.0326(9) 0.0303(8) 0.0025(7) 0.0040(6) 0.0005(6)
 C28 0.0287(8) 0.0332(9) 0.0458(10) -0.0031(8) 0.0066(7) -0.0061(7)
 C29 0.0371(10) 0.0540(13) 0.0375(10) 0.0084(9) 0.0120(8) -0.0064(9)
 C30 0.0253(7) 0.0309(8) 0.0254(7) -0.0007(6) 0.0013(6) 0.0077(6)
 C31 0.0300(8) 0.0399(10) 0.0334(9) -0.0027(8) 0.0038(7) 0.0131(8)
 C32 0.0342(9) 0.0288(9) 0.0367(9) -0.0040(7) -0.0001(7) 0.0036(7)

_geom_special_details
;
 All esds (except the esd in the dihedral angle between two l.s. planes)
 are estimated using the full covariance matrix.  The cell esds are taken
 into account individually in the estimation of esds in distances, angles
 and torsion angles; correlations between esds in cell parameters are only
 used when they are defined by crystal symmetry.  An approximate (isotropic)
 treatment of cell esds is used for estimating esds involving l.s. planes.
;
loop_
  _geom_bond_atom_site_label_1
  _geom_bond_atom_site_label_2
  _geom_bond_distance
  _geom_bond_site_symmetry_2
  _geom_bond_publ_flag
 Bi1 N1 2.3172(13) . ?
 Bi1 N2 2.1762(13) . ?
 Bi1 N3 2.3053(13) . ?
 Si1 N1 1.7566(14) . ?
 Si1 C15 1.8968(16) . ?
 Si1 C18 1.9046(17) . ?
 Si1 C21 1.8938(16) . ?
 Si2 N3 1.7602(14) . ?
 Si2 C24 1.9020(16) . ?
 Si2 C27 1.8937(17) . ?
 Si2 C30 1.9025(17) . ?
 O1 C3 1.3751(18) . ?
 O1 C13 1.423(2) . ?
 O2 C10 1.3660(19) . ?
 O2 C14 1.426(2) . ?
 N1 C1 1.3641(19) . ?
 N2 C6 1.3886(18) . ?
 N2 C7 1.3870(19) . ?
 N3 C12 1.357(2) . ?
 C1 C2 1.420(2) . ?
 C1 C6 1.437(2) . ?
 C2 H2 0.9500 . ?
 C2 C3 1.380(2) . ?
 C3 C4 1.398(2) . ?
 C4 H4 0.9500 . ?
 C4 C5 1.376(2) . ?
 C5 H5 0.9500 . ?
 C5 C6 1.408(2) . ?
 C7 C8 1.416(2) . ?
 C7 C12 1.434(2) . ?
 C8 H8 0.9500 . ?
 C8 C9 1.371(2) . ?
 C9 H9 0.9500 . ?
 C9 C10 1.407(2) . ?
 C10 C11 1.370(2) . ?
 C11 H11 0.9500 . ?
 C11 C12 1.419(2) . ?
 C13 H13A 0.9800 . ?
 C13 H13B 0.9800 . ?
 C13 H13C 0.9800 . ?
 C14 H14A 0.9800 . ?
 C14 H14B 0.9800 . ?
 C14 H14C 0.9800 . ?
 C15 H15 1.0000 . ?
 C15 C16 1.532(2) . ?
 C15 C17 1.536(2) . ?
 C16 H16A 0.9800 . ?
 C16 H16B 0.9800 . ?
 C16 H16C 0.9800 . ?
 C17 H17A 0.9800 . ?
 C17 H17B 0.9800 . ?
 C17 H17C 0.9800 . ?
 C18 H18 1.0000 . ?
 C18 C19 1.540(2) . ?
 C18 C20 1.537(3) . ?
 C19 H19A 0.9800 . ?
 C19 H19B 0.9800 . ?
 C19 H19C 0.9800 . ?
 C20 H20A 0.9800 . ?
 C20 H20B 0.9800 . ?
 C20 H20C 0.9800 . ?
 C21 H21 1.0000 . ?
 C21 C22 1.535(2) . ?
 C21 C23 1.529(2) . ?
 C22 H22A 0.9800 . ?
 C22 H22B 0.9800 . ?
 C22 H22C 0.9800 . ?
 C23 H23A 0.9800 . ?
 C23 H23B 0.9800 . ?
 C23 H23C 0.9800 . ?
 C24 H24 1.0000 . ?
 C24 C25 1.537(2) . ?
 C24 C26 1.533(2) . ?
 C25 H25A 0.9800 . ?
 C25 H25B 0.9800 . ?
 C25 H25C 0.9800 . ?
 C26 H26A 0.9800 . ?
 C26 H26B 0.9800 . ?
 C26 H26C 0.9800 . ?
 C27 H27 1.0000 . ?
 C27 C28 1.529(3) . ?
 C27 C29 1.533(3) . ?
 C28 H28A 0.9800 . ?
 C28 H28B 0.9800 . ?
 C28 H28C 0.9800 . ?
 C29 H29A 0.9800 . ?
 C29 H29B 0.9800 . ?
 C29 H29C 0.9800 . ?
 C30 H30 1.0000 . ?
 C30 C31 1.543(2) . ?
 C30 C32 1.534(3) . ?
 C31 H31A 0.9800 . ?
 C31 H31B 0.9800 . ?
 C31 H31C 0.9800 . ?
 C32 H32A 0.9800 . ?
 C32 H32B 0.9800 . ?
 C32 H32C 0.9800 . ?

loop_
  _geom_angle_atom_site_label_1
  _geom_angle_atom_site_label_2
  _geom_angle_atom_site_label_3
  _geom_angle
  _geom_angle_site_symmetry_1
  _geom_angle_site_symmetry_3
  _geom_angle_publ_flag
 N2 Bi1 N1 74.43(5) . . ?
 N2 Bi1 N3 74.53(5) . . ?
 N3 Bi1 N1 148.59(5) . . ?
 N1 Si1 C15 114.23(7) . . ?
 N1 Si1 C18 105.80(7) . . ?
 N1 Si1 C21 108.82(7) . . ?
 C15 Si1 C18 110.83(8) . . ?
 C21 Si1 C15 108.87(7) . . ?
 C21 Si1 C18 108.10(7) . . ?
 N3 Si2 C24 112.72(7) . . ?
 N3 Si2 C27 111.77(7) . . ?
 N3 Si2 C30 105.11(7) . . ?
 C24 Si2 C30 112.67(8) . . ?
 C27 Si2 C24 107.97(7) . . ?
 C27 Si2 C30 106.47(8) . . ?
 C3 O1 C13 116.81(13) . . ?
 C10 O2 C14 116.77(13) . . ?
 Si1 N1 Bi1 117.22(6) . . ?
 C1 N1 Bi1 112.66(10) . . ?
 C1 N1 Si1 130.00(11) . . ?
 C6 N2 Bi1 116.97(10) . . ?
 C7 N2 Bi1 116.65(9) . . ?
 C7 N2 C6 126.34(13) . . ?
 Si2 N3 Bi1 120.64(7) . . ?
 C12 N3 Bi1 112.27(10) . . ?
 C12 N3 Si2 127.01(11) . . ?
 N1 C1 C2 124.64(14) . . ?
 N1 C1 C6 118.35(13) . . ?
 C2 C1 C6 117.00(13) . . ?
 C1 C2 H2 119.1 . . ?
 C3 C2 C1 121.89(14) . . ?
 C3 C2 H2 119.1 . . ?
 O1 C3 C2 116.26(14) . . ?
 O1 C3 C4 123.39(14) . . ?
 C2 C3 C4 120.34(14) . . ?
 C3 C4 H4 120.6 . . ?
 C5 C4 C3 118.88(14) . . ?
 C5 C4 H4 120.6 . . ?
 C4 C5 H5 118.8 . . ?
 C4 C5 C6 122.44(14) . . ?
 C6 C5 H5 118.8 . . ?
 N2 C6 C1 116.98(13) . . ?
 N2 C6 C5 124.45(13) . . ?
 C5 C6 C1 118.27(13) . . ?
 N2 C7 C8 125.31(14) . . ?
 N2 C7 C12 116.35(13) . . ?
 C8 C7 C12 118.23(14) . . ?
 C7 C8 H8 119.1 . . ?
 C9 C8 C7 121.76(15) . . ?
 C9 C8 H8 119.1 . . ?
 C8 C9 H9 120.3 . . ?
 C8 C9 C10 119.47(15) . . ?
 C10 C9 H9 120.3 . . ?
 O2 C10 C9 115.33(14) . . ?
 O2 C10 C11 124.40(14) . . ?
 C11 C10 C9 120.26(14) . . ?
 C10 C11 H11 119.2 . . ?
 C10 C11 C12 121.60(14) . . ?
 C12 C11 H11 119.2 . . ?
 N3 C12 C7 119.21(13) . . ?
 N3 C12 C11 122.98(14) . . ?
 C11 C12 C7 117.80(14) . . ?
 O1 C13 H13A 109.5 . . ?
 O1 C13 H13B 109.5 . . ?
 O1 C13 H13C 109.5 . . ?
 H13A C13 H13B 109.5 . . ?
 H13A C13 H13C 109.5 . . ?
 H13B C13 H13C 109.5 . . ?
 O2 C14 H14A 109.5 . . ?
 O2 C14 H14B 109.5 . . ?
 O2 C14 H14C 109.5 . . ?
 H14A C14 H14B 109.5 . . ?
 H14A C14 H14C 109.5 . . ?
 H14B C14 H14C 109.5 . . ?
 Si1 C15 H15 106.6 . . ?
 C16 C15 Si1 114.15(12) . . ?
 C16 C15 H15 106.6 . . ?
 C16 C15 C17 110.20(15) . . ?
 C17 C15 Si1 112.26(11) . . ?
 C17 C15 H15 106.6 . . ?
 C15 C16 H16A 109.5 . . ?
 C15 C16 H16B 109.5 . . ?
 C15 C16 H16C 109.5 . . ?
 H16A C16 H16B 109.5 . . ?
 H16A C16 H16C 109.5 . . ?
 H16B C16 H16C 109.5 . . ?
 C15 C17 H17A 109.5 . . ?
 C15 C17 H17B 109.5 . . ?
 C15 C17 H17C 109.5 . . ?
 H17A C17 H17B 109.5 . . ?
 H17A C17 H17C 109.5 . . ?
 H17B C17 H17C 109.5 . . ?
 Si1 C18 H18 105.8 . . ?
 C19 C18 Si1 114.42(12) . . ?
 C19 C18 H18 105.8 . . ?
 C20 C18 Si1 114.51(12) . . ?
 C20 C18 H18 105.8 . . ?
 C20 C18 C19 109.58(15) . . ?
 C18 C19 H19A 109.5 . . ?
 C18 C19 H19B 109.5 . . ?
 C18 C19 H19C 109.5 . . ?
 H19A C19 H19B 109.5 . . ?
 H19A C19 H19C 109.5 . . ?
 H19B C19 H19C 109.5 . . ?
 C18 C20 H20A 109.5 . . ?
 C18 C20 H20B 109.5 . . ?
 C18 C20 H20C 109.5 . . ?
 H20A C20 H20B 109.5 . . ?
 H20A C20 H20C 109.5 . . ?
 H20B C20 H20C 109.5 . . ?
 Si1 C21 H21 107.3 . . ?
 C22 C21 Si1 111.51(12) . . ?
 C22 C21 H21 107.3 . . ?
 C23 C21 Si1 113.13(12) . . ?
 C23 C21 H21 107.3 . . ?
 C23 C21 C22 110.03(15) . . ?
 C21 C22 H22A 109.5 . . ?
 C21 C22 H22B 109.5 . . ?
 C21 C22 H22C 109.5 . . ?
 H22A C22 H22B 109.5 . . ?
 H22A C22 H22C 109.5 . . ?
 H22B C22 H22C 109.5 . . ?
 C21 C23 H23A 109.5 . . ?
 C21 C23 H23B 109.5 . . ?
 C21 C23 H23C 109.5 . . ?
 H23A C23 H23B 109.5 . . ?
 H23A C23 H23C 109.5 . . ?
 H23B C23 H23C 109.5 . . ?
 Si2 C24 H24 106.2 . . ?
 C25 C24 Si2 113.97(11) . . ?
 C25 C24 H24 106.2 . . ?
 C26 C24 Si2 113.35(11) . . ?
 C26 C24 H24 106.2 . . ?
 C26 C24 C25 110.22(14) . . ?
 C24 C25 H25A 109.5 . . ?
 C24 C25 H25B 109.5 . . ?
 C24 C25 H25C 109.5 . . ?
 H25A C25 H25B 109.5 . . ?
 H25A C25 H25C 109.5 . . ?
 H25B C25 H25C 109.5 . . ?
 C24 C26 H26A 109.5 . . ?
 C24 C26 H26B 109.5 . . ?
 C24 C26 H26C 109.5 . . ?
 H26A C26 H26B 109.5 . . ?
 H26A C26 H26C 109.5 . . ?
 H26B C26 H26C 109.5 . . ?
 Si2 C27 H27 106.1 . . ?
 C28 C27 Si2 115.88(12) . . ?
 C28 C27 H27 106.1 . . ?
 C28 C27 C29 110.02(16) . . ?
 C29 C27 Si2 111.89(13) . . ?
 C29 C27 H27 106.1 . . ?
 C27 C28 H28A 109.5 . . ?
 C27 C28 H28B 109.5 . . ?
 C27 C28 H28C 109.5 . . ?
 H28A C28 H28B 109.5 . . ?
 H28A C28 H28C 109.5 . . ?
 H28B C28 H28C 109.5 . . ?
 C27 C29 H29A 109.5 . . ?
 C27 C29 H29B 109.5 . . ?
 C27 C29 H29C 109.5 . . ?
 H29A C29 H29B 109.5 . . ?
 H29A C29 H29C 109.5 . . ?
 H29B C29 H29C 109.5 . . ?
 Si2 C30 H30 106.0 . . ?
 C31 C30 Si2 113.97(12) . . ?
 C31 C30 H30 106.0 . . ?
 C32 C30 Si2 114.33(12) . . ?
 C32 C30 H30 106.0 . . ?
 C32 C30 C31 109.75(15) . . ?
 C30 C31 H31A 109.5 . . ?
 C30 C31 H31B 109.5 . . ?
 C30 C31 H31C 109.5 . . ?
 H31A C31 H31B 109.5 . . ?
 H31A C31 H31C 109.5 . . ?
 H31B C31 H31C 109.5 . . ?
 C30 C32 H32A 109.5 . . ?
 C30 C32 H32B 109.5 . . ?
 C30 C32 H32C 109.5 . . ?
 H32A C32 H32B 109.5 . . ?
 H32A C32 H32C 109.5 . . ?
 H32B C32 H32C 109.5 . . ?

loop_
  _geom_torsion_atom_site_label_1
  _geom_torsion_atom_site_label_2
  _geom_torsion_atom_site_label_3
  _geom_torsion_atom_site_label_4
  _geom_torsion
  _geom_torsion_site_symmetry_1
  _geom_torsion_site_symmetry_2
  _geom_torsion_site_symmetry_3
  _geom_torsion_site_symmetry_4
  _geom_torsion_publ_flag
 Bi1 N1 C1 C2 179.13(13) . . . . ?
 Bi1 N1 C1 C6 -1.93(17) . . . . ?
 Bi1 N2 C6 C1 -9.31(18) . . . . ?
 Bi1 N2 C6 C5 164.31(13) . . . . ?
 Bi1 N2 C7 C8 165.15(12) . . . . ?
 Bi1 N2 C7 C12 -11.08(17) . . . . ?
 Bi1 N3 C12 C7 1.69(18) . . . . ?
 Bi1 N3 C12 C11 -178.42(12) . . . . ?
 Si1 N1 C1 C2 -5.2(2) . . . . ?
 Si1 N1 C1 C6 173.78(12) . . . . ?
 Si2 N3 C12 C7 178.46(11) . . . . ?
 Si2 N3 C12 C11 -1.6(2) . . . . ?
 O1 C3 C4 C5 -175.80(16) . . . . ?
 O2 C10 C11 C12 176.41(15) . . . . ?
 N1 Si1 C15 C16 -42.34(16) . . . . ?
 N1 Si1 C15 C17 -168.67(12) . . . . ?
 N1 Si1 C21 C22 53.78(13) . . . . ?
 N1 Si1 C21 C23 -70.89(14) . . . . ?
 N1 C1 C2 C3 172.00(16) . . . . ?
 N1 C1 C6 N2 7.4(2) . . . . ?
 N1 C1 C6 C5 -166.66(15) . . . . ?
 N2 C7 C8 C9 174.42(15) . . . . ?
 N2 C7 C12 N3 6.0(2) . . . . ?
 N2 C7 C12 C11 -173.92(14) . . . . ?
 N3 Si2 C27 C28 71.81(15) . . . . ?
 N3 Si2 C27 C29 -55.41(15) . . . . ?
 C1 C2 C3 O1 179.29(15) . . . . ?
 C1 C2 C3 C4 -2.2(3) . . . . ?
 C2 C1 C6 N2 -173.60(14) . . . . ?
 C2 C1 C6 C5 12.4(2) . . . . ?
 C2 C3 C4 C5 5.8(3) . . . . ?
 C3 C4 C5 C6 0.1(3) . . . . ?
 C4 C5 C6 N2 177.15(16) . . . . ?
 C4 C5 C6 C1 -9.3(2) . . . . ?
 C6 N2 C7 C8 -17.2(2) . . . . ?
 C6 N2 C7 C12 166.60(14) . . . . ?
 C6 C1 C2 C3 -7.0(2) . . . . ?
 C7 N2 C6 C1 173.02(14) . . . . ?
 C7 N2 C6 C5 -13.4(3) . . . . ?
 C7 C8 C9 C10 2.1(2) . . . . ?
 C8 C7 C12 N3 -170.53(14) . . . . ?
 C8 C7 C12 C11 9.6(2) . . . . ?
 C8 C9 C10 O2 -175.88(15) . . . . ?
 C8 C9 C10 C11 5.0(2) . . . . ?
 C9 C10 C11 C12 -4.6(2) . . . . ?
 C10 C11 C12 N3 177.27(15) . . . . ?
 C10 C11 C12 C7 -2.8(2) . . . . ?
 C12 C7 C8 C9 -9.4(2) . . . . ?
 C13 O1 C3 C2 -178.75(16) . . . . ?
 C13 O1 C3 C4 2.8(2) . . . . ?
 C14 O2 C10 C9 -172.96(15) . . . . ?
 C14 O2 C10 C11 6.1(2) . . . . ?
 C15 Si1 N1 Bi1 142.38(8) . . . . ?
 C15 Si1 N1 C1 -33.16(17) . . . . ?
 C15 Si1 C21 C22 178.85(12) . . . . ?
 C15 Si1 C21 C23 54.19(15) . . . . ?
 C18 Si1 N1 Bi1 20.20(9) . . . . ?
 C18 Si1 N1 C1 -155.34(14) . . . . ?
 C18 Si1 C15 C16 77.04(15) . . . . ?
 C18 Si1 C15 C17 -49.29(14) . . . . ?
 C18 Si1 C21 C22 -60.68(14) . . . . ?
 C18 Si1 C21 C23 174.65(13) . . . . ?
 C21 Si1 N1 Bi1 -95.74(8) . . . . ?
 C21 Si1 N1 C1 88.71(15) . . . . ?
 C21 Si1 C15 C16 -164.19(13) . . . . ?
 C21 Si1 C15 C17 69.48(14) . . . . ?
 C24 Si2 N3 Bi1 -136.22(8) . . . . ?
 C24 Si2 N3 C12 47.25(16) . . . . ?
 C24 Si2 C27 C28 -52.71(15) . . . . ?
 C24 Si2 C27 C29 -179.94(13) . . . . ?
 C27 Si2 N3 Bi1 101.95(9) . . . . ?
 C27 Si2 N3 C12 -74.58(15) . . . . ?
 C30 Si2 N3 Bi1 -13.14(10) . . . . ?
 C30 Si2 N3 C12 170.33(14) . . . . ?
 C30 Si2 C27 C28 -173.93(13) . . . . ?
 C30 Si2 C27 C29 58.84(15) . . . . ?

_shelx_res_file
;
TITL mo_2024_01_16_JDM_SC_W055_0m_a.res in P2(1)/n
    mo_2024_01_16_jdm_sc_w055_0m_a.res
    created by SHELXL-2018/3 at 20:54:42 on 16-Jan-2024
REM Old TITL mo_2024_01_16_JDM_SC_W055_0m in P2(1)/n
REM SHELXT solution in P2(1)/n: R1 0.107, Rweak 0.004, Alpha 0.038
REM <I/s> 0.679 for 528 systematic absences, Orientation as input
REM Formula found by SHELXT: C32 Bi N4 O Si2
CELL 0.71073 17.7772 7.9231 24.416 90 99.264 90
ZERR 4 0.0007 0.0003 0.001 0 0.001 0
LATT 1
SYMM 0.5-X,0.5+Y,0.5-Z
SFAC C H Bi N O Si
UNIT 128 216 4 12 8 8

L.S. 10
PLAN  12
SIZE 0.09 0.11 0.14
TEMP -148.15
CONF
BOND
LIST 4
fmap 2
MORE -1
BOND $H
ACTA
REM <olex2.extras>
REM <HklSrc "%.\\mo_2024_01_16_JDM_SC_W055_0m_a.hkl">
REM </olex2.extras>

WGHT    0.014800    2.003200
FVAR       0.24133
BI1   3    0.530805    0.698729    0.249159    11.00000    0.01951    0.03250 =
         0.02032   -0.00464   -0.00037    0.00666
SI1   6    0.431667    0.579370    0.119838    11.00000    0.01781    0.02247 =
         0.01959   -0.00114    0.00221    0.00058
SI2   6    0.666550    0.674274    0.372175    11.00000    0.01770    0.02615 =
         0.02101    0.00014    0.00125    0.00217
O1    5    0.184111    0.974999    0.126208    11.00000    0.02159    0.04056 =
         0.02915   -0.00564   -0.00403    0.00985
O2    5    0.541675    1.167484    0.483034    11.00000    0.03155    0.03007 =
         0.02377   -0.00576    0.00022    0.00281
N1    4    0.429052    0.713001    0.176907    11.00000    0.01858    0.02690 =
         0.02134   -0.00222    0.00096    0.00350
N2    4    0.452761    0.883086    0.274936    11.00000    0.01827    0.02462 =
         0.01917   -0.00070    0.00274    0.00113
N3    4    0.582597    0.771701    0.338706    11.00000    0.01947    0.02826 =
         0.02018   -0.00136    0.00109    0.00297
C1    1    0.373310    0.820410    0.187747    11.00000    0.01916    0.02424 =
         0.01969    0.00074    0.00282    0.00167
C2    1    0.305129    0.855061    0.150528    11.00000    0.02170    0.03083 =
         0.02117   -0.00283   -0.00011    0.00423
AFIX  43
H2    2    0.299524    0.812515    0.113718    11.00000   -1.20000
AFIX   0
C3    1    0.246780    0.948740    0.166282    11.00000    0.01897    0.02926 =
         0.02548   -0.00023   -0.00072    0.00384
C4    1    0.252291    1.008052    0.220710    11.00000    0.01998    0.03303 =
         0.02713   -0.00230    0.00357    0.00543
AFIX  43
H4    2    0.210403    1.063571    0.232631    11.00000   -1.20000
AFIX   0
C5    1    0.319426    0.984650    0.256730    11.00000    0.02101    0.03141 =
         0.02209   -0.00329    0.00392    0.00254
AFIX  43
H5    2    0.323065    1.024923    0.293711    11.00000   -1.20000
AFIX   0
C6    1    0.382928    0.903216    0.240798    11.00000    0.01825    0.02406 =
         0.01887    0.00013    0.00123    0.00216
C7    1    0.476726    0.964973    0.324907    11.00000    0.02018    0.02392 =
         0.01960   -0.00027    0.00225    0.00105
C8    1    0.443434    1.112838    0.343069    11.00000    0.02228    0.02524 =
         0.02571    0.00049    0.00130    0.00326
AFIX  43
H8    2    0.404185    1.168193    0.318575    11.00000   -1.20000
AFIX   0
C9    1    0.466313    1.178291    0.395054    11.00000    0.02623    0.02426 =
         0.02751   -0.00230    0.00366    0.00260
AFIX  43
H9    2    0.441967    1.275517    0.406775    11.00000   -1.20000
AFIX   0
C10   1    0.526138    1.100319    0.430908    11.00000    0.02445    0.02435 =
         0.02235   -0.00254    0.00202   -0.00180
C11   1    0.565110    0.968111    0.412585    11.00000    0.02116    0.02516 =
         0.02166   -0.00111    0.00089    0.00030
AFIX  43
H11   2    0.607718    0.922226    0.436413    11.00000   -1.20000
AFIX   0
C12   1    0.543369    0.898044    0.358870    11.00000    0.01996    0.02279 =
         0.02082   -0.00057    0.00239   -0.00039
C13   1    0.124171    1.074388    0.141602    11.00000    0.02145    0.03263 =
         0.03743   -0.00211   -0.00105    0.00680
AFIX 137
H13A  2    0.083921    1.088652    0.109443    11.00000   -1.50000
H13B  2    0.144103    1.185272    0.154480    11.00000   -1.50000
H13C  2    0.103218    1.017672    0.171481    11.00000   -1.50000
AFIX   0
C14   1    0.607416    1.104624    0.518350    11.00000    0.03008    0.04038 =
         0.02552   -0.00663   -0.00101   -0.00046
AFIX 137
H14A  2    0.652887    1.127743    0.501611    11.00000   -1.50000
H14B  2    0.602257    0.982585    0.523127    11.00000   -1.50000
H14C  2    0.612288    1.160337    0.554585    11.00000   -1.50000
AFIX   0
C15   1    0.335560    0.488696    0.088579    11.00000    0.02051    0.02891 =
         0.02586   -0.00308    0.00148   -0.00162
AFIX  13
H15   2    0.306554    0.582117    0.067180    11.00000   -1.20000
AFIX   0
C16   1    0.287184    0.429418    0.131498    11.00000    0.02748    0.04826 =
         0.03888   -0.00174    0.00821   -0.01040
AFIX 137
H16A  2    0.309730    0.327175    0.149880    11.00000   -1.50000
H16B  2    0.235301    0.404848    0.112870    11.00000   -1.50000
H16C  2    0.285584    0.518324    0.159192    11.00000   -1.50000
AFIX   0
C17   1    0.342703    0.346919    0.046809    11.00000    0.02860    0.03206 =
         0.03708   -0.01000   -0.00293   -0.00088
AFIX 137
H17A  2    0.375572    0.384487    0.020587    11.00000   -1.50000
H17B  2    0.292093    0.319050    0.026505    11.00000   -1.50000
H17C  2    0.365001    0.246771    0.066689    11.00000   -1.50000
AFIX   0
C18   1    0.501564    0.404016    0.146044    11.00000    0.02441    0.02563 =
         0.02654   -0.00187   -0.00043    0.00294
AFIX  13
H18   2    0.546103    0.461041    0.168890    11.00000   -1.20000
AFIX   0
C19   1    0.533969    0.308594    0.100046    11.00000    0.02636    0.03041 =
         0.03901   -0.00911    0.00101    0.00633
AFIX 137
H19A  2    0.492494    0.250494    0.076019    11.00000   -1.50000
H19B  2    0.571611    0.225639    0.116895    11.00000   -1.50000
H19C  2    0.558416    0.388946    0.077961    11.00000   -1.50000
AFIX   0
C20   1    0.471722    0.276715    0.184931    11.00000    0.04579    0.03234 =
         0.03547    0.00747    0.00220    0.00289
AFIX 137
H20A  2    0.450898    0.337628    0.214055    11.00000   -1.50000
H20B  2    0.513623    0.203866    0.201907    11.00000   -1.50000
H20C  2    0.431617    0.207483    0.163624    11.00000   -1.50000
AFIX   0
C21   1    0.471830    0.700893    0.064311    11.00000    0.02679    0.02551 =
         0.02504    0.00074    0.00804    0.00019
AFIX  13
H21   2    0.480667    0.618031    0.035113    11.00000   -1.20000
AFIX   0
C22   1    0.549149    0.780830    0.087286    11.00000    0.03006    0.03503 =
         0.04149    0.00020    0.01251   -0.00602
AFIX 137
H22A  2    0.542216    0.866538    0.114981    11.00000   -1.50000
H22B  2    0.570537    0.833660    0.056915    11.00000   -1.50000
H22C  2    0.584051    0.693321    0.104628    11.00000   -1.50000
AFIX   0
C23   1    0.417297    0.835478    0.036055    11.00000    0.03894    0.03685 =
         0.03797    0.01368    0.00946    0.00562
AFIX 137
H23A  2    0.369586    0.781946    0.018895    11.00000   -1.50000
H23B  2    0.440708    0.892751    0.007453    11.00000   -1.50000
H23C  2    0.406642    0.918005    0.063706    11.00000   -1.50000
AFIX   0
C24   1    0.661092    0.613016    0.446754    11.00000    0.02459    0.02679 =
         0.02321    0.00141    0.00117    0.00096
AFIX  13
H24   2    0.673885    0.717119    0.469507    11.00000   -1.20000
AFIX   0
C25   1    0.581133    0.558933    0.456241    11.00000    0.03133    0.03160 =
         0.03305    0.00202    0.00938   -0.00094
AFIX 137
H25A  2    0.545307    0.652254    0.446458    11.00000   -1.50000
H25B  2    0.582618    0.529212    0.495362    11.00000   -1.50000
H25C  2    0.564507    0.460861    0.432950    11.00000   -1.50000
AFIX   0
C26   1    0.720132    0.479813    0.470234    11.00000    0.03483    0.03406 =
         0.02754    0.00431   -0.00072    0.00654
AFIX 137
H26A  2    0.707183    0.371614    0.451639    11.00000   -1.50000
H26B  2    0.720149    0.467094    0.510161    11.00000   -1.50000
H26C  2    0.770805    0.515585    0.463912    11.00000   -1.50000
AFIX   0
C27   1    0.752831    0.814868    0.372797    11.00000    0.02118    0.03260 =
         0.03026    0.00251    0.00395    0.00047
AFIX  13
H27   2    0.798241    0.743179    0.386571    11.00000   -1.20000
AFIX   0
C28   1    0.757844    0.967496    0.411560    11.00000    0.02865    0.03321 =
         0.04578   -0.00308    0.00662   -0.00607
AFIX 137
H28A  2    0.806458    1.025683    0.411417    11.00000   -1.50000
H28B  2    0.754578    0.929587    0.449311    11.00000   -1.50000
H28C  2    0.715708    1.045022    0.398792    11.00000   -1.50000
AFIX   0
C29   1    0.762096    0.871381    0.314195    11.00000    0.03714    0.05401 =
         0.03749    0.00839    0.01202   -0.00637
AFIX 137
H29A  2    0.763931    0.771959    0.290569    11.00000   -1.50000
H29B  2    0.809488    0.935753    0.315890    11.00000   -1.50000
H29C  2    0.718791    0.942553    0.298668    11.00000   -1.50000
AFIX   0
C30   1    0.681025    0.484963    0.327081    11.00000    0.02533    0.03087 =
         0.02536   -0.00074    0.00128    0.00768
AFIX  13
H30   2    0.672216    0.526923    0.287943    11.00000   -1.20000
AFIX   0
C31   1    0.762864    0.413611    0.337376    11.00000    0.03001    0.03988 =
         0.03340   -0.00272    0.00381    0.01311
AFIX 137
H31A  2    0.798616    0.501019    0.329467    11.00000   -1.50000
H31B  2    0.766010    0.316444    0.313012    11.00000   -1.50000
H31C  2    0.775934    0.378059    0.376187    11.00000   -1.50000
AFIX   0
C32   1    0.623616    0.341484    0.329204    11.00000    0.03423    0.02884 =
         0.03673   -0.00404   -0.00005    0.00364
AFIX 137
H32A  2    0.632241    0.289991    0.366179    11.00000   -1.50000
H32B  2    0.630246    0.256057    0.301348    11.00000   -1.50000
H32C  2    0.571688    0.386750    0.321441    11.00000   -1.50000
AFIX   0
HKLF 4


REM  mo_2024_01_16_JDM_SC_W055_0m_a.res in P2(1)/n
REM wR2 = 0.039502, GooF = S = 1.06348, Restrained GooF = 1.06348 for all data
REM R1 = 0.016191 for 9439 Fo > 4sig(Fo) and 0.021225 for all 10417 data
REM 375 parameters refined using 0 restraints

END

WGHT      0.0148      2.0031

REM Highest difference peak  0.760,  deepest hole -0.529,  1-sigma level  0.066
Q1    1   0.5227  0.5890  0.2489  11.00000  0.05    0.76
Q2    1   0.5344  0.8123  0.2517  11.00000  0.05    0.66
Q3    1   0.5006  0.6461  0.2573  11.00000  0.05    0.60
Q4    1   0.4042  0.7002  0.2509  11.00000  0.05    0.59
Q5    1   0.5344  0.9037  0.2492  11.00000  0.05    0.51
Q6    1   0.5007  0.8245  0.2655  11.00000  0.05    0.47
Q7    1   0.5218  0.7010  0.2144  11.00000  0.05    0.44
Q8    1   0.3583  0.9564  0.2479  11.00000  0.05    0.42
Q9    1   0.2791  0.9586  0.2402  11.00000  0.05    0.41
Q10   1   0.3827  0.8660  0.2137  11.00000  0.05    0.41
Q11   1   0.5364  0.6560  0.2846  11.00000  0.05    0.41
Q12   1   0.5515  0.7820  0.2261  11.00000  0.05    0.41
;
_shelx_res_checksum                34746
_shelx_hkl_file
;
  -2   0   0 6799.02  261.37
   2   0   0 6846.81  265.67
  -3   0   0    0.10    0.50
  -3   0   0    0.60    0.70
  -3   0   0    0.50    0.60
   3   0   0    0.30    0.70
   3   0   0    0.40    0.60
   3   0   0    0.50    0.50
   3   0   0    0.60    0.60
   3   0   0    1.00    0.70
   3   0   0    0.90    0.60
  -3   0   0   -0.50    0.50
  -3   0   0    0.10    0.60
   4   0   0 5271.67  125.09
   5   0   0    2.10    0.90
   5   0   0    2.40    1.20
   5   0   0    2.60    1.00
  -5   0   0    1.90    1.20
   5   0   0    0.90    0.90
   5   0   0    3.20    1.20
  -5   0   0    2.50    1.10
  -5   0   0    3.20    1.20
  -5   0   0    3.10    1.10
   5   0   0    4.10    1.10
  -5   0   0    2.70    1.10
  -6   0   0  111.89    5.10
  -6   0   0  115.09    5.90
  -6   0   0  110.69    5.20
   6   0   0  105.99    5.20
   6   0   0  109.79    5.10
   6   0   0  114.99    6.10
   6   0   0  108.89    5.70
  -6   0   0  106.59    5.00
   6   0   0  108.39    5.00
   6   0   0  114.39    5.30
  -6   0   0  118.59    5.40
  -7   0   0    5.10    1.50
   7   0   0    2.10    1.20
   7   0   0    3.90    1.60
   7   0   0    3.50    1.30
   7   0   0    0.30    1.20
   7   0   0    3.40    1.60
   7   0   0    3.30    1.80
  -7   0   0    2.80    1.40
  -7   0   0    2.50    1.40
  -7   0   0    1.80    1.30
   8   0   0  386.56   13.10
   8   0   0  362.16   12.20
  -8   0   0  395.96   13.00
   8   0   0  401.86   13.10
   8   0   0  379.56   12.60
   8   0   0  385.16   13.80
  -8   0   0  390.16   12.80
  -8   0   0  372.96   12.70
  -8   0   0  378.76   12.70
  -9   0   0   -0.80    1.00
   9   0   0    3.60    2.10
   9   0   0    1.10    1.50
  -9   0   0    1.10    1.50
  -9   0   0    3.30    2.00
  -9   0   0    0.20    1.50
   9   0   0    2.10    1.40
 -10   0   0 1709.93   42.10
 -10   0   0 1683.23   44.70
  10   0   0 1657.93   44.40
  10   0   0 1737.43   45.30
 -10   0   0 1701.63   44.70
 -10   0   0 1740.23   40.90
 -10   0   0 1671.63   44.90
  10   0   0 1755.02   46.50
 -11   0   0    1.30    1.10
 -11   0   0    1.00    1.00
 -11   0   0    5.80    2.40
 -11   0   0    2.40    1.90
 -11   0   0    4.60    2.50
 -11   0   0    2.90    0.90
  11   0   0    2.80    2.50
  11   0   0    1.60    2.50
  12   0   0  559.84   18.60
 -12   0   0  569.44   16.20
  12   0   0  558.94   20.30
  12   0   0  576.14   19.40
 -12   0   0  595.04   19.00
 -12   0   0  594.14   19.40
 -12   0   0  568.14   14.40
 -12   0   0  562.84   18.80
  13   0   0   -0.30    3.10
  13   0   0    1.10    2.40
 -13   0   0    3.60    2.60
 -13   0   0    2.90    4.40
 -13   0   0    1.60    2.10
  13   0   0    5.00    2.40
  14   0   0 2209.58   57.99
 -14   0   0 2250.67   58.29
  14   0   0 2185.58   58.89
 -14   0   0 2242.68   55.19
 -14   0   0 2225.48   58.69
 -14   0   0 2204.28   58.79
  14   0   0 2232.08   60.59
 -15   0   0    1.30    1.60
  15   0   0    1.60    3.50
 -15   0   0    1.60    2.80
 -15   0   0    3.30    2.90
  15   0   0    0.80    2.80
 -15   0   0   -1.30    1.10
 -15   0   0    1.30    3.40
  15   0   0   -2.10    2.10
 -16   0   0  814.82   26.00
  16   0   0  757.32   27.00
  16   0   0  793.82   25.00
 -16   0   0  753.02   24.80
 -16   0   0  782.92   25.50
 -16   0   0  766.62   19.90
 -16   0   0  770.52   21.50
  16   0   0  808.82   26.20
  17   0   0   -0.30    2.80
  17   0   0    1.70    2.80
 -17   0   0   -0.40    2.40
 -17   0   0   -2.30    2.60
 -17   0   0    0.70    1.10
 -17   0   0    0.30    3.30
  17   0   0    0.50    3.80
  18   0   0  755.12   27.00
 -18   0   0  726.03   25.10
 -18   0   0  757.22   25.40
 -18   0   0  751.92   24.60
 -18   0   0  715.93   18.50
  18   0   0  724.73   24.20
 -18   0   0  704.73   22.10
 -19   0   0   -0.40    1.00
 -19   0   0    1.60    1.40
  19   0   0    5.60    4.20
 -19   0   0    0.10    3.20
 -19   0   0   -1.50    3.20
  19   0   0    4.70    3.80
  19   0   0   -0.10    3.00
 -20   0   0  632.14   23.30
  20   0   0  658.33   23.10
 -20   0   0  619.04   22.60
  20   0   0  667.43   25.50
  20   0   0  680.03   24.10
  21   0   0    1.60    3.60
  21   0   0    6.90    4.40
 -21   0   0   -0.70    3.40
  21   0   0    1.40    4.30
 -21   0   0    0.60    3.40
  22   0   0  287.07   14.80
 -22   0   0  287.67   14.50
 -22   0   0  266.37   13.50
  22   0   0  258.47   15.30
  22   0   0  272.27   13.30
 -23   0   0    3.30    4.30
  23   0   0    3.10    4.90
  23   0   0   -2.20    2.90
 -23   0   0   -1.90    5.60
  23   0   0    4.80    4.30
  24   0   0   19.60    5.70
 -24   0   0   15.20    4.90
 -24   0   0   12.00    4.70
  24   0   0   14.00    4.70
  25   0   0   -3.50    3.60
 -25   0   0   -2.10    4.10
  25   0   0   -2.60    3.40
  25   0   0   -4.80    3.30
 -25   0   0    2.20    4.10
   0  -1   0    1.60    0.60
   0  -1   0    0.20    0.40
   0  -1   0    0.70    0.50
   0  -1   0    1.00    0.40
   0  -1   0    1.50    0.50
   0   1   0    1.70    0.70
   0   1   0    0.30    0.40
   0   1   0    1.10    0.50
   1  -1   0  629.14   15.80
  -1  -1   0  618.94   15.10
  -1  -1   0  603.54   15.50
   1  -1   0  626.84   15.90
  -1  -1   0  612.44   16.10
   1  -1   0  607.24   15.80
   1  -1   0  643.74   15.50
  -1  -1   0  628.24   15.50
  -1  -1   0  612.54   15.80
   1   1   0  631.04   16.20
   1   1   0  619.04   15.90
  -1   1   0  632.14   15.00
   1   1   0  624.74   15.80
   1   1   0  609.94   15.40
  -1   1   0  603.24   15.80
  -1   1   0  634.24   15.90
  -1   1   0  620.64   15.80
  -1   1   0  627.84   15.50
   1   1   0  620.04   15.50
  -2  -1   0  296.47    8.50
  -2  -1   0  294.17    8.10
  -2  -1   0  283.37    8.50
   2  -1   0  297.87    8.30
  -2  -1   0  291.67    8.60
   2  -1   0  293.27    8.40
  -2  -1   0  283.77    8.50
  -2  -1   0  292.77    8.40
   2  -1   0  290.57    8.90
   2  -1   0  294.27    7.90
   2   1   0  283.77    8.60
   2   1   0  290.97    8.40
  -2   1   0  277.57    8.20
   2   1   0  292.07    8.50
   2   1   0  289.97    8.10
  -2   1   0  288.37    8.40
  -2   1   0  290.27    8.00
   2   1   0  287.67    7.80
  -2   1   0  278.17    8.40
   2   1   0  291.47    8.70
  -3  -1   0  304.97    9.10
  -3  -1   0  316.37    9.40
   3  -1   0  301.97    9.50
  -3  -1   0  313.57    8.90
   3  -1   0  307.37    8.10
   3  -1   0  295.37    9.10
  -3  -1   0  299.67    9.20
   3  -1   0  304.67    9.00
   3  -1   0  313.17    9.20
  -3  -1   0  319.57    9.00
  -3  -1   0  299.07    9.30
   3   1   0  296.57    9.30
  -3   1   0  298.07    9.20
  -3   1   0  292.37    8.00
   3   1   0  304.57    9.20
  -3   1   0  297.07    8.20
  -3   1   0  300.17    9.20
   3   1   0  282.97    8.70
  -3   1   0  298.37    8.90
   3   1   0  304.57    9.20
   3   1   0  303.57    9.30
  -3   1   0  295.27    9.40
   3   1   0  308.07    8.80
   4  -1   0  789.42   20.70
  -4  -1   0  767.72   20.70
   4  -1   0  805.12   21.40
   4  -1   0  780.42   19.70
   4  -1   0  814.72   21.20
  -4  -1   0  791.72   21.00
  -4  -1   0  757.52   21.20
   4  -1   0  807.72   19.40
  -4  -1   0  815.52   20.80
   4  -1   0  781.52   21.10
  -4  -1   0  793.22   21.10
  -4   1   0  823.62   21.30
  -4   1   0  782.62   20.50
   4   1   0  777.62   21.30
   4   1   0  785.62   20.70
  -4   1   0  816.02   19.60
   4   1   0  788.62   21.10
  -4   1   0  786.52   19.80
   4   1   0  795.82   20.60
  -4   1   0  808.12   21.50
   4   1   0  813.02   21.00
   4   1   0  761.32   21.40
   4   1   0  763.62   19.60
   5  -1   0  677.43   20.00
   5  -1   0  662.63   18.90
  -5  -1   0  677.33   18.10
  -5  -1   0  655.53   18.70
  -5  -1   0  670.93   19.10
   5  -1   0  648.04   18.20
   5  -1   0  657.83   18.60
   5  -1   0  674.33   18.70
  -5  -1   0  651.43   18.70
   5  -1   0  672.63   17.30
  -5  -1   0  680.63   18.40
  -5  -1   0  656.93   18.10
   5  -1   0  660.93   16.50
  -5  -1   0  689.33   18.80
   5   1   0  680.03   16.40
  -5   1   0  671.23   16.60
   5   1   0  667.33   18.20
  -5   1   0  650.83   18.10
  -5   1   0  661.73   17.40
   5   1   0  693.63   18.80
   5   1   0  669.13   18.90
   5   1   0  675.13   19.30
   5   1   0  661.33   18.90
  -5   1   0  656.83   19.00
  -5   1   0  689.83   19.10
  -5   1   0  658.33   18.90
  -6  -1   0 3275.67   77.99
  -6  -1   0 3235.28   77.59
  -6  -1   0 3169.48   77.29
  -6  -1   0 3085.89   78.79
  -6  -1   0 3237.68   78.39
   6  -1   0 3166.08   78.19
  -6  -1   0 3108.39   78.29
   6  -1   0 3165.38   77.79
   6  -1   0 3226.38   78.29
   6  -1   0 3193.28   78.59
  -6  -1   0 3342.07   78.89
   6  -1   0 3208.08   78.29
   6  -1   0 3241.48   76.69
   6   1   0 3289.17   78.69
  -6   1   0 3182.58   77.59
  -6   1   0 3160.08   76.89
  -6   1   0 3236.78   78.89
   6   1   0 3274.77   79.19
  -6   1   0 3277.77   75.59
   6   1   0 3288.57   77.89
   6   1   0 3177.48   78.29
  -6   1   0 3157.78   78.49
  -6   1   0 3240.78   78.49
   6   1   0 3343.47   78.99
   7  -1   0   15.90    2.10
   7  -1   0   17.10    2.70
  -7  -1   0   19.50    2.60
   7  -1   0   17.50    2.80
  -7  -1   0   21.80    2.80
   7  -1   0   13.90    2.40
  -7  -1   0   18.30    2.20
   7  -1   0   19.40    2.80
  -7  -1   0   17.50    2.60
   7   1   0   23.80    3.00
  -7   1   0   19.70    2.60
  -7   1   0   15.50    2.50
  -7   1   0   18.00    1.40
   7   1   0   21.40    3.00
   7   1   0   12.70    2.40
   7   1   0   17.70    2.70
   8  -1   0 3879.11   95.39
   8  -1   0 4119.09   98.09
  -8  -1   0 4035.50   96.89
   8  -1   0 3909.91   96.79
  -8  -1   0 4011.20   97.19
  -8  -1   0 3892.61   95.49
  -8  -1   0 3901.11   96.29
   8  -1   0 4108.39   98.79
   8  -1   0 4054.19   97.29
   8   1   0 3993.90   97.59
   8   1   0 4039.00   98.29
  -8   1   0 4084.09   93.49
  -8   1   0 3886.21   97.19
   8   1   0 3953.70   97.39
  -8   1   0 4039.10   96.39
  -8   1   0 3942.31   95.69
   8   1   0 4035.80   98.39
  -9  -1   0   47.60    3.50
   9  -1   0   49.80    3.50
   9  -1   0   49.00    4.20
  -9  -1   0   44.10    4.30
  -9  -1   0   44.20    3.90
  -9  -1   0   54.19    4.30
  -9   1   0   48.30    3.60
  -9   1   0   49.70    2.30
   9   1   0   40.00    4.10
  -9   1   0   49.40    4.00
   9   1   0   47.10    4.80
  -9   1   0   47.50    4.20
  10  -1   0  901.91   26.80
  10  -1   0  946.51   25.40
 -10  -1   0  940.31   26.80
  10  -1   0  962.40   27.90
 -10  -1   0  890.01   25.90
 -10  -1   0  933.41   26.60
 -10  -1   0  897.81   24.80
 -10   1   0  911.81   26.00
 -10   1   0  915.01   22.70
  10   1   0  899.71   27.90
  10   1   0  902.91   26.90
 -10   1   0  911.31   26.90
  11  -1   0    7.20    2.60
  11  -1   0    7.00    2.10
  11  -1   0    8.00    3.00
 -11  -1   0    7.00    2.50
 -11  -1   0    8.80    2.70
 -11  -1   0    7.20    2.60
 -11  -1   0    9.20    2.10
 -11   1   0   10.20    1.30
 -11   1   0    5.40    2.10
  11   1   0    6.40    2.70
  11   1   0    6.60    2.90
 -11   1   0   10.40    2.70
 -12  -1   0  854.41   25.40
  12  -1   0  820.12   23.80
 -12  -1   0  800.72   24.60
  12  -1   0  863.51   25.80
  12  -1   0  841.92   26.50
 -12  -1   0  806.82   22.90
 -12  -1   0  801.72   27.50
 -12   1   0  826.72   20.60
 -12   1   0  819.72   24.60
  12   1   0  808.92   25.30
 -12   1   0  828.42   25.50
  12   1   0  814.52   26.70
  12   1   0  825.12   25.60
 -13  -1   0   33.40    4.70
 -13  -1   0   28.40    4.50
 -13  -1   0   40.80    4.80
  13  -1   0   32.50    4.10
  13  -1   0   24.30    4.40
 -13  -1   0   31.60    3.40
  13  -1   0   33.30    5.20
 -13   1   0   29.10    4.50
 -13   1   0   31.20    2.10
  13   1   0   28.70    4.70
  13   1   0   25.60    4.70
  13   1   0   28.90    4.60
 -13   1   0   36.20    4.50
 -13   1   0   28.90    2.40
  14  -1   0  634.14   22.60
 -14  -1   0  622.34   20.90
  14  -1   0  665.03   21.90
 -14  -1   0  628.44   21.40
 -14  -1   0  616.94   21.20
  14  -1   0  648.64   20.10
 -14   1   0  640.24   21.70
  14   1   0  649.34   22.00
  14   1   0  654.23   23.30
  14   1   0  646.84   21.80
 -14   1   0  622.34   16.80
 -14   1   0  649.43   20.80
 -14   1   0  622.04   16.30
 -14   1   0  647.34   18.90
 -15  -1   0   64.29    6.40
  15  -1   0   70.89    7.10
 -15  -1   0   77.49    7.20
 -15  -1   0   64.59    6.10
  15  -1   0   55.19    6.70
  15  -1   0   68.49    5.60
  15   1   0   67.49    6.30
 -15   1   0   63.89    3.30
 -15   1   0   59.29    2.70
  15   1   0   61.29    7.50
 -15   1   0   60.69    4.50
 -15   1   0   70.49    6.00
  15   1   0   59.39    6.20
 -15   1   0   56.69    6.20
  16  -1   0   19.90    4.60
  16  -1   0   14.50    4.80
 -16  -1   0   18.30    4.30
 -16  -1   0   18.40    4.30
  16  -1   0   17.30    3.60
 -16  -1   0   22.90    4.50
 -16   1   0   17.70    1.60
  16   1   0   17.70    5.40
  16   1   0   21.20    4.60
  16   1   0   24.70    4.60
 -16   1   0   17.70    1.80
 -16   1   0   14.50    2.30
 -16   1   0   19.80    4.10
 -16   1   0   20.20    4.50
 -16   1   0   17.60    2.60
 -17  -1   0   39.20    5.60
 -17  -1   0   41.10    5.90
  17  -1   0   37.50    6.70
  17  -1   0   44.50    6.30
 -17  -1   0   38.60    5.80
  17  -1   0   48.70    5.40
 -17   1   0   34.80    5.20
  17   1   0   40.40    5.90
 -17   1   0   27.60    2.90
 -17   1   0   32.50    5.50
  17   1   0   33.20    9.00
  17   1   0   32.80    5.70
 -17   1   0   28.40    3.20
  18  -1   0  252.37   13.10
 -18  -1   0  245.48   12.40
  18  -1   0  257.07   11.40
 -18  -1   0  246.68   13.20
  18  -1   0  278.57   14.70
 -18  -1   0  246.48   12.50
 -18   1   0  248.38   12.00
  18   1   0  268.37   15.30
  18   1   0  246.88   12.80
 -18   1   0  250.77   13.00
  18   1   0  245.28   14.60
  19  -1   0   61.29    7.40
  19  -1   0   80.29    6.50
 -19  -1   0   64.09    7.70
  19  -1   0   61.59    8.40
 -19  -1   0   70.29    7.40
 -19  -1   0   68.99    7.40
 -19   1   0   67.39    6.80
 -19   1   0   56.99    7.00
  19   1   0   57.79    7.10
  19   1   0   71.89    9.10
  20  -1   0  183.88   10.10
  20  -1   0  167.88   11.20
 -20  -1   0  183.68   11.50
 -20  -1   0  189.18   11.20
  20  -1   0  190.58   12.80
 -20  -1   0  181.68   10.70
 -20  -1   0  171.58    6.30
  20   1   0  190.28   12.80
 -20   1   0  192.48   11.70
  20   1   0  196.78   11.60
  20   1   0  194.68   12.00
 -20   1   0  182.88   10.50
  21  -1   0  111.69   10.40
 -21  -1   0   93.49    4.30
 -21  -1   0  110.69    9.10
 -21  -1   0  103.79    9.00
  21  -1   0  104.69    7.90
 -21  -1   0  104.39    8.80
  21  -1   0  113.19    9.40
  21   1   0  111.49    9.20
  21   1   0   98.69    9.20
  21   1   0   96.49   10.10
 -21   1   0  106.19   10.70
 -21   1   0  115.29    8.60
 -22  -1   0  364.36   16.10
  22  -1   0  357.86   17.90
  22  -1   0  362.76   16.90
 -22  -1   0  363.66   16.70
 -22   1   0  361.06   17.00
 -22   1   0  350.36   15.50
  22   1   0  341.97   16.40
  22   1   0  368.46   18.30
  22   1   0  358.46   16.30
 -23  -1   0    0.20    3.90
 -23  -1   0    0.90    3.80
  23  -1   0    3.60    4.70
  23  -1   0    5.00    4.50
  23   1   0    5.90    4.50
  23   1   0    3.70    4.00
 -23   1   0   10.90    4.70
  23   1   0   12.50    5.50
 -23   1   0    6.60    4.10
  24  -1   0  212.98   13.10
 -24  -1   0  197.58   12.00
 -24  -1   0  193.88   12.00
 -24   1   0  228.08   12.40
  24   1   0  209.08   21.30
 -24   1   0  200.68   12.60
  24   1   0  202.38   12.70
  24   1   0  221.38   12.60
   0  -2   0 1321.57   33.40
   0  -2   0 1314.27   33.80
   0  -2   0 1334.07   33.20
   0  -2   0 1330.97   33.40
   0  -2   0 1370.16   32.70
   0   2   0 1342.57   34.10
   0   2   0 1354.16   32.90
   0   2   0 1307.17   33.10
   1  -2   0  296.07    9.30
   1  -2   0  314.17    9.50
  -1  -2   0  302.37    9.10
   1  -2   0  303.57    8.30
  -1  -2   0  298.87    9.00
   1  -2   0  290.27    9.40
  -1  -2   0  308.37    9.10
   1   2   0  300.67   10.10
  -1   2   0  300.47    9.60
  -1   2   0  300.47    9.80
   1   2   0  292.77    9.30
  -1   2   0  311.67    8.50
  -1   2   0  281.07    9.20
   1   2   0  314.57    9.90
   1   2   0  291.17    8.80
  -1   2   0  293.37    8.60
  -2  -2   0 7117.49  166.48
   2  -2   0 7184.18  166.18
  -2  -2   0 6929.21  166.88
   2   2   0 7101.19  167.28
   3  -2   0  539.25   15.30
  -3  -2   0  517.25   14.00
  -3  -2   0  516.75   15.40
   3  -2   0  534.45   15.40
   3  -2   0  535.15   14.60
   3  -2   0  497.75   15.90
   3  -2   0  537.05   14.50
  -3  -2   0  512.85   15.10
  -3  -2   0  527.55   14.60
  -3  -2   0  504.05   15.20
   3   2   0  536.95   15.80
   3   2   0  528.35   15.30
   3   2   0  523.25   13.60
   3   2   0  505.05   14.90
   3   2   0  537.75   15.50
  -3   2   0  522.05   14.70
  -3   2   0  537.25   14.70
   3   2   0  522.95   15.00
  -3   2   0  506.45   15.20
  -3   2   0  501.85   15.10
  -4  -2   0  662.93   18.70
   4  -2   0  650.93   18.50
  -4  -2   0  636.34   18.50
  -4  -2   0  613.14   18.40
  -4  -2   0  653.83   17.90
   4  -2   0  668.63   18.50
   4  -2   0  661.63   18.00
  -4  -2   0  654.83   17.40
   4  -2   0  635.44   19.20
   4  -2   0  666.93   17.30
   4   2   0  650.63   18.40
   4   2   0  641.94   18.40
   4   2   0  631.94   17.50
  -4   2   0  660.53   17.60
   4   2   0  634.04   18.70
   4   2   0  630.54   16.90
  -4   2   0  628.44   18.20
  -4   2   0  627.84   18.50
   4   2   0  675.63   19.00
   5  -2   0   42.60    3.70
   5  -2   0   44.80    3.50
  -5  -2   0   44.70    3.10
   5  -2   0   40.30    3.30
  -5  -2   0   37.70    3.20
   5  -2   0   48.30    3.60
  -5  -2   0   42.00    3.30
  -5  -2   0   40.90    3.30
   5  -2   0   38.70    2.50
  -5  -2   0   41.30    3.60
   5   2   0   36.50    3.10
  -5   2   0   42.60    2.80
   5   2   0   38.00    2.80
  -5   2   0   39.40    3.10
   5   2   0   36.30    3.50
  -5   2   0   36.50    3.20
   5   2   0   36.00    2.80
   5   2   0   37.10    3.50
  -5   2   0   38.10    2.10
   5   2   0   43.00    3.50
  -6  -2   0  507.95   15.30
   6  -2   0  534.25   16.10
   6  -2   0  503.55   15.60
  -6  -2   0  505.55   15.70
  -6  -2   0  514.65   16.20
  -6  -2   0  505.45   15.30
   6  -2   0  505.55   13.70
   6  -2   0  506.35   16.60
   6  -2   0  511.75   15.70
  -6   2   0  506.35   15.90
  -6   2   0  524.75   16.80
   6   2   0  502.35   15.00
  -6   2   0  511.45   15.30
   6   2   0  493.45   14.40
   6   2   0  501.45   15.80
   6   2   0  495.75   16.30
  -6   2   0  501.45   13.60
   6   2   0  488.95   15.70
  -6   2   0  524.85   14.20
   6   2   0  497.05   16.20
  -7  -2   0 2140.19   55.29
   7  -2   0 2165.38   55.39
  -7  -2   0 2223.78   55.49
   7  -2   0 2192.08   52.89
  -7  -2   0 2155.48   55.09
   7  -2   0 2156.78   55.69
   7  -2   0 2277.17   55.99
  -7  -2   0 2177.88   56.09
  -7   2   0 2154.18   56.59
  -7   2   0 2247.48   53.39
  -7   2   0 2243.08   53.39
  -7   2   0 2236.38   55.09
   7   2   0 2262.17   56.69
   7   2   0 2203.48   53.49
   7   2   0 2219.98   55.19
   7   2   0 2207.38   56.59
  -8  -2   0    1.10    1.50
  -8  -2   0    1.20    1.50
   8  -2   0    3.20    1.10
   8  -2   0    1.80    1.60
   8  -2   0    1.00    1.90
  -8  -2   0    3.10    2.00
  -8  -2   0    6.00    2.10
   8  -2   0    5.90    2.30
  -8   2   0    3.20    1.30
   8   2   0    3.30    2.40
  -8   2   0    6.40    1.40
   8   2   0    3.80    1.80
  -8   2   0    2.90    1.70
  -8   2   0    3.90    1.90
   8   2   0    4.70    1.20
  -9  -2   0  769.72   23.40
  -9  -2   0  779.22   23.00
   9  -2   0  791.52   23.30
  -9  -2   0  746.03   22.20
   9  -2   0  764.42   23.30
  -9   2   0  770.82   19.90
   9   2   0  772.92   23.80
   9   2   0  770.02   24.10
  -9   2   0  724.63   20.70
  -9   2   0  758.42   22.20
  -9   2   0  732.43   23.60
  10  -2   0  374.26   14.00
 -10  -2   0  382.16   13.30
  10  -2   0  368.06   14.20
 -10  -2   0  376.76   14.20
 -10  -2   0  343.97   13.20
  10   2   0  384.66   15.10
  10   2   0  384.06   14.70
 -10   2   0  354.96   11.80
 -10   2   0  378.16   10.80
 -10   2   0  366.96   13.10
 -11  -2   0  904.41   27.30
  11  -2   0  887.51   27.00
 -11  -2   0  911.51   26.30
  11  -2   0  895.11   27.40
 -11  -2   0  894.71   26.60
  11   2   0  869.71   27.60
 -11   2   0  901.51   22.90
 -11   2   0  901.51   27.70
 -11   2   0  897.91   25.90
  11   2   0  904.51   28.30
 -12  -2   0  881.91   26.10
 -12  -2   0  850.01   26.80
  12  -2   0  867.81   26.90
  12  -2   0  876.31   27.40
 -12  -2   0  886.81   26.50
 -12   2   0  851.11   25.60
  12   2   0  865.41   27.50
  12   2   0  878.41   28.30
 -12   2   0  868.71   22.30
 -12   2   0  910.31   27.80
  13  -2   0  641.74   21.50
 -13  -2   0  591.34   20.10
 -13  -2   0  606.84   20.70
  13  -2   0  623.34   21.90
 -13  -2   0  630.94   21.50
  13   2   0  632.44   22.70
  13   2   0  617.94   21.80
 -13   2   0  641.14   16.40
 -13   2   0  661.63   22.20
 -13   2   0  609.74   20.00
  14  -2   0  760.92   25.00
 -14  -2   0  753.32   24.80
 -14  -2   0  759.32   24.50
  14  -2   0  747.93   25.30
 -14  -2   0  769.22   24.10
  14   2   0  756.22   25.40
 -14   2   0  764.62   23.60
 -14   2   0  746.13   25.30
 -14   2   0  752.72   19.20
  14   2   0  751.62   26.20
 -15  -2   0   65.29    6.80
 -15  -2   0   74.49    6.40
 -15  -2   0   74.39    7.10
  15  -2   0   77.49    7.20
  15  -2   0   80.79    7.10
 -15   2   0   80.29    7.60
  15   2   0   79.09    7.10
 -15   2   0   80.79    6.40
  15   2   0   76.19    8.30
 -16  -2   0 1162.38   34.80
  16  -2   0 1180.18   36.70
 -16  -2   0 1194.48   35.70
  16  -2   0 1188.08   35.90
 -16   2   0 1177.38   34.50
  16   2   0 1210.48   36.60
  16   2   0 1246.48   38.10
 -16   2   0 1168.78   33.90
 -16   2   0 1230.18   36.80
  16   2   0 1196.08   35.90
 -17  -2   0  102.49    7.80
 -17  -2   0   97.69    8.30
 -17  -2   0   92.69    8.20
  17  -2   0   80.99    9.90
 -17   2   0  102.09    7.50
  17   2   0   86.89    7.60
 -17   2   0   93.59    6.50
  17   2   0   84.39    8.70
  17   2   0   89.89    8.40
 -17   2   0   93.79    7.90
 -18  -2   0  506.55   19.50
  18  -2   0  487.55   19.40
 -18  -2   0  492.45   19.20
  18  -2   0  465.45   19.80
 -18  -2   0  487.55   18.60
 -18   2   0  490.55   19.80
  18   2   0  475.75   19.60
  18   2   0  539.85   28.80
 -18   2   0  481.85   16.70
 -18   2   0  497.05   18.10
  18   2   0  485.15   21.20
 -19  -2   0   64.69    7.80
 -19  -2   0   55.19    6.70
  19  -2   0   52.49    7.30
 -19  -2   0   49.40    6.60
  19  -2   0   47.20    6.80
 -19   2   0   59.59    7.40
  19   2   0   49.30    7.20
 -19   2   0   45.90    4.90
 -19   2   0   63.89    6.60
  19   2   0   62.79    8.50
  19   2   0   47.10    6.90
 -20  -2   0  169.08   10.80
 -20  -2   0  167.48   10.80
  20  -2   0  183.98   11.50
 -20  -2   0  173.38   11.20
  20  -2   0  173.58   12.30
  20   2   0  165.08   12.10
  20   2   0  182.98   11.70
 -20   2   0  164.18   10.20
  20   2   0  167.68   11.00
 -20   2   0  189.28   11.60
 -20   2   0  146.49    7.70
  21  -2   0   96.09    9.20
 -21  -2   0   87.39    8.60
  21  -2   0  103.29    9.60
 -21  -2   0   84.59   10.20
 -21  -2   0   79.69    8.10
  21   2   0   94.49    9.00
  21   2   0   97.29    9.30
  21   2   0   65.99    8.40
 -21   2   0   80.59    8.40
 -21   2   0   71.99    7.40
  22  -2   0   28.90    5.90
  22  -2   0   31.10    6.20
 -22  -2   0   23.90    5.40
 -22  -2   0   19.60    5.60
 -22  -2   0   19.20    5.40
  22   2   0   21.40    5.10
 -22   2   0   31.50    5.80
  22   2   0   28.90    5.20
 -22   2   0   23.60    5.30
  22   2   0   25.20    6.30
 -23  -2   0  158.18   11.10
 -23  -2   0  166.88   11.00
 -23  -2   0  158.18   10.60
  23  -2   0  175.38   12.00
  23  -2   0  146.79   11.50
  23   2   0  155.48   11.30
  23   2   0  157.48   11.20
  23   2   0  159.48   12.30
 -23   2   0  160.08   10.50
 -23   2   0  175.98   12.00
 -24  -2   0   16.70    4.90
 -24  -2   0   13.90    5.30
 -24  -2   0   12.20    4.90
  24  -2   0    6.30    4.70
 -24   2   0    6.10    4.10
  24   2   0    8.70    5.20
  24   2   0   13.00    4.70
 -24   2   0    5.10    4.40
  24   2   0   20.70    5.20
   0  -3   0   -1.30    1.10
   0  -3   0    1.10    1.30
   0  -3   0    0.70    1.20
   0  -3   0   -0.40    1.10
   0   3   0    0.40    1.20
   0   3   0    0.00    1.50
   0   3   0    0.00    1.10
   1  -3   0 1696.83   42.00
   1  -3   0 1688.83   42.40
  -1  -3   0 1654.93   42.20
   1  -3   0 1620.94   41.80
   1  -3   0 1615.64   42.20
   1  -3   0 1646.94   40.20
  -1  -3   0 1656.63   41.60
  -1  -3   0 1625.64   41.20
  -1  -3   0 1660.53   41.60
   1   3   0 1664.33   43.50
  -1   3   0 1735.83   43.10
   1   3   0 1729.63   41.90
  -1   3   0 1652.13   40.70
  -1   3   0 1628.74   40.70
   1   3   0 1576.94   41.10
  -1   3   0 1575.04   41.70
  -2  -3   0  626.84   18.20
  -2  -3   0  662.43   18.30
   2  -3   0  622.34   18.60
  -2  -3   0  656.23   18.20
   2  -3   0  623.44   18.60
  -2  -3   0  651.53   19.00
   2  -3   0  616.04   18.40
  -2   3   0  633.84   17.60
  -2   3   0  658.73   19.00
   2   3   0  680.73   20.20
   2   3   0  626.74   17.90
  -2   3   0  641.24   17.00
   2   3   0  635.54   17.80
  -2   3   0  660.53   19.40
   2   3   0  676.13   18.90
  -3  -3   0 1475.25   38.20
   3  -3   0 1455.95   38.00
   3  -3   0 1430.76   36.70
   3  -3   0 1411.96   37.30
  -3  -3   0 1424.16   35.80
  -3  -3   0 1451.45   37.10
   3  -3   0 1499.45   37.90
   3   3   0 1493.95   38.20
   3   3   0 1429.06   36.70
  -3   3   0 1469.85   38.10
  -3   3   0 1457.15   38.10
   3   3   0 1431.16   36.70
  -3   3   0 1427.76   38.00
   3   3   0 1459.15   37.20
  -3   3   0 1470.45   35.40
   3   3   0 1467.55   39.20
   4  -3   0 1381.86   36.00
   4  -3   0 1359.66   35.10
  -4  -3   0 1390.26   34.20
   4  -3   0 1377.86   36.30
  -4  -3   0 1383.96   35.30
  -4  -3   0 1352.46   36.30
   4  -3   0 1332.77   34.90
  -4   3   0 1385.36   35.90
   4   3   0 1353.16   35.00
  -4   3   0 1313.47   35.90
  -4   3   0 1354.46   35.10
   4   3   0 1394.26   37.20
   4   3   0 1384.16   36.60
  -4   3   0 1321.67   33.00
   4   3   0 1380.36   35.80
   5  -3   0  873.21   23.90
   5  -3   0  920.01   25.40
  -5  -3   0  909.41   24.60
  -5  -3   0  935.81   25.90
   5  -3   0  857.81   25.30
   5  -3   0  898.51   24.40
  -5  -3   0  866.91   23.50
   5   3   0  894.71   25.90
   5   3   0  883.91   26.20
  -5   3   0  856.31   24.60
  -5   3   0  906.81   25.30
   5   3   0  903.91   25.30
  -5   3   0  882.01   24.60
  -5   3   0  874.61   21.90
   5   3   0  892.11   22.80
   6  -3   0  852.21   25.30
   6  -3   0  832.52   24.00
  -6  -3   0  879.01   24.30
   6  -3   0  841.72   23.10
   6  -3   0  817.22   24.80
  -6  -3   0  853.61   25.30
  -6  -3   0  889.81   23.60
   6   3   0  879.31   25.20
  -6   3   0  840.82   24.60
   6   3   0  873.31   25.80
   6   3   0  877.71   26.20
  -6   3   0  872.51   23.80
   6   3   0  862.51   22.60
  -6   3   0  889.81   21.70
  -7  -3   0  615.04   18.90
  -7  -3   0  630.34   18.50
   7  -3   0  607.54   18.90
   7  -3   0  620.44   17.50
  -7  -3   0  619.44   20.10
   7  -3   0  638.94   19.70
   7  -3   0  637.84   20.10
   7   3   0  629.04   20.50
  -7   3   0  633.54   18.20
  -7   3   0  643.54   16.50
   7   3   0  647.64   20.30
   7   3   0  604.74   20.00
  -7   3   0  624.74   19.30
   7   3   0  614.84   17.60
   7   3   0  636.84   19.00
   8  -3   0  657.83   20.70
   8  -3   0  652.13   20.10
  -8  -3   0  657.93   19.60
  -8  -3   0  641.94   20.30
   8  -3   0  649.83   17.90
  -8  -3   0  662.03   21.70
  -8   3   0  646.54   18.70
  -8   3   0  647.34   20.10
   8   3   0  659.63   20.90
   8   3   0  644.54   19.20
  -8   3   0  646.04   17.30
   8   3   0  643.54   18.80
   8   3   0  675.03   21.70
  -9  -3   0   77.39    6.50
   9  -3   0   91.49    6.10
   9  -3   0   81.49    4.20
  -9  -3   0   93.39    5.90
  -9  -3   0   85.29    5.90
   9  -3   0   90.89    6.40
  -9   3   0   94.89    4.90
   9   3   0   95.99    5.10
   9   3   0   87.49    6.80
  -9   3   0   83.09    4.10
   9   3   0   85.29    6.60
   9   3   0   81.99    5.00
  -9   3   0   84.39    5.70
 -10  -3   0  594.74   19.20
  10  -3   0  590.04   16.40
  10  -3   0  617.04   20.20
 -10  -3   0  575.74   20.10
 -10  -3   0  595.84   19.30
 -10  -3   0  590.14   19.00
  10  -3   0  635.34   20.10
  10   3   0  593.04   20.80
 -10   3   0  574.34   16.60
  10   3   0  578.84   16.70
 -10   3   0  593.74   19.00
  10   3   0  582.04   20.60
 -10   3   0  597.44   17.10
  11  -3   0  178.58    9.70
  11  -3   0  194.88   10.20
 -11  -3   0  183.98    9.00
 -11  -3   0  198.58   10.10
 -11  -3   0  193.38    9.40
  11   3   0  186.68    6.40
  11   3   0  198.38   10.60
 -11   3   0  191.68    9.20
  11   3   0  186.78   10.70
 -11   3   0  188.88   10.40
 -11   3   0  184.38    7.30
 -11   3   0  192.58    7.40
  12  -3   0  302.97   13.20
 -12  -3   0  320.57   13.80
 -12  -3   0  290.37   12.30
  12  -3   0  291.87   13.10
 -12  -3   0  300.67   12.90
  12   3   0  303.57   13.90
  12   3   0  317.17   14.40
 -12   3   0  289.57   12.10
 -12   3   0  300.77   10.40
 -12   3   0  305.07    9.90
 -12   3   0  301.67   14.00
 -13  -3   0  251.17   12.30
 -13  -3   0  229.48   11.30
  13  -3   0  232.18   11.60
 -13  -3   0  232.88   10.90
  13  -3   0  237.98   11.60
  13   3   0  218.68   12.10
 -13   3   0  226.58   10.90
 -13   3   0  245.78   12.60
  13   3   0  243.28   12.40
 -13   3   0  234.78    8.10
 -14  -3   0   16.60    4.80
 -14  -3   0   13.70    3.60
  14  -3   0   17.80    4.50
  14  -3   0   14.70    4.50
 -14  -3   0   18.50    4.50
 -14   3   0   16.60    2.30
  14   3   0   16.30    4.60
  14   3   0   14.00    4.40
 -14   3   0   20.80    5.00
 -14   3   0   17.10    3.80
  15  -3   0  896.71   28.70
 -15  -3   0  881.81   28.00
 -15  -3   0  879.91   27.60
  15  -3   0  889.51   28.80
 -15  -3   0  867.41   28.70
 -15   3   0  908.71   27.30
 -15   3   0  891.41   29.70
  15   3   0  870.11   30.10
  15   3   0  875.41   29.40
 -15   3   0  890.51   22.60
 -16  -3   0   -0.10    3.20
 -16  -3   0   -0.50    2.90
  16  -3   0   -1.90    3.10
 -16  -3   0   -2.00    2.60
 -16   3   0    2.20    2.80
  16   3   0   -0.90    4.00
  16   3   0    1.90    3.80
 -16   3   0   -1.80    3.00
  17  -3   0  469.55   19.30
 -17  -3   0  459.05   18.00
 -17  -3   0  519.95   27.00
 -17  -3   0  484.85   19.40
  17  -3   0  483.05   19.10
  17   3   0  468.35   20.40
 -17   3   0  486.35   20.20
 -17   3   0  448.56   18.30
 -17   3   0  488.55   17.80
  17   3   0  474.95   19.60
 -18  -3   0    7.10    3.80
 -18  -3   0    9.30    3.50
  18  -3   0    7.10    3.90
  18  -3   0   15.30    4.90
 -18  -3   0   10.00    3.50
 -18   3   0    7.90    3.60
 -18   3   0    2.90    3.00
 -18   3   0    8.00    4.30
  18   3   0   14.30    5.10
  18   3   0    5.90    3.80
  18   3   0   14.60    5.40
  19  -3   0  296.07   14.70
 -19  -3   0  294.07   13.90
  19  -3   0  308.07   15.10
 -19  -3   0  279.67   14.10
 -19  -3   0  285.87   14.70
  19   3   0  286.47   15.20
 -19   3   0  301.57   15.40
 -19   3   0  268.27   13.10
  19   3   0  287.67   14.60
  19   3   0  254.97   15.40
 -19   3   0  284.27   13.20
 -20  -3   0   71.99    8.10
 -20  -3   0   72.89    8.50
  20  -3   0   63.19    7.90
  20  -3   0   57.19    7.50
 -20   3   0   60.29    6.70
  20   3   0   70.89    8.70
 -20   3   0   72.59    7.20
  20   3   0   63.39    9.00
  20   3   0   63.49    7.50
 -21  -3   0  317.47   15.30
 -21  -3   0  271.37   13.80
 -21  -3   0  281.97   14.80
  21  -3   0  288.97   15.10
  21  -3   0  297.67   15.90
  21   3   0  300.87   15.30
 -21   3   0  286.27   13.60
 -21   3   0  265.07   12.70
  21   3   0  287.37   16.70
  21   3   0  292.67   15.70
 -22  -3   0  150.98   10.80
 -22  -3   0  129.69   10.20
  22  -3   0  129.09   10.70
 -22  -3   0  138.99   10.60
  22  -3   0  133.69   10.90
  22   3   0  131.49   11.50
  22   3   0  125.59   10.10
  22   3   0  129.39   10.40
 -22   3   0  128.59    9.40
 -23  -3   0   68.59    9.30
  23  -3   0   50.19    7.70
 -23  -3   0   60.39    7.80
 -23  -3   0   74.69    7.70
  23  -3   0   63.49    8.70
  23   3   0   59.59    8.30
  23   3   0   53.39    7.40
 -23   3   0   45.30    6.80
  23   3   0   60.89    9.00
 -24  -3   0  103.29    9.90
  24  -3   0  109.09    9.40
 -24  -3   0  101.59    8.90
  24  -3   0  118.99   10.50
  24   3   0  108.49    9.30
 -24   3   0   96.69    9.70
  24   3   0  119.19   11.80
   0  -4   0   55.79    4.50
   0  -4   0   56.99    3.40
   0  -4   0   58.29    5.00
   0  -4   0   56.39    4.40
   0   4   0   57.09    5.20
   0   4   0   54.49    4.10
   1  -4   0  238.38    8.00
  -1  -4   0  238.88    9.90
   1  -4   0  235.68   10.00
  -1  -4   0  252.97    9.50
   1  -4   0  230.08    9.60
  -1  -4   0  219.58    9.20
  -1   4   0  240.78    8.70
   1   4   0  245.28   11.40
   1   4   0  252.27    9.50
  -1   4   0  226.68    8.20
  -1   4   0  238.58   10.60
  -2  -4   0    9.60    2.80
   2  -4   0    7.70    2.30
  -2  -4   0    4.00    1.70
   2  -4   0    4.80    1.30
  -2  -4   0    3.20    1.80
   2   4   0    2.90    1.80
  -2   4   0    5.40    1.70
  -2   4   0    4.80    1.60
  -2   4   0    8.10    2.80
  -3  -4   0  830.92   23.60
  -3  -4   0  820.82   23.80
  -3  -4   0  828.02   27.00
   3  -4   0  819.52   24.70
  -3  -4   0  821.52   22.20
  -3   4   0  818.62   22.80
  -3   4   0  860.61   24.90
  -3   4   0  817.72   25.00
   3   4   0  878.41   24.80
  -3   4   0  834.22   22.00
   3   4   0  866.31   26.30
   4  -4   0  186.88    7.90
  -4  -4   0  200.78    8.60
  -4  -4   0  206.88    9.80
  -4  -4   0  190.68    7.20
   4  -4   0  196.48    9.00
   4   4   0  199.28    8.50
  -4   4   0  203.28    9.30
  -4   4   0  202.48    6.80
   4   4   0  185.08    9.10
  -4   4   0  205.68    9.30
  -4   4   0  197.18    8.00
   4   4   0  214.18   10.50
   5  -4   0  997.20   28.70
  -5  -4   0 1008.20   26.50
   5  -4   0  972.30   27.30
  -5  -4   0  992.30   27.90
  -5  -4   0 1014.60   29.40
  -5   4   0 1006.30   28.80
  -5   4   0 1013.00   28.90
   5   4   0 1013.10   29.50
   5   4   0 1029.30   28.50
   5   4   0  990.90   30.20
  -5   4   0  992.30   25.20
  -6  -4   0    2.00    2.00
   6  -4   0    8.60    2.70
  -6  -4   0    8.50    2.90
   6  -4   0    7.60    2.20
  -6  -4   0    6.00    1.80
  -6   4   0   14.40    3.20
   6   4   0    6.40    2.30
  -6   4   0   10.90    2.90
   6   4   0    5.50    2.40
  -6   4   0   11.00    1.50
   6   4   0    8.30    3.10
  -7  -4   0 2090.09   51.49
   7  -4   0 2020.40   52.29
  -7  -4   0 2051.09   52.79
   7  -4   0 2032.30   53.49
  -7  -4   0 2042.90   54.39
  -7   4   0 2028.40   52.69
  -7   4   0 2016.10   49.10
  -7   4   0 2033.40   53.29
   7   4   0 2086.29   54.89
   7   4   0 2073.09   55.29
   7   4   0 2048.20   54.39
   7   4   0 2053.59   54.09
  -7   4   0 2025.50   48.90
   8  -4   0   30.90    4.50
  -8  -4   0   32.10    4.70
  -8  -4   0   29.40    3.90
  -8  -4   0   36.20    3.50
   8  -4   0   27.90    4.00
   8   4   0   31.50    4.90
   8   4   0   28.40    4.20
  -8   4   0   28.70    3.90
   8   4   0   31.90    4.90
  -8   4   0   33.70    4.50
  -8   4   0   27.10    2.20
  -8   4   0   27.30    2.00
   8   4   0   35.40    3.00
   8   4   0   33.10    4.60
  -9  -4   0 1182.98   31.40
  -9  -4   0 1146.99   32.30
   9  -4   0 1156.18   33.00
  -9  -4   0 1142.59   33.90
   9  -4   0 1119.89   32.00
  -9   4   0 1179.58   32.70
   9   4   0 1138.49   33.70
  -9   4   0 1098.89   28.40
   9   4   0 1096.39   29.70
   9   4   0 1099.29   33.60
   9   4   0 1123.59   34.30
   9   4   0 1158.48   32.30
  -9   4   0 1153.08   31.40
 -10  -4   0    1.10    2.10
 -10  -4   0    2.90    2.90
  10  -4   0    2.20    1.80
  10  -4   0    2.80    2.70
 -10  -4   0    2.60    2.90
  10   4   0    1.90    2.10
 -10   4   0    4.80    2.20
 -10   4   0    4.60    1.50
  10   4   0    0.90    3.00
  10   4   0    6.40    3.50
 -10   4   0    2.80    2.60
 -11  -4   0  408.36   15.30
 -11  -4   0  400.06   14.60
 -11  -4   0  390.36   16.20
  11  -4   0  422.66   16.10
  11  -4   0  389.46   15.10
  11   4   0  402.66   13.70
  11   4   0  398.56   16.80
 -11   4   0  400.76   15.50
  11   4   0  393.96   16.50
 -11   4   0  406.56   13.60
 -11   4   0  384.56   12.90
  12  -4   0   11.40    3.20
 -12  -4   0   16.10    4.30
  12  -4   0    9.70    3.50
 -12  -4   0   13.60    3.80
 -12  -4   0   12.40    3.50
 -12   4   0   13.40    2.10
  12   4   0   16.60    4.60
  12   4   0    8.30    3.70
  12   4   0   11.40    2.20
 -12   4   0   11.30    2.60
 -12   4   0    9.40    3.30
 -13  -4   0  191.58   10.40
 -13  -4   0  187.68   10.10
  13  -4   0  204.88   10.70
 -13  -4   0  188.58   11.00
  13  -4   0  187.48   10.60
 -13   4   0  202.28    8.00
 -13   4   0  190.48   10.10
  13   4   0  188.28    6.80
  13   4   0  198.18   11.70
 -13   4   0  181.58    7.30
  13   4   0  187.88   11.40
 -14  -4   0  121.39    8.40
  14  -4   0  134.29    9.50
  14  -4   0  129.09    8.60
 -14  -4   0  115.49    9.10
 -14  -4   0  123.09    8.50
 -14   4   0   98.19    5.50
  14   4   0  118.89    9.50
  14   4   0  120.89    9.70
 -14   4   0  101.99    5.60
 -14   4   0  103.79    7.80
  15  -4   0   47.20    6.20
 -15  -4   0   35.20    6.40
  15  -4   0   45.80    6.30
 -15  -4   0   43.30    5.70
 -15  -4   0   49.40    6.50
  15   4   0   41.00    7.80
 -15   4   0   43.20    3.60
 -15   4   0   48.50    6.00
  15   4   0   52.19    7.50
  16  -4   0   45.10    5.80
 -16  -4   0   52.29    7.40
 -16  -4   0   49.20    6.30
  16  -4   0   56.19    7.10
 -16  -4   0   44.30    6.10
  16   4   0   63.59   10.10
 -16   4   0   42.70    3.50
 -16   4   0   53.09    6.10
  16   4   0   59.59    8.50
  17  -4   0   13.90    4.10
 -17  -4   0   11.10    3.40
 -17  -4   0   18.40    5.60
  17  -4   0    8.40    3.90
 -17  -4   0   25.50    5.50
  17   4   0    8.90    4.40
 -17   4   0   10.90    3.90
  17   4   0   17.90    5.50
  18  -4   0  108.29    9.70
 -18  -4   0  109.69    8.40
 -18  -4   0  109.99    9.40
  18  -4   0  100.09    9.20
 -18  -4   0  108.19    9.30
  18   4   0  102.99    9.70
 -18   4   0   98.89    9.60
 -18   4   0  111.79    8.50
  18   4   0  102.59    9.90
 -19  -4   0   23.00    5.20
  19  -4   0   10.00    5.40
 -19  -4   0   16.60    4.30
 -19  -4   0   19.30    5.40
  19  -4   0   21.30    4.90
 -19   4   0   12.00    4.70
  19   4   0   17.00    6.00
  19   4   0   20.80    5.90
 -19   4   0   20.30    4.60
 -20  -4   0   26.60    5.10
 -20  -4   0   30.70    6.10
  20  -4   0   25.80    5.50
 -20  -4   0   22.20    5.50
  20  -4   0   24.60    5.80
  20   4   0   28.40    6.20
  20   4   0   33.60    7.30
 -20   4   0   19.50    5.10
 -20   4   0   28.80    5.50
  20   4   0   24.00    5.50
 -21  -4   0  174.58   11.70
  21  -4   0  165.18   11.40
 -21  -4   0  149.88   10.80
 -21  -4   0  158.28   10.50
  21  -4   0  164.98   11.40
  21   4   0  166.08   11.40
  21   4   0  156.58   11.70
  21   4   0  155.08   12.60
 -21   4   0  159.78   10.40
 -21   4   0  129.59   10.20
 -22  -4   0    3.80    4.40
  22  -4   0    0.70    3.90
 -22  -4   0    4.60    4.10
 -22  -4   0   -4.40    3.60
  22  -4   0    3.00    4.00
 -22   4   0    0.00    4.10
 -22   4   0   -0.60    4.00
  22   4   0    1.30    4.30
  22   4   0    5.00    4.50
  22   4   0    2.80    4.40
 -23  -4   0  207.98   13.10
  23  -4   0  238.48   13.60
 -23  -4   0  217.38   13.10
 -23  -4   0  199.58   12.10
  23   4   0  219.48   12.60
  23   4   0  246.68   17.10
 -23   4   0  169.58   13.30
  23   4   0  228.78   14.50
   0  -5   0   -2.20    1.90
   0  -5   0    2.90    2.40
   0  -5   0   -0.50    2.30
   0   5   0   -0.50    1.30
   0   5   0   -1.10    2.30
   0   5   0   -0.40    1.70
   1  -5   0 2038.90   53.99
  -1  -5   0 2072.39   54.09
   1  -5   0 2094.69   53.29
  -1  -5   0 2020.90   52.89
  -1  -5   0 2051.99   53.19
  -1   5   0 2098.89   51.89
  -1   5   0 1942.81   50.69
   1   5   0 2042.90   55.69
   1   5   0 2047.30   52.79
  -1   5   0 2042.90   55.39
  -2  -5   0    0.80    2.20
   2  -5   0    2.10    2.70
   2  -5   0    0.70    2.40
  -2  -5   0    1.30    2.50
   2  -5   0   -0.80    1.10
  -2  -5   0    1.60    1.80
  -2   5   0   -0.30    1.30
  -2   5   0    4.90    1.80
   2   5   0   -0.20    2.40
  -2   5   0    1.60    2.60
   2   5   0    2.10    3.10
  -3  -5   0  910.51   24.90
  -3  -5   0  904.11   28.00
   3  -5   0  931.41   27.30
  -3  -5   0  931.71   26.80
  -3  -5   0  893.31   26.80
  -3   5   0  949.01   28.80
  -3   5   0  946.21   25.00
   3   5   0  930.01   27.60
   3   5   0  917.61   29.50
  -4  -5   0   31.40    4.10
   4  -5   0   22.60    3.80
  -4  -5   0   28.20    3.00
  -4  -5   0   39.00    5.40
   4   5   0   30.80    5.00
   4   5   0   29.70    4.00
  -4   5   0   27.30    4.40
  -4   5   0   34.70    5.00
  -4   5   0   25.00    2.70
   4   5   0   32.90    4.60
  -5  -5   0  879.31   27.90
  -5  -5   0  920.31   26.60
  -5  -5   0  892.71   24.50
   5  -5   0  926.81   27.40
  -5   5   0  885.71   27.40
   5   5   0  865.21   26.40
  -5   5   0  902.91   23.60
  -5   5   0  944.61   28.00
   5   5   0  897.51   27.90
   5   5   0  949.80   29.70
  -6  -5   0    4.00    2.80
   6  -5   0    3.40    2.60
  -6  -5   0    3.60    2.70
   6  -5   0    3.70    2.40
  -6  -5   0    3.70    2.00
  -6   5   0    1.90    2.50
   6   5   0   -0.50    2.30
   6   5   0   -1.20    2.90
  -6   5   0    2.70    2.70
  -6   5   0    3.70    1.20
   6   5   0    2.10    2.30
   7  -5   0  128.89    8.00
  -7  -5   0  132.59    8.70
   7  -5   0  130.59    7.40
  -7  -5   0  121.59    7.60
  -7  -5   0  130.09    6.30
   7   5   0  133.39    9.10
  -7   5   0  133.69    4.90
   7   5   0  121.99    9.00
  -7   5   0  126.79    8.10
  -7   5   0  127.89    8.00
   7   5   0  136.89    8.10
   8  -5   0   58.09    6.20
  -8  -5   0   68.89    6.10
  -8  -5   0   60.99    4.60
   8  -5   0   66.39    5.30
  -8  -5   0   65.89    6.80
  -8   5   0   57.29    2.90
  -8   5   0   57.69    6.10
   8   5   0   60.49    7.10
   8   5   0   62.49    7.50
   8   5   0   75.49    6.60
  -8   5   0   51.29    7.00
  -8   5   0   63.39    3.00
  -9  -5   0   86.89    7.40
  -9  -5   0   76.19    6.40
   9  -5   0   80.99    6.30
   9  -5   0   84.59    6.90
  -9  -5   0   71.39    5.00
  -9   5   0   68.49    3.10
   9   5   0   76.29    7.70
   9   5   0   76.49    7.50
  -9   5   0   81.09    6.60
  -9   5   0   84.09    6.10
   9   5   0   85.29    7.20
   9   5   0   75.09    6.80
  -9   5   0   73.69    3.10
  10  -5   0    4.00    2.70
 -10  -5   0    2.60    3.00
  10  -5   0    2.70    2.90
 -10  -5   0    1.90    3.20
 -10  -5   0    6.90    2.50
 -10   5   0    3.70    1.00
  10   5   0    4.40    2.90
  10   5   0    0.60    3.70
 -10   5   0    4.90    1.20
  10   5   0   -0.10    2.50
 -10   5   0    7.00    2.80
 -10   5   0    7.50    3.40
  11  -5   0  348.57   15.00
 -11  -5   0  356.16   14.40
 -11  -5   0  362.76   15.80
 -11  -5   0  336.67   12.80
  11  -5   0  362.36   14.10
 -11   5   0  332.67   14.10
 -11   5   0  329.87    9.50
 -11   5   0  344.57   13.40
  11   5   0  361.46   15.70
 -11   5   0  333.77    9.20
  11   5   0  350.26   14.00
  11   5   0  340.17   15.90
 -12  -5   0    5.40    3.20
  12  -5   0    1.10    2.80
 -12  -5   0    0.80    3.30
  12  -5   0    1.60    2.90
 -12   5   0    4.80    3.10
  12   5   0    5.70    3.90
 -12   5   0    0.20    1.10
  12   5   0   -1.80    2.60
 -12   5   0   -0.80    0.80
  12   5   0   -1.20    3.30
 -13  -5   0  879.91   27.80
 -13  -5   0  866.61   27.80
  13  -5   0  868.91   27.50
 -13  -5   0  853.11   29.20
  13  -5   0  882.41   31.40
 -13   5   0  889.71   27.60
 -13   5   0  840.92   21.50
 -13   5   0  845.92   21.90
  13   5   0  913.51   29.80
 -13   5   0  876.01   25.80
  13   5   0  857.01   25.20
  13   5   0  906.61   34.20
 -14  -5   0   64.49    7.90
  14  -5   0   70.89    8.00
 -14  -5   0   58.79    6.90
  14  -5   0   57.59    6.50
 -14  -5   0   72.09    7.20
 -14   5   0   62.09    6.30
 -14   5   0   56.49    4.90
  14   5   0   57.19    4.40
  14   5   0   49.40    7.20
 -14   5   0   58.89    3.30
  14   5   0   59.69    7.70
 -15  -5   0 1217.98   36.50
  15  -5   0 1268.97   37.30
 -15  -5   0 1222.68   36.30
 -15  -5   0 1218.18   38.10
  15  -5   0 1230.68   36.30
 -15   5   0 1201.48   32.70
  15   5   0 1215.08   39.10
 -15   5   0 1063.69   30.70
 -15   5   0 1214.18   35.90
  15   5   0 1237.08   39.20
  15   5   0 1220.08   29.90
 -16  -5   0    5.50    3.70
 -16  -5   0    6.60    4.00
  16  -5   0    5.70    4.20
 -16  -5   0    3.30    4.50
  16  -5   0    6.30    3.60
  16   5   0   10.80    4.90
 -16   5   0    5.20    2.30
  16   5   0   10.50    5.70
 -16   5   0    7.90    3.60
 -17  -5   0  462.85   20.00
  17  -5   0  438.86   18.80
  17  -5   0  485.45   19.00
 -17  -5   0  466.35   18.80
 -17  -5   0  446.06   18.30
  17   5   0  484.75   21.20
  17   5   0  503.95   21.20
 -17   5   0  440.76   13.70
 -17   5   0  437.16   17.80
 -18  -5   0   12.00    4.60
  18  -5   0    9.80    4.60
  18  -5   0   13.90    4.80
 -18  -5   0   14.00    5.20
 -18  -5   0   17.50    4.90
 -18   5   0   11.60    5.70
 -18   5   0   13.00    4.70
  18   5   0   14.70    5.30
  18   5   0   17.20    5.60
 -19  -5   0  268.27   13.70
 -19  -5   0  270.67   15.10
  19  -5   0  264.77   14.00
 -19  -5   0  246.98   13.50
  19  -5   0  263.67   14.00
  19   5   0  265.17   15.60
  19   5   0  260.27   15.40
 -19   5   0  251.67   13.30
 -19   5   0  241.38   15.20
  20  -5   0   63.39    7.90
 -20  -5   0   50.49    6.80
 -20  -5   0   54.39    7.10
  20  -5   0   63.49    7.60
 -20  -5   0   55.19    7.80
  20   5   0   62.49    9.00
 -20   5   0   64.29    7.70
 -20   5   0   52.09    8.50
  20   5   0   73.39    9.30
  21  -5   0  116.09   10.40
 -21  -5   0   98.99    8.80
  21  -5   0  112.29    9.30
 -21  -5   0  109.19   10.50
 -21  -5   0  109.19    9.50
 -21   5   0  115.89    9.30
  21   5   0  109.19    9.50
  21   5   0  109.49   10.50
 -21   5   0   95.49   10.80
  21   5   0  123.69   11.10
  22  -5   0    6.30    4.30
 -22  -5   0    4.30    3.50
  22  -5   0    4.40    4.40
 -22  -5   0   -5.80    3.10
 -22  -5   0    3.80    4.60
  22   5   0    1.20    4.00
 -22   5   0  -12.30    5.20
  22   5   0    1.90    6.20
  22   5   0   -0.30    3.80
   0  -6   0  316.27   13.20
   0  -6   0  316.77   14.00
   0  -6   0  314.47   13.10
   0   6   0  289.17   13.50
   0   6   0  295.87   14.60
   1  -6   0   10.20    3.50
   1  -6   0   15.80    4.00
   1  -6   0   15.90    3.60
  -1  -6   0   15.30    4.00
  -1  -6   0   15.70    4.20
  -1  -6   0   16.00    3.90
  -1   6   0   19.10    3.40
  -1   6   0   14.70    4.20
   1   6   0   18.20    4.20
   1   6   0   12.50    3.50
  -2  -6   0   11.60    3.80
   2  -6   0    8.90    3.40
   2  -6   0    5.20    2.80
  -2  -6   0    7.60    3.20
  -2  -6   0    8.30    2.90
   2   6   0    1.60    3.80
  -2   6   0    5.50    4.10
   2   6   0    5.50    3.20
  -2   6   0    7.20    2.20
  -3  -6   0  148.49    8.40
   3  -6   0  145.69    9.40
  -3  -6   0  159.18    9.90
  -3  -6   0  146.19    7.10
   3  -6   0  140.79    8.80
  -3  -6   0  152.18    8.70
  -3   6   0  150.38    9.90
   3   6   0  142.39   10.20
  -3   6   0  147.59    7.10
   3   6   0  157.78    8.90
   4  -6   0   82.59    6.80
   4  -6   0   73.59    7.10
  -4  -6   0   74.49    4.90
  -4  -6   0   77.69    7.20
  -4  -6   0   73.99    6.20
  -4   6   0   75.89    7.30
   4   6   0   79.59    8.00
  -4   6   0   71.49    4.40
   4   6   0   83.19    5.80
   4   6   0   72.69    6.50
  -5  -6   0  466.25   16.60
  -5  -6   0  445.56   17.90
  -5  -6   0  439.96   14.30
   5  -6   0  443.06   16.80
  -5   6   0  428.86   13.50
   5   6   0  485.55   18.00
   5   6   0  429.46   19.20
   5   6   0  478.05   16.70
  -5   6   0  444.06   17.90
  -6  -6   0  385.26   12.70
  -6  -6   0  384.16   14.80
  -6  -6   0  366.76   16.20
   6  -6   0  369.86   15.20
  -6   6   0  394.16   16.20
   6   6   0  380.56   17.50
   6   6   0  357.26   14.20
  -6   6   0  369.16   15.40
  -6   6   0  359.86   11.30
   6   6   0  374.66   15.90
  -7  -6   0  906.41   29.70
  -7  -6   0  912.11   25.00
   7  -6   0  894.81   28.10
  -7  -6   0  884.91   27.50
   7   6   0  894.31   27.70
  -7   6   0  864.91   23.00
   7   6   0  942.31   30.90
   7   6   0  906.91   30.90
  -7   6   0  869.91   28.50
  -7   6   0  924.01   28.60
   7   6   0  893.51   29.30
   8  -6   0    2.80    3.50
   8  -6   0    2.90    2.60
  -8  -6   0    4.20    2.10
  -8  -6   0    4.10    3.70
  -8  -6   0    2.50    2.70
   8   6   0   12.20    4.50
   8   6   0    4.70    3.30
   8   6   0    6.50    3.10
  -8   6   0    3.90    1.30
  -8   6   0    5.80    3.20
  -8   6   0    4.50    3.30
  -8   6   0    4.30    1.30
   8   6   0    4.40    3.80
   9  -6   0  716.43   22.70
  -9  -6   0  752.12   24.20
  -9  -6   0  721.63   25.70
  -9  -6   0  701.63   21.10
   9  -6   0  765.22   24.70
   9   6   0  710.73   24.40
   9   6   0  732.73   26.00
   9   6   0  724.23   26.00
  -9   6   0  745.33   24.60
  -9   6   0  740.83   24.30
   9   6   0  733.23   26.60
 -10  -6   0   18.00    3.00
  10  -6   0   12.80    3.80
 -10  -6   0   15.80    4.30
 -10  -6   0   12.10    4.70
  10  -6   0    6.60    3.60
  10   6   0    6.50    3.60
  10   6   0   19.90    5.40
  10   6   0    9.70    3.80
  10   6   0   11.10    4.50
 -10   6   0   11.90    3.90
 -10   6   0   20.90    4.70
 -11  -6   0  473.65   15.40
  11  -6   0  457.05   25.90
  11  -6   0  487.65   17.40
 -11  -6   0  478.05   20.00
 -11  -6   0  487.25   18.40
 -11   6   0  512.15   18.10
  11   6   0  455.05   20.40
  11   6   0  452.45   18.90
 -11   6   0  489.25   18.40
  11   6   0  444.76   18.40
 -12  -6   0   -0.70    3.70
  12  -6   0    2.10    2.90
 -12  -6   0    3.70    3.10
  12  -6   0    6.80    3.80
  12   6   0    5.90    3.90
 -12   6   0    3.40    3.40
  12   6   0    0.80    2.80
 -12   6   0    0.90    2.20
  12   6   0    6.40    4.10
  13  -6   0  211.88   11.30
 -13  -6   0  208.18   11.30
 -13  -6   0  224.18   13.00
  13  -6   0  214.18   11.90
  13   6   0  207.28   12.50
  13   6   0  202.98   13.00
 -13   6   0  214.68   10.60
  13   6   0  221.58   11.90
 -13   6   0  213.88   11.50
 -14  -6   0  214.58   17.80
  14  -6   0  222.88   12.40
  14  -6   0  225.58   11.70
 -14  -6   0  234.28   14.80
  14   6   0  220.78   13.80
  14   6   0  246.38   13.80
 -14   6   0  225.48   10.50
 -14   6   0  237.78   12.20
  14   6   0  212.28   10.30
  15  -6   0    9.70    5.50
  15  -6   0   15.90    4.70
 -15  -6   0    9.00    4.80
 -15  -6   0    5.20    3.50
 -15  -6   0    5.00    4.00
 -15   6   0    4.70    3.70
  15   6   0    9.50    4.60
  15   6   0   10.00    5.40
  15   6   0    3.10    2.30
 -15   6   0    9.60    3.10
  16  -6   0  118.99    9.80
 -16  -6   0   97.49    8.60
 -16  -6   0   99.39    9.10
  16  -6   0  105.49    8.60
 -16  -6   0   99.49    9.70
  16   6   0  136.39   10.80
 -16   6   0  104.79    6.80
  16   6   0   85.39    4.80
  16   6   0  122.19   10.90
 -16   6   0  124.19    9.00
 -17  -6   0   14.80    5.60
 -17  -6   0   19.50    5.20
  17  -6   0   12.50    4.60
 -17  -6   0   22.40    5.30
  17  -6   0   14.50    5.30
  17   6   0   21.30    6.10
 -17   6   0    5.30    3.90
  17   6   0   17.90    5.60
 -17   6   0    5.30    4.10
  18  -6   0   59.49    7.30
 -18  -6   0   55.49    7.70
  18  -6   0   76.49    7.90
 -18  -6   0   53.39    7.50
 -18  -6   0   62.09    7.60
  18   6   0   56.09    8.40
 -18   6   0   66.49    9.80
 -18   6   0   56.99    7.00
  18   6   0   66.69    9.50
 -19  -6   0   86.49    8.40
  19  -6   0   72.19    7.80
 -19  -6   0   73.49    9.00
  19  -6   0  105.39    9.50
 -19  -6   0   76.99    8.40
  19   6   0   69.89    8.60
 -19   6   0   72.69    8.30
  19   6   0   82.19   10.20
 -19   6   0   81.19   10.80
  20  -6   0   45.00    6.60
 -20  -6   0   34.60    7.00
 -20  -6   0   44.60    6.80
 -20  -6   0   33.40    6.30
 -20   6   0   47.80    8.70
  20   6   0   36.30    7.10
 -20   6   0   39.50    6.40
 -21  -6   0  148.09   11.90
 -21  -6   0  185.28   11.70
  21  -6   0  152.28   10.90
 -21  -6   0  180.98   11.90
  21  -6   0  185.98   12.10
  21   6   0  155.08   12.40
 -21   6   0  148.49   13.60
 -21   6   0  126.19   10.70
  21   6   0  178.28   13.30
   0  -7   0    2.50    3.20
   0  -7   0    0.40    3.40
   0  -7   0   -1.40    2.70
   0   7   0    3.10    2.40
   0   7   0   -1.30    3.90
  -1  -7   0  872.71   28.50
   1  -7   0  823.62   27.70
  -1  -7   0  785.52   26.50
   1  -7   0  859.91   27.10
  -1  -7   0  846.92   26.80
   1  -7   0  847.42   27.10
  -1   7   0  848.22   29.70
  -1   7   0  844.42   25.20
   1   7   0  826.02   26.00
   1   7   0  785.32   29.00
  -2  -7   0   79.79    6.90
   2  -7   0   89.49    7.60
  -2  -7   0   77.09    7.40
  -2  -7   0   81.59    8.40
   2  -7   0   78.19    7.60
   2  -7   0   78.89    7.10
   2   7   0   91.99    6.90
   2   7   0   98.49    9.10
  -2   7   0   81.29    8.40
  -2   7   0   78.89    5.80
  -3  -7   0  597.84   19.00
  -3  -7   0  628.34   21.80
  -3  -7   0  599.34   21.20
   3  -7   0  628.54   22.50
  -3  -7   0  664.53   23.70
   3  -7   0  599.24   21.30
  -3   7   0  598.04   19.00
   3   7   0  617.84   24.20
  -3   7   0  648.94   24.20
   3   7   0  595.64   21.30
   3   7   0  646.64   21.90
  -4  -7   0   69.09    6.60
  -4  -7   0   71.09    7.80
  -4  -7   0   73.69    5.10
   4  -7   0   68.89    7.20
   4  -7   0   68.29    7.00
  -4   7   0   70.59    4.80
  -4   7   0   76.09    8.50
   4   7   0   74.19    9.00
   4   7   0   76.39    7.50
   4   7   0   62.59    6.00
  -5  -7   0   82.89    5.40
  -5  -7   0   93.89    8.50
   5  -7   0   94.59    7.80
  -5  -7   0   91.89    7.20
   5  -7   0   91.69    8.40
  -5   7   0   88.19    5.20
   5   7   0   66.29    8.90
  -5   7   0   92.69    8.50
   5   7   0   76.39    6.30
   5   7   0   87.79    7.70
  -6  -7   0  167.08    9.80
  -6  -7   0  169.08   11.30
  -6  -7   0  169.28    7.80
   6  -7   0  162.38   10.10
   6  -7   0  167.58   10.10
   6   7   0  171.28   11.00
   6   7   0  186.68    9.90
   6   7   0  184.68   12.40
  -6   7   0  172.28   11.40
  -6   7   0  175.98    6.90
   7  -7   0   18.10    4.50
  -7  -7   0   13.30    4.70
  -7  -7   0   19.90    4.60
  -7  -7   0   11.20    2.50
   7   7   0    7.20    3.60
  -7   7   0   12.20    2.10
   7   7   0   17.40    5.50
   7   7   0   16.40    4.80
   7   7   0   17.50    3.70
  -7   7   0   12.00    4.00
  -8  -7   0  306.07   13.70
  -8  -7   0  314.07   15.90
   8  -7   0  283.17   15.50
  -8  -7   0  289.67   10.70
   8   7   0  315.87   13.80
  -8   7   0  300.27   14.20
   8   7   0  310.37   16.30
  -8   7   0  279.67   14.30
   8   7   0  302.77   15.50
  -8   7   0  297.17    8.70
   9  -7   0   55.39    7.10
  -9  -7   0   48.30    7.40
  -9  -7   0   40.80    3.90
  -9  -7   0   51.89    6.40
   9   7   0   45.20    7.20
  -9   7   0   51.69    7.00
   9   7   0   40.90    6.90
   9   7   0   59.59    6.40
  -9   7   0   48.90    6.90
  10  -7   0   98.59    8.80
 -10  -7   0   73.09    4.90
 -10  -7   0   91.99    8.00
  10   7   0   90.69   10.00
 -10   7   0   82.29    8.60
  10   7   0   70.29    8.50
  10   7   0   97.29    8.40
 -10   7   0   83.99    8.10
  10   7   0   71.29    8.40
 -11  -7   0  115.29    9.00
 -11  -7   0  101.89    5.70
  11  -7   0  115.69    9.60
  11  -7   0  122.69    8.10
 -11  -7   0  130.29   10.90
  11   7   0  110.39    9.20
 -11   7   0  124.59    9.30
  11   7   0  116.09   10.50
 -11   7   0  121.49    9.00
  11   7   0   96.69    8.90
 -12  -7   0  149.09   11.60
 -12  -7   0  135.39   10.30
  12  -7   0  133.09    9.70
  12  -7   0  139.99    9.00
  12   7   0  143.09   10.10
 -12   7   0  125.49    9.70
  12   7   0  126.29   10.30
  12   7   0  149.59   11.50
 -12   7   0  155.28    9.80
  13  -7   0  183.08   11.90
 -13  -7   0  202.78   13.50
  13  -7   0  183.58   10.60
 -13  -7   0  196.98   11.70
  13   7   0  195.38   12.10
 -13   7   0  205.98   11.70
  13   7   0  189.78   11.40
  13   7   0  202.08   13.30
 -13   7   0  176.58   10.40
 -14  -7   0  100.69    8.50
 -14  -7   0   85.49    9.90
  14  -7   0   81.29    7.90
  14  -7   0  101.09    9.20
 -14   7   0   93.39    8.20
  14   7   0   79.09    7.50
  14   7   0  106.59   11.10
 -14   7   0   83.09    7.40
  14   7   0   89.29    9.00
 -15  -7   0   70.99    9.30
  15  -7   0   74.09    7.70
  15  -7   0  103.89    8.90
 -15  -7   0   90.99    8.70
 -15  -7   0   89.69    8.70
 -15   7   0   82.69    7.10
 -15   7   0   96.59    8.90
  15   7   0   96.59   10.10
  15   7   0   92.29    9.00
  15   7   0   72.79    6.90
  16  -7   0    1.10    4.40
 -16  -7   0   -2.90    3.30
 -16  -7   0    5.90    5.40
  16  -7   0    4.80    3.80
 -16  -7   0    1.80    3.80
  16   7   0    6.10    5.20
 -16   7   0    5.00    3.30
  16   7   0    0.70    3.90
 -16   7   0    0.10    3.80
 -17  -7   0  179.48   11.30
  17  -7   0  178.98   12.00
 -17  -7   0  170.28   11.50
 -17  -7   0  153.58   12.20
  17  -7   0  167.38   10.50
  17   7   0  170.38   13.00
 -17   7   0  153.98   10.70
 -17   7   0  148.79   14.10
 -17   7   0  150.68    8.70
  17   7   0  159.28   12.30
 -18  -7   0   -2.50    3.60
  18  -7   0   -0.70    3.50
  18  -7   0   -0.50    3.30
 -18  -7   0   -0.10    4.50
 -18  -7   0   -3.50    3.50
 -18   7   0  -12.30    4.60
  18   7   0    3.70    5.30
 -18   7   0    1.40    4.10
  18   7   0   -4.40    3.90
  19  -7   0  142.89   10.90
 -19  -7   0  112.19    9.80
 -19  -7   0  120.99   10.20
 -19  -7   0  137.09   11.60
  19  -7   0  118.19    9.60
 -19   7   0  116.39   10.00
  19   7   0  129.39   12.40
  19   7   0  126.39   10.90
 -19   7   0   87.39   12.10
   0  -8   0  645.14   22.80
   0  -8   0  605.14   22.20
   0  -8   0  637.34   24.00
   0   8   0  605.14   20.80
   0   8   0  575.84   25.10
   1  -8   0    1.40    4.30
   1  -8   0    5.30    3.90
  -1  -8   0    7.40    4.50
  -1  -8   0    0.20    4.00
   1  -8   0    9.40    4.70
  -1  -8   0    2.70    4.30
   1   8   0    7.10    3.30
  -1   8   0    6.30    3.10
   1   8   0   -4.40    3.00
   2  -8   0  433.16   18.80
  -2  -8   0  423.26   15.40
  -2  -8   0  423.26   17.70
  -2  -8   0  406.36   19.10
   2  -8   0  456.15   18.40
  -2  -8   0  454.55   18.10
   2  -8   0  433.26   17.50
   2   8   0  450.35   15.70
  -2   8   0  436.16   15.50
   2   8   0  412.16   20.20
   2   8   0  444.46   17.30
  -2   8   0  467.95   23.60
  -3  -8   0    2.50    3.90
   3  -8   0    6.60    4.20
   3  -8   0    5.90    4.50
  -3  -8   0    3.00    3.90
   3  -8   0    3.50    4.20
  -3  -8   0    3.90    4.60
  -3   8   0    1.20    4.00
   3   8   0    3.70    2.80
  -3   8   0    9.60    2.80
   3   8   0    9.40    4.10
   3   8   0    5.00    4.40
   4  -8   0  183.68   11.30
  -4  -8   0  189.48    8.60
  -4  -8   0  173.98   11.00
  -4  -8   0  171.98   12.30
   4  -8   0  191.28   11.20
   4   8   0  181.78   11.30
   4   8   0  202.28   13.60
   4   8   0  173.48    9.40
  -4   8   0  177.28   12.30
  -5  -8   0   69.59    5.30
  -5  -8   0   63.79    8.70
   5  -8   0   76.99    8.40
  -5  -8   0   82.39    7.90
   5  -8   0   62.89    7.30
  -5   8   0   71.29    5.00
   5   8   0   61.09    6.30
  -5   8   0   75.79    9.20
   5   8   0   78.79    8.30
   5   8   0   63.09    9.00
  -6  -8   0   41.00    7.60
  -6  -8   0   39.20    6.10
  -6  -8   0   38.80    4.00
   6  -8   0   32.60    6.00
   6  -8   0   35.90    5.90
   6   8   0   36.20    5.10
   6   8   0   46.60    8.40
  -6   8   0   35.80    3.80
   6   8   0   32.80    7.30
   6   8   0   36.10    6.30
  -6   8   0   44.30    7.20
   7  -8   0   33.40    5.90
  -7  -8   0   30.20    3.30
  -7  -8   0   38.40    7.10
  -7  -8   0   35.70    5.80
   7  -8   0   41.00    6.70
  -7   8   0   27.00    5.90
   7   8   0   30.70    7.70
   7   8   0   18.30    5.90
   7   8   0   24.00    4.50
   7   8   0   35.10    7.90
  -7   8   0   29.30    2.90
  -8  -8   0    7.00    3.80
  -8  -8   0    3.00    2.10
   8  -8   0    4.60    3.80
  -8  -8   0    4.40    4.30
   8  -8   0    8.10    4.10
   8   8   0   -1.10    4.10
   8   8   0    8.70    5.10
   8   8   0    8.00    4.80
  -8   8   0    5.40    4.20
   8   8   0    6.20    3.10
  -9  -8   0  190.08   11.30
  -9  -8   0  157.98    6.80
  -9  -8   0  156.18   12.00
   9  -8   0  199.98   11.70
   9   8   0  174.98   11.90
   9   8   0  177.88   12.90
   9   8   0  183.58   10.80
   9   8   0  192.68   14.00
  -9   8   0  208.98   12.30
 -10  -8   0   39.90    7.20
  10  -8   0   36.90    6.20
 -10  -8   0   26.00    2.70
 -10  -8   0   36.00    5.60
  10   8   0   32.40    6.30
  10   8   0   18.70    5.80
  10   8   0   31.00    5.60
 -10   8   0   30.50    5.90
 -11  -8   0  178.08   11.10
 -11  -8   0  174.08   13.20
  11  -8   0  182.58   11.20
 -11   8   0  190.48   11.40
  11   8   0  164.78   11.20
  11   8   0  180.08   12.60
  11   8   0  164.28   12.70
 -12  -8   0   72.09    9.30
 -12  -8   0   87.39    7.90
  12  -8   0   57.19    7.40
 -12   8   0   75.79    8.40
  12   8   0   69.09    8.70
  12   8   0   73.29    7.90
  12   8   0   59.19    8.10
 -12   8   0   63.39    7.40
  13  -8   0    4.70    4.50
 -13  -8   0    1.40    4.10
 -13  -8   0    4.30    4.00
  13   8   0   -0.90    4.00
  13   8   0    7.00    4.70
  13   8   0    4.90    3.80
 -13   8   0    3.40    4.60
 -13   8   0    8.50    4.00
  14  -8   0  119.69   10.40
 -14  -8   0  121.29    9.70
 -14  -8   0  119.19   11.00
 -14   8   0  117.39    9.40
  14   8   0  135.79   11.60
 -14   8   0  115.79    9.50
  14   8   0  108.69    9.60
  14   8   0  105.09    9.80
  15  -8   0   11.60    4.80
 -15  -8   0    8.80    4.20
 -15  -8   0    1.40    4.10
  15  -8   0   -0.40    3.80
 -15   8   0   -0.40    4.10
  15   8   0   -0.30    4.00
 -15   8   0   -5.90    4.10
  15   8   0    1.70    4.10
 -16  -8   0  164.08   12.90
  16  -8   0  181.58   10.70
  16  -8   0  202.28   14.50
 -16  -8   0  169.08   11.90
 -16  -8   0  182.78   11.60
  16   8   0  150.98   12.20
 -16   8   0  162.98   10.30
 -16   8   0  148.19   11.50
  16   8   0  176.68   14.00
  16   8   0  120.89   13.10
 -16   8   0  150.08   15.20
 -17  -8   0   21.20    5.70
 -17  -8   0   32.50    6.70
  17  -8   0   21.80    5.10
  17  -8   0   18.90    5.70
 -17  -8   0   31.80    6.20
 -17   8   0   22.20    7.80
 -17   8   0   23.30    5.10
  17   8   0   25.60    6.10
 -17   8   0   24.30    6.90
   0  -9   0   -2.80    3.50
   0  -9   0   -4.40    4.20
   0  -9   0    1.70    4.50
   0   9   0   -5.30    3.80
   0   9   0    0.40    3.30
  -1  -9   0    0.40    3.80
   1  -9   0    1.70    3.70
   1  -9   0    4.00    4.60
   1  -9   0    7.00    4.90
  -1  -9   0    3.80    4.30
  -1  -9   0    2.80    3.70
  -1  -9   0   -0.10    2.60
   1   9   0    4.30    3.00
  -1   9   0   -2.70    2.90
  -1   9   0    3.30    4.30
   1   9   0    7.10    5.90
   1   9   0    3.60    2.70
   2  -9   0   13.90    5.30
  -2  -9   0   11.10    5.00
  -2  -9   0    6.60    4.20
  -2  -9   0   11.40    6.10
  -2  -9   0    7.00    3.20
   2  -9   0   11.80    4.80
   2  -9   0   13.70    5.40
   2   9   0    9.80    4.00
  -2   9   0   14.30    5.50
   2   9   0   14.90    3.60
   2   9   0   19.50    6.60
  -2   9   0   14.40    3.10
  -3  -9   0   38.80    7.70
   3  -9   0   37.00    6.20
   3  -9   0   45.40    7.40
   3  -9   0   41.50    6.70
  -3  -9   0   29.80    4.30
  -3  -9   0   34.10    6.40
  -3   9   0   31.40    4.50
  -3   9   0   33.40    7.50
   3   9   0   28.70    4.50
   3   9   0   36.40    7.80
   3   9   0   39.60    6.40
  -4  -9   0   32.40    4.60
  -4  -9   0   39.50    7.40
   4  -9   0   39.70    6.70
   4  -9   0   40.40    7.00
  -4  -9   0   36.70    6.50
   4  -9   0   39.20    6.80
   4   9   0   42.50    6.90
  -4   9   0   27.70    6.50
   4   9   0   22.70    7.50
   4   9   0   33.10    4.80
   4   9   0   33.30    8.00
  -4   9   0   39.50    4.50
   5  -9   0   13.50    5.40
   5  -9   0   13.90    4.70
   5  -9   0   13.40    4.90
  -5  -9   0   18.10    6.10
  -5  -9   0   14.60    4.90
  -5  -9   0   10.90    2.80
  -5   9   0   20.30    6.40
   5   9   0   14.90    4.50
   5   9   0   11.80    5.40
   5   9   0    2.40    5.40
   5   9   0    8.10    3.40
  -6  -9   0  271.47   16.30
  -6  -9   0  250.67   10.20
  -6  -9   0  285.77   14.30
   6  -9   0  290.87   14.60
   6  -9   0  282.77   15.10
   6  -9   0  312.87   15.50
   6   9   0  280.67   17.40
  -6   9   0  321.67   17.00
   6   9   0  289.67   18.80
  -6   9   0  272.57   10.00
   6   9   0  299.27   15.00
   6   9   0  290.07   13.00
   7  -9   0    5.90    4.40
  -7  -9   0    4.60    3.70
   7  -9   0    1.70    4.00
  -7  -9   0   -3.40    1.80
  -7  -9   0   -4.30    3.90
   7   9   0   -4.10    3.70
  -7   9   0   -2.50    1.60
   7   9   0   -3.50    3.00
  -7   9   0    0.40    4.00
   7   9   0    0.60    4.70
   7   9   0   -2.10    4.30
  -8  -9   0  214.08    8.00
  -8  -9   0  265.27   15.90
   8  -9   0  279.47   14.40
  -8  -9   0  272.47   14.00
   8  -9   0  282.87   14.60
   8   9   0  219.88   12.00
   8   9   0  249.68   16.90
  -8   9   0  245.78   14.50
   8   9   0  265.67   15.10
   8   9   0  237.28   15.80
  -9  -9   0    2.50    3.80
   9  -9   0    6.70    4.40
   9  -9   0    4.30    4.20
  -9  -9   0    7.10    5.30
   9   9   0   -0.20    4.00
   9   9   0   -1.10    4.60
   9   9   0    3.70    4.40
  -9   9   0    2.20    4.70
  10  -9   0  272.37   14.20
 -10  -9   0  284.67   14.20
  10  -9   0  259.67   14.10
 -10  -9   0  258.07   16.10
  10   9   0  251.97   13.50
  10   9   0  247.58   15.20
 -10   9   0  288.87   15.30
  10   9   0  225.78   16.30
 -11  -9   0   12.80    5.40
 -11  -9   0   12.20    4.90
  11  -9   0   11.50    5.40
  11  -9   0   17.60    5.40
  11   9   0   16.40    4.70
  11   9   0    4.40    5.40
 -11   9   0   12.20    5.20
  11   9   0   15.10    5.80
 -12  -9   0  171.88   11.70
 -12  -9   0  160.68   13.10
  12  -9   0  157.58   11.50
  12   9   0  165.28   12.60
  12   9   0  161.28   10.90
  12   9   0  127.39   12.10
 -12   9   0  156.48   11.00
  13  -9   0   19.70    5.60
 -13  -9   0   21.70    7.10
 -13  -9   0   19.80    5.40
  13   9   0   19.00    6.10
 -13   9   0   18.20    5.40
  13   9   0   17.20    6.30
  13   9   0   17.10    5.00
  14  -9   0   35.20    7.20
 -14  -9   0   45.40    6.40
 -14  -9   0   42.10    7.50
  14   9   0   56.79    8.00
  14   9   0   39.50    7.50
 -14   9   0   45.30    7.00
 -14   9   0   61.09   11.10
  14   9   0   69.59   13.90
 -15  -9   0    6.50    5.10
  15  -9   0    5.80    5.00
 -15  -9   0   -7.60    3.60
  15   9   0    5.40    4.50
  15   9   0  -11.80    4.50
 -15   9   0   -0.60    4.00
  15   9   0   -0.10    4.40
 -15   9   0    0.00   10.50
   0 -10   0  357.26   17.20
   0 -10   0  314.97   14.00
   0 -10   0  373.56   18.70
   0 -10   0  331.67   16.10
   0  10   0  379.76   15.30
   0  10   0  314.57   12.90
   0  10   0  332.57   18.90
  -1 -10   0    2.20    4.90
  -1 -10   0    2.30    4.80
   1 -10   0    4.00    5.10
  -1 -10   0   -1.80    4.10
   1 -10   0    0.80    3.90
   1 -10   0    7.00    3.30
  -1 -10   0   -2.30    3.40
   1  10   0   -5.50    3.00
   1  10   0   -0.40    4.70
   1  10   0   -3.50    3.50
   1  10   0   -2.20    5.00
  -1  10   0    7.60    6.00
  -1  10   0   -5.50    2.80
   2 -10   0  289.37   15.00
   2 -10   0  268.07   15.50
   2 -10   0  268.37   14.60
  -2 -10   0  256.37   16.10
  -2 -10   0  244.18   11.40
  -2 -10   0  255.07   14.10
   2  10   0  263.77   14.80
  -2  10   0  228.38   15.50
  -2  10   0  254.27   11.70
   2  10   0  284.77   19.70
   2  10   0  223.08   10.90
   2  10   0  292.37   17.70
  -3 -10   0   -6.60    4.00
  -3 -10   0   -5.20    2.70
   3 -10   0   -6.40    4.30
   3 -10   0    3.30    4.10
  -3 -10   0   -4.10    4.50
   3 -10   0    4.60    4.00
   3  10   0   -0.40    3.50
  -3  10   0   -4.50    2.90
  -3  10   0   -1.30    4.30
   3  10   0   -1.00    2.60
   3  10   0    3.20    5.30
   3  10   0   -7.30    5.70
   4 -10   0  138.49   11.20
   4 -10   0  140.79   10.20
   4 -10   0  146.79   10.90
  -4 -10   0  128.49   10.50
  -4 -10   0  153.58   12.70
  -4 -10   0  133.39    7.70
   4  10   0  124.39    8.30
   4  10   0  125.49   14.20
  -4  10   0  130.79   12.30
   4  10   0  132.39   10.40
  -4  10   0  130.69    7.40
   4  10   0  143.59   13.10
  -5 -10   0   -5.20    3.70
  -5 -10   0   -1.10    2.50
  -5 -10   0   -0.30    4.40
   5 -10   0    6.30    4.50
   5 -10   0    2.00    4.10
   5 -10   0   -1.60    4.40
  -5  10   0   -6.90    2.50
  -5  10   0   -4.80    5.00
   5  10   0   -1.20    5.20
   5  10   0    1.50    4.10
   5  10   0   -4.20    5.30
  -6 -10   0   31.40    7.40
   6 -10   0   38.40    6.20
   6 -10   0   36.90    6.80
   6 -10   0   46.30    7.00
  -6 -10   0   43.30    6.70
   6  10   0   37.30    6.70
   6  10   0   25.40    5.00
   6  10   0   35.30    7.40
   6  10   0   25.50    7.90
  -6  10   0   47.00    7.70
  -7 -10   0    3.20    5.20
   7 -10   0   -2.50    3.90
  -7 -10   0   -3.80    4.10
   7 -10   0    0.50    3.70
   7 -10   0   -0.40    4.30
   7  10   0   -4.10    5.40
   7  10   0    0.20    4.90
  -7  10   0    1.70    4.30
   7  10   0   -7.30    3.30
   7  10   0    0.10    4.50
  -8 -10   0    1.80    4.30
   8 -10   0    4.70    4.40
  -8 -10   0   -1.80    4.10
   8 -10   0    3.30    3.80
   8 -10   0    0.90    4.50
   8  10   0   -8.20    4.60
   8  10   0    1.80    4.20
  -8  10   0    0.30    5.00
   8  10   0   -3.30    3.20
   9 -10   0    1.20    4.10
   9 -10   0    1.90    6.40
  -9 -10   0    1.30    4.90
  -9 -10   0   -2.80    4.00
  -9  10   0    0.50    4.70
   9  10   0   -7.10    3.80
   9  10   0    1.60    4.60
   9  10   0   -8.30    4.60
 -10 -10   0   36.90    6.40
  10 -10   0   35.40    6.60
  10 -10   0   37.30    7.90
 -10  10   0   25.40    6.90
  10  10   0   24.80    7.60
  10  10   0   34.10    6.30
  11 -10   0   -0.40    4.30
 -11 -10   0    3.10    8.80
 -11 -10   0    7.10    4.10
  11 -10   0    8.40    5.00
 -11  10   0   -7.80    5.30
 -11  10   0   -6.40    4.10
  11  10   0  -12.50    5.00
  11  10   0    4.70    4.40
  11  10   0   -6.00    4.30
   0 -11   0   -3.00    5.00
   0 -11   0   -1.00    4.40
   0 -11   0   -2.90    4.10
   0  11   0   -2.00    3.40
   1 -11   0   13.30    4.80
  -1 -11   0   33.40    6.70
   1 -11   0   15.10    5.90
  -1 -11   0   32.30    7.30
   1 -11   0   18.30    5.80
   1 -11   0   30.90    6.40
  -1 -11   0   12.20    4.30
  -1  11   0   19.00    5.10
  -1  11   0   -2.10    8.00
  -1  11   0   37.50   13.40
   1  11   0   19.60    5.00
   1  11   0   19.60    7.90
   1  11   0    9.10    8.30
   2 -11   0   15.10    6.00
   2 -11   0   15.80    5.10
   2 -11   0   14.70    5.40
  -2 -11   0   14.20    6.90
  -2 -11   0   29.60    6.30
   2  11   0   34.50    8.20
  -2  11   0   18.00    4.10
   2  11   0   28.30    8.50
  -2  11   0    7.90    7.50
  -2  11   0   37.10    9.60
   2  11   0   27.70    5.40
   3 -11   0    7.80    4.70
   3 -11   0    1.20    4.90
  -3 -11   0   14.40    6.20
  -3 -11   0    8.40    5.20
   3 -11   0    3.60    4.90
   3  11   0    9.00    6.70
  -3  11   0   -8.10    6.00
   3  11   0    6.10    5.00
  -3  11   0    0.90    3.70
   3  11   0    7.60    4.80
  -3  11   0   -2.00    5.20
   4 -11   0   85.89   10.50
   4 -11   0   81.79    9.40
  -4 -11   0   85.19    9.30
  -4 -11   0   91.39   11.50
   4 -11   0   95.19    8.60
  -4  11   0   65.39   11.90
   4  11   0   65.79    8.80
   4  11   0   87.79   13.10
   4  11   0   80.39   11.80
  -4  11   0   88.19   11.20
  -5 -11   0   17.40    6.50
  -5 -11   0   12.20    5.10
   5 -11   0   14.70    6.10
   5 -11   0   14.10    5.00
   5  11   0    2.40    6.00
  -5  11   0    8.50    6.70
   5  11   0   13.50    6.70
  -5  11   0    6.80    6.10
   5  11   0    9.80    5.00
   6 -11   0   66.09    7.90
   6  11   0   71.29   10.50
  -6  11   0   58.69   11.00
 -25   0   1  191.88   11.80
  25   0  -1  162.68   10.50
  25   0  -1  151.48   12.60
 -25   0   1  171.68   11.70
  25   0  -1  204.38   13.10
  24   0  -1    7.00    4.20
 -24   0   1    1.70    4.20
  24   0  -1    1.60    3.30
  24   0  -1    1.60    4.10
 -24   0   1   -0.10    3.60
  23   0  -1  520.75   19.40
  23   0  -1  518.75   22.60
  23   0  -1  484.55   20.90
 -23   0   1  499.25   19.60
 -23   0   1  492.35   20.90
  22   0  -1   -2.10    4.10
 -22   0   1    0.80    4.00
  22   0  -1   -3.40    3.70
 -22   0   1    1.50    3.90
  22   0  -1    1.70    4.20
  21   0  -1  385.06   17.30
  21   0  -1  380.86   16.00
 -21   0   1  372.46   16.10
  21   0  -1  400.86   18.80
  20   0  -1    1.20    4.00
 -20   0   1   -0.30    3.30
  20   0  -1   -1.90    3.30
  20   0  -1    1.50    2.90
 -20   0   1    4.00    3.60
 -19   0   1  317.17   15.20
  19   0  -1  298.57   13.60
  19   0  -1  298.47   15.00
 -19   0   1  294.97   13.60
  19   0  -1  327.47   16.40
  18   0  -1   -3.10    2.70
  18   0  -1    0.70    3.60
 -18   0   1    0.40    2.90
 -18   0   1    4.80    3.30
  18   0  -1   -0.60    5.60
  17   0  -1  170.28   11.20
 -17   0   1  173.28    5.30
 -17   0   1  162.28    5.70
  17   0  -1  157.88    9.50
  17   0  -1  177.88   11.00
 -17   0   1  172.58   10.30
 -17   0   1  191.88   10.10
 -17   0   1  188.88   10.70
 -16   0   1   -0.30    1.20
 -16   0   1   -2.30    0.90
 -16   0   1    0.80    2.50
  16   0  -1   -0.70    3.50
 -16   0   1    0.80    2.80
  16   0  -1    0.40    3.00
 -16   0   1   -0.80    2.30
  16   0  -1   -1.30    2.80
 -15   0   1  440.26   11.90
 -15   0   1  433.66   12.60
  15   0  -1  457.35   17.50
 -15   0   1  455.55   16.50
 -15   0   1  459.15   17.40
  15   0  -1  436.36   18.50
  15   0  -1  448.36   16.50
 -15   0   1  463.25   17.40
  14   0  -1    1.00    3.00
 -14   0   1    0.80    1.20
 -14   0   1    0.40    2.50
 -14   0   1    0.40    2.60
  14   0  -1    0.40    3.10
  14   0  -1    0.00    2.40
  13   0  -1 1629.44   43.50
 -13   0   1 1614.74   44.00
  13   0  -1 1581.74   45.60
 -13   0   1 1677.43   43.60
  13   0  -1 1605.24   44.50
 -13   0   1 1539.15   39.50
 -13   0   1 1637.44   44.20
 -12   0   1   -0.20    2.00
  12   0  -1    0.80    1.80
 -12   0   1    1.00    1.10
  12   0  -1    2.00    2.10
 -12   0   1    1.10    2.20
  12   0  -1   -0.20    2.00
 -12   0   1   -1.40    1.70
  11   0  -1  948.31   27.70
  11   0  -1 1001.40   28.90
 -11   0   1  969.50   24.90
 -11   0   1  981.90   23.60
 -11   0   1 1008.20   28.00
 -11   0   1  974.00   28.20
 -11   0   1  935.11   28.30
  11   0  -1 1004.50   29.90
 -10   0   1   -1.10    1.50
  10   0  -1   -0.90    1.20
  10   0  -1    1.20    1.80
 -10   0   1    3.10    2.10
 -10   0   1   -1.80    1.00
 -10   0   1    0.00    0.80
  10   0  -1   -0.10    1.80
 -10   0   1   -0.10    1.50
   9   0  -1 3949.41   99.59
  -9   0   1 3930.11   97.59
   9   0  -1 3940.21   97.49
   9   0  -1 4066.69   98.19
   9   0  -1 4005.00   97.19
  -9   0   1 4149.28   97.29
  -9   0   1 4058.99   94.19
  -9   0   1 4106.89   97.69
  -9   0   1 3866.41   94.39
  -8   0   1    0.40    1.40
   8   0  -1    0.80    1.30
   8   0  -1   -1.60    1.00
   8   0  -1    0.60    0.90
  -8   0   1    1.90    0.80
  -8   0   1    0.90    0.80
  -8   0   1   -1.20    0.70
   8   0  -1    0.40    1.40
  -8   0   1    0.50    1.20
   8   0  -1    0.10    1.40
  -8   0   1   -2.00    1.10
   7   0  -1 2164.98   56.79
  -7   0   1 2234.78   55.19
   7   0  -1 2247.58   55.29
   7   0  -1 2177.08   54.69
   7   0  -1 2183.88   55.39
   7   0  -1 2299.67   56.29
   7   0  -1 2157.88   54.69
  -7   0   1 2280.77   55.09
  -7   0   1 2177.28   54.69
  -7   0   1 2234.58   54.79
  -7   0   1 2183.18   52.59
   6   0  -1   -0.10    1.20
   6   0  -1    1.60    1.10
   6   0  -1   -0.60    1.10
   6   0  -1   -0.10    0.90
   6   0  -1    1.70    1.00
  -6   0   1    0.70    1.30
  -6   0   1    1.10    1.00
  -6   0   1   -0.30    0.60
   6   0  -1   -0.70    0.90
  -6   0   1    1.60    1.30
  -6   0   1   -0.10    1.00
  -6   0   1   -0.20    0.80
  -6   0   1    0.40    0.60
   5   0  -1 3217.28   80.29
  -5   0   1 3265.97   79.89
  -5   0   1 3348.66   78.89
   5   0  -1 3350.66   79.99
  -5   0   1 3295.87   78.79
   5   0  -1 3292.17   78.89
  -5   0   1 3309.07   77.39
  -5   0   1 3312.97   77.29
   5   0  -1 3295.17   78.99
   5   0  -1 3283.77   78.99
  -5   0   1 3342.27   79.29
  -4   0   1    0.50    0.40
  -4   0   1    0.10    0.70
   4   0  -1    0.20    0.80
   4   0  -1    1.60    1.00
  -4   0   1    0.60    0.40
   4   0  -1    1.30    0.70
   4   0  -1    0.50    0.80
  -4   0   1    0.70    0.90
   4   0  -1    1.00    1.00
  -4   0   1    0.90    0.80
  -4   0   1    1.00    0.90
  -4   0   1    1.10    0.80
   4   0  -1    0.70    0.80
  -4   0   1   -0.40    0.80
  -3   0   1  892.31   22.50
   3   0  -1  881.61   22.50
  -3   0   1  929.51   23.40
   3   0  -1  903.61   22.30
  -3   0   1  848.32   22.10
   3   0  -1  887.31   22.30
   3   0  -1  902.71   22.90
  -3   0   1  903.41   22.90
  -3   0   1  897.51   22.30
  -3   0   1  961.10   23.00
   3   0  -1  882.41   22.20
  -3   0   1  894.31   21.60
  -3   0   1  854.11   21.20
   3   0  -1  912.11   23.30
   2   0  -1    0.40    0.40
   2   0  -1    1.20    0.60
   2   0  -1    0.70    0.50
  -2   0   1    1.30    0.60
   2   0  -1    0.30    0.30
  -2   0   1    0.70    0.50
   2   0  -1    0.50    0.40
  -2   0   1    0.20    0.30
  -2   0   1    0.70    0.40
   2   0  -1    0.20    0.20
  -2   0   1    1.60    0.60
   2   0  -1    0.10    0.20
  -2   0   1    0.70    0.30
  -2   0   1    0.60    0.50
   2   0   1    1.10    0.50
  -2   0  -1    0.60    0.50
   2   0   1    1.30    0.50
  -2   0  -1    0.50    0.40
   2   0   1    0.40    0.50
   2   0   1    1.20    0.50
  -2   0  -1    0.30    0.30
  -2   0  -1    0.00    0.40
  -2   0  -1    0.60    0.50
  -2   0  -1    0.10    0.50
   2   0   1    0.50    0.30
   2   0   1    0.60    0.40
  -3   0  -1   81.39    3.00
   3   0   1   72.39    3.30
  -3   0  -1   78.79    3.40
  -3   0  -1   77.09    3.30
   3   0   1   74.79    3.30
  -3   0  -1   79.09    3.40
  -3   0  -1   79.09    3.60
   3   0   1   80.09    2.90
   3   0   1   78.89    3.60
   3   0   1   76.79    3.20
  -4   0  -1    0.20    0.90
   4   0   1    1.00    0.90
   4   0   1   -1.10    0.60
  -4   0  -1    0.30    0.80
   4   0   1    0.10    0.70
   4   0   1    0.90    0.90
   4   0   1   -0.80    0.70
  -4   0  -1   -0.70    0.60
  -4   0  -1    0.80    0.80
   4   0   1    0.70    0.80
  -4   0  -1   -0.50    0.80
  -5   0  -1 2101.49   52.29
   5   0   1 2131.89   51.49
   5   0   1 2169.18   52.19
   5   0   1 2141.59   52.39
  -5   0  -1 2148.78   52.39
  -5   0  -1 2134.49   51.69
  -5   0  -1 2166.98   53.19
  -5   0  -1 2106.39   52.19
   5   0   1 2153.88   53.09
   5   0   1 2091.19   52.49
   5   0   1 2119.69   52.19
   6   0   1    0.20    1.00
  -6   0  -1   -0.70    0.90
  -6   0  -1    0.50    1.00
  -6   0  -1    0.00    0.90
   6   0   1   -0.20    0.80
  -6   0  -1   -0.30    1.20
   6   0   1   -0.10    1.10
   6   0   1   -0.10    1.00
  -6   0  -1    0.20    1.20
   6   0   1   -0.70    1.20
   6   0   1   -1.20    0.80
   7   0   1 3288.47   82.79
   7   0   1 3475.05   82.79
  -7   0  -1 3430.36   82.69
  -7   0  -1 3296.57   82.39
  -7   0  -1 3377.66   81.99
   7   0   1 3341.07   81.59
   7   0   1 3418.26   84.29
   7   0   1 3422.06   82.49
   7   0   1 3478.35   83.89
  -7   0  -1 3479.35   82.89
   8   0   1    0.00    1.40
  -8   0  -1    0.40    1.50
   8   0   1   -1.70    0.80
   8   0   1    1.40    1.50
   8   0   1    2.50    1.80
  -8   0  -1   -0.50    1.40
  -8   0  -1   -0.10    1.40
   8   0   1    0.80    1.20
  -8   0  -1    0.40    0.70
  -9   0  -1 2518.05   63.99
   9   0   1 2547.45   64.29
   9   0   1 2611.14   64.69
  -9   0  -1 2605.74   64.59
  -9   0  -1 2628.14   61.29
   9   0   1 2541.25   66.39
   9   0   1 2555.44   63.59
 -10   0  -1    0.20    1.60
 -10   0  -1   -0.40    1.70
 -10   0  -1    1.10    1.90
 -10   0  -1   -0.10    0.70
  10   0   1   -1.10    1.80
  10   0   1    1.30    1.80
  10   0   1    0.70    1.90
 -11   0  -1 1291.67   31.90
  11   0   1 1301.07   36.00
 -11   0  -1 1271.77   35.30
  11   0   1 1291.87   35.50
 -11   0  -1 1321.07   36.10
 -11   0  -1 1332.37   35.90
  11   0   1 1324.77   37.40
 -11   0  -1 1246.28   33.10
 -12   0  -1    0.80    2.30
 -12   0  -1   -0.20    2.30
 -12   0  -1    0.90    1.80
 -12   0  -1   -1.50    0.90
  12   0   1    2.60    2.00
  12   0   1   -2.80    2.20
 -12   0  -1   -0.90    1.30
  12   0   1    0.80    2.40
 -13   0  -1  571.54   19.20
 -13   0  -1  557.84   16.60
 -13   0  -1  580.84   19.40
 -13   0  -1  556.74   19.60
  13   0   1  584.54   21.00
 -13   0  -1  571.94   14.80
  13   0   1  586.84   19.20
  13   0   1  575.24   19.70
 -14   0  -1    0.40    2.40
  14   0   1    1.60    2.80
 -14   0  -1    2.20    2.50
 -14   0  -1   -1.00    2.30
  14   0   1    1.10    2.40
  14   0   1   -1.70    2.00
 -14   0  -1   -0.40    1.50
  15   0   1   19.70    4.40
 -15   0  -1   19.40    2.20
 -15   0  -1   16.00    2.70
  15   0   1   15.00    4.10
 -15   0  -1   17.30    4.20
 -15   0  -1   18.20    4.40
 -15   0  -1   18.30    3.70
  15   0   1   15.50    3.70
  16   0   1   -0.60    2.60
  16   0   1    2.40    3.50
 -16   0  -1   -0.60    1.20
 -16   0  -1   -0.10    2.60
  16   0   1    2.40    3.00
 -16   0  -1    1.00    2.30
 -16   0  -1   -2.30    1.70
 -16   0  -1    2.90    3.10
 -17   0  -1  139.09    5.30
 -17   0  -1  156.58    9.90
 -17   0  -1  148.29    9.10
 -17   0  -1  133.29    6.10
  17   0   1  155.58    9.20
 -17   0  -1  138.59    9.10
  17   0   1  155.78   10.00
  17   0   1  132.79   17.30
 -18   0  -1   -1.50    2.40
  18   0   1    3.40    3.50
 -18   0  -1   -0.50    2.50
  18   0   1    0.80    3.00
 -18   0  -1    0.60    3.70
 -18   0  -1   -3.60    1.10
 -18   0  -1    1.20    2.30
  18   0   1   -0.50    5.20
  19   0   1  191.08   12.40
  19   0   1  192.68   10.80
 -19   0  -1  201.68   11.30
 -19   0  -1  176.88    7.20
 -19   0  -1  199.28   11.90
 -19   0  -1  178.18    6.20
  19   0   1  200.88   11.70
 -19   0  -1  203.68   11.30
 -20   0  -1    3.30    3.00
  20   0   1    4.00    3.40
 -20   0  -1    2.00    3.60
 -20   0  -1    1.10    1.20
  20   0   1    5.10    4.50
  21   0   1  495.55   20.10
  21   0   1  489.05   21.40
  21   0   1  506.55   19.00
 -21   0  -1  491.15   19.30
 -21   0  -1  473.45   19.20
 -22   0  -1   -2.20    4.20
 -22   0  -1    0.90    3.60
  22   0   1    3.40    3.70
  22   0   1   -1.60    4.60
  22   0   1   -0.50    4.00
  23   0   1  213.98   13.90
  23   0   1  218.78   13.30
  23   0   1  211.68   11.70
 -23   0  -1  222.08   12.40
 -23   0  -1  215.88   12.40
 -24   0  -1   -9.10    3.50
  24   0   1    2.60    5.50
 -24   0  -1   -0.80    3.90
  24   0   1   -3.40    3.40
  24   0   1   -3.80    3.40
  25  -1  -1   13.80    4.80
 -25  -1   1   19.50    5.50
 -25  -1   1   12.30    4.50
  25  -1  -1   16.60    5.10
 -25   1   1   12.20    5.50
  25   1  -1    0.50    5.10
  25   1  -1    9.10    6.80
  25   1  -1   16.00    4.70
 -25   1   1   16.90    5.20
  24  -1  -1   34.70    6.70
 -24  -1   1   41.80    6.60
 -24  -1   1   40.10    6.50
  24  -1  -1   51.69   12.20
  24   1  -1   37.30    6.20
  24   1  -1   45.00    6.60
 -24   1   1   43.20    7.00
 -24   1   1   34.30    5.80
  23  -1  -1   41.30    7.20
 -23  -1   1   54.49    8.70
  23  -1  -1   45.00    7.30
 -23  -1   1   49.50    7.40
  23   1  -1   48.60    7.00
  23   1  -1   69.69    8.70
 -23   1   1   41.30    5.80
 -23   1   1   54.99    7.70
  23   1  -1   42.40    7.20
 -22  -1   1   77.39    8.10
 -22  -1   1   75.99    8.00
  22  -1  -1   76.69    9.50
  22  -1  -1  108.29    9.80
  22  -1  -1   82.09    7.10
  22   1  -1   99.69    8.80
  22   1  -1   83.99    8.90
 -22   1   1   90.39    8.60
  22   1  -1   93.49   10.20
 -22   1   1   95.99    8.20
 -21  -1   1  278.57    8.10
  21  -1  -1  298.57   12.90
 -21  -1   1  294.17   14.10
  21  -1  -1  321.57   16.70
  21  -1  -1  320.07   15.90
 -21   1   1  300.57   13.70
 -21   1   1  303.87   15.40
  21   1  -1  284.67   16.30
  21   1  -1  313.67   14.80
  21   1  -1  288.67   15.10
 -20  -1   1   18.90    5.10
  20  -1  -1   22.10    4.20
 -20  -1   1   28.30    5.30
  20  -1  -1   20.00    5.20
 -20  -1   1   25.00    5.30
  20  -1  -1   30.80    6.40
 -20  -1   1   21.10    2.10
  20   1  -1   27.80    5.60
  20   1  -1   28.70    5.60
 -20   1   1   18.90    5.00
 -20   1   1   24.10    4.80
  20   1  -1   15.20    5.20
  19  -1  -1  402.96   18.50
 -19  -1   1  387.96   16.80
  19  -1  -1  377.36   17.00
 -19  -1   1  404.56   16.90
 -19  -1   1  411.56   16.70
  19  -1  -1  406.06   15.20
 -19  -1   1  373.96   12.20
 -19   1   1  396.26   17.30
  19   1  -1  411.96   17.00
  19   1  -1  412.96   19.10
  19   1  -1  387.56   17.10
 -19   1   1  396.26   15.80
 -18  -1   1    7.30    2.10
  18  -1  -1    1.80    3.50
 -18  -1   1   -0.20    3.10
 -18  -1   1    5.10    3.80
  18  -1  -1    0.70    2.80
 -18  -1   1    7.80    3.30
  18  -1  -1    6.10    4.50
  18   1  -1   -0.10    3.20
  18   1  -1   -2.40    2.80
  18   1  -1    6.90    7.60
 -18   1   1    0.40    3.00
 -18   1   1    0.70    3.50
  17  -1  -1  557.24   18.70
 -17  -1   1  530.85   20.10
  17  -1  -1  560.44   21.70
 -17  -1   1  569.74   20.10
  17  -1  -1  575.34   21.00
 -17  -1   1  494.05   18.00
 -17  -1   1  559.94   20.50
 -17   1   1  536.75   14.90
  17   1  -1  595.64   20.90
  17   1  -1  593.44   23.60
  17   1  -1  551.94   20.80
 -17   1   1  547.85   15.40
 -17   1   1  562.04   21.00
 -17   1   1  597.04   19.80
  16  -1  -1   11.20    4.10
  16  -1  -1   13.80    4.00
 -16  -1   1   17.80    4.20
  16  -1  -1    9.40    3.00
 -16  -1   1   10.30    2.50
 -16  -1   1   13.90    3.60
 -16  -1   1   13.50    4.20
 -16   1   1   18.30    4.20
  16   1  -1   10.00    3.50
 -16   1   1   13.80    3.50
  16   1  -1   12.80    4.40
  16   1  -1   11.80    4.20
 -16   1   1    8.00    2.00
  15  -1  -1  914.81   29.00
 -15  -1   1  921.61   28.40
 -15  -1   1  920.51   28.30
  15  -1  -1  930.71   26.90
 -15  -1   1  908.21   24.90
  15  -1  -1  918.91   30.00
 -15  -1   1  924.21   28.20
  15   1  -1  910.81   30.30
 -15   1   1  942.61   25.20
  15   1  -1  913.31   28.50
 -15   1   1  894.31   29.00
 -15   1   1  919.11   27.50
  15   1  -1  901.61   29.00
  14  -1  -1   69.19    6.90
 -14  -1   1   69.69    4.40
 -14  -1   1   72.29    6.10
 -14  -1   1   73.39    6.20
  14  -1  -1   67.89    5.60
  14  -1  -1   68.39    6.70
 -14  -1   1   73.19    6.40
 -14   1   1   67.49    5.60
  14   1  -1   75.29    7.10
 -14   1   1   76.49    6.70
 -14   1   1   74.19    4.70
  14   1  -1   69.59    6.50
  14   1  -1   69.69    7.40
 -13  -1   1  578.04   19.10
  13  -1  -1  537.75   19.30
 -13  -1   1  521.75   16.20
 -13  -1   1  535.55   18.80
  13  -1  -1  558.44   20.20
  13  -1  -1  555.04   17.70
 -13   1   1  568.24   17.00
 -13   1   1  542.25   14.00
 -13   1   1  572.14   19.90
  13   1  -1  562.54   19.60
 -13   1   1  564.74   18.30
  13   1  -1  566.14   20.80
  13   1  -1  578.24   19.50
 -12  -1   1  205.48    9.90
  12  -1  -1  212.18    8.80
  12  -1  -1  228.48   11.00
 -12  -1   1  200.28    7.80
  12  -1  -1  210.38   10.40
 -12  -1   1  199.68    9.50
 -12  -1   1  203.78    9.90
  12   1  -1  206.18   10.00
 -12   1   1  212.68    6.10
 -12   1   1  206.48    5.80
 -12   1   1  210.58   10.40
 -12   1   1  212.88    8.40
  12   1  -1  199.88   10.80
 -12   1   1  200.48    9.10
  11  -1  -1 1025.30   29.40
  11  -1  -1  992.30   27.40
 -11  -1   1 1017.10   28.80
 -11  -1   1 1004.60   28.90
  11  -1  -1  964.40   29.90
 -11  -1   1  993.60   26.50
  11   1  -1 1012.90   30.50
 -11   1   1 1023.90   24.50
 -11   1   1 1008.30   28.10
  11   1  -1  982.90   29.20
 -11   1   1  945.11   29.70
 -11   1   1 1002.20   24.10
  10  -1  -1  106.69    6.40
  10  -1  -1  104.89    6.90
 -10  -1   1  109.79    6.40
 -10  -1   1   99.89    6.10
  10  -1  -1  100.39    6.20
 -10  -1   1   94.39    4.80
 -10  -1   1  104.99    6.40
  10  -1  -1  103.49    5.40
  10   1  -1  101.59    7.00
 -10   1   1   97.99    5.80
  10   1  -1  110.29    6.70
 -10   1   1   86.29    6.40
 -10   1   1  102.19    3.30
   9  -1  -1  673.63   18.80
  -9  -1   1  634.34   19.80
  -9  -1   1  695.03   20.40
   9  -1  -1  676.73   21.10
  -9  -1   1  680.43   20.00
  -9  -1   1  664.73   18.70
   9  -1  -1  657.53   19.90
  -9   1   1  656.93   18.90
   9   1  -1  656.93   23.70
  -9   1   1  664.13   16.40
  -9   1   1  675.43   19.50
   9   1  -1  645.84   20.40
  -9   1   1  656.43   20.80
   8  -1  -1  642.44   19.40
   8  -1  -1  676.03   20.60
   8  -1  -1  659.13   20.10
  -8  -1   1  664.63   19.80
  -8  -1   1  669.03   19.60
  -8  -1   1  706.63   19.70
   8  -1  -1  653.53   18.40
  -8  -1   1  675.73   21.00
  -8  -1   1  660.83   18.40
  -8   1   1  667.73   18.60
  -8   1   1  672.53   16.40
  -8   1   1  663.83   20.50
   8   1  -1  692.03   21.20
   8   1  -1  653.93   20.10
  -8   1   1  668.53   19.10
   7  -1  -1   61.09    3.40
  -7  -1   1   57.29    4.20
  -7  -1   1   59.19    3.30
   7  -1  -1   56.19    3.80
  -7  -1   1   60.19    3.90
  -7  -1   1   56.59    3.90
   7  -1  -1   65.99    4.70
  -7  -1   1   63.09    4.70
   7  -1  -1   59.09    4.20
   7  -1  -1   62.19    4.30
   7   1  -1   55.99    4.10
   7   1  -1   62.99    4.40
  -7   1   1   63.69    4.50
  -7   1   1   57.89    3.70
   7   1  -1   59.09    4.40
  -7   1   1   60.19    2.40
   7   1  -1   63.59    4.30
  -7   1   1   59.49    3.40
   7   1  -1   63.99    4.90
   6  -1  -1  130.09    5.90
  -6  -1   1  127.19    5.80
  -6  -1   1  130.89    6.30
   6  -1  -1  123.29    5.90
  -6  -1   1  133.39    6.00
  -6  -1   1  122.09    6.10
   6  -1  -1  122.09    5.80
  -6  -1   1  121.59    5.50
  -6  -1   1  122.39    5.40
   6  -1  -1  132.09    6.20
   6  -1  -1  128.19    6.90
   6  -1  -1  129.39    4.80
  -6  -1   1  122.99    5.00
   6  -1  -1  126.19    5.50
  -6   1   1  114.79    6.10
   6   1  -1  122.79    6.10
   6   1  -1  125.09    6.00
  -6   1   1  120.99    6.00
  -6   1   1  121.29    5.30
   6   1  -1  125.69    6.30
  -6   1   1  122.09    4.80
   6   1  -1  130.89    5.30
  -6   1   1  123.79    5.90
   6   1  -1  125.79    5.50
  -5  -1   1  984.30   25.80
   5  -1  -1  959.90   25.40
   5  -1  -1  892.01   25.40
  -5  -1   1  936.41   25.70
  -5  -1   1  940.71   25.20
   5  -1  -1  964.60   25.40
   5  -1  -1  961.30   23.70
  -5  -1   1  912.91   25.20
  -5  -1   1  955.20   24.90
   5  -1  -1  966.00   22.80
  -5  -1   1  978.40   24.80
  -5  -1   1  924.61   24.40
   5  -1  -1  950.30   24.70
   5   1  -1  997.40   25.70
  -5   1   1  955.70   25.60
   5   1  -1  966.90   25.20
   5   1  -1  935.61   24.60
  -5   1   1  947.21   23.70
   5   1  -1  951.10   26.00
  -5   1   1  953.20   25.50
  -5   1   1  953.90   25.70
  -5   1   1  965.00   24.50
   5   1  -1  977.20   24.90
   5   1  -1  932.41   25.40
   4  -1  -1  501.95   14.70
  -4  -1   1  542.75   15.00
   4  -1  -1  514.55   13.20
   4  -1  -1  497.75   14.20
   4  -1  -1  522.65   14.70
   4  -1  -1  494.05   15.00
   4  -1  -1  527.55   13.00
  -4  -1   1  531.15   14.80
  -4  -1   1  531.95   14.30
  -4  -1   1  528.85   15.90
  -4  -1   1  536.05   15.20
  -4  -1   1  522.65   14.30
   4   1  -1  522.05   14.40
   4   1  -1  531.85   14.20
   4   1  -1  524.65   14.70
   4   1  -1  530.35   14.80
   4   1  -1  529.35   15.30
   4   1  -1  505.75   14.90
  -4   1   1  533.95   14.90
  -4   1   1  531.15   14.10
  -4   1   1  518.35   13.30
  -4   1   1  518.45   15.30
  -3  -1   1 2307.67   55.99
  -3  -1   1 2451.05   55.79
   3  -1  -1 2324.97   56.79
  -3  -1   1 2341.17   56.19
  -3  -1   1 2304.07   56.39
  -3  -1   1 2308.17   56.19
  -3  -1   1 2289.07   56.29
   3  -1  -1 2319.37   54.49
   3  -1  -1 2364.56   55.79
   3  -1  -1 2349.26   55.99
   3  -1  -1 2368.36   56.29
   3  -1  -1 2347.67   54.99
   3   1  -1 2337.17   56.19
   3   1  -1 2331.77   56.09
  -3   1   1 2344.57   56.99
   3   1  -1 2298.77   56.09
  -3   1   1 2333.77   54.59
  -3   1   1 2328.77   55.69
  -3   1   1 2352.16   55.09
   3   1  -1 2361.16   55.59
   3   1  -1 2328.77   56.49
  -3   1   1 2370.96   56.39
  -3   1   1 2210.98   55.99
   3   1  -1 2386.86   56.69
   2  -1  -1 2166.98   50.99
  -2  -1   1 2114.59   51.59
   2  -1  -1 2174.38   51.59
   2  -1  -1 2140.39   51.39
  -2  -1   1 2115.99   50.99
  -2  -1   1 2187.88   51.59
  -2  -1   1 2195.58   51.39
  -2  -1   1 2212.28   51.79
   2  -1  -1 2152.08   51.09
   2  -1  -1 2138.69   52.29
  -2   1   1 2147.69   52.39
   2   1  -1 2170.28   50.89
   2   1  -1 2237.78   51.89
  -2   1   1 2201.68   51.09
  -2   1   1 2120.29   51.59
   2   1  -1 2150.78   51.49
   2   1  -1 2176.58   51.79
  -2   1   1 2066.79   51.99
  -2   1   1 2116.09   51.19
   2   1  -1 2120.09   51.19
   1  -1  -1 9999.00  373.46
  -1  -1   1 9667.33  380.26
  -1   1   1 9960.00  373.26
   1   1  -1 9463.25  383.36
   0  -1  -1  300.27    8.00
   0  -1  -1  303.57    7.90
   0  -1  -1  301.17    8.30
   0  -1   1  298.07    8.40
   0  -1   1  301.87    8.00
   0  -1  -1  305.97    8.10
   0  -1  -1  302.17    8.60
   0  -1   1  308.67    8.50
   0  -1   1  283.77    8.20
   0   1  -1  306.37    8.10
   0   1   1  301.27    8.10
   0   1   1  293.57    8.60
   0   1  -1  304.87    8.50
   0   1   1  300.37    8.00
   0   1   1  307.57    8.10
   0   1  -1  290.87    8.20
   0   1  -1  306.57    8.60
  -1  -1  -1 4478.95  105.29
   2  -1   1  180.38    6.00
  -2  -1  -1  181.58    6.10
   2  -1   1  184.48    5.60
  -2  -1  -1  188.68    5.80
  -2  -1  -1  179.58    5.80
   2  -1   1  181.28    5.90
   2  -1   1  187.48    6.10
  -2  -1  -1  179.28    6.10
  -2  -1  -1  186.28    6.20
  -2  -1  -1  186.58    5.10
  -2   1  -1  172.88    5.90
   2   1   1  189.78    6.10
   2   1   1  181.58    5.10
   2   1   1  181.58    6.10
   2   1   1  187.88    6.30
  -2   1  -1  180.98    6.00
   2   1   1  180.08    5.70
   2   1   1  184.18    6.10
  -2   1  -1  185.38    5.70
   2   1   1  187.28    5.90
  -2   1  -1  173.98    5.90
   3  -1   1 1331.77   32.70
  -3  -1  -1 1292.87   32.60
  -3  -1  -1 1313.07   31.90
   3  -1   1 1270.57   32.70
  -3  -1  -1 1278.47   32.60
   3  -1   1 1300.07   32.40
  -3  -1  -1 1296.97   32.30
  -3  -1  -1 1327.57   32.80
  -3  -1  -1 1277.77   32.70
   3  -1   1 1317.67   32.50
   3  -1   1 1316.47   32.60
   3  -1   1 1310.87   31.50
  -3   1  -1 1314.87   32.70
   3   1   1 1299.07   32.80
   3   1   1 1303.67   32.20
  -3   1  -1 1303.87   32.80
  -3   1  -1 1310.07   31.60
   3   1   1 1323.77   32.70
  -3   1  -1 1304.97   32.60
   3   1   1 1335.67   31.90
   3   1   1 1314.37   32.10
  -3   1  -1 1298.67   32.40
  -3   1  -1 1264.37   31.50
   3   1   1 1310.07   32.70
   4  -1   1   53.69    3.30
  -4  -1  -1   51.59    3.20
   4  -1   1   51.69    3.10
   4  -1   1   51.89    3.20
   4  -1   1   54.49    2.40
  -4  -1  -1   55.49    2.60
   4  -1   1   52.99    3.30
  -4  -1  -1   48.40    3.30
  -4  -1  -1   53.69    3.10
  -4  -1  -1   56.49    3.40
   4  -1   1   52.49    3.20
  -4  -1  -1   59.59    3.30
  -4   1  -1   52.19    3.20
   4   1   1   49.70    3.30
  -4   1  -1   54.19    2.50
  -4   1  -1   54.09    3.30
   4   1   1   53.79    3.30
   4   1   1   54.39    3.10
  -4   1  -1   48.10    3.20
   4   1   1   52.89    2.60
   4   1   1   56.49    3.50
  -4   1  -1   54.59    4.00
  -4   1  -1   50.29    2.60
   5  -1   1  193.48    6.50
   5  -1   1  210.88    7.80
   5  -1   1  208.48    7.40
   5  -1   1  201.58    7.50
  -5  -1  -1  198.78    7.10
  -5  -1  -1  192.48    6.00
  -5  -1  -1  194.98    6.70
  -5  -1  -1  201.98    7.30
   5  -1   1  209.28    7.50
  -5  -1  -1  180.08    7.40
   5  -1   1  189.48    7.20
  -5  -1  -1  196.78    7.60
  -5  -1  -1  191.68    7.70
  -5   1  -1  190.68    6.60
  -5   1  -1  197.38    7.50
   5   1   1  202.78    6.00
  -5   1  -1  208.48    7.60
  -5   1  -1  194.98    7.80
   5   1   1  209.88    7.50
   5   1   1  191.08    7.80
  -5   1  -1  188.48    7.10
  -5   1  -1  199.98    6.00
   5   1   1  190.48    7.10
   5   1   1  188.78    7.60
   5   1   1  190.58    7.50
  -6  -1  -1  348.57   11.70
   6  -1   1  339.67   11.30
  -6  -1  -1  354.36   11.40
   6  -1   1  344.97   11.20
   6  -1   1  333.67   11.70
  -6  -1  -1  344.77   10.70
   6  -1   1  341.77   10.40
  -6  -1  -1  330.57   11.50
  -6  -1  -1  348.27    9.30
  -6  -1  -1  328.37   11.80
  -6  -1  -1  357.96   11.20
   6  -1   1  361.66   12.80
   6  -1   1  357.06   11.50
  -6   1  -1  353.46   11.20
   6   1   1  357.06   12.10
  -6   1  -1  339.87   11.40
   6   1   1  343.27   11.70
   6   1   1  342.27   11.20
  -6   1  -1  332.07   10.50
   6   1   1  348.97   11.70
  -6   1  -1  334.57   11.50
  -6   1  -1  348.07    9.40
  -6   1  -1  337.47   11.40
  -6   1  -1  327.67   11.80
   7  -1   1    8.60    2.10
  -7  -1  -1   11.30    2.60
   7  -1   1    8.30    2.00
   7  -1   1    8.50    2.00
  -7  -1  -1    7.80    1.80
   7  -1   1   11.80    1.80
   7  -1   1    9.20    1.80
  -7  -1  -1    7.90    2.10
  -7  -1  -1    7.70    1.70
  -7   1  -1    8.00    1.20
  -7   1  -1   10.10    1.90
   7   1   1    7.90    2.20
   7   1   1    9.70    2.20
   7   1   1   10.40    2.10
   7   1   1    9.20    2.00
  -7   1  -1    5.80    1.70
  -7   1  -1    8.00    2.00
  -7   1  -1   11.80    2.40
  -8  -1  -1  684.43   20.60
   8  -1   1  663.53   20.20
   8  -1   1  680.93   19.10
  -8  -1  -1  670.33   19.30
  -8  -1  -1  666.33   19.40
   8  -1   1  680.03   19.90
   8  -1   1  711.83   21.20
  -8  -1  -1  672.93   20.20
   8  -1   1  669.63   20.30
  -8   1  -1  703.93   20.10
   8   1   1  668.13   20.80
   8   1   1  730.43   21.60
  -8   1  -1  654.13   19.30
   8   1   1  695.43   20.80
  -8   1  -1  689.63   17.50
  -8   1  -1  684.93   20.50
  -8   1  -1  682.93   20.30
  -9  -1  -1  137.29    7.20
   9  -1   1  128.49    6.00
   9  -1   1  126.69    7.30
  -9  -1  -1  130.79    6.40
  -9  -1  -1  130.49    6.10
   9   1   1  136.09    7.80
  -9   1  -1  142.59    6.90
  -9   1  -1  130.29    6.90
   9   1   1  127.29    7.00
  -9   1  -1  129.49    4.70
  -9   1  -1  134.59    7.10
 -10  -1  -1  619.64   20.00
  10  -1   1  638.64   19.90
 -10  -1  -1  606.44   18.30
  10  -1   1  608.14   18.50
 -10  -1  -1  593.44   18.80
 -10  -1  -1  650.03   20.00
  10  -1   1  649.04   20.80
  10   1   1  624.24   21.00
 -10   1  -1  629.14   20.00
 -10   1  -1  644.44   16.40
 -10   1  -1  634.04   19.80
 -10   1  -1  644.24   19.50
  10   1   1  632.64   20.10
 -11  -1  -1  116.49    6.40
 -11  -1  -1  107.09    6.80
  11  -1   1   96.29    7.00
 -11  -1  -1  117.59    7.10
  11  -1   1  100.59    6.70
 -11  -1  -1   99.39    5.40
  11  -1   1   97.99    5.80
 -11   1  -1  101.79    6.50
 -11   1  -1  109.99    6.60
  11   1   1  100.19    6.40
  11   1   1  112.39    7.70
 -11   1  -1   99.19    6.70
  11   1   1  112.69    7.10
 -11   1  -1  107.59    4.10
  12  -1   1  442.66   16.20
 -12  -1  -1  441.26   16.20
 -12  -1  -1  466.75   16.40
  12  -1   1  464.75   17.40
 -12   1  -1  425.86   15.80
  12   1   1  444.26   16.10
  12   1   1  457.25   17.50
 -12   1  -1  426.16   15.50
 -12   1  -1  439.76   12.20
 -12   1  -1  446.86   16.40
  12   1   1  463.25   16.60
 -13  -1  -1 1176.78   34.20
 -13  -1  -1 1206.58   34.30
 -13  -1  -1 1180.38   33.30
  13  -1   1 1142.79   34.00
  13  -1   1 1189.88   35.40
  13  -1   1 1129.09   32.40
 -13   1  -1 1163.08   29.20
  13   1   1 1218.28   34.40
  13   1   1 1167.98   35.70
 -13   1  -1 1216.68   34.20
 -13   1  -1 1176.48   34.30
 -13   1  -1 1155.78   33.30
  13   1   1 1203.18   34.50
  14  -1   1   32.40    4.30
 -14  -1  -1   33.40    4.80
 -14  -1  -1   32.90    4.70
  14  -1   1   33.10    5.30
  14  -1   1   32.20    5.10
 -14  -1  -1   35.40    4.70
 -14   1  -1   33.20    4.90
  14   1   1   37.70    5.60
 -14   1  -1   26.70    4.20
  14   1   1   34.30    5.00
 -14   1  -1   31.20    2.40
  14   1   1   31.70    5.30
 -15  -1  -1 1108.69   32.80
  15  -1   1 1091.59   34.20
  15  -1   1 1085.09   33.00
 -15  -1  -1 1100.19   32.20
  15  -1   1 1098.79   31.20
 -15  -1  -1 1105.09   33.00
  15   1   1 1108.49   33.00
 -15   1  -1 1153.08   33.20
  15   1   1 1099.39   33.10
  15   1   1 1061.89   34.40
 -15   1  -1 1097.29   32.00
 -15   1  -1 1056.69   28.60
 -15   1  -1 1087.69   27.30
  16  -1   1   13.00    3.00
 -16  -1  -1   13.70    4.50
 -16  -1  -1   11.90    3.80
  16  -1   1   14.40    4.10
 -16  -1  -1   12.50    3.80
  16  -1   1   12.80    4.20
 -16   1  -1   11.80    1.60
  16   1   1    7.90    4.50
  16   1   1   14.00    4.10
  16   1   1   15.20    4.20
 -16   1  -1   12.30    4.00
 -16   1  -1   11.30    2.30
 -16   1  -1    9.60    2.20
 -16   1  -1    7.50    3.30
 -17  -1  -1  896.01   28.90
  17  -1   1  923.61   29.10
  17  -1   1  896.41   26.90
 -17  -1  -1  897.31   28.50
 -17  -1  -1  905.81   27.90
  17   1   1  887.71   28.70
 -17   1  -1  873.01   22.20
 -17   1  -1  857.81   23.90
  17   1   1  891.41   28.70
 -17   1  -1  862.81   23.20
 -17   1  -1  979.80   29.30
 -17   1  -1  874.91   27.70
 -17   1  -1  843.72   22.70
 -18  -1  -1   11.40    3.20
 -18  -1  -1    3.20    3.40
  18  -1   1   12.30    4.60
 -18  -1  -1    7.00    4.10
  18  -1   1   11.30    3.20
  18  -1   1    7.70    3.80
 -18   1  -1    5.80    1.20
  18   1   1    6.10    3.60
 -18   1  -1   10.00    3.60
 -18   1  -1    7.70    1.80
 -18   1  -1    6.20    1.60
 -18   1  -1   12.60    3.80
 -18   1  -1    5.60    1.80
  18   1   1   11.60    3.50
  18   1   1   10.70    4.40
  19  -1   1  543.45   19.10
 -19  -1  -1  572.44   21.70
 -19  -1  -1  580.94   21.20
  19  -1   1  548.65   22.20
  19  -1   1  549.95   21.20
 -19  -1  -1  568.34   20.70
  19   1   1  533.25   20.80
 -19   1  -1  557.34   21.00
 -19   1  -1  541.95   20.10
  19   1   1  572.54   21.50
  19   1   1  574.94   23.20
  20  -1   1   38.20    6.50
 -20  -1  -1   51.29    7.10
  20  -1   1   49.50    5.70
 -20  -1  -1   45.90    6.10
  20  -1   1   54.19    7.00
 -20  -1  -1   47.50    6.40
 -20  -1  -1   45.50    3.40
 -20   1  -1   51.79    7.10
  20   1   1   41.80    6.80
 -20   1  -1   44.80    6.10
  20   1   1   41.80    6.90
  20   1   1   44.20    6.70
  21  -1   1  252.17   13.30
 -21  -1  -1  256.47   13.20
  21  -1   1  226.58   13.70
 -21  -1  -1  227.28    7.70
 -21  -1  -1  247.38   13.60
 -21  -1  -1  251.97   13.20
 -21   1  -1  250.57   12.50
  21   1   1  258.47   13.80
  21   1   1  227.58   14.20
 -21   1  -1  250.47   13.30
  21   1   1  246.08   13.10
 -22  -1  -1    1.00    1.70
 -22  -1  -1    0.20    3.80
  22  -1   1    5.10    4.00
  22  -1   1    1.30    3.90
 -22  -1  -1    2.50    3.70
 -22  -1  -1    5.00    4.10
 -22   1  -1    2.20    3.70
  22   1   1    2.60    3.50
  22   1   1    2.80    4.00
 -22   1  -1    3.70    4.00
  22   1   1    6.60    3.90
 -23  -1  -1    0.30    3.60
 -23  -1  -1   -4.00    3.90
  23  -1   1    3.30    5.00
  23  -1   1    6.00    4.60
  23   1   1   -2.40    4.00
  23   1   1   -5.10    2.80
 -23   1  -1    1.20    3.60
 -23   1  -1   -1.10    4.00
  23   1   1    4.40    3.50
 -24  -1  -1    1.20    3.80
 -24  -1  -1    3.90    4.30
  24  -1   1    6.30    4.90
  24  -1   1   12.10    5.30
 -24   1  -1    1.80    4.30
  24   1   1    1.80    4.60
  24   1   1    5.90    4.40
  24   1   1   -3.60    3.50
 -24   1  -1   -0.10    3.70
 -24  -2   1   38.90    6.50
 -24  -2   1   34.90    6.40
 -24   2   1   33.10    6.70
  24   2  -1   46.10    7.40
  24   2  -1   32.00    6.50
 -24   2   1   43.90    6.50
  24   2  -1   39.10    6.50
  23  -2  -1  299.87   16.40
 -23  -2   1  333.97   15.90
 -23  -2   1  301.47   15.30
 -23  -2   1  305.57   15.10
  23  -2  -1  333.47   16.40
 -23   2   1  354.06   17.00
  23   2  -1  311.57   15.80
  23   2  -1  316.37   15.60
 -23   2   1  303.87   14.40
  23   2  -1  315.57   17.60
 -22  -2   1  123.59   10.90
  22  -2  -1  106.79    9.50
  22  -2  -1  123.99   10.10
 -22  -2   1  123.59    9.70
 -22  -2   1  116.79    9.90
 -22   2   1  110.19    8.40
  22   2  -1  108.29    9.70
  22   2  -1  113.09   10.20
  22   2  -1  103.59   10.60
 -22   2   1  116.39    9.80
 -21  -2   1  153.68   10.50
 -21  -2   1  170.88   10.90
  21  -2  -1  156.08   10.90
  21  -2  -1  171.28   11.80
 -21  -2   1  171.58   11.00
 -21   2   1  179.68   12.10
  21   2  -1  153.18   11.60
  21   2  -1  153.38   11.40
 -21   2   1  175.08   10.40
  21   2  -1  162.48   11.40
 -20  -2   1  203.88   11.70
 -20  -2   1  203.08   11.50
  20  -2  -1  205.58   12.50
 -20  -2   1  200.58   11.80
  20  -2  -1  197.38   12.40
  20   2  -1  214.88   13.40
 -20   2   1  191.38    8.30
  20   2  -1  195.48   12.20
  20   2  -1  216.18   12.80
 -20   2   1  178.98   10.40
 -19  -2   1  190.48   11.10
  19  -2  -1  170.78   11.40
 -19  -2   1  168.88   10.80
 -19  -2   1  174.78   10.70
  19  -2  -1  181.58   11.50
 -19   2   1  185.88   11.80
 -19   2   1  186.88   10.20
  19   2  -1  203.18   13.60
  19   2  -1  188.58   11.80
 -19   2   1  184.18    8.60
  19   2  -1  177.48   11.10
 -18  -2   1  125.19    9.00
 -18  -2   1  118.99    9.00
 -18  -2   1  126.29    9.00
  18  -2  -1  136.29   10.30
  18  -2  -1  130.89   10.20
 -18   2   1  129.89    8.20
  18   2  -1  122.89   10.40
 -18   2   1  132.69    9.80
 -18   2   1  106.89    7.20
  17  -2  -1   38.60    6.50
 -17  -2   1   33.80    5.40
 -17  -2   1   37.80    5.70
 -17  -2   1   36.10    5.60
  17   2  -1   44.90    6.70
 -17   2   1   38.70    4.50
 -17   2   1   32.10    4.70
  17   2  -1   25.80    7.00
 -17   2   1   39.10    6.00
  17   2  -1   37.70    5.50
 -16  -2   1  665.13   23.40
  16  -2  -1  718.23   24.20
 -16  -2   1  706.33   23.40
  16  -2  -1  676.83   20.70
 -16  -2   1  705.33   23.50
  16  -2  -1  715.73   24.90
  16   2  -1  693.03   24.50
 -16   2   1  683.33   24.80
 -16   2   1  701.33   22.50
  16   2  -1  697.23   25.60
 -16   2   1  688.53   22.10
 -15  -2   1    8.00    3.30
 -15  -2   1    9.60    3.40
 -15  -2   1   10.70    3.50
  15  -2  -1   11.10    3.90
  15  -2  -1   12.80    2.80
  15  -2  -1   11.10    3.40
 -15   2   1   12.00    3.60
  15   2  -1   16.20    4.40
 -15   2   1   12.90    3.10
  15   2  -1   11.50    3.80
 -15   2   1    5.20    2.60
 -14  -2   1   58.19    5.80
  14  -2  -1   58.29    6.60
 -14  -2   1   53.59    5.90
 -14  -2   1   59.99    6.40
  14  -2  -1   56.69    6.30
  14  -2  -1   48.60    4.20
  14   2  -1   54.29    7.30
 -14   2   1   67.69    6.50
  14   2  -1   51.49    6.50
 -14   2   1   46.00    5.10
 -13  -2   1  344.47   13.70
 -13  -2   1  348.57   13.60
  13  -2  -1  353.86   14.70
  13  -2  -1  342.77   11.60
  13  -2  -1  338.97   14.10
 -13  -2   1  326.67   13.80
  13   2  -1  345.47   15.40
  13   2  -1  344.97   14.70
 -13   2   1  319.77   14.50
 -13   2   1  328.47   12.80
 -12  -2   1  106.49    7.50
  12  -2  -1  107.79    5.40
  12  -2  -1  101.79    7.30
 -12  -2   1  106.09    6.80
  12  -2  -1  107.99    7.40
 -12  -2   1  105.69    6.80
 -12   2   1  117.09    8.00
  12   2  -1  105.49    7.60
 -12   2   1  112.09    6.60
 -12   2   1  104.69    3.90
  12   2  -1  101.89    7.80
  11  -2  -1  589.34   16.80
  11  -2  -1  590.14   19.70
 -11  -2   1  588.74   19.10
 -11  -2   1  573.34   19.50
 -11  -2   1  568.64   18.90
  11  -2  -1  569.54   19.80
 -11   2   1  593.54   18.40
  11   2  -1  619.04   21.20
 -11   2   1  585.84   20.40
 -11   2   1  571.94   17.20
  11   2  -1  596.04   20.40
 -11   2   1  597.34   15.30
  10  -2  -1  193.48    9.30
  10  -2  -1  201.48    7.30
 -10  -2   1  200.98    9.50
 -10  -2   1  200.28    9.70
  10  -2  -1  202.88    9.60
 -10  -2   1  205.48    9.10
 -10   2   1  175.38    9.70
  10   2  -1  187.58    9.70
 -10   2   1  196.68    8.60
 -10   2   1  193.58    6.20
 -10   2   1  210.18    7.60
  10   2  -1  204.28   10.50
  -9  -2   1 1744.63   46.60
  -9  -2   1 1768.62   47.60
   9  -2  -1 1769.52   47.30
   9  -2  -1 1799.02   46.80
  -9  -2   1 1851.61   46.80
   9  -2  -1 1708.93   54.49
   9  -2  -1 1827.42   44.20
  -9  -2   1 1813.52   47.50
  -9   2   1 1797.42   43.50
   9   2  -1 1825.52   48.70
  -9   2   1 1808.32   48.40
   9   2  -1 1783.92   48.00
  -9   2   1 1831.62   46.10
  -9   2   1 1854.11   45.90
   8  -2  -1    4.80    4.00
  -8  -2   1    6.30    2.00
   8  -2  -1    5.80    2.10
  -8  -2   1    7.00    2.10
   8  -2  -1    9.70    2.40
  -8  -2   1    7.50    2.30
  -8  -2   1    5.30    2.00
  -8  -2   1    9.60    2.10
   8  -2  -1    4.00    1.00
  -8   2   1    6.90    1.30
  -8   2   1    5.30    1.80
   8   2  -1    2.80    1.80
  -8   2   1    5.50    2.40
   8   2  -1    6.50    2.60
   8   2  -1    4.70    2.00
   8   2  -1    8.00    1.30
   8   2  -1    5.00    1.90
  -8   2   1    6.70    1.40
   7  -2  -1 1363.36   36.00
  -7  -2   1 1347.77   36.10
   7  -2  -1 1345.67   33.10
  -7  -2   1 1327.97   35.50
  -7  -2   1 1363.86   35.40
   7  -2  -1 1352.66   35.60
   7  -2  -1 1352.76   36.20
  -7  -2   1 1376.76   36.40
   7   2  -1 1388.96   37.20
   7   2  -1 1388.86   35.80
  -7   2   1 1367.26   33.60
   7   2  -1 1344.17   35.90
   7   2  -1 1330.57   36.80
  -7   2   1 1339.47   37.10
  -7   2   1 1379.46   33.40
  -7   2   1 1353.86   35.20
   7   2  -1 1358.06   33.70
   6  -2  -1  967.80   25.00
  -6  -2   1 1039.80   27.70
   6  -2  -1 1003.20   26.90
  -6  -2   1  955.40   26.90
   6  -2  -1  985.90   27.00
  -6  -2   1 1033.20   26.70
   6  -2  -1  988.40   27.40
  -6  -2   1 1003.70   27.20
   6   2  -1  964.10   27.20
  -6   2   1 1009.50   25.40
   6   2  -1  984.10   27.30
  -6   2   1  988.50   28.40
   6   2  -1 1009.30   26.40
  -6   2   1 1001.00   24.60
  -6   2   1 1025.40   27.50
   6   2  -1  999.50   26.90
  -6   2   1  994.50   26.60
   6   2  -1 1038.00   28.20
   6   2  -1  976.40   27.90
  -5  -2   1 1700.13   41.20
   5  -2  -1 1650.33   40.10
   5  -2  -1 1643.44   41.70
  -5  -2   1 1636.64   41.80
   5  -2  -1 1665.23   41.50
   5  -2  -1 1660.83   42.00
   5  -2  -1 1585.84   42.90
  -5  -2   1 1676.83   41.60
  -5  -2   1 1689.73   42.30
  -5   2   1 1581.44   39.00
   5   2  -1 1678.23   41.10
   5   2  -1 1687.43   42.60
  -5   2   1 1635.04   41.70
   5   2  -1 1613.94   42.40
   5   2  -1 1640.84   40.90
  -5   2   1 1644.44   43.30
  -5   2   1 1607.84   41.40
  -5   2   1 1644.64   40.50
   5   2  -1 1608.34   41.80
   5   2  -1 1645.84   42.20
  -4  -2   1  440.76   14.00
  -4  -2   1  472.75   13.60
  -4  -2   1  474.45   14.30
  -4  -2   1  454.05   14.10
   4  -2  -1  446.36   13.90
  -4  -2   1  468.85   13.40
   4  -2  -1  463.95   13.00
   4  -2  -1  432.26   14.80
   4  -2  -1  479.45   13.50
   4  -2  -1  460.85   14.00
  -4   2   1  464.55   11.50
  -4   2   1  484.65   13.30
   4   2  -1  467.45   13.00
  -4   2   1  475.65   13.90
   4   2  -1  458.35   13.10
   4   2  -1  467.15   14.50
   4   2  -1  470.75   14.40
   4   2  -1  455.45   13.90
  -4   2   1  483.45   13.70
   4   2  -1  480.65   14.60
  -4   2   1  468.65   14.20
  -3  -2   1  903.61   22.90
   3  -2  -1  856.31   24.60
  -3  -2   1  878.01   23.90
   3  -2  -1  877.21   23.00
   3  -2  -1  885.21   23.60
   3  -2  -1  901.21   22.70
  -3  -2   1  916.51   23.90
  -3  -2   1  909.11   22.90
  -3  -2   1  882.91   23.70
   3  -2  -1  876.91   23.50
  -3   2   1  894.81   23.30
   3   2  -1  909.51   24.10
   3   2  -1  872.71   22.60
   3   2  -1  911.31   22.50
  -3   2   1  856.81   23.30
   3   2  -1  914.21   24.40
   3   2  -1  893.11   23.10
  -3   2   1  873.11   22.80
  -3   2   1  840.82   23.50
   3   2  -1  878.91   23.70
  -3   2   1  895.51   21.10
  -2  -2   1 3002.70   74.89
   2  -2  -1 3179.58   74.39
   2  -2  -1 3087.29   74.39
   2  -2  -1 3035.60   74.39
  -2  -2   1 3118.19   73.59
  -2  -2   1 3011.20   73.69
  -2  -2   1 3092.59   74.69
  -2  -2   1 3020.60   74.19
   2  -2  -1 3065.99   73.39
   2  -2  -1 3098.09   72.39
   2   2  -1 3138.39   74.59
   2   2  -1 3204.28   75.09
  -2   2   1 3157.88   74.59
  -2   2   1 3304.87   78.09
   2   2  -1 3045.50   73.59
  -2   2   1 3076.89   73.39
  -2   2   1 3137.59   74.49
  -2   2   1 3120.39   72.69
   2   2  -1 3124.49   75.39
   2   2  -1 3043.60   74.69
  -1  -2   1 2175.08   52.39
   1  -2  -1 2178.68   52.99
  -1  -2   1 2129.39   52.79
  -1  -2   1 2204.18   52.59
  -1  -2   1 2212.58   52.19
   1  -2  -1 2117.69   52.49
   1  -2  -1 2167.88   52.49
   1  -2  -1 2140.59   51.39
  -1   2   1 2200.78   51.39
  -1   2   1 2135.39   52.49
   1   2  -1 2220.88   53.69
  -1   2   1 2195.58   53.29
   1   2  -1 2126.29   52.59
   1   2  -1 2218.18   52.79
  -1   2   1 2089.09   51.49
   1   2  -1 2175.58   52.39
   0  -2   1  164.78    6.10
   0  -2   1  169.38    5.60
   0  -2  -1  170.88    6.50
   0  -2   1  161.68    6.10
   0  -2   1  177.18    6.50
   0  -2  -1  171.98    6.20
   0  -2  -1  167.78    5.50
   0  -2  -1  165.58    5.80
   0  -2  -1  164.68    6.10
   0  -2   1  164.98    6.50
   0   2  -1  168.48    6.70
   0   2  -1  173.88    5.90
   0   2   1  159.38    5.70
   0   2   1  174.38    6.80
   0   2   1  165.88    5.70
   0   2  -1  161.78    5.90
  -1  -2  -1  147.39    5.20
  -1  -2  -1  144.49    5.30
  -1  -2  -1  152.28    5.80
  -1  -2  -1  147.49    5.50
   1  -2   1  137.09    5.60
   1  -2   1  137.99    5.60
   1  -2   1  133.89    5.50
  -1  -2  -1  155.78    7.00
   1   2   1  147.39    5.10
  -1   2  -1  141.49    5.20
   1   2   1  143.69    5.30
  -1   2  -1  135.59    4.80
  -1   2  -1  135.19    5.80
  -1   2  -1  138.09    5.80
   1   2   1  139.49    5.40
   1   2   1  156.88    6.40
  -2  -2  -1 1825.72   46.20
  -2  -2  -1 1900.41   46.80
  -2  -2  -1 1827.62   44.80
  -2  -2  -1 1844.52   43.70
   2  -2   1 1799.02   45.60
  -2  -2  -1 1811.62   45.10
   2  -2   1 1856.51   46.00
   2  -2   1 1855.01   45.30
  -2  -2  -1 1866.81   45.80
   2  -2   1 1851.41   45.20
  -2   2  -1 1841.62   45.70
   2   2   1 1814.72   45.40
  -2   2  -1 1856.11   44.10
   2   2   1 1879.91   44.90
  -2   2  -1 1799.12   45.10
   2   2   1 1852.51   44.60
  -2   2  -1 1805.52   45.80
   2   2   1 1890.11   46.50
   2   2   1 1867.91   45.80
  -2   2  -1 1848.12   45.70
   3  -2   1  421.26   12.30
  -3  -2  -1  418.06   12.90
  -3  -2  -1  442.06   12.60
   3  -2   1  434.36   13.00
  -3  -2  -1  422.06   13.10
  -3  -2  -1  419.56   11.30
   3  -2   1  406.46   13.00
  -3  -2  -1  415.96   13.30
   3  -2   1  442.26   12.70
  -3   2  -1  446.36   12.80
   3   2   1  428.86   12.80
   3   2   1  412.06   12.20
   3   2   1  432.26   12.00
   3   2   1  424.86   11.00
  -3   2  -1  422.26   12.70
   3   2   1  413.76   13.50
  -3   2  -1  435.76   13.20
  -3   2  -1  433.76   13.20
   3   2   1  434.06   12.60
   3   2   1  412.76   13.10
   4  -2   1   40.80    3.60
  -4  -2  -1   41.20    3.00
  -4  -2  -1   46.00    3.40
   4  -2   1   41.80    3.40
   4  -2   1   44.30    3.20
  -4  -2  -1   36.00    3.10
   4  -2   1   38.00    2.60
  -4  -2  -1   43.50    3.50
  -4  -2  -1   42.40    3.20
  -4  -2  -1   44.50    2.60
  -4   2  -1   41.30    3.30
   4   2   1   45.30    3.00
   4   2   1   41.30    3.30
   4   2   1   37.20    3.40
  -4   2  -1   41.30    3.30
   4   2   1   41.70    3.10
   4   2   1   40.30    3.40
  -4   2  -1   40.10    2.90
   4   2   1   40.50    2.30
  -4   2  -1   34.20    3.00
   4   2   1   37.70    3.10
   5  -2   1 1412.86   36.60
  -5  -2  -1 1424.96   36.20
  -5  -2  -1 1431.76   35.40
   5  -2   1 1416.16   36.60
   5  -2   1 1417.46   37.30
   5  -2   1 1399.06   36.30
  -5  -2  -1 1446.66   37.00
   5  -2   1 1363.46   34.80
  -5  -2  -1 1410.46   36.50
  -5  -2  -1 1377.36   36.70
   5   2   1 1427.36   35.10
  -5   2  -1 1416.36   36.30
   5   2   1 1455.25   36.80
   5   2   1 1361.96   36.50
   5   2   1 1427.16   36.90
   5   2   1 1413.86   36.00
  -5   2  -1 1428.26   35.30
  -5   2  -1 1329.57   34.40
   5   2   1 1422.96   35.90
   5   2   1 1423.56   37.20
  -5   2  -1 1352.46   36.50
  -6  -2  -1   96.19    5.70
   6  -2   1   98.19    5.40
   6  -2   1   99.59    4.20
   6  -2   1   96.69    5.70
  -6  -2  -1   92.89    5.30
  -6  -2  -1  107.89    5.10
  -6  -2  -1  103.79    5.50
   6  -2   1  101.59    5.50
  -6   2  -1  102.09    4.60
  -6   2  -1  105.29    5.30
  -6   2  -1  102.49    4.30
   6   2   1  103.19    4.90
   6   2   1  102.79    4.90
   6   2   1   95.29    5.90
   6   2   1  100.19    5.70
   7  -2   1 2185.38   55.59
   7  -2   1 2232.08   52.79
   7  -2   1 2198.98   55.49
  -7  -2  -1 2210.38   55.09
  -7  -2  -1 2215.78   55.99
   7  -2   1 2135.89   55.29
   7   2   1 2161.18   55.99
  -7   2  -1 2200.88   53.19
  -7   2  -1 2209.58   54.89
   7   2   1 2172.58   53.29
  -7   2  -1 2137.69   56.09
   7   2   1 2189.08   54.49
  -7   2  -1 2174.98   53.29
   7   2   1 2177.48   56.19
   8  -2   1  441.76   14.90
   8  -2   1  407.36   14.70
  -8  -2  -1  423.76   14.30
  -8  -2  -1  421.26   13.70
  -8  -2  -1  419.66   14.90
   8   2   1  430.26   14.10
   8   2   1  426.36   15.30
   8   2   1  408.66   15.30
  -8   2  -1  415.16   12.80
  -8   2  -1  419.86   15.00
  -8   2  -1  426.96   14.00
   8   2   1  434.46   12.10
  -8   2  -1  433.66   12.50
  -9  -2  -1 1308.27   36.90
  -9  -2  -1 1314.67   35.50
   9  -2   1 1328.57   37.00
   9  -2   1 1356.56   36.70
  -9  -2  -1 1322.47   36.30
   9   2   1 1367.76   32.70
  -9   2  -1 1296.67   37.00
   9   2   1 1330.27   37.60
   9   2   1 1363.56   37.60
  -9   2  -1 1363.96   36.00
   9   2   1 1478.85   42.70
  -9   2  -1 1347.77   33.70
  -9   2  -1 1289.27   34.50
  10  -2   1   44.60    5.10
 -10  -2  -1   40.00    4.60
 -10  -2  -1   45.70    4.10
 -10  -2  -1   57.29    7.00
  10  -2   1   47.10    5.50
 -10   2  -1   48.00    3.10
  10   2   1   48.30    5.10
  10   2   1   58.09    5.60
 -10   2  -1   47.50    4.30
 -10   2  -1   43.50    3.50
 -10   2  -1   51.69    5.10
 -11  -2  -1  639.94   20.90
  11  -2   1  638.24   21.00
 -11  -2  -1  655.83   21.50
  11  -2   1  690.33   22.00
 -11   2  -1  645.94   17.60
 -11   2  -1  661.33   21.60
  11   2   1  647.44   21.90
  11   2   1  621.84   22.00
 -11   2  -1  655.83   20.50
 -12  -2  -1   69.89    6.00
  12  -2   1   74.69    6.20
 -12  -2  -1   75.39    5.60
 -12  -2  -1   87.49    6.60
  12  -2   1   72.49    6.10
 -12   2  -1   77.99    6.30
  12   2   1   71.39    6.20
 -12   2  -1   67.89    3.70
 -12   2  -1   71.89    5.80
  12   2   1   64.09    6.90
  13  -2   1  784.72   25.90
 -13  -2  -1  816.32   25.30
 -13  -2  -1  778.02   24.10
 -13  -2  -1  797.42   25.60
  13  -2   1  756.32   24.90
  13   2   1  783.82   26.60
 -13   2  -1  797.02   25.60
  13   2   1  784.72   25.80
 -13   2  -1  798.92   20.70
 -13   2  -1  807.12   24.40
 -14  -2  -1  412.26   16.00
  14  -2   1  420.06   16.80
  14  -2   1  396.16   15.90
 -14  -2  -1  402.06   16.40
 -14  -2  -1  387.76   14.90
  14   2   1  394.96   17.40
  14   2   1  419.46   16.90
 -14   2  -1  399.16   11.60
 -14   2  -1  412.96   16.50
 -14   2  -1  392.26   15.00
 -15  -2  -1    2.80    2.70
 -15  -2  -1    3.20    2.70
  15  -2   1    0.20    3.00
  15  -2   1    0.50    3.10
 -15  -2  -1    1.80    2.90
  15   2   1    0.90    2.70
  15   2   1    1.20    3.30
 -15   2  -1    2.00    2.40
 -15   2  -1    1.30    1.40
 -15   2  -1    1.20    2.80
  15   2   1    5.80    3.30
 -16  -2  -1  322.17   14.70
 -16  -2  -1  321.17   14.70
 -16  -2  -1  322.97   13.80
  16  -2   1  320.87   15.40
  16  -2   1  337.77   14.80
 -16   2  -1  349.17   14.10
 -16   2  -1  321.87    9.40
  16   2   1  338.67   16.60
  16   2   1  317.57   15.00
  16   2   1  325.27   14.60
 -16   2  -1  344.27   15.00
 -17  -2  -1   -0.20    3.50
  17  -2   1    1.70    4.20
 -17  -2  -1    1.70    2.80
  17  -2   1    0.60    3.70
 -17  -2  -1    6.30    3.50
 -17   2  -1    3.70    3.80
  17   2   1    3.50    3.60
  17   2   1    5.60    4.00
  17   2   1   12.00    4.40
 -17   2  -1    5.40    3.40
 -18  -2  -1  272.47   13.70
 -18  -2  -1  251.77   12.50
  18  -2   1  273.77   14.50
 -18  -2  -1  270.27   13.30
  18  -2   1  270.27   13.50
 -18   2  -1  246.78   11.20
  18   2   1  272.77   13.90
  18   2   1  271.87   14.10
 -18   2  -1  264.27   13.40
  18   2   1  275.77   15.30
 -18   2  -1  271.17   12.60
 -19  -2  -1   63.89    7.80
 -19  -2  -1   60.59    7.00
  19  -2   1   61.69    7.70
 -19  -2  -1   65.89    7.60
  19  -2   1   49.70    7.20
  19   2   1   64.19    8.60
 -19   2  -1   51.19    6.70
  19   2   1   71.79    7.80
  19   2   1   44.70    6.60
 -19   2  -1   56.99    5.00
 -19   2  -1   59.39    6.80
 -20  -2  -1  296.97   14.90
 -20  -2  -1  308.47   14.00
  20  -2   1  288.67   14.60
 -20  -2  -1  298.57   14.40
  20  -2   1  287.07   15.50
  20   2   1  297.47   14.90
  20   2   1  300.27   14.90
 -20   2  -1  276.07   11.00
  20   2   1  281.57   16.30
 -20   2  -1  290.47   13.60
 -20   2  -1  270.67   14.50
 -21  -2  -1  216.58   11.90
  21  -2   1  232.58   13.70
 -21  -2  -1  237.68   12.90
 -21  -2  -1  217.18   14.50
  21  -2   1  228.58   13.10
  21   2   1  212.38   12.70
 -21   2  -1  220.68   14.80
  21   2   1  210.38   12.70
 -21   2  -1  193.78    8.00
  21   2   1  218.58   14.00
 -21   2  -1  212.98   11.90
 -22  -2  -1   93.59    9.10
  22  -2   1   96.39    9.60
 -22  -2  -1   88.49    8.30
  22  -2   1  103.49    9.60
 -22  -2  -1   98.49    9.00
 -22   2  -1   99.89    9.50
  22   2   1   96.69    8.80
  22   2   1   99.79    9.40
 -22   2  -1  110.19    8.70
  22   2   1   96.99   10.40
  23  -2   1  284.17   15.50
 -23  -2  -1  277.87   14.00
 -23  -2  -1  251.77   14.40
 -23  -2  -1  258.37   13.90
  23  -2   1  261.77   14.20
 -23   2  -1  265.77   14.00
  23   2   1  259.47   14.50
 -23   2  -1  264.77   15.70
  23   2   1  260.87   15.90
  23   2   1  269.07   14.50
  24  -2   1    1.80    4.40
 -24  -2  -1   -0.80    3.80
 -24  -2  -1    1.50    4.00
 -24   2  -1   -6.50    3.60
  24   2   1   -3.40    4.50
  24   2   1    5.50    4.40
 -24   2  -1   -1.40    3.70
  24   2   1    2.90    4.30
 -24  -3   1  258.77   14.00
  24  -3  -1  246.08   14.40
  24  -3  -1  236.78   14.80
 -24  -3   1  197.48   12.90
 -24  -3   1  255.97   14.60
  24   3  -1  235.18   15.70
 -24   3   1  231.68   12.70
  24   3  -1  272.37   14.50
  24   3  -1  260.37   16.90
  23  -3  -1    3.40    3.40
 -23  -3   1    1.10    4.40
 -23  -3   1    1.90    3.40
  23  -3  -1    2.90    3.80
 -23  -3   1   -2.60    3.20
  23   3  -1    0.50    3.90
  23   3  -1    1.40    4.40
  23   3  -1    3.10    3.60
 -23   3   1   -3.40    3.40
  22  -3  -1  165.88   11.60
 -22  -3   1  156.68   11.10
  22  -3  -1  180.58   12.20
 -22  -3   1  159.98   11.20
 -22  -3   1  167.98   11.40
 -22   3   1  157.78   10.50
  22   3  -1  179.28   13.40
  22   3  -1  174.28   11.90
  22   3  -1  172.08   11.90
 -21  -3   1   22.40    5.60
  21  -3  -1   30.50    6.00
 -21  -3   1   34.60    5.80
  21  -3  -1   31.20    6.30
 -21  -3   1   33.60    7.90
 -21   3   1   29.20    5.10
  21   3  -1   31.70    6.80
 -21   3   1   25.70    6.30
  21   3  -1   40.20    6.70
 -21   3   1   24.90    5.20
  21   3  -1   40.60    7.50
 -20  -3   1   61.89    7.70
 -20  -3   1   56.59    7.00
 -20  -3   1   50.99    6.90
  20  -3  -1   68.49    8.20
  20  -3  -1   54.99    7.70
  20   3  -1   44.90    8.20
  20   3  -1   53.59    7.90
 -20   3   1   48.90    6.10
 -20   3   1   51.59    6.30
 -20   3   1   54.59    7.80
  20   3  -1   58.89    7.20
 -19  -3   1  136.79   10.00
 -19  -3   1  122.89    8.90
 -19  -3   1   98.29    9.00
  19  -3  -1  119.79   10.00
  19  -3  -1  117.49   10.00
  19   3  -1   98.29    9.20
 -19   3   1  106.69    8.20
 -19   3   1  118.29    8.30
  19   3  -1   97.59    9.20
  19   3  -1  110.69   10.40
 -18  -3   1  127.19    8.80
  18  -3  -1  108.79    9.10
 -18  -3   1  108.59    9.20
 -18  -3   1  111.79    8.40
  18  -3  -1  114.09    9.80
 -18   3   1  102.09    8.30
 -18   3   1  100.19    7.60
  18   3  -1  107.49    9.70
 -18   3   1  110.39    9.80
  18   3  -1  115.09   11.00
  17  -3  -1  366.16   16.20
 -17  -3   1  359.86   16.10
 -17  -3   1  348.07   15.60
  17  -3  -1  373.06   23.50
 -17  -3   1  380.76   15.90
 -17   3   1  382.76   16.10
 -17   3   1  366.26   14.70
 -17   3   1  368.16   17.30
  17   3  -1  377.06   17.40
  17   3  -1  390.76   18.60
 -16  -3   1   14.20    4.30
 -16  -3   1    6.90    3.90
  16  -3  -1    8.80    4.10
 -16  -3   1   12.20    3.80
  16   3  -1   14.60    4.70
 -16   3   1    9.80    3.30
 -16   3   1    6.50    3.40
 -16   3   1   15.80    5.10
  16   3  -1    8.70    4.50
 -15  -3   1  277.47   12.70
 -15  -3   1  275.77   13.40
  15  -3  -1  264.37   13.10
 -15  -3   1  268.57   12.40
  15  -3  -1  271.47   13.00
  15   3  -1  246.48   14.20
  15   3  -1  271.17   13.70
 -15   3   1  285.47   14.30
 -15   3   1  260.37   11.80
  14  -3  -1   51.29    6.50
 -14  -3   1   52.39    6.10
  14  -3  -1   63.99    6.80
 -14  -3   1   56.49    6.90
 -14  -3   1   68.79    6.30
  14   3  -1   52.59    6.80
  14   3  -1   60.99    7.80
 -14   3   1   55.19    2.90
 -14   3   1   55.29    6.90
 -13  -3   1  110.79    7.50
 -13  -3   1  118.89    8.50
  13  -3  -1  108.09    7.90
 -13  -3   1  110.69    7.30
  13  -3  -1  111.59    8.00
  13   3  -1  109.79    8.90
 -13   3   1  106.99    4.60
 -13   3   1  119.29    6.30
 -13   3   1  104.39    8.50
  13   3  -1  111.19    8.40
 -13   3   1  111.19    7.10
  12  -3  -1  274.47   12.00
 -12  -3   1  257.47   12.30
  12  -3  -1  266.77   12.10
 -12  -3   1  264.67   11.50
 -12  -3   1  236.08   10.90
  12   3  -1  258.47   13.10
 -12   3   1  270.97   13.10
 -12   3   1  261.97    8.50
  12   3  -1  245.88   12.40
 -12   3   1  239.08    8.80
 -12   3   1  248.98   10.90
 -11  -3   1   12.90    3.70
 -11  -3   1   16.80    3.20
  11  -3  -1   12.10    3.40
  11  -3  -1   13.80    3.40
 -11  -3   1   13.20    3.20
 -11  -3   1   15.70    3.50
 -11   3   1   20.90    3.70
 -11   3   1   18.40    2.30
 -11   3   1   19.40    4.40
  11   3  -1   15.50    1.80
  11   3  -1   17.30    3.90
  11   3  -1   14.80    4.00
 -11   3   1   18.60    2.40
  10  -3  -1 1149.48   33.20
 -10  -3   1 1196.68   33.50
 -10  -3   1 1188.08   34.20
 -10  -3   1 1139.69   32.60
  10  -3  -1 1182.78   30.10
  10  -3  -1 1152.88   33.60
 -10  -3   1 1199.98   33.20
 -10   3   1 1163.18   35.20
  10   3  -1 1156.18   34.70
 -10   3   1 1206.58   32.70
 -10   3   1 1198.48   29.80
  10   3  -1 1181.08   34.90
 -10   3   1 1187.18   30.50
  10   3  -1 1169.08   30.20
  -9  -3   1    3.10    2.20
   9  -3  -1    2.00    1.20
  -9  -3   1    1.50    1.80
   9  -3  -1    2.20    1.90
   9  -3  -1    4.60    2.80
  -9   3   1    2.10    1.20
  -9   3   1    1.00    2.00
   9   3  -1    1.40    1.30
   9   3  -1    4.50    2.50
   9   3  -1   -0.50    2.00
  -9   3   1    2.50    1.10
   9   3  -1    4.70    2.80
   8  -3  -1 1814.52   48.50
   8  -3  -1 1900.91   48.60
   8  -3  -1 1823.32   45.50
  -8  -3   1 1873.31   48.00
  -8  -3   1 1880.51   49.30
  -8  -3   1 1821.12   47.60
   8  -3  -1 1815.72   47.90
   8   3  -1 1883.21   50.19
   8   3  -1 1861.41   47.00
  -8   3   1 1874.61   46.40
  -8   3   1 1828.32   44.50
   8   3  -1 1836.42   46.90
   8   3  -1 1867.11   49.10
   8   3  -1 1848.52   49.70
  -8   3   1 1826.02   47.90
  -7  -3   1    3.50    2.00
  -7  -3   1    1.20    1.90
   7  -3  -1    3.90    2.30
   7  -3  -1    4.50    1.90
   7  -3  -1    3.30    1.30
  -7  -3   1    2.50    1.30
   7  -3  -1    3.00    1.80
   7   3  -1    2.60    1.90
  -7   3   1    5.00    1.80
   7   3  -1    0.60    2.00
   7   3  -1    4.00    1.50
   7   3  -1    0.50    1.90
  -7   3   1    2.30    1.10
  -7   3   1    3.60    0.90
   6  -3  -1  978.70   26.50
  -6  -3   1  970.50   27.80
  -6  -3   1  978.20   26.50
  -6  -3   1  993.10   26.50
   6  -3  -1  968.90   25.60
   6  -3  -1  954.80   27.30
   6  -3  -1  934.51   27.20
   6   3  -1  946.61   25.30
   6   3  -1  953.40   27.70
  -6   3   1  995.80   26.30
   6   3  -1  957.20   28.10
  -6   3   1  988.50   23.50
   6   3  -1  946.71   28.10
  -6   3   1  990.80   27.30
  -6   3   1  972.20   26.90
   5  -3  -1  204.08    8.60
   5  -3  -1  193.98    7.50
  -5  -3   1  195.18    7.70
   5  -3  -1  210.98    8.60
   5  -3  -1  209.48    7.80
  -5  -3   1  202.68    7.90
  -5  -3   1  194.68    8.80
  -5   3   1  204.18    8.10
  -5   3   1  193.08    8.30
   5   3  -1  200.68    7.00
   5   3  -1  212.18    9.10
  -5   3   1  197.28    7.90
  -5   3   1  206.58    5.60
   5   3  -1  197.78    9.20
   5   3  -1  209.28    8.80
   4  -3  -1 1660.63   41.30
  -4  -3   1 1687.53   43.10
   4  -3  -1 1643.94   41.80
  -4  -3   1 1638.94   41.30
  -4  -3   1 1701.33   41.80
   4  -3  -1 1645.54   42.50
   4  -3  -1 1649.13   42.80
   4   3  -1 1652.33   42.60
   4   3  -1 1601.24   41.20
   4   3  -1 1687.33   44.00
  -4   3   1 1618.74   42.30
  -4   3   1 1708.43   41.60
  -4   3   1 1663.93   39.40
   4   3  -1 1640.14   43.20
  -4   3   1 1589.14   42.40
  -3  -3   1  295.97    9.80
   3  -3  -1  300.77   10.60
  -3  -3   1  330.27   10.50
   3  -3  -1  313.47    9.90
   3  -3  -1  333.17   11.10
  -3  -3   1  340.77   11.60
   3   3  -1  308.67   11.30
  -3   3   1  313.07    8.80
   3   3  -1  322.27   12.30
  -3   3   1  317.17    9.90
  -3   3   1  319.77   11.00
  -3   3   1  330.27   11.30
   3   3  -1  317.17   10.50
   3   3  -1  316.07   10.10
   2  -3  -1 1507.15   39.60
  -2  -3   1 1546.65   39.30
   2  -3  -1 1516.55   39.60
  -2  -3   1 1566.34   38.90
   2  -3  -1 1555.54   37.30
   2  -3  -1 1546.75   39.60
  -2  -3   1 1581.54   39.50
  -2  -3   1 1567.54   40.10
  -2   3   1 1518.45   38.00
   2   3  -1 1561.94   41.10
   2   3  -1 1530.15   38.90
  -2   3   1 1543.95   37.80
  -2   3   1 1552.84   40.40
  -2   3   1 1537.75   39.60
   2   3  -1 1587.64   40.00
   1  -3  -1  560.44   14.90
  -1  -3   1  536.15   16.30
   1  -3  -1  530.75   16.60
  -1  -3   1  562.74   15.90
  -1  -3   1  564.34   16.80
  -1  -3   1  559.44   16.30
   1  -3  -1  564.34   16.30
  -1  -3   1  536.85   15.70
   1  -3  -1  567.94   16.60
   1  -3  -1  576.94   16.30
  -1   3   1  549.25   14.80
   1   3  -1  545.45   16.20
  -1   3   1  554.24   15.20
   1   3  -1  565.74   17.70
  -1   3   1  577.34   17.40
   1   3  -1  546.55   15.90
  -1   3   1  549.05   16.10
   0  -3  -1   86.89    4.90
   0  -3   1   82.29    4.70
   0  -3   1   85.99    4.00
   0  -3  -1   82.49    5.00
   0  -3  -1   86.99    4.70
   0  -3  -1   79.09    4.00
   0  -3   1   95.09    4.90
   0  -3  -1   81.19    4.60
   0  -3   1   90.89    5.80
   0  -3  -1   82.79    4.40
   0  -3   1   87.49    5.10
   0   3  -1   79.49    4.30
   0   3   1   85.59    5.30
   0   3  -1   90.59    5.60
   0   3  -1   83.49    4.50
   0   3   1   75.89    4.10
   0   3   1   86.59    4.40
  -1  -3  -1  595.64   17.20
   1  -3   1  603.94   17.10
   1  -3   1  572.54   17.20
  -1  -3  -1  550.14   16.20
  -1  -3  -1  550.74   16.20
  -1  -3  -1  566.74   16.60
   1  -3   1  557.94   15.40
   1  -3   1  577.14   16.90
   1   3   1  566.24   16.10
   1   3   1  573.24   18.10
  -1   3  -1  585.74   17.90
   1   3   1  566.24   16.60
  -1   3  -1  568.34   16.10
  -1   3  -1  568.64   17.00
  -1   3  -1  607.64   17.60
  -1   3  -1  591.04   16.00
  -2  -3  -1  475.75   14.40
  -2  -3  -1  483.55   15.10
   2  -3   1  488.75   15.00
  -2  -3  -1  474.35   14.40
   2  -3   1  464.75   14.80
  -2  -3  -1  480.95   14.20
   2  -3   1  479.95   14.80
   2   3   1  472.15   13.80
   2   3   1  479.75   14.80
  -2   3  -1  485.55   15.40
  -2   3  -1  477.45   14.20
  -2   3  -1  509.25   15.60
  -2   3  -1  482.15   13.40
   2   3   1  472.75   14.20
   2   3   1  476.65   15.90
   3  -3   1  956.40   25.90
  -3  -3  -1  953.90   24.00
   3  -3   1  968.70   26.40
  -3  -3  -1  957.50   25.80
   3  -3   1 1000.10   25.80
   3  -3   1  944.51   26.60
  -3   3  -1  972.60   26.90
  -3   3  -1  964.40   24.20
  -3   3  -1  991.50   26.70
   3   3   1  948.71   25.50
   3   3   1  947.31   27.50
   3   3   1  932.51   25.00
   3   3   1  942.71   26.60
  -3   3  -1  951.60   25.60
   4  -3   1  131.59    6.00
  -4  -3  -1  133.89    5.00
  -4  -3  -1  138.49    7.00
  -4  -3  -1  127.79    6.10
   4  -3   1  147.09    6.80
   4  -3   1  134.39    6.80
   4  -3   1  140.89    6.10
  -4   3  -1  129.89    4.70
  -4   3  -1  128.49    6.60
  -4   3  -1  133.39    6.50
   4   3   1  124.89    5.50
   4   3   1  133.99    6.80
  -4   3  -1  126.49    6.00
   4   3   1  117.59    7.00
   4   3   1  144.29    6.30
   5  -3   1  790.22   22.00
   5  -3   1  773.52   22.40
   5  -3   1  803.62   23.50
  -5  -3  -1  795.72   21.20
   5  -3   1  795.12   23.20
  -5  -3  -1  802.22   22.70
  -5  -3  -1  830.22   23.90
  -5   3  -1  846.92   24.70
  -5   3  -1  800.82   23.30
   5   3   1  789.42   24.10
   5   3   1  790.32   20.40
   5   3   1  792.62   23.70
   5   3   1  782.02   22.90
  -5   3  -1  814.32   22.60
   5   3   1  815.32   23.90
   6  -3   1 1522.25   38.80
  -6  -3  -1 1506.85   41.20
  -6  -3  -1 1544.85   40.10
   6  -3   1 1463.45   39.90
  -6  -3  -1 1549.64   38.70
   6   3   1 1536.55   41.50
   6   3   1 1599.34   44.30
  -6   3  -1 1548.65   39.60
  -6   3  -1 1552.64   40.80
   6   3   1 1513.05   40.60
   6   3   1 1561.04   40.70
   6   3   1 1524.35   37.80
  -7  -3  -1   65.89    5.10
  -7  -3  -1   66.79    5.40
  -7  -3  -1   62.69    4.30
   7  -3   1   65.99    3.80
   7  -3   1   64.39    5.00
   7  -3   1   65.29    5.30
   7   3   1   71.99    5.70
   7   3   1   63.99    5.20
   7   3   1   60.79    3.70
  -7   3  -1   64.49    5.10
  -7   3  -1   66.69    3.40
  -7   3  -1   67.99    4.50
   7   3   1   64.59    4.80
  -8  -3  -1 1557.24   41.00
   8  -3   1 1540.75   47.20
  -8  -3  -1 1566.14   39.90
   8  -3   1 1566.14   41.50
   8  -3   1 1488.25   38.60
  -8  -3  -1 1530.35   42.10
   8   3   1 1504.75   39.10
   8   3   1 1527.65   42.40
  -8   3  -1 1558.34   39.50
  -8   3  -1 1537.85   38.40
  -8   3  -1 1502.65   40.90
   8   3   1 1544.15   40.10
   9  -3   1   97.29    6.50
   9  -3   1   92.79    4.60
   9  -3   1   89.49    6.40
  -9  -3  -1   96.59    7.10
  -9  -3  -1  100.59    6.30
  -9   3  -1   87.89    4.60
   9   3   1  100.39    5.40
   9   3   1   99.09    7.00
   9   3   1   93.09    6.80
   9   3   1  101.69    5.40
  -9   3  -1   98.29    5.30
  -9   3  -1  100.09    6.40
 -10  -3  -1 1218.48   35.30
 -10  -3  -1 1194.18   33.50
  10  -3   1 1256.67   34.80
  10  -3   1 1214.08   31.20
 -10  -3  -1 1227.48   34.30
  10  -3   1 1177.48   34.50
 -10   3  -1 1200.68   31.90
  10   3   1 1195.48   35.50
 -10   3  -1 1220.68   31.70
 -10   3  -1 1243.58   34.10
  10   3   1 1229.18   31.60
  10   3   1 1247.48   36.10
  11  -3   1  429.06   15.80
  11  -3   1  398.46   15.50
 -11  -3  -1  432.26   15.50
 -11  -3  -1  400.66   16.10
 -11  -3  -1  410.56   14.70
  11   3   1  409.06   11.80
  11   3   1  430.76   16.80
 -11   3  -1  391.06   12.90
 -11   3  -1  398.06   12.70
 -11   3  -1  406.26   14.90
  11   3   1  384.36   16.20
  12  -3   1  877.81   26.80
 -12  -3  -1  828.02   26.90
 -12  -3  -1  825.12   25.30
 -12  -3  -1  835.32   26.10
  12  -3   1  838.32   26.50
 -12   3  -1  837.12   25.50
  12   3   1  849.61   27.70
  12   3   1  840.12   27.60
 -12   3  -1  841.42   22.90
  13  -3   1  294.67   13.30
  13  -3   1  293.87   13.50
 -13  -3  -1  301.87   12.60
 -13  -3  -1  314.37   13.50
 -13  -3  -1  309.67   14.10
 -13   3  -1  288.07   12.30
 -13   3  -1  301.27   10.10
  13   3   1  332.07   15.00
  13   3   1  302.47   14.40
  14  -3   1  237.18   12.10
 -14  -3  -1  234.98   12.30
 -14  -3  -1  222.38   10.80
 -14  -3  -1  237.88   11.60
  14  -3   1  233.48   11.90
  14   3   1  240.38   12.60
 -14   3  -1  233.18    8.20
  14   3   1  221.18   12.70
 -14   3  -1  219.58   10.90
 -15  -3  -1  475.65   19.00
  15  -3   1  490.15   18.70
 -15  -3  -1  449.06   18.00
  15  -3   1  465.15   18.60
 -15  -3  -1  470.45   17.30
 -15   3  -1  489.85   17.60
  15   3   1  446.06   18.90
  15   3   1  507.85   20.20
 -15   3  -1  462.45   13.60
  16  -3   1   -0.70    5.00
 -16  -3  -1    0.50    3.40
 -16  -3  -1   -1.00    2.60
 -16  -3  -1   -1.50    3.10
  16  -3   1    0.10    2.40
  16   3   1   -0.90    4.10
 -16   3  -1    0.90    1.40
 -16   3  -1    1.50    2.80
  16   3   1   -0.10    4.20
 -17  -3  -1  184.98   11.10
 -17  -3  -1  188.78   10.30
  17  -3   1  169.48   11.40
  17  -3   1  182.68   11.60
 -17  -3  -1  170.08   10.90
  17   3   1  192.88   12.90
  17   3   1  185.58   11.40
 -17   3  -1  177.38    5.90
 -17   3  -1  179.08   10.30
  18  -3   1    7.60    4.00
 -18  -3  -1    3.00    4.20
 -18  -3  -1   -0.40    3.00
 -18  -3  -1    7.00    3.20
  18  -3   1    3.40    3.60
 -18   3  -1   -0.80    2.80
  18   3   1   -0.40    4.30
  18   3   1    3.50    3.70
 -18   3  -1    2.90    3.20
  18   3   1    5.50    4.60
  19  -3   1   84.69    8.70
 -19  -3  -1   72.29    8.10
 -19  -3  -1   91.49    8.50
 -19  -3  -1   73.59    7.30
  19  -3   1  101.79    8.90
  19   3   1   97.69   10.20
 -19   3  -1   75.39    7.50
 -19   3  -1   90.69    8.00
  19   3   1   87.09    9.30
  19   3   1   86.69    8.40
 -20  -3  -1  122.09    9.70
 -20  -3  -1  102.69    9.10
  20  -3   1  110.69    9.30
  20  -3   1  104.09   10.00
 -20  -3  -1   98.89    8.30
  20   3   1  108.39    9.20
 -20   3  -1   88.49    7.80
 -20   3  -1   93.69    8.20
  20   3   1  106.29    9.10
  20   3   1   98.29   11.00
 -21  -3  -1    3.70    3.20
  21  -3   1    8.80    4.60
  21  -3   1    4.10    4.30
 -21  -3  -1    4.90    3.90
 -21  -3  -1    2.70    4.10
  21   3   1    5.10    4.30
  21   3   1    2.70    4.70
 -21   3  -1    3.50    3.80
  21   3   1    2.70    4.10
  22  -3   1  271.47   15.20
 -22  -3  -1  297.47   15.10
 -22  -3  -1  287.47   15.20
  22  -3   1  302.87   15.60
 -22  -3  -1  296.47   14.40
 -22   3  -1  308.77   14.60
  22   3   1  287.57   14.80
  22   3   1  286.17   16.90
  22   3   1  302.27   15.90
 -23  -3  -1    9.70    4.00
  23  -3   1    4.40    5.10
 -23  -3  -1   10.10    4.30
  23  -3   1    3.00    5.10
 -23  -3  -1    7.80    4.40
  23   3   1    9.50    5.20
  23   3   1    7.20    4.10
 -23   3  -1   -1.60    4.10
  23   3   1    8.10    4.80
 -24  -3  -1  149.99   11.30
 -24  -3  -1  143.29   10.20
 -24  -3  -1  166.88   11.30
  24  -3   1  159.98   11.80
  24  -3   1  158.68   11.70
  24   3   1  174.28   11.60
  24   3   1  163.68   13.70
  24   3   1  165.88   12.40
 -24   3  -1  144.89   11.10
  23  -4  -1    7.90    5.10
 -23  -4   1    7.00    4.80
 -23  -4   1   13.50    4.90
 -23  -4   1   10.90    3.50
  23  -4  -1    7.40    4.90
  23   4  -1    5.40    5.50
 -23   4   1   -1.30    4.60
  23   4  -1   10.60    5.00
 -22  -4   1   95.19    9.10
 -22  -4   1   82.49    8.80
 -22  -4   1   97.99    9.10
  22  -4  -1   93.59    9.70
  22  -4  -1  111.39   10.20
  22   4  -1  115.99   10.30
 -22   4   1   83.39    8.60
  22   4  -1  101.19   10.40
 -22   4   1   85.19    8.30
  22   4  -1   99.49    8.90
 -21  -4   1   43.20    7.00
 -21  -4   1   45.60    6.90
 -21  -4   1   39.80    6.50
  21  -4  -1   49.80    7.20
  21  -4  -1   33.90    6.20
 -21   4   1   30.40    5.40
  21   4  -1   38.40    5.90
 -21   4   1   30.60    5.20
  21   4  -1   30.90    6.30
  21   4  -1   49.30    7.90
  20  -4  -1  148.09   10.80
 -20  -4   1  165.98   10.70
 -20  -4   1  178.88   11.10
  20  -4  -1  168.78   11.30
 -20  -4   1  167.48   11.30
 -20   4   1  158.78   11.10
  20   4  -1  171.88   12.50
  20   4  -1  166.98   12.80
 -20   4   1  157.98   10.00
 -19  -4   1    7.60    4.40
 -19  -4   1   12.90    5.20
 -19  -4   1    6.80    4.20
  19  -4  -1    7.30    4.60
  19  -4  -1    5.70    3.70
  19   4  -1    5.10    3.90
 -19   4   1    4.10    3.50
  19   4  -1   11.70    5.30
 -19   4   1    3.90    3.50
  18  -4  -1  544.35   20.60
 -18  -4   1  506.05   19.80
 -18  -4   1  491.05   20.30
 -18  -4   1  490.45   21.80
  18  -4  -1  503.35   20.20
  18   4  -1  495.55   21.70
 -18   4   1  499.75   18.70
  18   4  -1  526.95   21.90
 -18   4   1  499.45   20.80
 -17  -4   1   20.60    5.30
 -17  -4   1   26.40    5.30
  17  -4  -1   23.50    5.70
 -17  -4   1   21.50    4.90
  17  -4  -1   21.60    4.70
 -17   4   1   22.50    5.80
  17   4  -1   18.60    5.40
 -17   4   1   24.90    4.50
  17   4  -1   31.00    5.80
  16  -4  -1 1242.28   37.50
  16  -4  -1 1252.27   37.80
 -16  -4   1 1172.08   37.90
 -16  -4   1 1273.87   37.30
 -16  -4   1 1276.77   37.40
 -16   4   1 1215.68   30.60
  16   4  -1 1298.27   44.30
 -16   4   1 1264.77   36.50
  16   4  -1 1281.67   39.70
 -15  -4   1   61.09    7.10
 -15  -4   1   78.29    7.90
 -15  -4   1   73.49    7.30
  15  -4  -1   71.89    6.80
  15  -4  -1   57.59    7.10
 -15   4   1   60.69    4.30
 -15   4   1   59.89    3.80
  15   4  -1   80.09    9.10
 -15   4   1   64.49    6.20
 -14  -4   1 1070.19   34.00
 -14  -4   1 1113.79   32.70
  14  -4  -1 1097.89   33.50
 -14  -4   1 1130.39   33.10
  14  -4  -1 1068.19   32.80
  14   4  -1 1121.39   35.50
 -14   4   1 1069.59   32.10
  14   4  -1 1101.49   35.10
 -14   4   1 1052.39   28.10
 -14   4   1 1091.69   28.60
 -13  -4   1  109.99    8.00
 -13  -4   1  109.59    7.70
  13  -4  -1  111.99    8.00
 -13  -4   1  102.69    8.20
  13  -4  -1  113.79    8.20
 -13   4   1  106.29    5.60
 -13   4   1   99.39    7.60
  13   4  -1  101.09    8.60
  13   4  -1  119.29    9.70
  13   4  -1  111.19    4.70
  12  -4  -1  287.97   13.30
 -12  -4   1  292.47   13.80
 -12  -4   1  304.17   12.50
  12  -4  -1  265.57    9.50
 -12  -4   1  280.87   12.60
  12  -4  -1  296.97   12.60
  12   4  -1  300.47   14.40
  12   4  -1  296.57   10.20
 -12   4   1  288.47   10.40
 -12   4   1  269.97    8.80
  12   4  -1  306.57   14.50
 -12   4   1  281.87   12.20
  11  -4  -1   10.40    3.10
 -11  -4   1   11.20    3.20
 -11  -4   1    8.10    3.00
 -11  -4   1    9.20    3.80
  11  -4  -1   10.30    3.60
 -11   4   1   15.10    2.60
 -11   4   1   11.20    3.10
 -11   4   1    8.10    1.50
  11   4  -1    7.90    3.70
  11   4  -1   15.80    3.60
  11   4  -1    8.30    2.60
 -10  -4   1  125.89    7.50
  10  -4  -1  107.79    7.60
 -10  -4   1  117.59    7.00
 -10  -4   1  112.69    8.00
  10  -4  -1  109.69    7.10
 -10   4   1  116.69    7.30
 -10   4   1  124.39    6.50
  10   4  -1  126.79    8.20
 -10   4   1  118.79    4.20
  10   4  -1  110.79    6.70
  10   4  -1  116.99    8.50
  10   4  -1  123.39    9.00
  -9  -4   1    5.60    2.50
   9  -4  -1   12.20    3.30
  -9  -4   1    4.30    2.80
   9  -4  -1    5.10    2.20
  -9  -4   1    5.10    2.30
   9   4  -1    7.50    3.60
  -9   4   1    5.50    2.70
   9   4  -1    5.10    3.00
   9   4  -1    5.20    2.60
   9   4  -1    3.60    2.80
  -9   4   1    5.20    0.90
  -9   4   1    6.10    2.50
  -9   4   1    7.20    1.20
  -8  -4   1   75.39    5.30
   8  -4  -1   63.49    5.60
   8  -4  -1   69.79    5.40
  -8  -4   1   71.69    6.40
  -8  -4   1   74.49    5.50
   8   4  -1   69.39    6.20
   8   4  -1   81.29    6.60
  -8   4   1   76.09    5.80
  -8   4   1   67.59    2.60
   8   4  -1   68.29    4.20
  -8   4   1   71.09    2.70
   8   4  -1   72.49    6.00
  -8   4   1   75.59    5.10
   7  -4  -1  355.16   13.60
  -7  -4   1  369.06   14.50
  -7  -4   1  366.16   13.00
  -7  -4   1  362.46   12.50
   7  -4  -1  367.86   12.60
  -7   4   1  353.06    9.40
  -7   4   1  355.46   13.30
  -7   4   1  358.56    9.30
   7   4  -1  364.66   16.10
   7   4  -1  348.77   14.60
   7   4  -1  341.67   14.30
  -7   4   1  349.87   12.80
  -6  -4   1  960.00   26.90
  -6  -4   1  971.70   28.70
  -6  -4   1  970.20   26.40
   6  -4  -1  943.71   26.30
   6  -4  -1  952.60   27.70
   6   4  -1  935.11   28.70
  -6   4   1  960.00   27.70
   6   4  -1  951.40   28.00
  -6   4   1  958.50   23.40
  -6   4   1  994.70   27.60
   6   4  -1  943.81   29.30
  -5  -4   1  188.38    7.50
  -5  -4   1  199.88    9.50
  -5  -4   1  180.58    8.10
   5  -4  -1  198.18    8.90
   5  -4  -1  191.28    7.70
  -5   4   1  168.28    8.40
  -5   4   1  176.88    7.70
  -5   4   1  195.68    8.90
   5   4  -1  193.98    9.50
  -5   4   1  178.68    5.80
   5   4  -1  200.38   10.30
   5   4  -1  187.28    8.70
  -4  -4   1 1416.76   36.80
  -4  -4   1 1359.16   40.60
   4  -4  -1 1386.76   36.00
  -4  -4   1 1394.46   36.00
   4  -4  -1 1402.16   39.80
   4  -4  -1 1390.96   38.00
  -4   4   1 1451.65   38.40
  -4   4   1 1422.26   34.50
   4   4  -1 1393.36   38.80
  -4   4   1 1364.16   36.00
  -4   4   1 1408.96   37.90
   4   4  -1 1437.86   39.80
  -3  -4   1  539.75   17.00
   3  -4  -1  553.64   17.40
   3  -4  -1  497.75   16.90
  -3  -4   1  551.84   16.50
  -3  -4   1  561.34   17.90
  -3  -4   1  535.05   15.70
  -3   4   1  522.65   15.60
  -3   4   1  535.85   14.90
   3   4  -1  551.04   17.70
  -3   4   1  542.65   18.10
   3   4  -1  578.24   19.20
  -2  -4   1 1486.55   39.20
   2  -4  -1 1406.16   36.70
  -2  -4   1 1457.75   37.80
   2  -4  -1 1444.46   39.80
   2  -4  -1 1447.16   38.30
  -2  -4   1 1403.16   38.10
   2   4  -1 1468.95   38.60
  -2   4   1 1448.66   39.70
   2   4  -1 1498.45   43.40
  -2   4   1 1440.56   36.40
  -1  -4   1   28.00    3.90
   1  -4  -1   27.80    4.40
   1  -4  -1   21.80    2.30
  -1  -4   1   22.20    3.20
   1  -4  -1   19.70    3.20
  -1  -4   1   26.20    3.40
  -1   4   1   19.80    3.50
   1   4  -1   25.90    4.10
   1   4  -1   27.00    3.50
  -1   4   1   23.90    2.30
  -1   4   1   19.10    2.50
   0  -4  -1 2930.91   72.89
   0  -4   1 2952.30   73.99
   0  -4  -1 2846.82   71.49
   0  -4   1 3097.09   73.39
   0  -4   1 2889.41   71.59
   0  -4  -1 3123.59   73.69
   0  -4  -1 3059.89   73.99
   0  -4   1 2840.32   73.19
   0   4   1 2903.41   75.09
   0   4   1 2921.91   72.29
   0   4  -1 3003.80   72.69
   0   4  -1 2974.60   75.09
   1  -4   1   29.10    2.60
   1  -4   1   32.00    4.10
  -1  -4  -1   26.30    3.30
  -1  -4  -1   25.90    3.80
  -1  -4  -1   26.30    3.50
   1  -4   1   30.90    3.90
  -1   4  -1   27.20    3.10
  -1   4  -1   26.20    3.80
  -1   4  -1   29.40    2.90
   1   4   1   25.50    4.20
   1   4   1   32.70    3.60
   2  -4   1 1803.22   45.90
  -2  -4  -1 1777.72   45.40
  -2  -4  -1 1701.83   44.90
  -2   4  -1 1755.32   47.00
  -2   4  -1 1679.83   44.30
  -2   4  -1 1729.63   44.00
   2   4   1 1756.22   45.60
   2   4   1 1843.62   50.49
  -2   4  -1 1815.82   46.70
  -3  -4  -1  243.88    7.80
  -3  -4  -1  231.78    9.40
  -3  -4  -1  229.58   10.50
  -3  -4  -1  225.48    9.10
   3  -4   1  237.08   11.10
   3   4   1  252.07   11.40
  -3   4  -1  223.88    8.80
  -3   4  -1  219.28    8.00
   3   4   1  234.48    8.80
   3   4   1  245.58   10.10
  -3   4  -1  246.78   10.50
  -3   4  -1  223.98   10.30
   4  -4   1 1966.50   49.50
  -4  -4  -1 1887.41   49.80
  -4  -4  -1 1895.01   46.40
  -4  -4  -1 1879.41   48.60
   4  -4   1 1878.51   48.10
   4   4   1 1846.72   50.99
   4   4   1 1867.31   49.60
  -4   4  -1 1869.01   49.70
   4   4   1 1876.51   48.30
  -4   4  -1 1905.01   46.40
  -4   4  -1 1945.61   49.90
  -5  -4  -1  198.18   10.10
   5  -4   1  186.98    9.00
  -5  -4  -1  215.78    7.30
   5  -4   1  177.88    8.10
  -5  -4  -1  202.08    9.60
   5   4   1  193.18    9.50
   5   4   1  202.78   10.30
  -5   4  -1  186.88    6.60
  -5   4  -1  195.18    9.20
   5   4   1  201.98    8.70
  -5   4  -1  182.78    9.20
   6  -4   1  531.95   17.60
  -6  -4  -1  483.35   17.80
   6  -4   1  518.15   16.50
  -6  -4  -1  509.25   15.00
  -6  -4  -1  508.75   16.90
   6   4   1  536.25   17.30
   6   4   1  508.25   18.30
  -6   4  -1  523.35   17.50
   6   4   1  527.85   18.80
   6   4   1  496.15   17.90
  -6   4  -1  525.15   14.10
  -6   4  -1  529.35   17.20
  -7  -4  -1   16.60    2.50
   7  -4   1   15.90    3.50
   7  -4   1   14.70    3.30
  -7  -4  -1   11.90    3.00
  -7  -4  -1   18.00    3.80
  -7   4  -1   17.90    3.10
   7   4   1    9.00    3.50
   7   4   1   18.70    3.60
  -7   4  -1   10.70    3.00
   7   4   1   16.90    3.00
  -7   4  -1   17.30    1.80
   7   4   1   14.90    3.40
  -8  -4  -1   78.29    6.10
   8  -4   1   66.19    5.20
  -8  -4  -1   65.69    6.30
   8  -4   1   68.89    6.20
  -8  -4  -1   65.19    4.40
  -8   4  -1   57.69    5.70
   8   4   1   69.49    6.40
   8   4   1   71.69    3.80
   8   4   1   72.19    5.80
  -8   4  -1   66.09    5.00
   8   4   1   74.09    5.90
  -8   4  -1   62.09    3.50
   8   4   1   75.29    6.50
  -9  -4  -1   41.80    5.50
   9  -4   1   57.79    5.90
   9  -4   1   56.09    5.30
  -9  -4  -1   50.19    4.20
  -9  -4  -1   48.30    5.40
  -9   4  -1   46.10    4.80
   9   4   1   44.20    3.40
   9   4   1   54.29    5.00
   9   4   1   40.10    5.30
   9   4   1   43.70    5.90
  -9   4  -1   40.80    4.40
  -9   4  -1   60.09    5.60
  10  -4   1  248.58   11.20
  10  -4   1  245.88   11.50
 -10  -4  -1  248.18   12.30
 -10  -4  -1  275.37   11.60
 -10   4  -1  247.88   10.00
  10   4   1  241.48    9.00
  10   4   1  236.98   12.20
  10   4   1  264.07   10.60
  10   4   1  251.77   12.10
 -10   4  -1  241.38    8.40
  11  -4   1  187.28   10.40
  11  -4   1  188.28    9.70
 -11  -4  -1  188.88    9.90
 -11  -4  -1  169.78   10.50
 -11   4  -1  180.38    9.50
 -11   4  -1  184.78    8.20
  11   4   1  186.08    8.20
 -11   4  -1  183.88    7.10
  11   4   1  185.58   10.90
  11   4   1  178.08   10.50
  12  -4   1  294.47   13.50
 -12  -4  -1  304.37   13.30
 -12  -4  -1  336.47   14.70
  12  -4   1  311.17   13.30
 -12  -4  -1  310.47   13.00
 -12   4  -1  286.37   12.80
  12   4   1  316.77   14.60
 -12   4  -1  287.47   10.20
 -12   4  -1  318.47   11.40
  12   4   1  333.77   15.40
  12   4   1  298.07   10.70
 -13  -4  -1    4.00    3.20
 -13  -4  -1    3.40    3.10
  13  -4   1    1.80    2.60
 -13  -4  -1    5.00    3.10
  13  -4   1    1.60    3.20
  13   4   1    1.40    3.40
 -13   4  -1    1.10    3.40
  13   4   1    2.70    1.40
 -13   4  -1    2.30    2.50
  13   4   1   -1.00    2.40
 -13   4  -1    4.00    1.90
 -14  -4  -1  922.41   29.10
 -14  -4  -1  902.21   30.10
 -14  -4  -1  932.11   28.50
  14  -4   1  927.41   29.50
  14  -4   1  922.21   29.20
  14   4   1  924.31   30.60
  14   4   1  932.11   30.90
 -14   4  -1  901.61   28.50
 -14   4  -1  933.31   25.60
  15  -4   1   26.10    5.20
 -15  -4  -1   28.80    5.10
 -15  -4  -1   27.10    5.80
 -15  -4  -1   19.10    4.00
  15  -4   1   22.70    4.70
 -15   4  -1   20.90    2.80
  15   4   1   21.20    4.90
 -15   4  -1   19.60    4.30
  15   4   1   19.60    5.00
 -16  -4  -1  589.44   20.70
 -16  -4  -1  587.94   22.20
  16  -4   1  577.54   21.40
  16   4   1  579.44   26.40
 -16   4  -1  562.54   16.50
  16   4   1  574.94   22.90
 -16   4  -1  524.85   20.10
 -17  -4  -1   13.70    4.10
 -17  -4  -1   16.10    4.90
  17  -4   1   12.00    4.30
 -17  -4  -1   15.20    4.50
  17  -4   1   15.90    4.70
  17   4   1   13.70    5.00
 -17   4  -1   10.70    3.90
  17   4   1   17.40    4.80
 -18  -4  -1  210.38   12.40
 -18  -4  -1  202.38   11.20
  18  -4   1  185.48   11.90
  18  -4   1  204.78   12.60
 -18   4  -1  225.48   11.80
  18   4   1  228.58   14.00
  18   4   1  240.48   13.60
  19  -4   1   48.30    6.80
 -19  -4  -1   72.29    8.00
 -19  -4  -1   76.19    8.10
  19  -4   1   63.59    7.60
 -19   4  -1   66.09    7.20
  19   4   1   73.69    9.00
  19   4   1   67.19    8.50
 -19   4  -1   63.49    8.20
  19   4   1   62.29    7.60
 -20  -4  -1  295.27   14.60
  20  -4   1  282.17   15.10
 -20  -4  -1  274.27   15.10
  20  -4   1  305.47   15.50
 -20  -4  -1  276.07   13.70
 -20   4  -1  300.17   14.40
  20   4   1  288.77   16.10
  20   4   1  298.27   16.10
  20   4   1  283.87   14.70
 -20   4  -1  275.17   14.70
 -21  -4  -1   30.30    6.50
 -21  -4  -1   17.30    5.10
 -21  -4  -1   30.10    6.10
  21  -4   1   22.40    5.50
  21  -4   1   18.10    5.40
  21   4   1   29.10    6.90
  21   4   1   21.70    5.00
 -21   4  -1   11.40    5.10
  21   4   1   25.40    6.70
 -21   4  -1   18.60    4.40
 -22  -4  -1   29.40    6.40
  22  -4   1   38.20    6.20
 -22  -4  -1   30.10    5.80
 -22  -4  -1   29.60    5.80
  22  -4   1   26.10    6.00
  22   4   1   50.89    8.00
  22   4   1   25.00    6.00
 -22   4  -1   23.00    5.60
  22   4   1   33.00    6.20
 -22   4  -1   27.10    5.60
 -23  -4  -1   16.70    6.10
 -23  -4  -1   19.60    5.70
 -23  -4  -1   15.90    4.50
  23  -4   1   21.00    8.00
  23  -4   1   29.10    6.10
  23   4   1   15.70    6.10
  23   4   1   25.50    5.50
 -23   4  -1    9.40    5.00
  23   4   1   13.70    5.60
  22  -5  -1  317.37   15.70
 -22  -5   1  312.17   15.30
  22  -5  -1  317.07   15.80
 -22  -5   1  306.27   15.30
 -22  -5   1  338.17   16.30
 -22   5   1  291.77   14.80
  22   5  -1  291.17   15.30
  22   5  -1  286.37   17.80
 -22   5   1  266.27   16.40
  22   5  -1  323.47   17.30
 -21  -5   1    1.80    4.20
 -21  -5   1    7.20    3.90
  21  -5  -1    5.40    3.90
 -21  -5   1    9.10    3.50
  21  -5  -1    7.30    4.50
  21   5  -1   -3.70    4.70
 -21   5   1    3.90    4.30
  21   5  -1    0.50    5.10
 -21   5   1   -3.00    5.00
 -20  -5   1  192.48   12.10
 -20  -5   1  180.58   12.70
  20  -5  -1  194.08   12.20
 -20  -5   1  191.28   11.30
  20  -5  -1  185.78   12.00
  20   5  -1  183.88   12.90
 -20   5   1  188.88   13.70
 -20   5   1  182.48   11.20
  20   5  -1  196.88   13.70
 -19  -5   1   -3.50    3.50
  19  -5  -1    4.10    3.90
 -19  -5   1   -3.50    3.90
 -19  -5   1    2.40    3.70
  19  -5  -1    0.90    4.00
 -19   5   1   -7.50    3.10
  19   5  -1   -0.90    4.40
  19   5  -1    2.60    3.90
 -18  -5   1   79.79    8.10
 -18  -5   1   88.09    8.70
  18  -5  -1   82.39    8.30
  18  -5  -1   83.79    8.90
 -18  -5   1   65.89    7.80
  18   5  -1   81.49    9.90
 -18   5   1   66.99    7.30
  18   5  -1   73.59    9.30
 -18   5   1   66.99    8.90
  17  -5  -1   28.00    5.70
 -17  -5   1   22.10    4.80
  17  -5  -1   24.20    5.40
 -17  -5   1   24.80    5.10
 -17  -5   1   25.10    6.60
 -17   5   1   36.00    5.80
  17   5  -1   39.60    6.80
 -17   5   1   26.80    6.30
  17   5  -1   29.30    6.80
 -16  -5   1   16.10    4.80
 -16  -5   1   14.50    4.50
  16  -5  -1   15.20    5.00
  16  -5  -1    5.10    5.40
 -16  -5   1    7.50    3.80
 -16   5   1   13.80    3.50
  16   5  -1   15.70    4.60
  16   5  -1   11.10    5.20
 -16   5   1   10.60    2.30
 -15  -5   1   10.40    4.60
 -15  -5   1   12.10    4.40
 -15  -5   1    9.10    4.10
  15  -5  -1    5.60    3.60
  15  -5  -1    6.60    3.90
  15   5  -1    8.30    5.30
  15   5  -1   -0.50    4.30
 -15   5   1    4.00    2.30
 -15   5   1    6.00    3.60
 -14  -5   1   88.89    8.80
  14  -5  -1  120.69    8.30
 -14  -5   1   99.89    7.60
  14  -5  -1  122.39    9.40
 -14  -5   1  103.79    8.40
  14   5  -1  108.89    9.40
  14   5  -1   87.89    5.40
 -14   5   1  105.39    7.70
  14   5  -1   96.89    9.30
 -14   5   1  107.89    6.10
  13  -5  -1    1.80    3.00
 -13  -5   1    5.30    3.60
 -13  -5   1    3.30    3.50
 -13  -5   1    2.70    3.80
  13  -5  -1    2.30    3.10
  13   5  -1    2.30    4.20
 -13   5   1    3.30    3.00
 -13   5   1    2.70    2.10
  13   5  -1    2.20    3.80
 -12  -5   1  501.65   18.20
  12  -5  -1  501.25   19.00
 -12  -5   1  491.05   17.40
  12  -5  -1  507.25   18.10
 -12  -5   1  493.75   20.00
  12   5  -1  487.35   17.10
 -12   5   1  496.05   18.20
 -12   5   1  515.45   17.00
  12   5  -1  512.75   20.70
  12   5  -1  501.15   20.10
 -11  -5   1   84.29    6.10
 -11  -5   1   74.69    8.00
 -11  -5   1   79.89    6.30
  11  -5  -1   68.39    6.80
  11  -5  -1   76.59    6.60
  11   5  -1   81.19    6.60
  11   5  -1   90.49    8.80
 -11   5   1   75.19    6.80
  11   5  -1   77.79    7.40
  11   5  -1   75.89    7.80
 -11   5   1   71.99    6.40
 -10  -5   1  844.42   25.90
  10  -5  -1  826.52   26.50
  10  -5  -1  842.22   25.30
 -10  -5   1  840.12   27.80
 -10  -5   1  807.02   24.60
  10   5  -1  830.72   26.30
 -10   5   1  830.22   28.30
  10   5  -1  846.22   28.30
  10   5  -1  836.82   28.20
  10   5  -1  833.52   27.40
  -9  -5   1   19.00    4.30
   9  -5  -1   19.50    3.40
   9  -5  -1   19.90    4.50
  -9  -5   1   16.50    3.10
  -9  -5   1   20.80    4.00
   9   5  -1   19.40    4.60
  -9   5   1   16.90    3.70
   9   5  -1   17.20    3.80
   9   5  -1   17.90    4.00
  -9   5   1   20.10    3.60
   9   5  -1   23.80    5.10
   8  -5  -1 1888.51   50.19
  -8  -5   1 1845.52   49.20
   8  -5  -1 1746.83   48.00
  -8  -5   1 1898.11   48.10
  -8  -5   1 1879.11   51.39
   8   5  -1 1890.71   51.89
   8   5  -1 1842.82   50.59
   8   5  -1 1861.11   52.39
  -8   5   1 1919.41   49.80
  -8   5   1 1817.12   49.70
   7  -5  -1  124.49    6.80
   7  -5  -1  126.59    7.90
  -7  -5   1  116.29    8.20
  -7  -5   1  124.39    6.50
  -7  -5   1  128.29    7.40
  -7   5   1  114.19    7.50
  -7   5   1  112.29    3.90
   7   5  -1  117.69    8.50
   7   5  -1  133.69    8.10
  -7   5   1   99.29    7.20
   7   5  -1  112.09    8.40
  -6  -5   1 1386.16   39.40
  -6  -5   1 1363.26   37.30
   6  -5  -1 1381.46   36.30
  -6  -5   1 1386.36   36.10
   6  -5  -1 1421.46   38.30
  -6   5   1 1381.06   38.70
   6   5  -1 1304.47   40.10
  -6   5   1 1322.37   38.10
   6   5  -1 1376.76   38.30
  -6   5   1 1339.47   33.40
   6   5  -1 1397.46   39.50
  -5  -5   1   37.40    4.50
   5  -5  -1   30.00    4.30
  -5  -5   1   38.60    5.30
  -5  -5   1   27.30    3.30
  -5   5   1   28.70    4.20
  -5   5   1   27.80    2.40
  -5   5   1   36.70    4.90
   5   5  -1   30.50    5.30
   5   5  -1   22.60    4.20
   5   5  -1   33.80    4.20
  -4  -5   1  635.04   21.40
  -4  -5   1  648.64   18.70
   4  -5  -1  619.14   20.30
  -4  -5   1  640.14   19.70
  -4   5   1  632.24   17.40
  -4   5   1  598.54   18.50
   4   5  -1  642.14   21.00
  -4   5   1  626.34   21.40
   4   5  -1  654.63   22.80
   3  -5  -1  119.49    7.60
  -3  -5   1  118.99    8.00
  -3  -5   1  123.09    6.20
  -3  -5   1  118.19    7.30
   3  -5  -1  136.49    7.70
  -3  -5   1  130.99    7.00
   3   5  -1  112.99    7.30
  -3   5   1  120.09    7.90
   3   5  -1  112.09    8.30
  -3   5   1  124.69    5.90
  -3   5   1  125.39    5.60
  -2  -5   1  377.66   13.30
   2  -5  -1  327.27   10.70
  -2  -5   1  385.36   14.70
  -2  -5   1  358.26   13.50
   2  -5  -1  354.96   13.80
   2  -5  -1  353.26   13.30
  -2   5   1  348.27   11.30
  -2   5   1  343.57   14.60
  -2   5   1  363.96   11.80
   2   5  -1  369.06   15.50
  -1  -5   1   10.70    3.50
   1  -5  -1   12.30    3.30
   1  -5  -1    6.60    2.60
  -1  -5   1   10.00    2.70
  -1  -5   1    7.10    2.70
   1  -5  -1    7.30    2.80
  -1   5   1    8.20    2.50
  -1   5   1    8.90    3.70
   1   5  -1    6.80    2.20
   1   5  -1    8.00    3.60
  -1   5   1    7.50    1.70
   0  -5   1   34.40    5.00
   0  -5  -1   27.20    3.80
   0  -5   1   29.10    4.20
   0  -5   1   38.00    4.80
   0  -5  -1   28.90    4.20
   0  -5  -1   40.50    5.00
   0   5   1   39.20    3.90
   0   5  -1   35.70    4.10
   0   5   1   35.80    2.90
   0   5  -1   25.60    4.60
   0   5   1   39.70    5.70
  -1  -5  -1   11.80    2.90
   1  -5   1   12.20    3.60
   1  -5   1   12.60    3.10
  -1  -5  -1   12.70    3.30
  -1  -5  -1   10.70    2.90
   1   5   1   17.80    4.40
   1   5   1    8.90    2.80
  -1   5  -1   11.20    2.50
  -1   5  -1    7.50    3.30
   2  -5   1  312.27   13.00
  -2  -5  -1  305.07   12.10
   2  -5   1  328.37   12.90
  -2  -5  -1  322.97   13.20
  -2  -5  -1  322.97   12.40
   2   5   1  335.57   14.40
  -2   5  -1  329.97   13.90
   2   5   1  312.27   12.70
  -2   5  -1  320.17   11.20
  -3  -5  -1   -0.70    1.80
   3  -5   1    1.20    2.30
  -3  -5  -1    1.90    2.00
  -3  -5  -1   -2.10    1.20
  -3  -5  -1    2.00    2.20
  -3   5  -1    4.30    2.40
   3   5   1    0.20    1.60
   3   5   1    0.50    3.00
   3   5   1   -2.70    1.90
  -3   5  -1    0.90    1.20
  -4  -5  -1  431.16   16.30
  -4  -5  -1  415.06   12.60
  -4  -5  -1  440.66   15.20
   4  -5   1  407.96   15.30
  -4   5  -1  416.96   12.90
   4   5   1  425.96   15.80
  -4   5  -1  421.46   16.30
  -4   5  -1  404.76   15.80
   4   5   1  421.56   14.30
   4   5   1  428.56   17.40
  -5  -5  -1  269.97   11.40
   5  -5   1  265.27   11.50
  -5  -5  -1  250.77   12.20
  -5  -5  -1  255.27    8.90
   5   5   1  275.97   12.20
   5   5   1  261.57   10.70
   5   5   1  275.77   13.50
  -5   5  -1  252.67    8.80
  -5   5  -1  252.37   11.80
  -5   5  -1  275.07   14.10
  -6  -5  -1 1305.47   33.50
  -6  -5  -1 1314.27   36.40
   6  -5   1 1285.77   36.80
  -6  -5  -1 1277.07   37.80
   6   5   1 1366.56   39.50
   6   5   1 1292.77   36.20
  -6   5  -1 1317.27   37.40
   6   5   1 1283.87   39.00
   6   5   1 1325.67   38.00
  -6   5  -1 1314.97   33.00
   7  -5   1   10.20    2.90
  -7  -5  -1   12.20    3.30
  -7  -5  -1   12.50    4.10
  -7  -5  -1   13.30    2.10
   7  -5   1    9.90    3.30
   7   5   1    7.20    2.90
  -7   5  -1   13.00    3.50
  -7   5  -1   10.80    3.30
   7   5   1   14.70    3.90
   7   5   1   11.40    3.50
   7   5   1   10.80    4.10
  -7   5  -1    9.80    1.80
  -8  -5  -1 1161.68   30.40
   8  -5   1 1145.19   33.80
  -8  -5  -1 1162.18   33.30
   8  -5   1 1132.99   32.50
  -8  -5  -1 1154.18   35.00
   8   5   1 1174.18   38.20
   8   5   1 1162.98   33.80
   8   5   1 1130.99   35.10
   8   5   1 1229.18   36.20
  -8   5  -1 1192.88   33.90
  -8   5  -1 1155.28   29.00
  -8   5  -1 1097.89   29.00
  -8   5  -1 1140.89   33.30
  -9  -5  -1    2.30    2.90
   9  -5   1    4.00    2.70
  -9  -5  -1    1.60    3.20
  -9  -5  -1    4.20    1.80
   9  -5   1    1.10    2.80
   9   5   1    2.50    3.50
   9   5   1    4.00    2.70
  -9   5  -1    4.40    1.40
  -9   5  -1    4.40    3.10
  -9   5  -1   -0.10    1.20
  -9   5  -1    0.30    2.40
   9   5   1   -0.40    2.50
 -10  -5  -1 1154.48   33.90
  10  -5   1 1210.08   33.60
  10  -5   1 1126.89   34.10
 -10  -5  -1 1129.09   35.50
 -10  -5  -1 1141.69   31.10
 -10   5  -1 1173.78   33.20
 -10   5  -1 1127.99   28.70
 -10   5  -1 1165.48   34.10
  10   5   1 1219.98   36.50
  10   5   1 1122.29   34.60
  10   5   1 1194.48   34.50
 -10   5  -1 1140.69   29.10
  11  -5   1   -1.00    2.80
 -11  -5  -1    0.70    3.70
  11  -5   1    1.40    2.80
 -11  -5  -1    1.30    2.90
 -11   5  -1    0.50    1.10
  11   5   1   -1.90    2.20
  11   5   1   -0.40    3.60
 -11   5  -1    0.70    1.60
  11   5   1   -1.60    2.30
 -11   5  -1   -1.40    1.70
 -11   5  -1    2.20    2.90
 -12  -5  -1  478.55   19.90
  12  -5   1  535.25   18.90
 -12  -5  -1  512.85   18.90
  12  -5   1  506.85   19.30
  12   5   1  507.65   17.50
  12   5   1  527.95   21.20
  12   5   1  524.85   20.20
 -12   5  -1  510.85   17.40
 -12   5  -1  536.55   19.20
 -13  -5  -1    5.00    3.00
 -13  -5  -1    1.30    4.10
  13  -5   1    7.20    3.70
  13   5   1    5.20    2.50
  13   5   1    5.10    3.80
 -13   5  -1    6.90    3.80
 -13   5  -1    5.50    2.90
 -13   5  -1    1.70    1.80
 -14  -5  -1  237.38   12.30
 -14  -5  -1  241.38   13.70
  14  -5   1  237.08   12.50
 -14  -5  -1  233.48   11.90
  14  -5   1  226.58   12.00
 -14   5  -1  233.78    8.30
 -14   5  -1  222.88   11.80
  14   5   1  268.77   13.90
  14   5   1  230.18   14.00
  14   5   1  232.78    9.00
  15  -5   1   23.10    5.40
 -15  -5  -1   22.20    6.20
 -15  -5  -1   18.00    4.20
 -15  -5  -1   20.20    5.00
  15  -5   1   21.80    4.80
 -15   5  -1   21.40    4.60
  15   5   1   16.50    6.30
  15   5   1   18.30    5.10
  15   5   1   13.10    2.00
 -15   5  -1   16.10    3.10
 -15   5  -1   13.80    2.70
  16  -5   1    6.70    4.10
  16  -5   1    7.80    3.60
 -16  -5  -1   13.80    4.50
 -16  -5  -1    8.70    3.70
 -16   5  -1   12.50    2.70
  16   5   1   10.30    4.80
 -16   5  -1    9.90    4.00
  16   5   1   16.10    5.80
  17  -5   1   14.20    4.60
 -17  -5  -1   11.20    4.50
 -17  -5  -1    9.80    7.10
 -17  -5  -1    8.60    4.20
  17  -5   1    8.20    4.00
 -17   5  -1    5.40    2.50
  17   5   1    9.80    5.20
 -17   5  -1    3.40    3.50
  17   5   1    9.50    4.10
  18  -5   1    7.60    4.10
 -18  -5  -1    6.40    3.70
  18  -5   1    4.30    3.80
 -18  -5  -1    3.70    4.20
 -18  -5  -1    5.10    3.80
  18   5   1    6.40    5.10
 -18   5  -1    2.60    3.80
  18   5   1   -0.80    3.30
 -18   5  -1    5.40    2.40
  19  -5   1    0.60    4.00
  19  -5   1    1.40    3.70
 -19  -5  -1    5.20    4.50
 -19  -5  -1    3.80    3.50
 -19  -5  -1    3.80    4.30
 -19   5  -1    6.10    4.00
  19   5   1    3.90    4.10
  19   5   1    2.50    4.10
  20  -5   1  176.68   11.30
 -20  -5  -1  162.38   11.70
 -20  -5  -1  170.28   11.40
  20  -5   1  176.38   12.00
 -20  -5  -1  161.78   10.80
 -20   5  -1  142.99   12.30
  20   5   1  190.78   13.60
  20   5   1  205.88   13.40
 -20   5  -1  150.28   10.50
 -21  -5  -1    1.00    4.70
  21  -5   1   -7.20    3.70
  21  -5   1   -0.90    4.40
 -21  -5  -1    1.00    3.40
 -21  -5  -1    0.60    3.90
  21   5   1    2.70    3.70
 -21   5  -1   -5.00    4.50
  21   5   1   -3.20    3.40
 -21   5  -1   -1.90    3.80
  21   5   1    5.10    4.60
 -22  -5  -1  214.78   12.70
  22  -5   1  232.98   13.80
 -22  -5  -1  223.68   14.10
 -22  -5  -1  207.58   13.00
  22  -5   1  234.38   13.80
  22   5   1  252.07   18.40
  22   5   1  235.88   13.10
  22   5   1  233.98   15.20
 -22   5  -1  210.78   13.10
 -21  -6   1    3.10    3.50
  21  -6  -1   -1.50    4.10
  21  -6  -1    2.90    4.10
 -21  -6   1   -1.10    3.60
  21   6  -1   -1.90    4.40
 -21   6   1  -12.80    3.80
 -21   6   1   -4.70    4.80
  21   6  -1    2.80    5.30
 -20  -6   1  144.39   10.40
 -20  -6   1  138.79   10.90
  20  -6  -1  129.89   10.20
 -20  -6   1  139.69   10.60
  20   6  -1  152.38   18.80
 -20   6   1  131.19    9.90
 -20   6   1  140.39   13.00
  20   6  -1  144.19   11.90
 -19  -6   1   12.20    5.60
  19  -6  -1   20.90    5.80
  19  -6  -1   15.90    4.90
 -19  -6   1   14.20    4.90
 -19  -6   1   11.60    4.20
 -19   6   1   14.00    5.10
  19   6  -1   20.60    6.30
  19   6  -1   18.70    5.40
 -19   6   1   16.90    6.50
  18  -6  -1  186.18   11.80
 -18  -6   1  168.28   12.50
 -18  -6   1  153.58   10.80
 -18  -6   1  161.98   11.00
  18  -6  -1  163.78   10.70
  18   6  -1  183.08   13.40
 -18   6   1  174.78   10.90
 -18   6   1  183.78   14.90
  18   6  -1  196.28   13.70
 -17  -6   1    4.00    4.20
 -17  -6   1    5.90    4.10
  17  -6  -1    5.80    4.10
 -17  -6   1    1.20    3.30
  17  -6  -1    6.80    4.70
 -17   6   1    1.80    4.80
  17   6  -1    1.40    3.80
  17   6  -1    1.50    4.60
 -17   6   1    4.10    3.60
  16  -6  -1  384.16   16.00
 -16  -6   1  369.26   18.10
 -16  -6   1  395.06   17.10
 -16  -6   1  384.56   16.40
  16  -6  -1  359.76   16.90
 -16   6   1  391.36   16.20
  16   6  -1  340.37   11.10
  16   6  -1  391.16   18.90
  16   6  -1  361.36   17.90
 -15  -6   1    6.80    4.50
  15  -6  -1    9.40    3.50
 -15  -6   1   14.60    4.80
  15  -6  -1    9.60    4.40
 -15  -6   1    3.20    3.80
  15   6  -1    0.40    2.30
 -15   6   1    5.10    2.80
 -15   6   1    8.30    3.50
  15   6  -1    2.40    4.80
  15   6  -1    6.70    3.50
 -14  -6   1  409.46   18.30
 -14  -6   1  408.56   17.30
 -14  -6   1  392.86   16.40
  14  -6  -1  409.56   16.10
  14  -6  -1  386.66   16.80
 -14   6   1  385.56   16.00
 -14   6   1  371.16   14.30
  14   6  -1  379.66   17.90
  14   6  -1  372.16   14.40
  14   6  -1  392.66   19.00
  13  -6  -1   13.20    4.00
 -13  -6   1   22.30    5.70
  13  -6  -1   14.80    4.40
 -13  -6   1   26.80    5.10
  13   6  -1   12.80    5.00
  13   6  -1   18.30    6.00
 -13   6   1   13.50    4.40
 -13   6   1   19.50    3.80
  13   6  -1   13.00    5.20
 -12  -6   1  353.26   15.10
 -12  -6   1  329.47   13.00
 -12  -6   1  376.16   17.40
  12  -6  -1  352.96   15.50
  12  -6  -1  368.86   14.40
 -12   6   1  360.96   15.00
 -12   6   1  330.97   13.80
  12   6  -1  355.36   17.20
  12   6  -1  342.97   16.30
  12   6  -1  344.77   15.00
  11  -6  -1   46.70    5.30
 -11  -6   1   59.49    6.20
 -11  -6   1   48.60    7.10
 -11  -6   1   49.30    5.10
  11  -6  -1   49.70    6.70
  11   6  -1   33.50    6.80
  11   6  -1   39.70    5.80
 -11   6   1   50.39    6.20
  11   6  -1   46.20    6.80
  11   6  -1   51.59    7.20
 -11   6   1   54.59    6.20
 -10  -6   1  156.28   10.80
 -10  -6   1  140.89    7.20
 -10  -6   1  147.29    9.30
  10  -6  -1  137.99    8.20
  10  -6  -1  149.69    9.90
  10   6  -1  142.49    9.80
  10   6  -1  146.79   10.40
  10   6  -1  161.78   10.90
 -10   6   1  131.39    8.60
 -10   6   1  146.39    9.40
  10   6  -1  139.49    9.60
  -9  -6   1  186.88    8.60
   9  -6  -1  191.18   11.00
   9  -6  -1  193.68    9.20
  -9  -6   1  208.08   10.60
  -9  -6   1  190.78   11.60
  -9   6   1  194.78   10.60
   9   6  -1  203.98   11.20
   9   6  -1  190.98   11.60
   9   6  -1  212.38   12.70
  -9   6   1  213.78   10.80
   9   6  -1  184.08   12.20
  -8  -6   1    3.80    3.00
  -8  -6   1    2.20    2.00
   8  -6  -1    4.50    3.40
  -8  -6   1    0.90    2.70
   8  -6  -1    3.10    2.60
   8   6  -1    0.10    2.80
  -8   6   1    6.60    3.40
   8   6  -1    1.00    3.00
   8   6  -1    0.40    3.20
  -8   6   1    1.80    2.60
  -7  -6   1  195.08    8.70
  -7  -6   1  192.38   11.70
  -7  -6   1  199.48   10.20
   7  -6  -1  193.68   10.70
   7   6  -1  204.48   11.60
  -7   6   1  205.48    6.20
   7   6  -1  202.88   10.60
   7   6  -1  185.88   12.00
  -7   6   1  192.08   10.80
  -7   6   1  193.68   10.60
   6  -6  -1  188.08   10.10
  -6  -6   1  176.58    9.60
  -6  -6   1  191.78   11.10
  -6  -6   1  193.88    8.50
  -6   6   1  211.98   11.20
   6   6  -1  203.38   11.40
   6   6  -1  172.28   11.30
   6   6  -1  193.48   10.10
  -6   6   1  198.38    6.80
  -5  -6   1   20.10    4.60
  -5  -6   1   21.20    3.80
  -5  -6   1   21.30    3.20
   5  -6  -1   18.60    4.00
  -5   6   1   16.10    4.70
   5   6  -1   18.10    4.30
   5   6  -1   17.10    3.80
   5   6  -1   20.20    4.90
  -5   6   1   20.50    2.60
   4  -6  -1  473.35   17.70
  -4  -6   1  470.65   16.60
  -4  -6   1  457.75   15.10
   4  -6  -1  481.45   17.10
  -4  -6   1  459.85   18.20
  -4   6   1  463.65   14.00
   4   6  -1  420.86   18.00
   4   6  -1  448.96   17.40
   4   6  -1  463.95   19.50
  -4   6   1  487.15   18.70
  -3  -6   1   83.09    7.70
  -3  -6   1   91.19    5.70
  -3  -6   1   90.79    7.20
   3  -6  -1   96.79    7.80
   3  -6  -1   99.29    7.30
  -3  -6   1   85.69    6.30
   3   6  -1   92.79    7.10
  -3   6   1   93.39    5.30
   3   6  -1   98.09    8.60
  -3   6   1   87.39    8.30
   2  -6  -1 1158.78   32.80
  -2  -6   1 1152.98   34.30
  -2  -6   1 1110.59   33.00
   2  -6  -1 1121.39   33.40
  -2  -6   1 1119.19   32.40
   2  -6  -1 1098.69   33.30
  -2   6   1 1140.29   30.60
   2   6  -1 1135.29   32.80
   2   6  -1 1081.59   35.40
  -2   6   1 1126.59   35.00
  -1  -6   1    0.20    3.10
  -1  -6   1    1.20    2.90
  -1  -6   1   -1.50    2.30
   1  -6  -1   -0.50    2.60
   1  -6  -1    1.00    3.10
   1  -6  -1   -3.40    2.90
  -1   6   1    4.00    3.50
   1   6  -1   -0.20    3.10
  -1   6   1   -1.40    1.80
   1   6  -1    2.10    2.70
  -1   6   1    3.60    2.20
   0  -6   1 1019.40   31.20
   0  -6  -1 1020.20   30.70
   0  -6  -1  976.20   29.50
   0  -6   1 1032.40   30.00
   0  -6  -1  991.70   30.00
   0  -6   1  974.00   29.80
   0   6  -1  979.40   32.20
   0   6   1 1067.29   32.80
   0   6   1  987.20   28.00
   0   6   1  968.50   30.70
   0   6  -1  989.80   28.80
   1  -6   1   74.19    7.00
   1  -6   1   80.89    6.80
  -1  -6  -1   73.49    6.30
   1  -6   1   74.89    6.60
  -1  -6  -1   89.39    7.50
  -1  -6  -1   68.09    6.20
   1   6   1   55.09    6.90
  -1   6  -1   82.59    5.90
  -1   6  -1   84.29    8.20
   1   6   1   72.79    6.20
   2  -6   1  967.50   30.10
   2  -6   1 1013.10   29.60
  -2  -6  -1  985.90   29.20
  -2  -6  -1 1014.20   30.70
  -2  -6  -1  972.90   29.20
   2   6   1  924.81   28.70
  -2   6  -1  952.70   27.40
   2   6   1  987.00   31.90
  -2   6  -1  977.80   31.50
  -3  -6  -1  140.39    9.00
  -3  -6  -1  124.39    7.90
  -3  -6  -1  120.59    6.00
   3  -6   1  130.89    8.90
  -3  -6  -1  134.09    7.90
   3  -6   1  138.49    8.40
  -3   6  -1  129.09    6.70
   3   6   1  137.59   10.10
  -3   6  -1  131.39    9.70
   3   6   1  120.19    6.80
   3   6   1  140.39    8.30
  -4  -6  -1  333.27   11.00
  -4  -6  -1  320.67   13.20
  -4  -6  -1  329.17   14.70
   4  -6   1  363.46   14.10
   4  -6   1  335.37   14.20
   4   6   1  319.57   12.30
  -4   6  -1  320.07   11.30
   4   6   1  315.57   13.80
   4   6   1  315.47   15.70
  -4   6  -1  319.07   14.70
  -5  -6  -1  158.08    9.00
   5  -6   1  153.38    9.30
  -5  -6  -1  142.89    9.70
  -5  -6  -1  160.18    6.80
   5   6   1  152.38    9.50
   5   6   1  155.38    8.10
  -5   6  -1  146.39    9.70
  -5   6  -1  154.28    6.80
  -5   6  -1  162.88    9.90
   5   6   1  150.28   11.10
  -6  -6  -1   46.00    3.70
   6  -6   1   44.30    6.20
  -6  -6  -1   40.60    5.60
  -6  -6  -1   47.10    6.30
  -6   6  -1   48.30    6.20
  -6   6  -1   52.89    6.40
   6   6   1   43.10    4.70
   6   6   1   55.69    7.30
  -6   6  -1   53.79    3.80
   6   6   1   38.60    6.40
   6   6   1   50.99    6.50
   7  -6   1   53.19    6.30
  -7  -6  -1   53.69    3.70
  -7  -6  -1   61.09    7.40
  -7  -6  -1   47.60    5.80
  -7   6  -1   56.29    6.70
  -7   6  -1   54.49    6.80
   7   6   1   52.59    5.50
   7   6   1   50.49    7.20
   7   6   1   42.40    6.40
  -7   6  -1   50.09    3.60
   7   6   1   55.49    7.00
  -8  -6  -1    9.60    4.00
  -8  -6  -1   12.00    2.10
  -8  -6  -1    6.80    3.40
   8  -6   1    7.80    3.00
   8  -6   1    9.20    4.20
   8   6   1    6.40    3.00
   8   6   1    3.60    3.20
  -8   6  -1   15.90    3.40
  -8   6  -1    6.20    3.20
  -8   6  -1    5.90    1.60
   8   6   1   11.40    4.20
   8   6   1   10.60    4.40
  -9  -6  -1   33.30    3.40
   9  -6   1   33.20    4.60
  -9  -6  -1   25.00    4.40
   9  -6   1   40.80    5.90
  -9  -6  -1   33.70    6.30
   9   6   1   28.90    5.60
  -9   6  -1   31.10    4.80
   9   6   1   31.20    5.70
   9   6   1   31.00    4.70
   9   6   1   28.70    5.70
  -9   6  -1   33.50    5.00
  -9   6  -1   25.50    2.50
  -9   6  -1   31.50    2.50
  10  -6   1   68.89    6.40
  10  -6   1   71.39    7.00
 -10  -6  -1   74.59    6.90
 -10  -6  -1   62.09    7.80
 -10  -6  -1   68.79    4.30
 -10   6  -1   65.79    3.30
  10   6   1   65.99    7.30
  10   6   1   68.59    6.70
 -10   6  -1   70.49    6.50
  10   6   1   87.29    8.80
 -10   6  -1   61.29    6.80
 -10   6  -1   64.49    3.20
 -11  -6  -1   46.90    7.00
  11  -6   1   35.90    5.20
 -11  -6  -1   35.50    5.90
  11  -6   1   36.60    7.20
  11   6   1   39.10    7.80
  11   6   1   36.70    5.60
 -11   6  -1   43.00    6.20
 -11   6  -1   33.60    5.00
 -11   6  -1   31.70    2.20
  11   6   1   35.90    6.00
 -12  -6  -1  376.46   17.20
  12  -6   1  367.46   14.90
  12  -6   1  376.16   16.00
 -12  -6  -1  355.36   15.60
 -12   6  -1  346.07   15.30
  12   6   1  340.67   15.00
  12   6   1  353.66   16.00
  12   6   1  359.16   17.40
 -12   6  -1  356.86   14.50
  13  -6   1   51.19    6.70
 -13  -6  -1   49.80    6.70
 -13  -6  -1   43.60    8.30
  13  -6   1   43.30    5.70
  13   6   1   42.90    6.00
  13   6   1   40.80    5.20
 -13   6  -1   47.50    5.70
 -13   6  -1   36.40    5.50
  13   6   1   40.10    6.70
 -14  -6  -1  315.87   16.50
  14  -6   1  314.77   14.30
  14  -6   1  321.67   15.00
 -14  -6  -1  335.27   15.30
  14   6   1  304.97   12.60
  14   6   1  360.76   17.60
  14   6   1  298.77   15.30
 -14   6  -1  339.47   14.80
 -14   6  -1  306.67   13.00
 -15  -6  -1   36.10    6.20
 -15  -6  -1   27.20    5.40
  15  -6   1   28.90    6.10
 -15  -6  -1   30.00    6.70
  15  -6   1   30.10    5.40
 -15   6  -1   34.80    4.50
  15   6   1   29.30    5.80
  15   6   1   22.00    3.40
  15   6   1   23.40    6.40
 -15   6  -1   32.40    5.60
  16  -6   1  352.86   15.40
 -16  -6  -1  361.56   16.40
  16  -6   1  353.56   16.30
 -16  -6  -1  343.87   15.80
 -16  -6  -1  361.96   17.50
  16   6   1  322.17   10.70
  16   6   1  348.67   17.90
 -16   6  -1  351.36   13.40
  16   6   1  350.46   17.00
 -16   6  -1  347.37   15.50
 -17  -6  -1   25.90    5.40
  17  -6   1   21.70    5.50
  17  -6   1   21.70    5.00
 -17  -6  -1   22.40    5.40
 -17  -6  -1   28.10    6.60
  17   6   1   24.40    5.60
 -17   6  -1   23.30    5.40
 -17   6  -1   19.00    3.70
  17   6   1   22.30    6.30
 -18  -6  -1  240.48   14.80
  18  -6   1  227.28   12.80
 -18  -6  -1  227.48   12.80
  18  -6   1  224.58   13.10
 -18  -6  -1  238.58   13.20
  18   6   1  235.38   14.50
 -18   6  -1  235.18    9.00
  18   6   1  233.98   15.40
 -18   6  -1  242.98   12.90
 -19  -6  -1   33.90    5.90
  19  -6   1   21.00    5.90
  19  -6   1   20.00    4.90
 -19  -6  -1   21.70    6.50
 -19  -6  -1   34.00    6.10
  19   6   1   14.90    5.80
 -19   6  -1   29.20    5.70
  19   6   1   29.90    7.40
 -19   6  -1   22.20    6.70
 -20  -6  -1   58.09    7.20
  20  -6   1   62.99   11.80
  20  -6   1   49.50    7.00
 -20  -6  -1   54.69    8.80
 -20  -6  -1   58.59    7.40
 -20   6  -1   52.29    8.60
  20   6   1   55.29    7.60
  20   6   1   46.40    9.70
 -20   6  -1   54.39    8.20
 -21  -6  -1    0.10    3.60
 -21  -6  -1    5.40    4.20
  21  -6   1    0.20    4.00
  21  -6   1    5.90    4.10
 -21  -6  -1    0.80    4.00
 -21   6  -1   -4.10    4.60
 -21   6  -1   -4.30    5.40
  21   6   1   -0.40    4.50
  21   6   1   11.60    6.20
  19  -7  -1   89.99    9.50
 -19  -7   1   75.99    9.40
 -19  -7   1   98.19    9.00
 -19  -7   1   92.49    9.10
  19  -7  -1   98.49    8.90
  19   7  -1   79.19   10.50
  19   7  -1   97.39   10.70
 -19   7   1   72.19   11.10
 -19   7   1   90.59    9.70
  18  -7  -1  134.59    9.80
 -18  -7   1  133.89   11.60
  18  -7  -1  127.39   10.10
 -18  -7   1  129.79   10.00
 -18  -7   1  117.59   10.20
 -18   7   1  129.79   10.10
 -18   7   1  100.29   12.40
  18   7  -1  149.79   13.10
  18   7  -1  124.79   10.90
  17  -7  -1   91.99    8.20
 -17  -7   1  112.29   10.60
  17  -7  -1  100.59    9.30
 -17  -7   1   82.99    8.80
 -17  -7   1  109.09    8.80
  17   7  -1  105.29    9.80
 -17   7   1   96.09    9.50
  17   7  -1   91.29   10.70
 -17   7   1   95.29   12.60
  16  -7  -1    2.20    3.50
  16  -7  -1    4.40    3.50
 -16  -7   1    2.20    4.60
 -16  -7   1   -3.60    2.90
 -16  -7   1   -0.50    3.50
 -16   7   1   -6.00    3.80
  16   7  -1   -6.40    2.40
 -16   7   1    0.80    5.00
 -16   7   1   -8.00    3.00
  16   7  -1   -3.30    3.70
  16   7  -1    0.40    4.90
  15  -7  -1  124.09    9.90
 -15  -7   1  140.19    9.90
  15  -7  -1  114.19    8.40
 -15  -7   1  126.49   10.30
 -15  -7   1  110.89   10.80
 -15   7   1  110.09    9.40
  15   7  -1  143.19   11.90
 -15   7   1  131.99    8.10
  15   7  -1  135.79   10.60
  15   7  -1  112.19    8.10
  14  -7  -1   51.29    7.30
 -14  -7   1   52.19    8.30
 -14  -7   1   53.49    7.00
  14  -7  -1   54.59    6.20
  14   7  -1   58.79    7.50
 -14   7   1   54.19    6.10
  14   7  -1   62.49    8.90
 -14   7   1   75.69    7.80
  14   7  -1   39.80    5.60
 -13  -7   1    5.30    3.90
  13  -7  -1   11.50    3.40
  13  -7  -1    5.50    4.10
 -13  -7   1    7.60    5.20
  13   7  -1    2.40    3.90
  13   7  -1    3.20    3.40
  13   7  -1   12.10    6.10
 -13   7   1    7.70    3.80
 -13   7   1   -0.30    3.80
 -12  -7   1  212.88   13.50
 -12  -7   1  192.58   11.20
  12  -7  -1  193.18   10.10
  12  -7  -1  187.28   11.40
 -12  -7   1  180.08    8.40
 -12   7   1  182.68   10.40
  12   7  -1  194.68   11.80
  12   7  -1  175.98   11.80
 -12   7   1  195.48   11.40
  12   7  -1  196.38   13.40
 -11  -7   1    2.50    2.30
  11  -7  -1    6.60    3.10
 -11  -7   1    6.10    5.30
  11  -7  -1    8.10    3.90
 -11  -7   1   10.60    4.30
 -11   7   1    6.30    3.70
  11   7  -1    4.20    3.80
  11   7  -1    3.10    4.90
  11   7  -1    2.20    5.10
 -11   7   1    8.30    3.90
 -10  -7   1  397.06   18.60
  10  -7  -1  425.76   17.50
 -10  -7   1  393.56   13.90
 -10  -7   1  409.86   16.80
  10   7  -1  409.16   17.40
  10   7  -1  433.86   19.30
  10   7  -1  414.66   19.20
 -10   7   1  463.95   18.00
 -10   7   1  455.95   17.80
  10   7  -1  403.56   19.50
  -9  -7   1    2.80    3.20
  -9  -7   1    1.40    2.20
  -9  -7   1    2.90    4.00
   9  -7  -1    0.00    3.70
  -9   7   1   -4.00    3.10
  -9   7   1    2.60    3.20
   9   7  -1   -3.10    3.70
   9   7  -1    0.80    3.80
   9   7  -1    0.40    3.30
  -8  -7   1  320.17   11.80
   8  -7  -1  324.37   14.60
  -8  -7   1  311.67   15.70
  -8  -7   1  322.97   14.10
   8   7  -1  303.67   15.40
   8   7  -1  305.77   16.30
   8   7  -1  320.17   14.30
   8   7  -1  328.47   19.90
  -8   7   1  310.37   15.00
   7  -7  -1   64.59    7.30
  -7  -7   1   86.79    7.00
  -7  -7   1   84.19    5.60
  -7  -7   1   60.39    7.90
   7   7  -1  100.89   10.10
   7   7  -1   76.19    7.10
   7   7  -1   76.49    8.10
  -7   7   1   73.19    3.60
  -7   7   1   79.79    8.10
  -6  -7   1  177.58   10.10
   6  -7  -1  162.88    9.90
  -6  -7   1  206.58   19.50
  -6  -7   1  164.28    7.90
   6  -7  -1  167.78   10.50
   6   7  -1  152.88    9.40
  -6   7   1  172.28   11.40
   6   7  -1  187.68   12.60
  -6   7   1  160.78    6.40
   6   7  -1  170.48   11.00
  -5  -7   1  197.28   12.50
   5  -7  -1  199.48   11.50
  -5  -7   1  192.28    8.70
   5  -7  -1  206.58   10.70
  -5  -7   1  194.68   10.30
  -5   7   1  190.28    7.70
  -5   7   1  192.98   12.20
   5   7  -1  196.98   10.10
   5   7  -1  190.98   11.50
   5   7  -1  187.08   12.70
  -4  -7   1  196.78    9.10
   4  -7  -1  200.18   11.20
  -4  -7   1  229.48   12.80
   4  -7  -1  213.88   11.80
  -4  -7   1  222.58   11.20
  -4   7   1  214.98    8.60
   4   7  -1  218.08   13.70
   4   7  -1  218.78   11.80
  -4   7   1  196.88   12.20
   4   7  -1  213.78   10.50
  -3  -7   1  225.48   11.20
  -3  -7   1  205.88    9.50
   3  -7  -1  222.68   11.90
  -3  -7   1  202.98   11.30
   3  -7  -1  202.28   11.20
  -3  -7   1  194.08   11.90
   3  -7  -1  210.48   10.80
  -3   7   1  208.68   12.90
   3   7  -1  218.98   11.40
   3   7  -1  192.18   13.00
  -3   7   1  223.18    9.20
  -2  -7   1   15.00    4.30
  -2  -7   1   15.70    5.20
  -2  -7   1   14.00    3.80
   2  -7  -1   11.40    4.10
   2  -7  -1   14.10    4.40
   2  -7  -1   11.10    4.20
   2   7  -1   11.10    4.50
  -2   7   1    8.30    4.30
   2   7  -1   14.40    3.80
  -2   7   1   15.50    5.10
  -1  -7   1  466.25   18.20
  -1  -7   1  471.65   17.60
   1  -7  -1  455.95   18.40
  -1  -7   1  469.35   19.30
   1  -7  -1  466.85   18.20
   1  -7  -1  463.75   17.70
   1   7  -1  450.95   20.30
   1   7  -1  463.15   17.10
  -1   7   1  454.75   20.00
  -1   7   1  478.15   16.30
   0  -7   1   35.30    5.20
   0  -7  -1   21.40    4.70
   0  -7   1   32.70    5.20
   0  -7  -1   25.90    4.90
   0  -7   1   35.50    6.20
   0  -7  -1   30.90    5.10
   0   7  -1   36.50    6.40
   0   7   1   24.90    4.00
   0   7   1   20.50    5.20
   0   7  -1   33.40    4.70
  -1  -7  -1  187.98   11.20
   1  -7   1  188.48   11.70
  -1  -7  -1  182.08   10.80
   1  -7   1  196.28   11.00
   1  -7   1  201.28   11.00
  -1  -7  -1  206.68   10.90
  -1   7  -1  202.18    9.70
   1   7   1  180.58   12.30
   1   7   1  198.38    9.90
  -1   7  -1  221.18   13.00
  -2  -7  -1    5.90    3.30
  -2  -7  -1    9.10    3.80
   2  -7   1    9.70    4.30
   2  -7   1    7.00    3.30
   2  -7   1    3.50    2.90
  -2  -7  -1    8.60    4.20
  -2   7  -1    6.80    4.70
   2   7   1    2.50    2.40
   2   7   1    2.60    4.00
  -2   7  -1    5.60    2.20
   2   7   1    4.50    3.30
   3  -7   1  220.18   11.40
  -3  -7  -1  231.88   11.60
   3  -7   1  218.68   12.10
  -3  -7  -1  230.58    9.20
  -3  -7  -1  208.78   12.40
  -3  -7  -1  227.38   11.60
  -3   7  -1  242.38   13.30
   3   7   1  216.68   13.20
   3   7   1  230.18   11.50
   3   7   1  216.68    9.90
  -3   7  -1  214.18   10.40
  -4  -7  -1  101.99    8.10
   4  -7   1  123.29    8.80
  -4  -7  -1  124.79    9.90
  -4  -7  -1  104.89    5.70
   4  -7   1  102.09    8.80
  -4   7  -1  109.69    6.30
  -4   7  -1   99.69    9.40
   4   7   1  100.59    8.40
   4   7   1  126.49   10.30
  -5  -7  -1  189.88   12.10
   5  -7   1  180.98   10.30
  -5  -7  -1  179.98   10.40
  -5  -7  -1  173.28    7.50
   5  -7   1  202.18   11.50
   5   7   1  189.48   12.50
   5   7   1  176.38   12.60
  -5   7  -1  160.48   10.80
   5   7   1  186.98   11.00
  -5   7  -1  174.38    7.70
   5   7   1  177.18    9.20
  -6  -7  -1  266.07   14.20
  -6  -7  -1  251.17    9.00
  -6  -7  -1  219.78   11.60
   6  -7   1  240.78   12.30
   6   7   1  236.08   14.00
   6   7   1  227.68   14.50
  -6   7  -1  236.08    8.80
   6   7   1  231.88   11.10
   6   7   1  253.07   13.30
  -6   7  -1  246.78   13.50
   7  -7   1   89.19    8.10
  -7  -7  -1   85.99    7.80
  -7  -7  -1   94.09    9.50
  -7  -7  -1   86.29    4.90
   7   7   1  111.59   10.00
   7   7   1   93.49    7.40
   7   7   1   86.59   10.30
  -7   7  -1   96.89    8.80
   7   7   1   83.09    8.20
  -7   7  -1   98.69    4.70
  -8  -7  -1  581.14   21.20
  -8  -7  -1  597.74   23.00
  -8  -7  -1  540.35   16.30
   8   7   1  655.03   23.50
  -8   7  -1  580.64   22.10
   8   7   1  593.44   20.60
  -8   7  -1  575.54   21.60
   8   7   1  571.34   23.80
   8   7   1  584.04   34.10
  -8   7  -1  561.94   15.90
   9  -7   1    5.80    3.80
  -9  -7  -1    6.70    5.70
  -9  -7  -1   13.40    4.60
  -9  -7  -1    6.80    1.90
   9   7   1    3.40    5.30
  -9   7  -1    9.70    4.40
   9   7   1    5.30    3.70
   9   7   1    3.10    4.20
  -9   7  -1   -0.30    3.50
  -9   7  -1    4.70    1.40
  -9   7  -1    3.70    1.60
 -10  -7  -1  227.48   12.40
  10  -7   1  271.37   13.70
 -10  -7  -1  245.68   14.40
 -10   7  -1  251.67   13.30
  10   7   1  252.87   14.60
 -10   7  -1  272.97   13.60
  10   7   1  255.77   14.60
  10   7   1  259.77   13.00
 -11  -7  -1    9.30    3.80
  11  -7   1    1.60    3.10
 -11  -7  -1    9.50    8.00
  11  -7   1    3.80    4.50
 -11   7  -1    6.40    4.00
  11   7   1    6.60    4.50
  11   7   1    0.00    3.30
 -11   7  -1    6.40    3.70
  11   7   1   -2.30    3.00
 -12  -7  -1  186.68   11.30
 -12  -7  -1  167.88   12.20
  12  -7   1  171.58    9.90
  12  -7   1  172.78   11.30
 -12   7  -1  170.58   11.20
  12   7   1  165.78   12.90
  12   7   1  171.18   11.20
  12   7   1  151.68   10.60
 -12   7  -1  177.38   10.60
  13  -7   1  139.99   10.20
 -13  -7  -1  135.69   10.10
 -13  -7  -1  145.79   11.60
  13  -7   1  143.39    9.30
  13   7   1  141.79   10.40
 -13   7  -1  126.09    9.80
 -13   7  -1  142.09    9.30
  13   7   1  129.69    9.80
  13   7   1  129.89   11.00
 -14  -7  -1   11.20    5.40
  14  -7   1   11.10    4.60
  14  -7   1   14.20    4.50
 -14  -7  -1    4.70    4.50
 -14   7  -1   13.50    4.10
  14   7   1   10.50    4.70
 -14   7  -1    7.30    4.40
  14   7   1   17.30    5.10
  14   7   1    3.90    3.20
 -15  -7  -1   83.19    8.50
 -15  -7  -1   77.19    7.90
 -15  -7  -1   84.49   10.10
  15  -7   1   80.09    8.40
  15  -7   1   86.99    8.60
  15   7   1   82.29   10.20
  15   7   1   59.29    7.80
 -15   7  -1   64.99    6.90
 -15   7  -1   64.39    7.80
  15   7   1   63.29    6.50
  16  -7   1   11.80    4.90
 -16  -7  -1    4.30    4.10
 -16  -7  -1    0.90    4.80
  16  -7   1    4.10    3.70
 -16  -7  -1    8.50    3.80
 -16   7  -1    7.60    4.30
 -16   7  -1    6.30    3.20
  16   7   1    7.30    5.40
  16   7   1    6.60    4.70
  17  -7   1  177.98   12.00
  17  -7   1  173.58   11.20
 -17  -7  -1  160.08   11.20
 -17  -7  -1  144.49   12.10
 -17  -7  -1  147.69   10.30
  17   7   1  172.68   12.50
  17   7   1  149.39   11.60
 -17   7  -1  172.38    9.10
 -17   7  -1  154.88   10.90
  18  -7   1   61.39    7.30
 -18  -7  -1   60.09    8.80
 -18  -7  -1   59.29    7.70
 -18  -7  -1   56.89    7.50
  18  -7   1   72.59   10.30
  18   7   1   70.79    8.60
 -18   7  -1   50.79    7.20
 -18   7  -1   45.00    7.80
 -18   7  -1   43.00    8.50
  18   7   1   49.50    9.30
 -19  -7  -1   56.59    7.20
 -19  -7  -1   62.99    9.10
  19  -7   1   54.69    7.20
  19  -7   1   63.39    7.80
 -19  -7  -1   61.19    7.90
  19   7   1   71.99    9.70
  19   7   1   64.49    8.30
 -19   7  -1   47.10   10.00
 -19   7  -1   54.89    7.40
  17  -8  -1    4.60    3.80
  17  -8  -1    5.30    5.00
 -17  -8   1    8.60    4.80
 -17  -8   1   14.10    4.70
 -17  -8   1   11.30    5.10
  17   8  -1    7.60    6.00
 -17   8   1    2.60    4.70
  17   8  -1   10.50    5.40
 -17   8   1   11.40    6.80
  16  -8  -1    5.70    4.10
 -16  -8   1    4.90    4.40
  16  -8  -1   15.60    5.00
 -16  -8   1   11.30    5.00
 -16  -8   1   14.30    6.20
  16   8  -1    3.30    4.40
 -16   8   1   -6.10    6.00
 -16   8   1    5.60    4.20
 -16   8   1   10.50    4.30
  16   8  -1   11.00    5.70
 -15  -8   1   21.00    5.50
  15  -8  -1   17.30    5.90
 -15  -8   1   17.70    6.20
  15  -8  -1   15.00    4.40
  15   8  -1   16.40    5.40
 -15   8   1   15.00    5.10
  15   8  -1   10.50    5.50
  15   8  -1   11.20    4.70
 -15   8   1   18.00    5.20
 -15   8   1   18.00    6.80
 -14  -8   1   59.49    8.10
 -14  -8   1   64.89    7.70
  14  -8  -1   52.39    7.00
 -14   8   1   61.59    7.60
  14   8  -1   49.50    8.50
  14   8  -1   48.60    7.30
 -14   8   1   46.90    6.60
  14   8  -1   49.10    6.90
 -13  -8   1  163.78   12.90
 -13  -8   1  160.08   10.60
  13  -8  -1  163.68   10.80
 -13   8   1  158.68   10.20
  13   8  -1  140.29   10.80
  13   8  -1  128.29   10.70
  13   8  -1  160.78   12.90
 -13   8   1  148.79   10.50
  12  -8  -1  109.09    9.80
 -12  -8   1  100.89    8.70
 -12  -8   1  124.99   11.60
  12   8  -1  111.59   10.10
  12   8  -1   80.39    9.40
 -12   8   1   83.09    8.10
 -11  -8   1  103.79    5.90
 -11  -8   1  115.79   11.10
 -11  -8   1  140.49    9.80
  11  -8  -1  136.29   10.20
  11   8  -1  132.99   11.40
  11   8  -1   93.69    9.70
 -11   8   1  123.29    9.70
  11   8  -1  138.79   10.00
 -10  -8   1   46.50    7.60
  10  -8  -1   49.50    7.40
 -10  -8   1   45.00    4.20
 -10  -8   1   56.99    6.80
  10   8  -1   53.89    6.90
  10   8  -1   35.70    6.90
 -10   8   1   50.19    7.10
  10   8  -1   65.09    9.40
  10   8  -1   63.49    8.50
  -9  -8   1  351.16   17.70
  -9  -8   1  335.57   17.70
   9  -8  -1  312.37   15.00
  -9  -8   1  323.57   11.80
   9   8  -1  332.07   18.30
   9   8  -1  361.06   17.50
   9   8  -1  338.27   15.30
   9   8  -1  337.97   18.00
  -9   8   1  365.16   16.50
   8  -8  -1   34.40    6.00
  -8  -8   1   49.20    6.70
   8  -8  -1   39.90    6.00
  -8  -8   1   44.00    7.70
  -8  -8   1   35.60    4.10
   8   8  -1   35.80    5.40
  -8   8   1   39.90    6.50
   8   8  -1   44.70    8.40
   8   8  -1   42.80    7.70
   8   8  -1   43.40    7.50
  -7  -8   1  264.27   11.00
  -7  -8   1  308.17   16.40
   7  -8  -1  290.77   14.20
  -7  -8   1  284.07   13.80
   7  -8  -1  324.57   15.00
   7   8  -1  303.07   17.10
  -7   8   1  266.27    8.50
  -7   8   1  290.27   15.40
   7   8  -1  290.37   13.40
   7   8  -1  305.07   15.90
   7   8  -1  290.17   17.20
  -6  -8   1    0.80    2.70
   6  -8  -1   12.90    4.60
  -6  -8   1    1.90    4.30
  -6  -8   1    2.00    3.90
   6  -8  -1    5.20    4.00
  -6   8   1   11.10    5.30
   6   8  -1    9.00    3.10
   6   8  -1    2.40    3.70
  -6   8   1    7.60    1.80
   6   8  -1    1.20    4.20
  -5  -8   1  152.58   10.00
   5  -8  -1  148.59   10.20
   5  -8  -1  163.48   10.80
  -5  -8   1  164.18   11.80
  -5  -8   1  158.18   11.40
   5   8  -1  174.48   12.60
  -5   8   1  143.19    7.10
  -5   8   1  154.78   11.40
   5   8  -1  162.88   10.70
   5   8  -1  168.68    9.40
  -4  -8   1   91.09    6.50
  -4  -8   1   99.39   10.20
   4  -8  -1   81.59    8.50
   4  -8  -1   99.69    8.80
  -4  -8   1   81.39    7.90
   4  -8  -1   84.79    7.90
  -4   8   1   92.79   10.10
   4   8  -1   86.49    8.40
   4   8  -1   81.29    6.90
  -4   8   1   89.79    5.60
   4   8  -1   76.59   10.00
  -3  -8   1  103.49    8.90
  -3  -8   1   99.09    7.00
  -3  -8   1  107.89    9.90
  -3  -8   1  113.89    8.90
   3  -8  -1  108.09    8.60
   3  -8  -1   90.89    9.20
   3  -8  -1   97.39    8.30
   3   8  -1  105.39    7.30
   3   8  -1   97.69    8.30
   3   8  -1  123.69   10.70
  -3   8   1  114.59   10.60
  -3   8   1  112.89    6.90
  -2  -8   1  190.88   11.20
   2  -8  -1  183.08   11.70
   2  -8  -1  193.58   11.20
   2  -8  -1  183.28   11.50
  -2  -8   1  163.18    9.00
  -2  -8   1  183.58   11.30
  -2  -8   1  192.38   12.80
   2   8  -1  186.58   10.90
   2   8  -1  186.28   13.60
  -2   8   1  183.08    9.20
  -2   8   1  198.48   14.90
  -1  -8   1   48.30    7.00
  -1  -8   1   47.90    6.80
  -1  -8   1   52.39    7.90
   1  -8  -1   40.80    6.60
   1  -8  -1   35.20    6.20
   1  -8  -1   35.80    6.20
  -1   8   1   35.80    4.60
   1   8  -1   41.60    5.60
   1   8  -1   48.00    8.40
   0  -8  -1  223.88   12.20
   0  -8   1  251.37   14.40
   0  -8  -1  248.58   14.00
   0  -8   1  239.08   12.70
   0  -8   1  247.08   13.00
   0  -8  -1  230.48   12.40
   0   8  -1  220.98   14.80
   0   8   1  237.78   15.00
   0   8  -1  225.98   11.50
   0   8   1  243.78   11.40
   1  -8   1    9.10    4.30
   1  -8   1    8.10    3.90
  -1  -8  -1   10.40    4.20
  -1  -8  -1    9.80    5.30
   1  -8   1    1.90    3.30
  -1  -8  -1   12.70    4.80
   1   8   1    0.00    4.10
  -1   8  -1    7.50    3.20
   1   8   1    4.40    3.30
  -2  -8  -1   40.90    6.10
  -2  -8  -1   60.79    7.60
   2  -8   1   44.00    7.00
  -2  -8  -1   55.89    7.60
   2  -8   1   47.30    7.00
   2  -8   1   37.40    6.00
  -2   8  -1   55.89    5.40
   2   8   1   55.19    6.30
   2   8   1   51.59    8.10
   3  -8   1   30.90    9.50
   3  -8   1   41.80    6.90
  -3  -8  -1   31.90    5.50
  -3  -8  -1   30.10    6.40
   3  -8   1   29.00    5.40
  -3  -8  -1   33.20    5.90
  -3  -8  -1   28.00    3.80
   3   8   1   26.90    6.20
  -3   8  -1   32.50    4.50
  -3   8  -1   27.00    6.90
   3   8   1   27.20    4.20
   3   8   1   26.90    5.30
  -4  -8  -1   18.70    5.00
  -4  -8  -1   16.30    2.80
  -4  -8  -1   18.80    5.60
   4  -8   1   19.00    5.20
   4  -8   1   22.00    5.20
   4  -8   1   13.70    4.60
   4   8   1   17.80    4.50
  -4   8  -1   15.20    3.20
   4   8   1   12.70    6.00
  -4   8  -1   13.30    5.50
   4   8   1   24.90    6.90
   4   8   1   13.00    3.40
   5  -8   1  208.38   11.90
  -5  -8  -1  189.18    8.20
  -5  -8  -1  221.68   12.20
  -5  -8  -1  223.98   13.70
   5  -8   1  213.68   12.30
   5   8   1  199.48   12.00
   5   8   1  194.48    9.90
   5   8   1  207.88   15.30
  -5   8  -1  202.48    8.60
   5   8   1  199.98   13.70
  -5   8  -1  204.38   13.60
   6  -8   1   -0.60    4.00
   6  -8   1    3.20    3.70
  -6  -8  -1    1.20    3.80
  -6  -8  -1   -0.90    4.00
  -6   8  -1    1.90    1.90
   6   8   1    3.20    2.90
  -6   8  -1   -1.10    4.00
   6   8   1    4.40    3.90
   6   8   1   -2.10    4.70
   6   8   1   -1.60    3.20
   7  -8   1  574.04   21.70
  -7  -8  -1  522.35   15.60
   7  -8   1  573.64   21.00
  -7  -8  -1  563.84   23.70
  -7  -8  -1  547.35   22.70
  -7   8  -1  546.15   22.30
   7   8   1  567.24   19.60
   7   8   1  559.54   24.00
  -7   8  -1  528.05   15.90
   7   8   1  539.45   24.80
   7   8   1  566.64   24.70
  -8  -8  -1   17.00    5.20
   8  -8   1    9.40    4.70
  -8  -8  -1   11.30    5.50
   8  -8   1   15.90    5.00
  -8  -8  -1    7.70    1.70
   8   8   1    9.40    3.60
   8   8   1   16.90    5.50
   8   8   1    6.50    5.20
   8   8   1   14.60    5.50
  -8   8  -1   12.80    4.70
  -8   8  -1    6.50    1.80
  -9  -8  -1  276.17   13.60
   9  -8   1  268.07   13.80
  -9  -8  -1  249.38   14.80
   9   8   1  271.37   15.20
   9   8   1  260.67   13.00
  -9   8  -1  254.67   14.10
   9   8   1  260.37   16.50
  10  -8   1   27.00    5.70
 -10  -8  -1   28.40    6.00
 -10  -8  -1   28.70    5.90
  10   8   1   25.90    6.40
  10   8   1   30.10    5.50
 -10   8  -1   29.00    6.00
  10   8   1   22.50    6.00
  11  -8   1  214.08   12.60
 -11  -8  -1  216.78   14.00
 -11  -8  -1  206.18   12.30
  11   8   1  181.38   12.80
 -11   8  -1  177.18   11.60
  11   8   1  188.08   13.00
 -11   8  -1  194.48   11.90
  11   8   1  191.48   11.40
  12  -8   1   39.20    6.80
 -12  -8  -1   41.80    6.40
 -12  -8  -1   41.90    8.30
  12   8   1   31.20    6.80
 -12   8  -1   29.90    6.20
  12   8   1   38.70    7.80
  12   8   1   38.80    6.30
 -12   8  -1   37.60    6.70
 -13  -8  -1  134.79   11.60
 -13  -8  -1  145.39   10.70
  13  -8   1  168.78   11.70
  13   8   1  148.19   10.70
 -13   8  -1  159.78   11.10
  13   8   1  158.38   12.40
  13   8   1  134.49   10.50
 -13   8  -1  142.89    9.90
 -14  -8  -1   47.30    7.10
 -14  -8  -1   60.59    8.80
  14  -8   1   51.79    7.40
 -14   8  -1   40.60    6.60
  14   8   1   34.00    6.30
  14   8   1   31.60    6.50
 -14   8  -1   47.60    7.10
  14   8   1   53.39    8.30
 -15  -8  -1   -0.20    5.20
  15  -8   1    6.50    4.00
 -15  -8  -1   -4.10    3.70
  15  -8   1    2.00    4.50
  15   8   1   -4.30    3.50
  15   8   1   10.50    5.50
 -15   8  -1   -2.80    4.20
  15   8   1   -3.90    3.90
 -15   8  -1   -2.10    3.90
  16  -8   1   48.40    6.50
 -16  -8  -1   44.60    6.70
 -16  -8  -1   41.40    7.00
  16  -8   1   37.60    9.70
 -16  -8  -1   42.40    7.40
  16   8   1   45.60    7.50
  16   8   1   33.70    8.80
 -16   8  -1   51.99    6.60
 -16   8  -1   29.60    9.00
 -17  -8  -1    7.40    4.50
  17  -8   1    5.10    4.10
 -17  -8  -1    0.50    4.50
  17  -8   1    0.00    3.70
 -17  -8  -1    7.00    5.00
 -17   8  -1   -0.90    4.70
  17   8   1    1.70    4.60
  17   8   1    5.40    5.30
 -17   8  -1   -5.10    4.60
 -17   8  -1   -4.80    4.20
 -15  -9   1   96.49   10.40
  15  -9  -1   96.99    9.20
 -15  -9   1   98.09    9.00
  15   9  -1   77.29    9.00
  15   9  -1   96.19   11.60
  15   9  -1  103.69   10.10
 -15   9   1   98.59    9.80
 -15   9   1   79.39   13.90
 -14  -9   1   17.90    5.90
 -14  -9   1    9.70    4.70
 -14   9   1    3.00    4.50
  14   9  -1    5.10    5.30
 -14   9   1   11.90    8.30
  14   9  -1    3.90    4.90
  14   9  -1   12.30    6.80
 -13  -9   1   68.29    9.30
 -13  -9   1   88.59    8.70
  13  -9  -1   80.29    8.50
 -13   9   1   79.19    8.60
  13   9  -1   68.79    8.40
  13   9  -1   72.29    9.80
 -13   9   1   57.39   11.20
  13   9  -1   80.69   10.50
  12  -9  -1    3.90    4.70
 -12  -9   1    1.50    4.90
 -12  -9   1    1.80    4.00
  12  -9  -1   -1.30    4.30
  12   9  -1    2.00    4.60
  12   9  -1   -4.70    4.70
 -12   9   1   -4.20    4.00
 -12   9   1   -0.30    5.10
  12   9  -1    6.30    4.90
 -11  -9   1  105.99   11.20
  11  -9  -1   97.89    9.00
  11  -9  -1  105.09    9.90
 -11  -9   1  106.69    9.20
  11   9  -1  104.49   11.00
  11   9  -1   83.89    8.90
  11   9  -1  104.99   10.90
 -11   9   1   90.99    9.60
  10  -9  -1   16.80    5.00
  10  -9  -1   23.60    5.60
 -10  -9   1   14.50    5.20
 -10  -9   1    7.10    5.80
 -10   9   1   16.90    5.80
  10   9  -1   16.40    5.70
  10   9  -1   10.40    4.50
  10   9  -1    5.40    5.90
   9  -9  -1    8.70    4.30
  -9  -9   1   12.30    5.50
  -9  -9   1    4.40    3.70
  -9  -9   1    3.00    2.10
   9  -9  -1   12.80    5.30
  -9   9   1    1.90    4.70
   9   9  -1    5.30    4.60
   9   9  -1    4.70    3.30
   9   9  -1   15.40    4.90
   9   9  -1   -1.70    4.70
  -8  -9   1    2.90    2.30
   8  -9  -1   11.10    4.70
  -8  -9   1   -1.80    3.30
  -8  -9   1    4.50    5.00
   8  -9  -1   10.50    4.80
   8   9  -1    3.90    5.40
   8   9  -1    4.10    5.40
  -8   9   1    0.90    4.20
   8   9  -1    2.90    3.60
   8   9  -1    2.10    5.10
  -7  -9   1   23.00    3.40
   7  -9  -1   36.40    6.30
  -7  -9   1    9.00    5.70
  -7  -9   1   24.90    5.30
   7  -9  -1   34.60    6.60
   7   9  -1   31.30    6.70
   7   9  -1   35.00    8.00
   7   9  -1   20.30    6.10
  -7   9   1   41.70    7.20
   7   9  -1   30.30    5.30
   6  -9  -1   16.00    5.30
  -6  -9   1   23.50    5.20
   6  -9  -1   23.50    5.40
   6  -9  -1   24.40    5.70
  -6  -9   1   16.80    5.70
   6   9  -1   22.60    5.30
   6   9  -1   21.80    7.70
   6   9  -1   15.90    6.70
  -6   9   1   23.40    6.50
   6   9  -1   26.10    4.90
  -6   9   1   20.20    2.80
   5  -9  -1   71.79    8.40
  -5  -9   1   75.49   10.00
  -5  -9   1   58.79    5.90
   5  -9  -1   74.69    7.90
   5  -9  -1   63.19    8.10
  -5  -9   1   64.99    7.50
  -5   9   1   72.39    9.70
  -5   9   1   73.39    5.00
   5   9  -1   57.99    6.40
   5   9  -1   64.69    9.60
   5   9  -1   68.39    8.30
   4  -9  -1   -2.80    3.90
  -4  -9   1    1.80    5.30
   4  -9  -1    3.90    3.90
   4  -9  -1    3.70    4.20
  -4  -9   1    3.60    2.60
  -4  -9   1    0.90    3.50
   4   9  -1    1.20    5.80
   4   9  -1   -2.90    5.00
  -4   9   1    2.60    5.30
   4   9  -1    3.40    2.90
  -4   9   1   -2.60    2.00
  -3  -9   1  209.58   13.90
   3  -9  -1  222.38   13.30
   3  -9  -1  201.78   12.70
   3  -9  -1  209.68   12.20
  -3  -9   1  211.98   12.20
  -3  -9   1  186.28   10.00
  -3   9   1  237.88   14.90
  -3   9   1  213.68    9.60
   3   9  -1  212.08   12.00
   3   9  -1  208.58   14.50
   3   9  -1  209.08   10.60
   2  -9  -1    2.70    4.70
   2  -9  -1    0.80    3.60
   2  -9  -1    3.90    3.60
  -2  -9   1   -3.50    3.40
  -2  -9   1    2.00    4.20
  -2  -9   1    6.70    5.20
  -2  -9   1   -0.20    2.90
   2   9  -1    4.00    4.90
   2   9  -1    1.50    3.00
  -2   9   1    6.00    4.60
  -2   9   1   -2.10    2.70
   2   9  -1   -2.90    3.10
   1  -9  -1  444.26   20.10
   1  -9  -1  447.66   18.90
  -1  -9   1  458.75   20.80
  -1  -9   1  441.76   18.70
   1  -9  -1  493.65   19.70
  -1  -9   1  396.76   16.20
  -1  -9   1  447.96   19.20
  -1   9   1  451.65   16.60
   1   9  -1  449.95   17.70
  -1   9   1  462.25   21.70
   1   9  -1  464.25   22.10
   0  -9   1    6.40    4.80
   0  -9  -1    8.60    4.60
   0  -9   1    7.30    4.50
   0  -9  -1    4.40    5.10
   0  -9  -1    6.60    5.20
   0  -9   1   11.30    4.40
   0   9   1    2.10    3.90
   0   9   1   10.70    4.20
   0   9   1   13.70    6.40
   0   9  -1   14.90    4.30
   0   9  -1    5.30    6.00
   1  -9   1  335.07   17.20
   1  -9   1  314.67   15.70
  -1  -9  -1  309.47   15.40
  -1  -9  -1  357.86   16.10
  -1  -9  -1  310.87   16.80
  -1  -9  -1  299.37   12.70
   1  -9   1  363.36   16.10
  -1   9  -1  321.37   17.90
   1   9   1  320.07   14.30
  -1   9  -1  326.27   13.90
   1   9   1  304.87   17.80
   1   9   1  319.07   12.30
  -2  -9  -1    2.30    4.40
   2  -9   1   -1.60    4.10
   2  -9   1    3.20    4.30
  -2  -9  -1    3.40    4.00
   2  -9   1    0.80    4.80
  -2  -9  -1   -1.50    2.50
  -2  -9  -1    1.10    4.20
   2   9   1   -1.20    5.00
   2   9   1   -1.80    5.10
   2   9   1   -2.00    2.80
   2   9   1   -4.80    2.30
  -2   9  -1    2.60    3.20
  -2   9  -1   -0.50    4.70
   3  -9   1   87.39    8.40
  -3  -9  -1   78.29   10.00
   3  -9   1   78.19    9.50
   3  -9   1   91.59    8.90
  -3  -9  -1   70.59    8.30
   3   9   1   80.29    6.50
  -3   9  -1   71.19    9.50
   3   9   1   58.79    9.80
   3   9   1   64.49    7.70
   3   9   1   62.29   10.80
  -3   9  -1   75.79    6.40
  -4  -9  -1   24.40    6.50
  -4  -9  -1   28.40    3.70
  -4  -9  -1   26.70    5.60
   4  -9   1   24.20    5.40
   4  -9   1   29.20    6.40
   4  -9   1   28.70    6.20
  -4   9  -1   23.40    6.90
   4   9   1   31.40    5.50
   4   9   1   26.00    7.20
  -4   9  -1   25.50    4.20
   4   9   1   23.50    4.40
   4   9   1   31.80    8.00
  -5  -9  -1   43.60    6.60
   5  -9   1   39.60    7.10
  -5  -9  -1   41.40    7.50
  -5  -9  -1   28.60    3.50
   5  -9   1   32.50    6.20
   5  -9   1   37.80    6.60
  -5   9  -1   39.90    4.40
   5   9   1   35.50    4.80
   5   9   1   27.40    7.40
   5   9   1   34.40    6.50
   5   9   1   36.00    8.10
  -5   9  -1   32.40    7.50
  -6  -9  -1   15.90    2.30
   6  -9   1   11.50    4.80
   6  -9   1   14.30    5.10
  -6  -9  -1    9.50    4.80
  -6  -9  -1   17.00    6.00
   6   9   1   20.10    5.90
   6   9   1   14.40    5.30
  -6   9  -1   21.20    6.30
  -6   9  -1   11.70    2.60
   6   9   1   10.60    3.40
   6   9   1   12.80    6.80
  -7  -9  -1   -3.00    3.40
   7  -9   1    2.40    4.20
   7  -9   1    4.90    4.70
  -7  -9  -1   -4.00    3.40
   7   9   1   -0.70    3.70
   7   9   1    4.70    4.90
  -7   9  -1    1.80    1.90
   7   9   1    6.40    5.80
  -7   9  -1    6.30    4.10
   7   9   1   -1.10    3.10
   8  -9   1    7.90    4.60
  -8  -9  -1    5.20    5.00
   8  -9   1    4.80    4.00
  -8  -9  -1    2.00    4.20
   8   9   1   -5.40    4.50
   8   9   1    4.10    4.30
   8   9   1    2.40    3.50
  -8   9  -1    5.80    5.10
  -9  -9  -1   21.40    6.40
  -9  -9  -1   13.60    4.80
   9  -9   1   20.10    5.00
   9  -9   1   18.00    5.00
   9   9   1   10.20    4.00
   9   9   1    7.60    5.50
   9   9   1   17.30    5.40
  -9   9  -1    5.50    4.80
  10  -9   1    3.90    3.90
  10  -9   1    3.10    4.10
 -10  -9  -1    3.00    5.10
 -10  -9  -1    3.30    4.00
 -10   9  -1   -1.40    3.90
  10   9   1    6.30    4.00
  10   9   1  -10.40    4.40
  10   9   1   -2.70    3.30
  11  -9   1   45.40    6.90
 -11  -9  -1   49.30    8.20
 -11  -9  -1   50.29    7.40
  11  -9   1   47.80    7.20
  11   9   1   37.10    7.60
  11   9   1   52.89    6.90
  11   9   1   54.79    7.90
 -11   9  -1   45.60    7.30
 -12  -9  -1   -2.90    4.70
 -12  -9  -1    0.40    3.60
  12  -9   1    5.80    4.00
  12   9   1   -2.00    4.50
  12   9   1   -1.10    4.20
 -12   9  -1   -6.50    3.40
  12   9   1    8.30    5.20
  13  -9   1   93.49    9.20
 -13  -9  -1   95.79   11.30
 -13  -9  -1   88.49    8.90
  13   9   1   75.39    9.60
 -13   9  -1   84.89    9.10
  13   9   1  102.49   10.50
  13   9   1   82.79    8.70
 -14  -9  -1    7.60    4.50
 -14  -9  -1   18.80    6.10
  14  -9   1   17.80    5.80
 -14   9  -1    5.50    4.50
  14   9   1    7.10    4.70
  14   9   1   12.20    7.70
  15  -9   1  168.08   11.70
 -15  -9  -1  158.68   14.40
  15   9   1  122.79   11.00
  15   9   1  168.28   13.40
 -15   9  -1  148.29   10.60
  15   9   1  172.78   11.90
 -11 -10   1  120.89   10.30
  11 -10  -1  113.49   10.70
 -11 -10   1   92.99   11.50
  11 -10  -1  132.09   10.80
 -11  10   1   96.19   14.70
 -11  10   1  124.99   10.00
  11  10  -1  119.59    9.80
  11  10  -1  120.29   11.50
  11  10  -1   92.39   11.80
  10 -10  -1    1.90    4.50
  10 -10  -1    2.10    4.40
 -10 -10   1    2.70    5.60
 -10 -10   1    8.00    4.60
  10  10  -1    1.70    4.40
  10  10  -1    7.20    4.60
 -10  10   1   -9.90   10.60
  10  10  -1    5.80    6.50
 -10  10   1   -4.60    5.10
   9 -10  -1  178.18   12.00
  -9 -10   1  149.49   11.00
  -9 -10   1  174.48   14.30
   9 -10  -1  198.48   14.70
   9  10  -1  162.88   10.60
  -9  10   1  156.28   16.80
   9  10  -1  192.78   13.10
   9  10  -1  170.28   14.60
  -9  10   1  163.68   12.60
   8 -10  -1    8.00    4.20
  -8 -10   1    9.50    4.60
   8 -10  -1    3.20    4.40
  -8 -10   1    7.30    5.90
   8 -10  -1    5.50    4.20
   8  10  -1   -0.40    4.20
   8  10  -1   -4.90    4.80
  -8  10   1    7.90    6.70
   8  10  -1    5.30    5.90
   8  10  -1   -0.90    3.60
  -8  10   1    2.50    4.60
  -7 -10   1  205.48   14.60
   7 -10  -1  199.88   12.80
   7 -10  -1  202.68   12.40
  -7 -10   1  198.48   12.30
   7 -10  -1  210.98   13.10
   7  10  -1  184.48   15.20
   7  10  -1  193.88   12.80
  -7  10   1  194.38   16.30
  -7  10   1  208.08   14.40
   7  10  -1  186.08   16.10
   7  10  -1  186.68   11.10
  -6 -10   1   32.70    6.40
   6 -10  -1   31.80    6.30
   6 -10  -1   30.50    6.00
  -6 -10   1   41.00    7.70
   6 -10  -1   29.80    6.30
   6  10  -1   20.60    7.70
   6  10  -1   35.00    7.80
  -6  10   1   26.10    8.00
  -6  10   1   33.70    7.00
   6  10  -1   28.80    5.30
   6  10  -1   39.30    7.00
   5 -10  -1  134.49    9.90
  -5 -10   1  122.19   10.10
   5 -10  -1  142.19   11.30
  -5 -10   1  119.59    7.40
   5 -10  -1  115.99   10.50
  -5 -10   1  146.29   12.60
  -5  10   1  113.39   14.40
   5  10  -1  123.09    8.60
   5  10  -1  132.19   10.80
  -5  10   1  113.09   11.50
   5  10  -1  121.49   12.00
   5  10  -1  110.09   13.90
   4 -10  -1    4.80    4.40
  -4 -10   1   -1.00    3.30
   4 -10  -1   10.70    4.30
   4 -10  -1    3.60    4.80
  -4 -10   1    1.80    4.30
  -4 -10   1    8.40    6.30
  -4  10   1    7.40    5.80
  -4  10   1    7.40    5.30
   4  10  -1   -4.20    3.90
  -4  10   1    4.00    2.80
   4  10  -1   11.80    5.60
   4  10  -1   -4.70    5.20
   4  10  -1    5.10    3.30
   3 -10  -1   42.80    7.60
  -3 -10   1   45.10    5.70
  -3 -10   1   37.00    6.60
   3 -10  -1   42.50    6.80
  -3 -10   1   51.29    8.80
   3 -10  -1   54.89    7.70
   3  10  -1   39.50    8.50
  -3  10   1   44.70   10.50
   3  10  -1   34.70    8.40
   3  10  -1   39.20    5.20
   3  10  -1   44.00    7.00
  -3  10   1   34.40    7.60
  -3  10   1   40.30    4.80
   2 -10  -1   27.00    5.80
   2 -10  -1   39.00    7.30
  -2 -10   1   26.70    4.90
  -2 -10   1   20.20    5.60
   2 -10  -1   27.00    6.60
  -2 -10   1   22.50    6.20
  -2 -10   1   18.90    6.40
  -2  10   1   24.60    7.80
   2  10  -1   16.20    5.00
  -2  10   1   21.10    6.20
   2  10  -1   25.10    6.70
   2  10  -1   19.00    4.30
  -2  10   1   20.30    4.20
   1 -10  -1   12.60    5.80
  -1 -10   1   13.20    5.50
  -1 -10   1   10.40    5.00
   1 -10  -1   14.60    5.80
  -1 -10   1    4.50    3.90
   1 -10  -1   11.60    4.80
  -1 -10   1   13.50    6.10
  -1  10   1   12.80    3.90
   1  10  -1   13.30    4.30
  -1  10   1    8.70    5.30
  -1  10   1   -0.40    4.60
  -1  10   1    2.20    3.50
   1  10  -1   16.10    5.80
   1  10  -1    4.40    3.70
   0 -10   1   34.10    5.50
   0 -10   1   42.90    7.00
   0 -10   1   51.69    8.20
   0 -10   1   40.80    6.90
   0 -10  -1   27.80    5.80
   0 -10  -1   40.00    7.30
   0 -10  -1   48.60    7.60
   0 -10  -1   29.00    5.00
   0  10   1   29.10    4.20
   0  10  -1   42.00    6.10
   0  10  -1   35.60    7.60
   0  10   1   40.70   10.00
   0  10   1   33.50    7.50
   0  10   1   36.70    5.80
  -1 -10  -1   -7.10    2.60
   1 -10   1   -3.20    4.10
  -1 -10  -1    1.60    4.70
   1 -10   1    4.30    5.00
  -1 -10  -1    0.60    5.20
  -1 -10  -1    0.30    4.10
   1 -10   1   -0.50    4.10
   1  10   1   -1.40    3.40
   1  10   1   -5.50    2.60
   1  10   1    6.80    5.40
   1  10   1   -4.20    4.90
  -1  10  -1   -1.10    3.30
  -1  10  -1    4.60    5.20
   2 -10   1    4.20    4.80
   2 -10   1   -3.70    4.40
  -2 -10  -1   -4.30    3.60
   2 -10   1   -0.80    4.00
  -2 -10  -1    1.10    5.00
   2  10   1    2.30    5.20
   2  10   1   -8.80    2.60
   2  10   1   -0.20    5.70
  -2  10  -1   -1.70    3.50
  -2  10  -1    4.70    4.90
   3 -10   1    1.10    4.60
   3 -10   1   10.50    5.20
  -3 -10  -1   13.00    5.40
  -3 -10  -1   11.00    5.30
   3 -10   1   14.10    5.70
  -3 -10  -1    2.70    3.10
   3  10   1    4.70    3.10
   3  10   1    6.60    5.60
   3  10   1    1.30    6.70
  -3  10  -1   11.30    3.60
  -3  10  -1   16.70    5.80
   3  10   1   12.80    4.70
  -4 -10  -1   -2.30    2.10
   4 -10   1   -2.00    3.60
   4 -10   1   -0.70    3.60
  -4 -10  -1   -1.70    4.60
  -4 -10  -1   -1.70    3.90
   4 -10   1    4.40    4.50
  -4  10  -1   -1.50    2.60
   4  10   1   -6.00    3.20
  -4  10  -1   -3.50    4.90
   4  10   1   -2.50    4.80
   4  10   1    0.00    4.60
  -5 -10  -1  158.88   13.30
  -5 -10  -1  148.49   11.20
   5 -10   1  157.28   11.10
   5 -10   1  143.09   10.50
   5 -10   1  159.48   12.20
   5  10   1  148.99   14.90
   5  10   1  179.38   11.90
   5  10   1  128.89    8.50
  -5  10  -1  154.88   12.90
  -5  10  -1  140.69    7.70
   5  10   1  153.78   13.00
  -6 -10  -1   -1.80    3.50
   6 -10   1   -1.00    3.50
   6 -10   1    5.60    4.40
   6 -10   1    6.70    4.70
  -6 -10  -1   -5.40    4.30
  -6  10  -1    0.70    4.40
   6  10   1   -3.00    4.20
   6  10   1   -9.30    3.20
   6  10   1   -5.90    5.00
   7 -10   1  209.08   12.60
  -7 -10  -1  179.78   13.50
   7 -10   1  208.68   12.70
  -7 -10  -1  187.48   12.50
   7 -10   1  222.98   13.60
   7  10   1  192.88   10.60
   7  10   1  214.58   13.50
  -7  10  -1  219.48   14.50
   7  10   1  173.98   15.60
  -8 -10  -1    3.30    4.00
   8 -10   1    6.50    4.10
   8 -10   1    3.30    4.90
  -8 -10  -1    2.80    5.40
   8 -10   1    9.40    4.40
   8  10   1    2.90    4.30
   8  10   1    1.10    4.20
   8  10   1    2.10    5.40
  -8  10  -1    6.10    5.30
  -9 -10  -1  185.88   14.20
  -9 -10  -1  176.18   12.00
   9 -10   1  191.58   12.40
   9  10   1  209.08   13.40
   9  10   1  156.88   10.10
  -9  10  -1  178.18   13.10
   9  10   1  155.68   14.40
  10 -10   1   11.30    5.10
 -10 -10  -1    5.50    4.50
 -10 -10  -1   23.70    6.70
  10  10   1   20.10    5.80
 -10  10  -1   17.40    6.30
  10  10   1    5.00    4.40
  10  10   1   17.00    6.70
 -11 -10  -1  138.19   10.60
  11 -10   1  130.09   11.20
  11 -10   1  109.79   10.20
  11  10   1   92.99   11.40
  11  10   1   98.59    9.20
 -11  10  -1   96.89   10.30
  11  10   1  112.19   11.00
   6 -11  -1    0.20    7.40
  -6  11   1   12.70    8.00
   6  11  -1   -7.80    4.10
   6  11  -1   -4.90    4.90
  -5 -11   1    9.60    4.60
   5 -11  -1   12.30    5.80
   5 -11  -1   12.30    5.20
   5 -11  -1   18.90    6.30
  -5 -11   1   27.60    6.80
   5  11  -1   12.70    6.50
   5  11  -1   14.80    5.40
   5  11  -1   18.90    7.10
   5  11  -1   25.40    5.10
  -5  11   1   15.90    7.90
  -4 -11   1    1.20    4.40
  -4 -11   1   10.40    6.40
   4 -11  -1    2.50    4.20
   4 -11  -1    8.60    4.80
   4 -11  -1   13.70    5.30
   4  11  -1    7.20    5.70
   4  11  -1  -10.70    4.40
   4  11  -1    4.70    4.30
  -4  11   1   11.00    5.80
  -4  11   1    1.70    5.90
   4  11  -1    6.10    6.70
   3 -11  -1   80.09    9.60
  -3 -11   1   72.89    8.40
   3 -11  -1   65.09    8.40
   3 -11  -1   63.89    7.80
  -3 -11   1   66.39    9.80
   3  11  -1   74.39   10.60
   3  11  -1   66.99    7.20
  -3  11   1   79.39    9.20
  -3  11   1   84.49   11.60
   3  11  -1   70.39   12.20
   3  11  -1   65.89    8.10
  -3  11   1   36.10   11.20
   2 -11  -1   25.30    5.90
  -2 -11   1   30.20    8.80
   2 -11  -1   25.00    6.30
  -2 -11   1   39.10    6.90
   2 -11  -1   28.30    6.80
  -2  11   1   13.90    4.40
  -2  11   1   23.20    7.50
   2  11  -1   24.50    4.90
   2  11  -1   14.90    6.50
   2  11  -1   17.40    6.50
  -2  11   1   26.50    8.10
   2  11  -1   30.00    6.00
   1 -11  -1   98.49   10.10
  -1 -11   1   85.29    9.90
   1 -11  -1  104.19    9.30
   1 -11  -1   95.09    9.60
  -1 -11   1   72.69   12.40
  -1 -11   1   91.19    9.00
   1 -11  -1   74.69    7.20
  -1 -11   1   73.99    7.80
  -1  11   1   74.49    7.50
  -1  11   1   57.39   13.10
   1  11  -1   69.09   17.30
   1  11  -1   82.69    7.90
   1  11  -1  100.29   14.70
  -1  11   1   99.29   17.30
   0 -11  -1   -3.10    3.60
   0 -11  -1    4.10    5.60
   0 -11  -1   -2.10    4.40
   0 -11   1    8.40    5.30
   0 -11   1   -9.20    3.20
   0 -11   1    2.50    6.50
   0 -11   1   -3.50    4.20
   0 -11  -1   -3.10    3.80
   0  11  -1   -2.00    3.80
  -1 -11  -1   92.49    9.70
   1 -11   1  120.19   11.10
  -1 -11  -1  109.89   11.60
   1 -11   1  113.79    9.90
   1  11   1   89.09    8.70
  -1  11  -1   98.19    8.30
  -1  11  -1   92.19   13.20
   1  11   1  107.19   15.10
   1  11   1   87.99   19.70
  -2 -11  -1   -4.10    4.60
   2 -11   1    3.10    5.00
   2 -11   1   -6.30    4.10
  -2 -11  -1    1.30    5.60
   2 -11   1    0.90    4.70
   2  11   1    4.50    6.00
  -2  11  -1   -2.80    5.70
   2  11   1    3.60    4.10
  -2  11  -1    1.50    6.30
   2  11   1   -0.10    5.00
  -2  11  -1   -4.70    3.80
  -3 -11  -1   78.29   10.10
   3 -11   1   91.79    9.50
   3 -11   1  109.09   11.30
   3 -11   1   76.19    8.40
  -3 -11  -1   98.59   10.00
   3  11   1   71.29    8.00
  -3  11  -1   75.69   10.80
   3  11   1  121.59   13.30
   3  11   1   93.29   13.00
  -3  11  -1   97.09    7.20
   4 -11   1    3.70    4.90
  -4 -11  -1   -0.50    5.80
  -4 -11  -1    2.60    4.80
   4 -11   1    5.80    5.20
   4 -11   1   -4.50    4.00
  -4  11  -1   -2.40    5.20
   4  11   1   -7.00    4.10
   4  11   1    0.30    6.30
   5 -11   1   20.00    6.00
   5 -11   1   22.40    8.80
   5 -11   1   28.40    7.00
  -5 -11  -1   20.20    5.50
  -5 -11  -1   20.70    7.20
   5  11   1   21.20    5.00
   5  11   1   12.00    6.90
  -5  11  -1   22.90    6.60
  25   0  -2    0.50    4.00
 -25   0   2   -1.30    3.80
  25   0  -2   -0.10    3.40
 -25   0   2   -6.00    3.90
  25   0  -2    4.20    3.60
 -24   0   2   -3.40    3.90
 -24   0   2   11.50    4.50
  24   0  -2    8.90    4.60
  24   0  -2    7.30    3.60
  24   0  -2    6.10    4.00
  23   0  -2    1.40    3.90
 -23   0   2   -1.80    3.00
 -23   0   2    9.30    4.90
  23   0  -2   -0.70    3.40
  23   0  -2    1.20    3.90
  22   0  -2  265.27   13.00
  22   0  -2  257.67   14.00
 -22   0   2  241.98   13.90
 -22   0   2  253.17   12.80
  22   0  -2  260.87   15.40
 -21   0   2   -0.10    3.00
  21   0  -2   -7.30    2.60
  21   0  -2   -4.30    3.90
 -21   0   2   -0.10    3.70
  21   0  -2    0.20    4.20
 -20   0   2   95.49    8.80
 -20   0   2   97.19    7.80
  20   0  -2  107.29   10.10
  20   0  -2   90.99    9.00
  20   0  -2   99.99    8.00
  19   0  -2   -0.30    4.20
 -19   0   2    0.20    3.00
  19   0  -2    2.80    4.10
  19   0  -2    2.70    3.00
 -19   0   2    0.20    3.20
 -18   0   2  764.52   26.10
  18   0  -2  729.83   28.40
  18   0  -2  740.03   24.40
  18   0  -2  750.72   27.30
 -18   0   2  772.22   24.50
  17   0  -2   -1.70    3.50
  17   0  -2    0.40    2.50
  17   0  -2   -0.30    3.00
 -17   0   2   -1.10    2.80
 -17   0   2    1.10    3.50
  16   0  -2  290.17   14.80
  16   0  -2  293.97   13.90
 -16   0   2  296.77   12.80
 -16   0   2  316.17   13.80
  16   0  -2  299.47   12.90
 -16   0   2  327.77   14.40
 -15   0   2   -1.00    2.30
 -15   0   2    0.80    0.70
 -15   0   2    0.50    2.60
  15   0  -2   -0.60    2.60
 -15   0   2   -2.90    2.00
 -15   0   2   -1.10    0.90
  15   0  -2    0.00    2.80
  15   0  -2    4.20    3.20
 -14   0   2 1311.77   35.90
 -14   0   2 1263.57   37.00
  14   0  -2 1264.07   35.90
  14   0  -2 1311.47   38.60
 -14   0   2 1292.67   36.80
 -14   0   2 1276.27   31.30
  14   0  -2 1260.27   37.20
 -14   0   2 1271.17   30.80
 -13   0   2   -1.30    1.90
 -13   0   2   -2.00    2.00
  13   0  -2   -0.40    2.00
  13   0  -2    1.40    3.10
 -13   0   2    1.90    0.90
  13   0  -2   -1.10    2.10
 -13   0   2    0.40    1.90
  12   0  -2 1423.26   39.40
 -12   0   2 1487.15   40.20
  12   0  -2 1469.55   41.80
  12   0  -2 1438.76   40.70
 -12   0   2 1500.45   39.60
 -12   0   2 1489.75   40.80
 -12   0   2 1461.25   35.70
  11   0  -2   -1.70    2.30
 -11   0   2   -1.50    1.70
 -11   0   2   -0.90    1.40
  11   0  -2    0.80    1.90
 -11   0   2    1.10    0.80
 -11   0   2   -2.50    1.80
  11   0  -2   -1.50    1.90
  10   0  -2 1714.13   44.00
  10   0  -2 1591.34   42.50
 -10   0   2 1554.94   43.20
  10   0  -2 1658.53   44.70
 -10   0   2 1637.34   39.30
 -10   0   2 1641.64   40.80
 -10   0   2 1652.43   43.10
  10   0  -2 1592.54   42.80
 -10   0   2 1627.44   42.40
   9   0  -2   -1.40    1.50
   9   0  -2   -1.90    1.40
  -9   0   2   -0.90    0.80
  -9   0   2   -0.30    1.60
  -9   0   2    0.20    0.60
   9   0  -2    1.70    1.60
  -9   0   2    1.90    1.70
   9   0  -2    0.60    1.50
  -9   0   2    0.90    1.70
  -8   0   2  158.18    5.20
  -8   0   2  158.18    4.90
  -8   0   2  160.88    7.00
   8   0  -2  162.68    8.00
  -8   0   2  155.48    7.40
   8   0  -2  148.09    6.70
  -8   0   2  152.38    6.60
  -8   0   2  153.08    6.70
  -7   0   2    0.00    0.70
   7   0  -2   -1.50    0.90
  -7   0   2   -1.10    1.10
   7   0  -2   -0.10    1.20
  -7   0   2   -0.70    1.30
   7   0  -2    0.30    1.30
   7   0  -2    1.00    1.00
  -7   0   2    0.60    1.20
  -7   0   2    0.90    0.60
   7   0  -2    0.10    1.90
   7   0  -2    1.20    1.00
  -7   0   2   -0.20    1.10
  -7   0   2    1.20    0.90
   6   0  -2  580.14   16.90
  -6   0   2  590.24   14.60
  -6   0   2  582.64   17.60
   6   0  -2  594.74   17.80
  -6   0   2  573.04   15.20
   6   0  -2  589.94   16.50
   6   0  -2  600.84   18.40
  -6   0   2  593.74   17.20
   6   0  -2  585.64   16.60
  -6   0   2  597.24   16.40
  -6   0   2  602.84   16.80
   6   0  -2  584.04   16.70
  -6   0   2  580.94   18.30
   5   0  -2    0.90    0.90
  -5   0   2    1.80    1.00
   5   0  -2   -0.70    0.90
  -5   0   2    0.30    0.90
  -5   0   2   -0.30    0.90
  -5   0   2   -1.30    1.00
   5   0  -2    0.10    0.80
  -5   0   2    0.90    0.50
  -5   0   2    1.70    1.20
  -5   0   2   -0.40    0.80
   5   0  -2    1.10    0.80
  -5   0   2    0.40    0.80
   5   0  -2    0.50    1.20
   4   0  -2 3137.69   73.19
  -4   0   2 3086.59   72.89
   4   0  -2 2986.70   73.59
   4   0  -2 3054.09   71.69
  -4   0   2 3111.79   73.79
   4   0  -2 3126.39   74.69
   4   0  -2 3137.09   72.49
  -4   0   2 3158.18   73.29
  -4   0   2 3111.09   74.89
   4   0  -2 3052.49   74.09
  -4   0   2 3114.19   71.59
   4   0  -2 3069.59   73.19
  -4   0   2 3035.50   72.99
  -4   0   2 2942.01   73.89
   4   0  -2 3063.89   72.99
   3   0  -2    0.50    0.60
  -3   0   2    0.70    0.80
   3   0  -2    0.50    0.60
  -3   0   2    0.80    0.80
  -3   0   2    0.60    0.30
   3   0  -2    0.30    0.70
   3   0  -2    2.70    0.70
   3   0  -2   -0.30    0.40
  -3   0   2    1.70    0.60
  -3   0   2    0.80    0.60
  -3   0   2    0.50    0.50
   3   0  -2    0.70    0.50
   3   0  -2    0.10    0.30
  -3   0   2    0.20    0.50
   3   0  -2    0.10    0.50
   2   0  -2 9450.95  294.67
  -2   0   2 9321.37  292.87
   1   0  -2    0.00    0.10
  -1   0   2    0.10    0.30
  -1   0   2    0.60    0.40
   1   0   2   -0.10    0.30
  -1   0  -2    0.40    0.40
  -1   0  -2    0.40    0.40
  -1   0  -2   -0.10    0.30
  -1   0  -2   -0.10    0.10
   1   0   2    0.40    0.30
   1   0   2    0.10    0.30
   1   0   2    0.20    0.30
  -1   0  -2    0.30    0.30
   1   0   2    0.10    0.40
   2   0   2  137.59    4.80
   2   0   2  134.89    4.60
  -2   0  -2  138.29    4.70
   2   0   2  146.49    4.70
  -2   0  -2  140.19    3.80
  -2   0  -2  136.39    4.30
  -2   0  -2  136.99    4.50
   2   0   2  140.39    3.70
  -2   0  -2  138.69    4.70
   2   0   2  138.89    4.60
   2   0   2  134.99    4.20
  -2   0  -2  138.19    4.80
   3   0   2   -0.50    0.80
  -3   0  -2    0.20    0.60
   3   0   2    0.50    0.80
   3   0   2    0.10    0.60
   3   0   2    0.60    0.40
  -3   0  -2    0.80    0.80
  -3   0  -2    0.00    0.50
   3   0   2    0.60    0.80
  -3   0  -2    1.20    0.80
  -3   0  -2    0.00    0.50
  -3   0  -2    0.10    0.80
   3   0   2    0.00    0.70
  -3   0  -2    0.20    0.80
  -4   0  -2 3405.46   81.69
   4   0   2 3572.24   82.79
   4   0   2 3310.87   81.79
  -4   0  -2 3613.34   83.99
  -4   0  -2 3409.36   80.69
   4   0   2 3344.77   82.19
   4   0   2 3382.46   81.59
   4   0   2 3407.56   81.29
   4   0   2 3363.26   80.49
  -4   0  -2 3427.46   80.69
  -5   0  -2    0.80    0.60
  -5   0  -2    0.70    1.00
  -5   0  -2   -1.00    1.00
   5   0   2    0.20    0.90
   5   0   2    1.10    0.70
  -5   0  -2    0.00    1.00
   5   0   2    1.00    0.90
   5   0   2    0.10    1.00
   5   0   2    1.30    1.00
  -5   0  -2    0.90    1.20
  -5   0  -2    0.30    0.80
   5   0   2    1.30    0.90
   6   0   2  550.54   16.30
  -6   0  -2  491.95   16.00
   6   0   2  506.65   15.60
  -6   0  -2  520.65   15.40
  -6   0  -2  513.65   14.50
   6   0   2  494.95   15.30
  -6   0  -2  504.55   15.30
  -6   0  -2  513.25   15.40
   6   0   2  523.75   15.30
   6   0   2  517.05   14.20
  -6   0  -2  515.05   13.80
   6   0   2  508.75   15.10
  -7   0  -2   -0.70    1.30
   7   0   2    0.10    1.40
   7   0   2    0.00    1.00
   7   0   2    2.20    1.60
   7   0   2   -1.10    1.10
  -7   0  -2   -0.10    0.70
  -7   0  -2    0.30    1.20
  -7   0  -2    0.00    1.10
  -7   0  -2    0.00    1.20
  -8   0  -2   36.10    3.50
  -8   0  -2   32.20    3.10
   8   0   2   27.70    3.80
   8   0   2   34.10    2.80
  -8   0  -2   36.60    3.80
  -8   0  -2   37.70    2.40
   8   0   2   33.60    3.30
   8   0   2   34.90    3.40
   9   0   2    1.20    1.90
   9   0   2   -0.40    1.40
  -9   0  -2    0.30    1.90
  -9   0  -2   -0.70    1.10
  -9   0  -2    0.00    1.00
   9   0   2    0.80    1.50
   9   0   2    0.80    1.50
  -9   0  -2    0.90    1.70
  10   0   2   25.80    3.70
  10   0   2   34.90    4.50
 -10   0  -2   35.40    3.50
 -10   0  -2   38.40    4.50
  10   0   2   36.40    4.90
 -10   0  -2   30.50    2.40
 -10   0  -2   26.10    3.80
  11   0   2   -0.80    2.10
 -11   0  -2   -0.70    1.50
 -11   0  -2    0.40    1.10
  11   0   2   -1.10    1.90
 -11   0  -2    0.00    2.30
 -11   0  -2   -0.90    1.80
  11   0   2    0.80    2.30
  12   0   2  547.25   18.70
 -12   0  -2  603.14   19.80
 -12   0  -2  582.44   18.70
 -12   0  -2  571.84   15.70
 -12   0  -2  592.14   19.50
  12   0   2  564.94   20.50
  12   0   2  598.64   19.40
 -13   0  -2   -1.30    0.90
  13   0   2    0.60    2.80
 -13   0  -2   -1.10    1.50
 -13   0  -2    1.50    1.60
 -13   0  -2    1.40    2.30
 -13   0  -2    0.90    2.30
  13   0   2   -0.30    2.20
  13   0   2   -1.80    1.90
 -14   0  -2 1835.92   45.20
 -14   0  -2 1868.81   47.70
 -14   0  -2 1891.01   50.69
  14   0   2 1900.61   50.29
  14   0   2 1878.11   52.49
  14   0   2 1849.81   50.69
 -14   0  -2 1895.21   51.09
 -14   0  -2 1909.71   50.09
 -15   0  -2   -3.00    1.30
 -15   0  -2   -0.30    2.40
  15   0   2    5.80    3.40
  15   0   2   -0.40    2.60
 -15   0  -2    2.70    2.70
  15   0   2   -3.00    2.40
 -15   0  -2    4.50    3.20
  16   0   2  842.12   27.60
 -16   0  -2  840.72   22.70
 -16   0  -2  871.31   27.50
 -16   0  -2  857.81   27.10
 -16   0  -2  883.91   28.20
  16   0   2  925.01   27.50
  16   0   2  850.81   29.10
 -17   0  -2    0.40    1.40
 -17   0  -2   -2.50    2.60
  17   0   2    0.90    3.60
 -17   0  -2    0.60    4.60
  17   0   2   -1.80    2.80
 -17   0  -2    2.10    3.20
  17   0   2    1.90    3.10
 -18   0  -2  995.40   31.20
  18   0   2  932.81   37.10
 -18   0  -2  942.81   29.60
  18   0   2  945.61   32.00
 -18   0  -2  958.00   29.90
  18   0   2  930.51   29.40
 -18   0  -2  945.61   24.50
 -19   0  -2    1.10    3.60
 -19   0  -2   -3.70    2.90
 -19   0  -2    0.10    1.30
 -19   0  -2   -6.90    2.10
  19   0   2    0.40    3.20
  19   0   2   -0.50    3.30
  19   0   2    2.10    3.10
  20   0   2  795.92   29.50
 -20   0  -2  858.11   27.60
  20   0   2  839.32   28.00
 -20   0  -2  820.82   27.00
 -20   0  -2  775.32   20.90
 -20   0  -2  802.12   27.90
  20   0   2  843.72   26.90
  21   0   2   -3.80    3.90
 -21   0  -2    4.20    3.80
  21   0   2    3.70    3.20
 -21   0  -2    0.90    3.30
  21   0   2   -1.40    3.20
 -21   0  -2    0.10    1.30
  22   0   2    5.00    4.10
 -22   0  -2    1.00    4.20
  22   0   2    9.90    4.00
 -22   0  -2    3.60    3.60
  22   0   2    7.60    4.20
 -23   0  -2   -3.20    4.00
  23   0   2   -3.60    3.80
 -23   0  -2    2.10    3.50
  23   0   2   -0.10    3.20
  23   0   2    0.50    4.10
  24   0   2    2.10    4.60
 -24   0  -2    9.90    4.50
  24   0   2   11.60    4.60
 -24   0  -2    0.80    3.80
 -25  -1   2    5.80    4.60
  25  -1  -2    5.40    4.80
 -25  -1   2    3.90    4.20
  25  -1  -2    8.30    4.90
 -25   1   2   -8.00    6.80
  25   1  -2   13.50    5.30
  25   1  -2    1.00    4.70
  25   1  -2    1.60    4.00
 -25   1   2    3.90    3.80
  24  -1  -2  518.25   23.20
 -24  -1   2  478.35   20.70
 -24  -1   2  517.85   22.10
  24  -1  -2  506.15   21.20
 -24   1   2  477.75   21.00
  24   1  -2  466.35   19.40
  24   1  -2  513.35   21.20
 -24   1   2  439.16   18.40
  23  -1  -2   30.80    6.70
  23  -1  -2   18.90    4.20
 -23  -1   2   24.60    5.40
  23  -1  -2   16.40    5.40
 -23  -1   2   27.70    5.80
  23   1  -2   18.50    5.60
 -23   1   2   17.60    4.80
 -23   1   2   18.80    5.70
  23   1  -2   14.40    4.10
  23   1  -2   20.70    5.10
  22  -1  -2  372.56   17.70
 -22  -1   2  387.16   17.40
  22  -1  -2  377.06   18.60
 -22  -1   2  385.56   16.40
  22   1  -2  392.96   19.10
  22   1  -2  378.66   16.50
  22   1  -2  381.06   17.60
 -22   1   2  336.37   17.20
 -22   1   2  349.87   15.50
 -21  -1   2    8.70    3.80
  21  -1  -2   13.10    4.80
  21  -1  -2   11.40    4.70
 -21  -1   2   16.30    4.60
  21  -1  -2   17.50    4.10
  21   1  -2   13.40    5.00
  21   1  -2   13.10    4.60
 -21   1   2   17.40    4.50
  21   1  -2   21.00    5.50
 -21   1   2   11.30    4.70
 -20  -1   2  378.16   13.00
 -20  -1   2  400.36   16.60
 -20  -1   2  408.96   17.40
 -20  -1   2  423.96   17.70
 -20  -1   2  366.26   10.40
  20  -1  -2  377.16   18.50
  20  -1  -2  414.36   15.50
  20  -1  -2  406.36   18.20
 -20   1   2  394.96   15.90
  20   1  -2  402.96   19.50
  20   1  -2  418.66   17.30
 -20   1   2  412.96   17.90
  20   1  -2  405.56   17.90
 -19  -1   2    3.70    3.80
  19  -1  -2    5.80    3.40
 -19  -1   2   -0.70    2.90
 -19  -1   2   12.00    4.40
  19  -1  -2    5.80    3.80
 -19  -1   2    6.50    3.50
  19  -1  -2    3.30    3.70
  19   1  -2    6.60    4.60
 -19   1   2    7.40    4.20
  19   1  -2    1.60    3.60
  19   1  -2    6.60    4.00
 -19   1   2    6.00    3.30
 -18  -1   2  242.58   12.90
 -18  -1   2  225.58    8.30
 -18  -1   2  269.07   14.90
  18  -1  -2  255.07   11.20
  18  -1  -2  260.37   14.30
 -18  -1   2  249.78   12.20
  18  -1  -2  259.67   13.30
  18   1  -2  231.48   12.30
  18   1  -2  244.68   14.10
 -18   1   2  234.58   13.10
 -18   1   2  244.18   11.40
 -17  -1   2  238.18   12.50
  17  -1  -2  239.48   10.90
 -17  -1   2  263.97   12.90
  17  -1  -2  244.08   12.70
 -17  -1   2  257.77   12.20
 -17  -1   2  228.58    8.50
  17  -1  -2  237.98   13.10
 -17   1   2  239.88    7.90
 -17   1   2  248.28   11.30
  17   1  -2  244.58   12.30
 -17   1   2  261.47   13.10
  17   1  -2  260.97   13.00
  17   1  -2  249.97   13.90
 -16  -1   2   77.39    7.10
 -16  -1   2   67.99    7.10
  16  -1  -2   74.49    7.00
  16  -1  -2   82.29    5.80
 -16  -1   2   70.39    4.10
 -16  -1   2   76.89    6.70
  16  -1  -2   67.79    7.40
  16   1  -2   72.89    7.20
 -16   1   2   81.79    7.40
 -16   1   2   66.89    4.20
 -16   1   2   75.59    6.40
  16   1  -2   77.79    7.10
  16   1  -2   68.99    8.00
 -15  -1   2    8.20    3.00
 -15  -1   2    4.80    1.90
  15  -1  -2    9.70    4.20
  15  -1  -2    7.70    3.30
  15  -1  -2    6.90    2.30
 -15  -1   2   10.80    3.60
 -15  -1   2    8.70    3.70
  15   1  -2    5.40    3.40
 -15   1   2    4.40    2.30
  15   1  -2    5.70    3.30
 -15   1   2    3.70    3.20
 -15   1   2    4.00    2.00
  15   1  -2    8.10    3.70
  14  -1  -2  560.54   19.70
 -14  -1   2  502.45   18.70
  14  -1  -2  529.95   17.50
  14  -1  -2  519.75   20.10
 -14  -1   2  537.05   18.70
 -14  -1   2  522.95   15.60
 -14  -1   2  546.15   19.10
  14   1  -2  572.04   21.20
  14   1  -2  530.05   19.10
 -14   1   2  557.04   16.50
  14   1  -2  548.85   19.60
 -14   1   2  552.54   18.00
 -14   1   2  549.65   20.00
  13  -1  -2  225.68   11.50
 -13  -1   2  215.18    8.10
  13  -1  -2  230.08   10.90
  13  -1  -2  233.28   11.30
 -13  -1   2  218.18   10.30
 -13  -1   2  213.38   10.50
 -13  -1   2  232.18   10.50
 -13   1   2  229.88   11.40
  13   1  -2  222.88   10.90
 -13   1   2  228.78    9.00
  13   1  -2  244.28   12.30
 -13   1   2  215.68    9.60
 -12  -1   2  574.74   18.90
 -12  -1   2  561.74   19.00
  12  -1  -2  598.84   20.50
  12  -1  -2  569.74   19.50
 -12  -1   2  558.24   16.30
  12  -1  -2  558.64   17.50
 -12  -1   2  578.94   18.90
  12   1  -2  592.24   20.80
  12   1  -2  569.64   19.30
 -12   1   2  550.24   19.80
 -12   1   2  571.34   17.30
 -12   1   2  580.24   18.10
 -11  -1   2  170.58    8.30
  11  -1  -2  163.48    7.40
  11  -1  -2  164.98    9.10
 -11  -1   2  161.48    6.50
  11  -1  -2  168.98    8.90
 -11  -1   2  178.18    8.40
 -11  -1   2  166.68    8.40
  11   1  -2  170.48    9.50
  11   1  -2  166.28    8.50
 -11   1   2  171.78    7.80
 -11   1   2  157.18    9.00
 -11   1   2  174.28    7.60
 -10  -1   2 2224.08   58.99
 -10  -1   2 2303.87   57.99
  10  -1  -2 2306.37   60.29
  10  -1  -2 2369.76   59.89
 -10  -1   2 2313.67   58.99
  10  -1  -2 2282.97   58.69
  10  -1  -2 2292.77   57.49
 -10  -1   2 2334.07   61.29
  10   1  -2 2308.37   60.99
 -10   1   2 2314.37   60.29
 -10   1   2 2320.07   57.69
 -10   1   2 2365.86   58.09
  10   1  -2 2382.16   62.49
 -10   1   2 2388.86   58.19
  -9  -1   2   39.10    2.90
   9  -1  -2   49.00    4.50
  -9  -1   2   42.00    4.10
   9  -1  -2   54.79    5.50
  -9  -1   2   41.20    4.50
  -9  -1   2   37.10    3.90
   9  -1  -2   42.20    3.30
   9  -1  -2   45.60    3.80
  -9  -1   2   41.00    3.80
  -9   1   2   43.20    4.60
   9   1  -2   35.90    5.60
  -9   1   2   46.70    3.60
   9   1  -2   44.50    4.40
   9   1  -2   36.90    3.60
  -9   1   2   43.90    3.30
  -9   1   2   43.10    3.60
   8  -1  -2 2190.08   51.99
  -8  -1   2 2143.19   53.49
  -8  -1   2 2169.58   53.09
  -8  -1   2 2104.09   55.09
   8  -1  -2 2110.59   54.29
   8  -1  -2 2062.09   52.89
  -8  -1   2 2096.89   51.69
   8  -1  -2 2106.49   53.99
  -8  -1   2 2125.49   53.59
   8   1  -2 2105.29   53.89
   8   1  -2 2145.09   55.09
  -8   1   2 2137.59   52.49
   8   1  -2 2109.49   53.49
  -8   1   2 2043.40   51.89
  -8   1   2 2112.29   54.59
   7  -1  -2  460.05   13.90
  -7  -1   2  437.16   13.00
  -7  -1   2  493.15   14.20
   7  -1  -2  449.66   14.70
  -7  -1   2  463.75   14.50
   7  -1  -2  433.66   14.70
   7  -1  -2  448.96   13.00
   7  -1  -2  459.15   15.70
  -7  -1   2  473.15   15.60
  -7  -1   2  466.25   14.40
  -7   1   2  473.05   13.60
   7   1  -2  463.05   15.50
   7   1  -2  476.35   13.40
  -7   1   2  463.35   15.30
   7   1  -2  462.45   13.90
  -7   1   2  424.16   12.90
   7   1  -2  469.75   14.90
   7   1  -2  457.15   14.40
   7   1  -2  471.45   15.40
  -6  -1   2 2627.94   67.89
  -6  -1   2 2773.62   67.09
   6  -1  -2 2695.93   65.49
   6  -1  -2 2772.72   67.69
   6  -1  -2 2731.13   67.49
  -6  -1   2 2858.71   66.69
  -6  -1   2 2728.03   65.89
   6  -1  -2 2729.23   67.69
  -6  -1   2 2771.62   68.39
  -6  -1   2 2729.03   67.29
   6  -1  -2 2710.23   67.29
   6  -1  -2 2736.83   66.49
  -6  -1   2 2735.83   67.19
   6  -1  -2 2839.32   69.39
  -6   1   2 2736.83   68.29
   6   1  -2 2772.22   67.09
   6   1  -2 2777.82   68.39
  -6   1   2 2900.71   65.69
   6   1  -2 2696.63   67.49
   6   1  -2 2765.02   66.59
   6   1  -2 2738.93   66.19
   6   1  -2 2831.92   68.19
  -6   1   2 2703.63   66.09
   6   1  -2 2730.33   64.09
  -6   1   2 2646.24   67.59
  -5  -1   2    6.10    1.20
  -5  -1   2   10.70    2.20
   5  -1  -2    9.70    1.90
   5  -1  -2    9.30    1.70
   5  -1  -2   12.10    1.60
   5  -1  -2    9.80    1.20
   5  -1  -2    9.70    0.70
  -5  -1   2    7.20    1.60
  -5  -1   2    9.20    1.80
   5  -1  -2    9.50    1.80
  -5  -1   2    8.20    1.70
   5  -1  -2   11.60    2.20
  -5  -1   2    8.90    1.90
  -5  -1   2   11.60    1.70
  -5   1   2    8.40    1.70
  -5   1   2    7.00    0.70
   5   1  -2    8.40    1.40
   5   1  -2    8.00    1.80
  -5   1   2    6.90    1.80
  -5   1   2    7.00    1.10
   5   1  -2    5.90    1.50
  -5   1   2    8.40    1.40
   5   1  -2    9.10    1.50
   5   1  -2    8.20    1.90
  -5   1   2    9.40    1.90
   5   1  -2    7.00    1.60
  -4  -1   2 3283.17   77.89
   4  -1  -2 3194.08   74.49
   4  -1  -2 3200.98   74.79
  -4  -1   2 3181.28   76.39
  -4  -1   2 3214.48   75.79
  -4  -1   2 3113.49   75.79
   4  -1  -2 3191.98   77.39
   4  -1  -2 3070.29   75.59
  -4  -1   2 3277.07   77.19
  -4   1   2 3150.88   75.59
  -4   1   2 3223.98   74.59
  -4   1   2 3204.48   76.59
  -4   1   2 3214.88   74.69
   4   1  -2 3160.38   77.19
  -4   1   2 3194.98   77.29
   4   1  -2 3136.49   76.29
   4   1  -2 3191.88   76.09
   4   1  -2 3164.38   76.79
   4   1  -2 3263.97   76.89
   4   1  -2 3237.88   75.69
  -3  -1   2 2006.20   48.50
  -3  -1   2 2022.60   49.30
   3  -1  -2 2045.40   47.60
   3  -1  -2 2033.70   48.20
   3  -1  -2 2074.39   49.40
   3  -1  -2 2114.69   50.59
  -3  -1   2 2025.90   49.10
   3  -1  -2 1986.00   48.70
   3  -1  -2 1956.10   49.00
  -3  -1   2 2041.80   49.50
  -3  -1   2 2121.69   49.90
   3  -1  -2 2034.20   50.19
   3   1  -2 2065.79   49.30
  -3   1   2 1984.40   48.60
  -3   1   2 1978.30   49.10
  -3   1   2 1998.20   47.50
   3   1  -2 2056.69   49.20
  -3   1   2 2022.60   49.40
  -3   1   2 2038.50   50.29
   3   1  -2 2035.30   49.70
   3   1  -2 2047.80   48.50
  -3   1   2 2136.49   48.40
   3   1  -2 2008.10   49.50
   3   1  -2 2118.79   49.99
  -2  -1   2 1162.98   28.80
  -2  -1   2 1199.48   28.70
  -2  -1   2 1146.59   28.70
   2  -1  -2 1140.39   28.20
   2  -1  -2 1135.09   28.20
  -2  -1   2 1151.18   28.80
   2  -1  -2 1157.28   29.50
   2  -1  -2 1173.18   29.40
   2  -1  -2 1178.78   28.10
   2  -1  -2 1148.29   28.50
  -2  -1   2 1150.98   27.80
  -2   1   2 1171.38   28.60
  -2   1   2 1140.79   29.50
   2   1  -2 1160.98   28.60
   2   1  -2 1195.48   29.00
  -2   1   2 1153.98   28.00
   2   1  -2 1148.89   28.80
   2   1  -2 1157.68   27.70
   2   1  -2 1144.09   28.50
  -2   1   2 1155.18   29.80
  -2   1   2 1184.08   28.10
  -2   1   2 1184.28   28.30
  -1  -1   2  468.45   12.30
  -1  -1   2  473.05   12.40
  -1  -1   2  461.75   12.40
  -1  -1   2  483.85   12.60
   1  -1  -2  454.95   13.00
  -1  -1   2  478.65   12.30
   1  -1  -2  451.75   12.40
  -1  -1   2  476.95   12.40
   1  -1  -2  483.65   12.60
   1  -1  -2  469.25   11.50
  -1  -1   2  462.85   11.50
   1  -1  -2  467.05   11.30
   1  -1  -2  469.85   12.10
   1   1  -2  499.25   12.80
  -1   1   2  452.65   11.50
  -1   1   2  485.35   13.60
   1   1  -2  471.85   12.30
   1   1  -2  462.85   11.50
  -1   1   2  427.56   11.30
  -1   1   2  471.85   12.40
   1   1  -2  462.25   12.20
   1   1  -2  487.25   12.50
  -1   1   2  461.15   12.00
   0  -1   2   28.90    1.70
   0  -1  -2   28.80    1.60
   0  -1  -2   30.30    1.80
   0  -1  -2   30.90    2.30
   0  -1  -2   26.40    1.90
   0  -1  -2   30.10    1.40
   0  -1   2   27.20    1.80
   0  -1  -2   28.60    1.60
   0  -1   2   27.90    1.80
   0   1  -2   28.00    1.70
   0   1  -2   29.70    1.80
   0   1   2   28.90    1.60
   0   1   2   29.60    2.40
   0   1  -2   25.50    1.90
   0   1  -2   32.00    2.00
   0   1   2   29.00    1.50
   0   1   2   29.00    1.40
   0   1   2   29.20    1.80
  -1  -1  -2  113.39    4.10
  -1  -1  -2  117.09    4.70
   1  -1   2  114.69    4.40
  -1  -1  -2  117.29    3.60
   1  -1   2  115.29    4.20
  -1  -1  -2  124.99    4.20
  -1  -1  -2  117.89    4.20
   1  -1   2  115.79    4.40
  -1  -1  -2  120.49    4.50
   1  -1   2  118.89    4.10
  -1  -1  -2  107.29    3.70
  -1   1  -2  121.69    4.30
   1   1   2  121.69    4.90
  -1   1  -2  111.09    4.20
  -1   1  -2  118.79    4.50
   1   1   2  117.29    4.00
   1   1   2  112.89    3.40
  -1   1  -2  111.19    4.30
   1   1   2  114.29    4.10
   1   1   2  115.69    4.20
   2  -1   2   22.50    1.90
  -2  -1  -2   22.00    2.00
  -2  -1  -2   29.30    2.10
   2  -1   2   24.30    1.90
   2  -1   2   20.10    1.60
   2  -1   2   22.00    1.70
  -2  -1  -2   23.00    2.00
  -2  -1  -2   20.80    1.70
   2  -1   2   21.30    1.90
  -2  -1  -2   22.50    1.70
   2   1   2   20.70    1.80
  -2   1  -2   20.90    1.80
   2   1   2   20.80    1.70
   2   1   2   20.40    2.00
   2   1   2   22.60    1.70
  -2   1  -2   19.10    1.70
   2   1   2   23.20    1.20
  -2   1  -2   23.30    1.80
   2   1   2   22.00    1.90
  -2   1  -2   23.30    2.00
  -3  -1  -2  236.28    7.70
   3  -1   2  243.88    7.10
  -3  -1  -2  242.88    8.10
   3  -1   2  234.98    7.80
   3  -1   2  227.48    7.80
   3  -1   2  226.48    7.70
  -3  -1  -2  251.07    8.10
   3  -1   2  252.57    8.10
   3  -1   2  245.08    7.80
  -3  -1  -2  245.18    7.90
  -3  -1  -2  242.48    7.70
   3   1   2  241.98    7.70
   3   1   2  242.18    7.10
   3   1   2  255.17    8.10
   3   1   2  247.88    7.90
   3   1   2  237.88    7.70
  -3   1  -2  236.08    8.10
  -3   1  -2  247.68    7.20
  -3   1  -2  231.58    7.70
  -3   1  -2  233.38    7.80
   3   1   2  245.28    8.20
  -4  -1  -2 3442.76   80.89
   4  -1   2 3426.66   81.29
  -4  -1  -2 3331.27   81.79
   4  -1   2 3363.26   81.49
   4  -1   2 3340.67   81.49
  -4  -1  -2 3375.26   81.89
   4  -1   2 3447.05   81.49
   4  -1   2 3397.06   80.19
   4  -1   2 3403.36   81.89
   4   1   2 3441.36   80.99
  -4   1  -2 3422.96   81.69
   4   1   2 3397.86   81.99
   4   1   2 3438.86   80.79
   4   1   2 3366.66   81.79
  -4   1  -2 3484.55   80.89
  -4   1  -2 3419.66   80.19
   4   1   2 3513.25   81.49
  -4   1  -2 3361.56   81.49
   4   1   2 3319.97   81.99
  -4   1  -2 3280.27   81.99
  -4   1  -2 3454.65   81.49
  -5  -1  -2   83.19    4.60
   5  -1   2   72.59    4.30
   5  -1   2   80.29    4.40
  -5  -1  -2   76.99    4.50
  -5  -1  -2   85.09    3.70
   5  -1   2   82.69    4.70
  -5  -1  -2   84.59    3.80
  -5  -1  -2   87.39    4.60
   5  -1   2   78.69    4.30
  -5  -1  -2   82.99    4.60
   5  -1   2   75.89    4.00
   5   1   2   82.89    4.20
  -5   1  -2   78.69    4.30
   5   1   2   88.29    4.80
  -5   1  -2   76.79    3.30
   5   1   2   83.79    3.60
  -5   1  -2   81.69    4.50
   5   1   2   83.79    4.70
  -5   1  -2   81.49    4.00
  -5   1  -2   78.69    4.40
   5   1   2   82.99    4.20
  -5   1  -2   87.19    4.40
  -5   1  -2   77.89    4.60
   6  -1   2 5667.33  137.69
  -6  -1  -2 5620.24  138.29
  -6  -1  -2 5870.51  135.99
  -6   1  -2 5780.02  137.89
  -6   1  -2 5847.72  137.49
   6   1   2 5925.91  138.19
   6   1   2 5761.92  135.39
   6   1   2 5795.82  139.49
   6   1   2 5819.92  138.19
  -6   1  -2 5688.13  136.89
   6   1   2 5944.01  138.59
   7  -1   2   79.09    4.40
   7  -1   2   75.79    4.20
  -7  -1  -2   68.69    4.70
  -7  -1  -2   71.29    3.40
  -7  -1  -2   70.19    4.20
  -7  -1  -2   69.49    5.00
  -7  -1  -2   76.29    4.10
   7  -1   2   71.39    4.50
   7  -1   2   75.49    4.70
   7  -1   2   75.79    5.10
  -7   1  -2   71.49    4.60
   7   1   2   73.99    4.80
  -7   1  -2   71.49    4.20
   7   1   2   71.69    4.80
  -7   1  -2   70.49    3.30
  -7   1  -2   82.59    4.80
   7   1   2   78.49    5.40
   8  -1   2 3516.05   85.59
   8  -1   2 3389.16   83.29
  -8  -1  -2 3376.96   83.19
   8  -1   2 3498.35   84.59
  -8  -1  -2 3535.05   84.79
  -8  -1  -2 3411.46   83.59
  -8  -1  -2 3469.15   81.59
  -8  -1  -2 3528.05   85.09
   8  -1   2 3311.77   83.59
   8   1   2 3517.85   85.79
   8   1   2 3438.36   85.09
   8   1   2 3442.56   84.99
  -8   1  -2 3487.15   84.29
  -8   1  -2 3436.96   81.59
  -8   1  -2 3412.16   84.19
  -8   1  -2 3458.45   84.69
  -8   1  -2 3370.66   83.79
   9  -1   2   53.59    4.10
  -9  -1  -2   58.19    4.10
  -9  -1  -2   68.39    5.30
  -9  -1  -2   60.09    2.80
  -9  -1  -2   60.09    4.90
  -9  -1  -2   58.89    4.20
   9  -1   2   63.29    5.20
  -9   1  -2   60.49    4.90
  -9   1  -2   62.39    3.10
   9   1   2   64.99    5.40
  -9   1  -2   66.69    4.90
  -9   1  -2   53.89    4.50
  10  -1   2 1936.21   50.79
 -10  -1  -2 1934.81   49.70
 -10  -1  -2 1980.20   46.40
  10  -1   2 1956.00   51.89
 -10  -1  -2 2011.60   51.09
 -10  -1  -2 1933.91   51.09
  10  -1   2 1924.51   49.50
 -10  -1  -2 1877.61   49.40
 -10   1  -2 1954.90   47.20
  10   1   2 1917.31   52.09
 -10   1  -2 1976.20   51.09
 -10   1  -2 1916.91   50.39
  10   1   2 1950.90   51.29
 -10   1  -2 2008.50   50.59
 -11  -1  -2   10.40    2.80
  11  -1   2    6.20    2.20
  11  -1   2    6.40    2.40
 -11  -1  -2    8.20    2.40
  11  -1   2    6.40    2.80
 -11  -1  -2    8.90    3.00
 -11   1  -2    4.20    2.50
  11   1   2    5.40    3.00
  11   1   2    8.80    3.00
 -11   1  -2   10.90    1.60
 -11   1  -2   11.10    2.80
 -11   1  -2   10.80    3.00
  11   1   2    4.10    2.30
 -12  -1  -2 2069.09   52.79
  12  -1   2 2027.50   53.99
 -12  -1  -2 2050.29   54.29
  12  -1   2 2023.60   55.19
  12  -1   2 2048.50   52.59
 -12  -1  -2 2061.29   54.19
  12   1   2 2028.30   54.39
 -12   1  -2 2061.59   54.49
  12   1   2 2067.59   53.89
  12   1   2 2028.80   55.59
 -12   1  -2 2090.09   49.70
 -12   1  -2 2038.00   54.19
 -12   1  -2 2036.60   53.59
 -13  -1  -2   73.79    6.50
  13  -1   2   75.59    6.30
 -13  -1  -2   79.09    5.70
  13  -1   2   74.59    6.90
  13  -1   2   81.89    5.80
 -13  -1  -2   75.29    6.70
 -13   1  -2   68.29    6.10
 -13   1  -2   78.29    6.20
  13   1   2   71.99    6.60
  13   1   2   77.09    6.30
 -13   1  -2   88.99    6.80
  13   1   2   72.29    6.90
 -13   1  -2   78.39    3.80
 -14  -1  -2  220.38   11.30
 -14  -1  -2  201.58   10.90
 -14  -1  -2  207.18    9.80
  14  -1   2  210.08   11.40
  14  -1   2  199.88   10.50
  14  -1   2  214.58    9.70
 -14   1  -2  211.98    7.20
  14   1   2  219.78   11.10
 -14   1  -2  235.98   10.90
 -14   1  -2  206.08   10.80
 -14   1  -2  228.58   10.80
  14   1   2  204.28   11.70
  14   1   2  219.28   10.80
 -15  -1  -2  286.27   12.20
  15  -1   2  282.07   14.00
 -15  -1  -2  289.97   13.40
 -15  -1  -2  289.57   13.00
  15  -1   2  276.47   11.80
  15  -1   2  299.67   13.30
  15   1   2  299.57   13.40
 -15   1  -2  286.67   10.10
 -15   1  -2  294.77   12.80
 -15   1  -2  283.27    8.90
  15   1   2  291.97   12.90
 -15   1  -2  304.67   13.20
  15   1   2  287.37   14.20
  16  -1   2   25.30    5.30
 -16  -1  -2   35.80    5.70
 -16  -1  -2   16.20    4.40
 -16  -1  -2   25.50    4.10
  16  -1   2   29.70    5.30
  16  -1   2   19.90    3.70
 -16   1  -2   28.20    4.60
 -16   1  -2   22.20    2.80
 -16   1  -2   22.50    2.30
  16   1   2   14.90    4.20
  16   1   2   21.80    4.30
  16   1   2   21.00    5.20
 -16   1  -2   22.30    4.30
 -16   1  -2   20.60    3.00
  17  -1   2   36.20    5.90
 -17  -1  -2   38.20    9.20
  17  -1   2   37.30    4.80
 -17  -1  -2   35.80    5.20
 -17  -1  -2   33.10    5.10
  17  -1   2   28.20    6.00
  17   1   2   30.60    5.40
 -17   1  -2   29.20    3.30
 -17   1  -2   33.10    5.20
  17   1   2   35.20    6.70
  17   1   2   28.90    5.20
 -17   1  -2   33.00    3.30
 -17   1  -2   32.30    5.10
 -17   1  -2   29.70    2.60
  18  -1   2   48.10    5.70
  18  -1   2   64.69    7.60
  18  -1   2   77.19    8.00
 -18  -1  -2   71.59    6.80
 -18  -1  -2   62.09    7.20
 -18  -1  -2   57.49    7.10
 -18   1  -2   62.79    4.40
  18   1   2   52.59    7.40
 -18   1  -2   47.40    3.70
  18   1   2   73.59    7.90
 -18   1  -2   59.59    6.70
 -18   1  -2   68.29    6.80
 -18   1  -2   54.99    3.20
  18   1   2   57.49    7.00
 -18   1  -2   49.20    3.80
 -19  -1  -2  261.77   12.30
 -19  -1  -2  265.87   13.90
  19  -1   2  246.78   12.70
 -19  -1  -2  219.28   12.20
  19  -1   2  248.28   13.90
 -19   1  -2  251.17   12.50
  19   1   2  259.77   13.30
  19   1   2  249.58   13.10
 -19   1  -2  227.58    7.30
 -19   1  -2  247.58   12.60
  19   1   2  256.17   14.80
  20  -1   2  276.67   15.00
 -20  -1  -2  259.37   13.40
 -20  -1  -2  279.37   13.00
 -20  -1  -2  285.27   14.40
  20  -1   2  262.97   13.60
  20   1   2  278.57   14.10
  20   1   2  274.77   13.80
 -20   1  -2  271.37   13.60
 -20   1  -2  251.97   12.70
  20   1   2  264.87   15.20
  21  -1   2   30.50    5.70
 -21  -1  -2   22.20    2.70
 -21  -1  -2   23.00    4.90
  21  -1   2   25.10    6.20
 -21  -1  -2   20.90    5.10
  21   1   2   26.30    6.50
  21   1   2   17.70    5.00
 -21   1  -2   29.20    5.40
 -21   1  -2   20.20    4.90
  21   1   2   26.80    5.50
 -22  -1  -2  320.47   14.70
 -22  -1  -2  301.17    9.70
  22  -1   2  326.07   17.00
  22  -1   2  330.97   15.90
 -22  -1  -2  329.77   16.30
 -22  -1  -2  322.87   15.40
  22   1   2  325.27   17.00
  22   1   2  320.67   15.30
  22   1   2  343.17   16.00
 -23  -1  -2   -2.40    3.30
 -23  -1  -2    2.30    4.00
  23  -1   2   -4.50    3.80
  23  -1   2    6.10    4.90
 -23  -1  -2   -7.70    3.60
  23   1   2    6.00    4.30
  23   1   2   11.30    5.30
 -23   1  -2    5.20    3.90
  23   1   2    0.90    4.30
 -23   1  -2   -0.30    3.60
  24  -1   2  155.58   11.20
 -24  -1  -2  128.39    9.70
 -24  -1  -2  141.49   11.00
  24  -1   2  150.68   11.80
 -24   1  -2  143.89   10.30
  24   1   2  132.09   11.60
  24   1   2  147.89   10.70
  24   1   2  148.89   10.50
 -24   1  -2  146.09   10.20
 -24  -2   2   -0.40    4.00
 -24  -2   2   -3.80    3.90
  24   2  -2   -8.00    4.40
  24   2  -2    1.10    4.10
 -24   2   2   -2.10    3.80
  24   2  -2    1.50    4.40
 -24   2   2   -1.50    4.00
 -23  -2   2  153.08   10.80
 -23  -2   2  155.88   12.40
 -23  -2   2  136.79   10.70
  23  -2  -2  146.89   11.50
  23  -2  -2  161.08   11.70
 -23   2   2  135.39    9.70
 -23   2   2  153.98   11.30
  23   2  -2  161.68   12.70
  23   2  -2  146.89   11.10
  23   2  -2  137.79   11.20
  22  -2  -2   58.99    7.80
 -22  -2   2   75.79    8.20
 -22  -2   2   55.69    7.40
 -22  -2   2   46.20    6.70
  22  -2  -2   67.79    8.50
  22   2  -2   77.09    8.80
 -22   2   2   58.79    7.00
  22   2  -2   75.89    8.90
  22   2  -2   63.39    8.90
 -22   2   2   61.69    8.30
 -21  -2   2  114.59    9.40
 -21  -2   2  114.19    9.40
  21  -2  -2  113.49   10.40
 -21  -2   2  103.39    8.60
  21  -2  -2  104.79    9.90
  21   2  -2  126.69   10.30
  21   2  -2  102.89    9.70
  21   2  -2  110.69   10.70
 -21   2   2  105.19    8.20
 -21   2   2  113.09    9.80
  20  -2  -2  294.47   14.90
  20  -2  -2  313.17   16.00
 -20  -2   2  298.07   14.30
 -20  -2   2  282.37   14.20
  20   2  -2  312.37   16.80
 -20   2   2  299.47   10.80
  20   2  -2  300.07   15.30
 -20   2   2  289.37   13.30
  20   2  -2  304.97   15.50
 -20   2   2  324.27   15.90
  19  -2  -2   66.19    7.80
 -19  -2   2   74.99    7.70
 -19  -2   2   86.39    7.60
 -19  -2   2   75.19    7.80
  19  -2  -2   72.29    8.60
  19   2  -2   75.39    9.50
 -19   2   2   64.59    5.20
  19   2  -2   96.19    8.60
  19   2  -2   75.39    8.00
 -19   2   2   69.09    6.50
 -19   2   2   88.79    8.90
 -18  -2   2  274.07   19.70
  18  -2  -2  268.17   14.10
 -18  -2   2  293.97   13.70
 -18  -2   2  285.67   13.60
  18  -2  -2  256.37   13.90
  18  -2  -2  283.57   11.00
  18   2  -2  286.47   19.60
 -18   2   2  278.47   14.70
  18   2  -2  279.87   15.10
 -18   2   2  291.77   12.50
  18   2  -2  270.27   14.30
 -18   2   2  276.27   11.50
  17  -2  -2   -1.50    1.80
  17  -2  -2   -0.50    4.10
 -17  -2   2    1.40    3.00
 -17  -2   2   -0.60    2.50
  17  -2  -2    2.50    2.50
 -17  -2   2    2.00    3.20
  17   2  -2   -1.40    3.50
  17   2  -2   -5.00    3.20
  17   2  -2    0.30    3.40
 -17   2   2    0.80    3.70
 -17   2   2   -2.10    2.30
 -17   2   2   -2.20    2.10
  16  -2  -2  770.42   26.80
  16  -2  -2  769.82   26.40
 -16  -2   2  779.22   25.90
 -16  -2   2  807.42   26.10
  16  -2  -2  810.32   23.20
 -16  -2   2  774.32   25.50
 -16   2   2  817.42   27.60
 -16   2   2  789.92   24.60
  16   2  -2  810.42   27.00
  16   2  -2  838.12   28.90
 -16   2   2  802.32   24.60
  15  -2  -2  163.18   10.20
 -15  -2   2  145.89    9.00
 -15  -2   2  134.19    8.40
  15  -2  -2  145.29    7.30
 -15  -2   2  148.89    9.00
  15  -2  -2  161.08    9.70
  15   2  -2  147.19   10.60
 -15   2   2  143.59    8.20
 -15   2   2  137.99    8.00
 -15   2   2  159.88   10.10
  15   2  -2  142.49    9.70
  14  -2  -2  282.87   13.10
 -14  -2   2  288.27   12.50
 -14  -2   2  295.37   12.70
  14  -2  -2  253.67    9.80
  14  -2  -2  264.67   12.60
 -14  -2   2  290.07   12.50
 -14   2   2  279.47   13.40
  14   2  -2  269.97   14.10
 -14   2   2  261.97   11.40
 -14   2   2  260.17   11.10
  14   2  -2  282.47   13.10
  13  -2  -2  130.89    8.60
  13  -2  -2  166.38    9.60
 -13  -2   2  140.29    7.90
 -13  -2   2  145.89    8.50
 -13  -2   2  141.39    8.40
  13  -2  -2  137.69    6.40
 -13   2   2  141.19    8.90
  13   2  -2  127.89    9.30
 -13   2   2  126.89    8.00
  13   2  -2  140.19    9.10
 -13   2   2  137.99    7.50
  12  -2  -2  269.87   12.30
 -12  -2   2  284.77   12.40
  12  -2  -2  253.57    9.20
  12  -2  -2  261.67   11.90
 -12  -2   2  263.67   11.20
 -12  -2   2  271.87   11.60
  12   2  -2  258.17   12.10
 -12   2   2  266.97   10.50
 -12   2   2  269.37   12.60
  12   2  -2  265.07   12.90
  11  -2  -2  998.10   28.70
  11  -2  -2  947.01   28.60
 -11  -2   2  953.40   28.00
 -11  -2   2  921.61   27.40
  11  -2  -2  954.60   25.20
 -11  -2   2  933.61   32.00
 -11  -2   2  951.70   28.20
 -11   2   2  945.61   26.80
  11   2  -2  966.50   29.90
 -11   2   2  976.20   29.70
  11   2  -2  970.10   29.10
 -11   2   2  933.81   25.60
  10  -2  -2  116.49    5.00
  10  -2  -2  121.09    7.10
  10  -2  -2   99.59    6.10
 -10  -2   2  120.89    6.70
 -10  -2   2  109.69    7.20
  10  -2  -2  115.29    7.10
 -10  -2   2  115.59    6.90
 -10  -2   2  118.39    6.70
 -10   2   2  112.69    3.80
 -10   2   2  103.79    4.90
 -10   2   2  113.69    7.50
  10   2  -2  108.89    7.20
  10   2  -2  107.79    7.90
 -10   2   2  112.09    6.10
  -9  -2   2  858.81   25.40
   9  -2  -2  864.21   22.10
   9  -2  -2  809.72   24.20
  -9  -2   2  866.51   24.40
  -9  -2   2  837.32   24.70
  -9  -2   2  873.71   25.30
   9  -2  -2  827.42   25.00
   9  -2  -2  849.91   25.30
  -9  -2   2  839.02   25.70
   9   2  -2  860.61   24.20
   9   2  -2  839.42   25.70
  -9   2   2  887.41   22.40
  -9   2   2  861.31   21.30
  -9   2   2  861.51   28.90
  -9   2   2  847.72   23.90
   9   2  -2  854.61   26.50
   8  -2  -2    1.30    1.90
  -8  -2   2    2.00    1.50
  -8  -2   2    1.50    1.40
  -8  -2   2    1.20    1.60
   8  -2  -2    2.80    1.00
   8  -2  -2    2.30    0.80
   8  -2  -2    1.70    1.50
  -8  -2   2    1.40    1.60
  -8  -2   2    1.00    1.60
  -8   2   2    0.10    1.40
   8   2  -2    3.30    2.20
   8   2  -2    1.80    1.00
   8   2  -2    2.60    1.90
   8   2  -2    0.20    1.40
  -8   2   2    2.40    1.00
  -8   2   2    4.30    2.30
  -8   2   2    2.90    1.10
  -7  -2   2  654.53   18.60
  -7  -2   2  633.84   19.60
  -7  -2   2  640.44   18.70
   7  -2  -2  657.73   19.20
   7  -2  -2  635.64   18.70
   7  -2  -2  641.04   16.50
   7  -2  -2  621.64   19.30
  -7  -2   2  659.53   19.70
  -7   2   2  624.24   18.30
   7   2  -2  650.83   19.20
  -7   2   2  660.63   20.70
   7   2  -2  627.54   19.20
   7   2  -2  655.73   19.20
   7   2  -2  683.33   20.60
  -7   2   2  622.94   16.50
  -7   2   2  642.74   16.80
   7   2  -2  649.34   20.10
   6  -2  -2    8.20    1.80
  -6  -2   2    9.70    2.00
  -6  -2   2   10.80    2.00
  -6  -2   2   15.30    2.60
   6  -2  -2    9.90    2.00
   6  -2  -2   10.60    1.30
  -6  -2   2    8.10    2.20
   6  -2  -2   11.30    2.20
   6   2  -2   11.00    2.20
  -6   2   2   10.80    2.70
  -6   2   2   10.80    1.10
  -6   2   2   14.80    2.20
   6   2  -2   15.70    2.60
  -6   2   2   10.80    1.50
  -6   2   2   12.90    2.10
   6   2  -2    8.30    2.20
   6   2  -2    7.50    2.10
   6   2  -2    9.50    1.80
   6   2  -2   10.10    2.00
   5  -2  -2  134.69    5.90
  -5  -2   2  136.99    6.10
  -5  -2   2  148.09    6.60
   5  -2  -2  142.69    6.40
  -5  -2   2  146.39    6.40
   5  -2  -2  135.89    5.00
   5  -2  -2  142.29    6.00
  -5  -2   2  144.69    5.70
   5  -2  -2  157.28    7.20
  -5   2   2  133.19    5.20
   5   2  -2  143.49    5.50
  -5   2   2  142.09    7.30
  -5   2   2  139.39    3.80
   5   2  -2  130.49    6.70
   5   2  -2  140.09    6.70
  -5   2   2  136.59    6.40
   5   2  -2  132.29    6.10
   5   2  -2  135.49    6.50
  -5   2   2  132.99    5.80
  -5   2   2  134.69    5.90
   4  -2  -2  317.77   10.20
   4  -2  -2  316.97    9.40
   4  -2  -2  315.97   11.50
  -4  -2   2  302.37   10.30
  -4  -2   2  314.27   10.30
  -4  -2   2  320.47   10.60
  -4  -2   2  315.47    9.60
   4  -2  -2  310.77    9.70
  -4  -2   2  315.17   10.60
   4  -2  -2  317.37   10.50
  -4   2   2  314.27   10.50
  -4   2   2  329.37   11.90
   4   2  -2  314.77    9.80
   4   2  -2  316.27   10.30
   4   2  -2  323.07   10.90
  -4   2   2  304.17   10.00
   4   2  -2  314.07   11.00
   4   2  -2  313.77    9.40
   4   2  -2  319.07   10.80
  -4   2   2  319.57    9.90
  -4   2   2  317.67    9.70
  -3  -2   2  803.62   21.70
  -3  -2   2  792.12   21.10
  -3  -2   2  804.72   20.50
  -3  -2   2  822.52   21.80
  -3  -2   2  800.22   21.60
   3  -2  -2  763.02   22.60
   3  -2  -2  798.72   21.40
   3  -2  -2  795.22   20.90
   3  -2  -2  796.12   20.40
   3  -2  -2  814.72   21.50
  -3   2   2  786.92   21.20
   3   2  -2  807.42   22.50
   3   2  -2  805.62   22.00
  -3   2   2  805.92   21.10
   3   2  -2  785.02   20.30
  -3   2   2  787.52   20.50
   3   2  -2  791.62   21.10
  -3   2   2  773.52   21.40
   3   2  -2  802.12   22.20
   3   2  -2  814.32   20.70
   2  -2  -2 3511.25   84.89
   2  -2  -2 3522.25   82.89
  -2  -2   2 3518.85   85.49
  -2  -2   2 3519.55   85.09
  -2  -2   2 3584.44   85.19
   2  -2  -2 3582.44   84.79
  -2  -2   2 3597.64   84.59
   2  -2  -2 3607.64   84.59
   2  -2  -2 3552.74   83.49
   2  -2  -2 3530.65   86.49
  -2   2   2 3586.34   84.59
   2   2  -2 3511.75   84.79
   2   2  -2 3568.94   85.39
  -2   2   2 3590.54   85.19
   2   2  -2 3505.85   83.79
  -2   2   2 3517.85   84.89
   2   2  -2 3616.84   85.89
  -2   2   2 3634.64   83.59
   2   2  -2 3532.45   84.69
  -1  -2   2  317.37   10.10
   1  -2  -2  304.67    9.90
  -1  -2   2  313.67    8.90
   1  -2  -2  308.67    9.30
   1  -2  -2  304.77    9.30
  -1  -2   2  311.97    9.30
  -1  -2   2  319.97    9.70
   1  -2  -2  299.27    9.30
   1  -2  -2  299.47    8.50
  -1  -2   2  316.97    9.80
   1   2  -2  312.17   10.30
  -1   2   2  298.17    8.00
   1   2  -2  309.97   10.30
  -1   2   2  310.57    8.60
  -1   2   2  301.97    9.30
  -1   2   2  312.17   10.10
   1   2  -2  321.17    9.70
   0  -2   2 2392.26   58.69
   0  -2  -2 2404.66   57.89
   0  -2   2 2474.35   58.69
   0  -2  -2 2461.85   58.39
   0  -2  -2 2445.66   57.79
   0  -2  -2 2490.85   58.59
   0  -2   2 2371.46   60.19
   0  -2   2 2329.97   57.79
   0   2   2 2338.27   58.99
   0   2  -2 2453.35   58.19
   0   2   2 2411.36   57.89
   0   2  -2 2411.26   59.69
   0   2  -2 2414.56   59.29
   0   2   2 2411.06   59.39
   0   2  -2 2446.36   59.09
   0   2   2 2443.46   57.79
  -1  -2  -2   78.89    3.90
  -1  -2  -2   68.99    4.00
  -1  -2  -2   75.09    3.30
  -1  -2  -2   76.89    3.60
   1  -2   2   75.89    3.90
  -1  -2  -2   75.99    3.70
   1  -2   2   77.79    4.10
  -1   2  -2   70.69    3.70
   1   2   2   74.29    3.70
  -1   2  -2   70.79    3.70
  -1   2  -2   76.39    4.10
  -1   2  -2   74.69    4.20
   1   2   2   72.69    3.50
   1   2   2   72.99    3.70
   1   2   2   78.29    4.30
   1   2   2   75.59    3.20
   1   2   2   75.09    3.00
  -1   2  -2   70.69    3.30
  -2  -2  -2 1849.02   43.40
   2  -2   2 1989.70   48.30
  -2  -2  -2 1863.31   46.10
   2  -2   2 1860.71   46.00
  -2  -2  -2 1812.02   46.60
   2  -2   2 1881.31   45.90
  -2  -2  -2 1860.91   45.70
  -2   2  -2 1819.32   46.40
   2   2   2 1814.22   45.40
  -2   2  -2 1832.42   45.80
   2   2   2 1862.91   46.10
   2   2   2 1815.42   44.60
  -2   2  -2 1904.91   46.20
   2   2   2 1841.52   46.80
  -2   2  -2 1809.92   46.10
   2   2   2 1833.92   45.70
   2   2   2 1866.61   45.00
   2   2   2 1896.01   47.40
   3  -2   2   10.90    2.00
  -3  -2  -2   13.60    2.00
  -3  -2  -2   11.80    2.10
  -3  -2  -2   14.30    2.10
  -3  -2  -2   12.40    2.20
   3  -2   2    7.90    1.70
  -3  -2  -2   10.30    1.60
  -3  -2  -2   12.70    1.10
   3  -2   2   11.50    1.90
   3   2   2   12.30    2.10
   3   2   2    9.00    0.80
   3   2   2    9.40    2.10
   3   2   2    9.80    1.90
  -3   2  -2    8.30    1.70
   3   2   2   11.40    1.80
  -3   2  -2    7.90    1.70
  -3   2  -2    7.00    1.60
   3   2   2    8.80    1.50
  -3   2  -2    8.10    1.70
   3   2   2    9.50    1.70
   3   2   2   12.00    1.40
   4  -2   2 1361.36   36.20
   4  -2   2 1395.56   35.90
  -4  -2  -2 1370.86   33.60
  -4  -2  -2 1347.87   35.80
  -4  -2  -2 1360.46   36.50
  -4  -2  -2 1292.97   35.80
  -4  -2  -2 1369.26   35.30
   4  -2   2 1403.66   35.60
  -4  -2  -2 1387.96   35.90
   4  -2   2 1385.66   35.60
   4   2   2 1353.46   35.50
  -4   2  -2 1446.16   35.10
  -4   2  -2 1400.36   35.70
   4   2   2 1348.57   35.00
   4   2   2 1380.36   35.30
   4   2   2 1437.46   36.00
  -4   2  -2 1359.06   35.80
   4   2   2 1401.36   36.10
   4   2   2 1394.66   33.40
  -4   2  -2 1375.66   35.70
  -5  -2  -2 2312.67   58.69
   5  -2   2 2386.46   59.69
  -5  -2  -2 2265.97   59.19
  -5  -2  -2 2462.25   59.69
  -5  -2  -2 2386.66   58.79
   5  -2   2 2361.06   58.99
   5  -2   2 2375.06   59.19
   5  -2   2 2366.66   58.99
   5   2   2 2365.76   58.99
   5   2   2 2385.26   58.69
   5   2   2 2349.96   59.59
  -5   2  -2 2374.06   58.89
   5   2   2 2436.76   57.19
  -5   2  -2 2368.36   59.39
  -5   2  -2 2422.16   57.89
   6  -2   2  264.77    9.90
   6  -2   2  259.97    9.80
   6  -2   2  254.97    8.30
   6  -2   2  252.97    9.90
   6  -2   2  259.47    9.90
  -6  -2  -2  249.58    9.60
  -6  -2  -2  243.08    9.90
   6   2   2  251.37    8.90
   6   2   2  244.68    9.80
   6   2   2  240.58   10.00
  -6   2  -2  256.57    9.50
  -6   2  -2  246.98    8.30
  -6   2  -2  253.67    8.50
   6   2   2  246.58    8.60
   7  -2   2 2174.88   55.89
  -7  -2  -2 2142.49   53.89
   7  -2   2 2082.49   53.29
   7  -2   2 2055.39   50.79
  -7  -2  -2 2052.29   52.99
   7  -2   2 2063.09   53.49
   7   2   2 2105.89   51.49
  -7   2  -2 2081.59   51.49
   7   2   2 2064.89   54.09
  -7   2  -2 2072.49   52.79
  -7   2  -2 2107.79   51.29
   7   2   2 2080.59   53.79
   8  -2   2    1.80    2.30
  -8  -2  -2   -0.30    1.80
   8  -2   2    1.80    1.90
  -8  -2  -2    2.00    1.50
  -8   2  -2    1.50    1.30
  -8   2  -2   -0.10    1.30
   8   2   2   -0.90    1.50
  -8   2  -2    0.60    1.70
   8   2   2    0.30    1.40
   8   2   2    1.20    1.10
   8   2   2    0.20    1.80
  -8   2  -2    1.90    1.40
   9  -2   2 1093.89   31.80
  -9  -2  -2 1088.39   34.40
  -9  -2  -2 1138.19   31.40
   9  -2   2 1155.58   31.60
  -9  -2  -2 1080.89   30.00
  -9   2  -2 1126.79   28.80
   9   2   2 1080.19   30.80
  -9   2  -2 1143.79   31.00
   9   2   2 1144.39   28.00
  -9   2  -2 1123.59   31.90
   9   2   2 1149.29   32.50
   9   2   2 1119.59   32.30
  -9   2  -2 1084.29   29.70
 -10  -2  -2  154.68    7.20
 -10  -2  -2  158.48    8.50
  10  -2   2  135.79    7.80
 -10  -2  -2  152.78    8.30
  10  -2   2  137.99    8.10
 -10   2  -2  142.19    5.80
 -10   2  -2  144.69    7.70
  10   2   2  147.89    8.60
  10   2   2  141.99    8.50
 -10   2  -2  145.09    8.00
  11  -2   2  784.82   24.30
 -11  -2  -2  752.52   24.60
  11  -2   2  814.72   25.00
 -11  -2  -2  773.22   22.90
 -11  -2  -2  764.52   24.10
 -11   2  -2  780.92   20.90
 -11   2  -2  785.82   23.70
  11   2   2  791.52   25.50
  11   2   2  781.82   25.00
 -11   2  -2  770.72   26.80
 -12  -2  -2  833.82   25.90
 -12  -2  -2  879.21   26.60
 -12  -2  -2  835.12   24.50
  12  -2   2  823.62   25.70
  12  -2   2  783.82   26.10
 -12   2  -2  831.32   22.00
  12   2   2  831.62   27.10
 -12   2  -2  823.02   25.10
  12   2   2  842.52   26.60
 -12   2  -2  817.02   25.90
  13  -2   2  173.28    9.40
 -13  -2  -2  165.78    9.30
  13  -2   2  161.48    9.60
 -13  -2  -2  174.28    9.70
 -13  -2  -2  162.38    8.40
  13   2   2  161.18   10.00
  13   2   2  167.38   10.00
 -13   2  -2  167.68    8.70
 -13   2  -2  172.28    9.50
 -13   2  -2  159.38    6.30
  14  -2   2  511.35   18.90
  14  -2   2  519.55   19.70
 -14  -2  -2  501.85   17.70
 -14  -2  -2  532.85   19.40
 -14  -2  -2  540.05   19.30
  14   2   2  545.05   19.00
  14   2   2  506.45   20.30
 -14   2  -2  535.85   18.40
 -14   2  -2  545.95   19.30
 -14   2  -2  534.95   14.90
  14   2   2  509.55   19.50
 -15  -2  -2   33.70    5.50
  15  -2   2   30.40    5.20
 -15  -2  -2   38.80    5.50
 -15  -2  -2   29.40    4.40
  15  -2   2   36.00    5.80
 -15   2  -2   38.90    5.70
 -15   2  -2   33.80    2.80
  15   2   2   26.00    5.00
 -15   2  -2   36.60    5.10
  15   2   2   40.00    6.60
  15   2   2   36.50    5.70
 -16  -2  -2  679.13   24.10
  16  -2   2  707.13   25.20
 -16  -2  -2  692.43   24.40
  16  -2   2  728.43   24.60
 -16  -2  -2  728.33   23.00
 -16   2  -2  690.43   18.70
  16   2   2  698.43   23.90
  16   2   2  736.53   26.20
 -16   2  -2  696.73   23.20
 -16   2  -2  712.43   24.20
  16   2   2  690.43   24.50
 -17  -2  -2   -0.90    3.50
 -17  -2  -2    1.10    2.80
  17  -2   2    2.30    4.50
 -17  -2  -2   -0.30    2.90
  17  -2   2    3.10    3.30
 -17   2  -2    0.20    1.40
  17   2   2    5.10    4.60
  17   2   2   -1.40    2.80
 -17   2  -2   -1.80    2.80
  17   2   2   -4.10    3.10
 -17   2  -2   -2.20    2.70
 -18  -2  -2  469.65   19.10
 -18  -2  -2  506.05   18.30
  18  -2   2  496.25   20.40
  18  -2   2  514.45   19.70
 -18  -2  -2  454.95   18.80
 -18   2  -2  485.65   19.10
  18   2   2  487.15   19.00
 -18   2  -2  463.45   12.90
  18   2   2  480.15   19.40
  18   2   2  456.65   20.30
 -18   2  -2  500.85   18.50
 -18   2  -2  452.55   13.10
 -19  -2  -2   20.90    4.50
  19  -2   2   14.90    5.20
  19  -2   2   22.60    5.90
 -19  -2  -2   16.70    4.90
 -19  -2  -2   22.30    4.90
 -19   2  -2    9.00    3.80
  19   2   2   11.40    4.50
 -19   2  -2   12.90    4.50
  19   2   2    9.90    4.60
 -19   2  -2    6.60    3.00
  19   2   2   17.00    4.60
 -20  -2  -2  167.08   12.00
 -20  -2  -2  175.28   11.70
  20  -2   2  178.68   12.10
 -20  -2  -2  175.38   10.30
  20  -2   2  179.98   11.10
 -20   2  -2  174.88   11.30
  20   2   2  168.78   10.80
  20   2   2  182.68   12.00
 -20   2  -2  193.98   10.90
 -20   2  -2  177.18    8.70
  20   2   2  184.18   13.10
 -21  -2  -2   73.19    7.70
  21  -2   2   97.19    9.10
 -21  -2  -2   73.19    8.60
 -21  -2  -2   84.99    8.10
  21  -2   2   91.79    9.40
 -21   2  -2   90.39    5.30
  21   2   2   88.59    9.20
 -21   2  -2   88.19    8.10
 -21   2  -2   87.19    8.60
  21   2   2   90.09    9.80
  21   2   2   94.29    8.60
  22  -2   2   29.80    6.30
 -22  -2  -2   34.80    6.40
 -22  -2  -2   48.40    7.30
 -22  -2  -2   39.60    6.20
  22  -2   2   51.29    7.30
 -22   2  -2   52.59   11.10
  22   2   2   34.70    5.30
 -22   2  -2   43.50    6.80
  22   2   2   41.90    7.10
  22   2   2   44.40    7.40
 -23  -2  -2   64.09    8.10
 -23  -2  -2   51.29    6.80
 -23  -2  -2   54.99    7.70
 -23  -2  -2   56.49    4.60
  23  -2   2   57.39    8.10
  23  -2   2   57.79    7.80
  23   2   2   63.09    7.70
  23   2   2   64.99    8.70
  23   2   2   65.29    8.00
 -23   2  -2   63.79    7.50
 -24  -2  -2   -7.00    4.30
 -24  -2  -2    0.60    3.80
 -24  -2  -2   -1.90    3.70
  24  -2   2   -2.40    3.50
  24  -2   2   -5.80    6.50
  24   2   2   -1.80    4.30
 -24   2  -2   -3.50    3.60
  24   2   2   -0.80    3.80
  24   2   2    5.60    3.60
  24  -3  -2   54.59    8.00
 -24  -3   2   54.99    7.50
  24  -3  -2   61.29    8.20
 -24  -3   2   35.30    6.50
 -24  -3   2   46.00    7.20
 -24   3   2   46.90    6.40
  24   3  -2   49.00    7.60
  24   3  -2   56.49    7.90
  24   3  -2   50.19    8.00
 -23  -3   2   28.50    6.00
  23  -3  -2   38.10    6.50
  23  -3  -2   43.90    7.50
 -23  -3   2   34.50    6.20
 -23  -3   2   31.00    5.90
  23   3  -2   36.80    7.20
  23   3  -2   38.90    7.00
 -23   3   2   21.70    5.00
  23   3  -2   31.70    7.30
 -23   3   2   34.70    6.60
 -22  -3   2  110.49    9.20
  22  -3  -2  104.49   10.00
  22  -3  -2  107.19    9.60
 -22  -3   2   92.49    9.00
 -22  -3   2  106.49    8.90
  22   3  -2  111.99    9.90
 -22   3   2  105.69   10.10
  22   3  -2  104.69   10.20
 -22   3   2   93.29    7.80
  22   3  -2  107.09    9.70
  21  -3  -2   92.19    9.20
 -21  -3   2   80.19    8.10
 -21  -3   2   94.49    8.30
  21  -3  -2   81.19    8.70
 -21  -3   2   80.19    8.20
 -21   3   2   69.79    7.10
  21   3  -2   87.89   10.30
  21   3  -2   98.89    9.90
  21   3  -2   88.29    9.30
 -21   3   2   88.79    9.50
 -21   3   2   79.89    7.20
  20  -3  -2   66.59    8.30
 -20  -3   2   52.79    7.30
 -20  -3   2   64.59    7.60
 -20  -3   2   57.69    6.90
  20  -3  -2   56.89    7.70
  20   3  -2   58.99    7.60
 -20   3   2   58.29    8.00
  20   3  -2   66.99    9.30
  20   3  -2   59.79    8.20
 -20   3   2   56.09    6.10
 -20   3   2   51.99    6.30
  19  -3  -2  279.27   14.30
 -19  -3   2  274.37   14.00
 -19  -3   2  268.87   15.80
 -19  -3   2  268.27   13.70
  19  -3  -2  284.17   15.00
  19   3  -2  294.67   16.10
  19   3  -2  289.27   15.10
 -19   3   2  287.37   13.30
 -19   3   2  265.17   12.40
 -19   3   2  290.77   15.30
  18  -3  -2   22.00    4.70
 -18  -3   2   25.60    5.20
  18  -3  -2   25.00    5.50
 -18  -3   2   20.00    5.20
 -18  -3   2   24.60    5.40
 -18   3   2   19.00    4.40
 -18   3   2   22.40    5.60
  18   3  -2   32.10    6.20
 -18   3   2   26.50    4.60
  18   3  -2   23.20    5.60
 -17  -3   2  726.73   24.50
  17  -3  -2  734.53   25.20
 -17  -3   2  705.13   24.00
  17  -3  -2  691.23   27.80
 -17  -3   2  725.53   24.70
 -17   3   2  694.33   22.80
  17   3  -2  682.73   25.40
 -17   3   2  678.63   24.10
 -17   3   2  703.13   26.10
  17   3  -2  697.23   26.50
 -16  -3   2   32.30    5.40
 -16  -3   2   35.60    5.40
 -16  -3   2   26.50    5.00
  16  -3  -2   23.00    5.10
 -16   3   2   24.20    6.00
 -16   3   2   27.90    4.40
 -16   3   2   22.20    4.70
  16   3  -2   32.00    6.00
  16   3  -2   26.80    5.40
 -15  -3   2  937.81   29.00
 -15  -3   2  946.11   29.60
  15  -3  -2  930.91   30.00
  15  -3  -2  979.70   30.50
 -15  -3   2  945.71   30.10
 -15   3   2  968.00   30.50
  15   3  -2  955.20   32.00
  15   3  -2  941.41   31.10
 -15   3   2  983.60   31.80
 -15   3   2  913.91   30.10
 -14  -3   2   27.90    4.80
  14  -3  -2   29.00    5.20
 -14  -3   2   28.40    4.50
 -14  -3   2   25.00    4.60
  14  -3  -2   18.30    4.50
 -14   3   2   37.50    6.00
  14   3  -2   26.30    5.20
 -14   3   2   28.70    4.20
  14   3  -2   21.90    5.30
 -14   3   2   23.50    4.50
 -13  -3   2  358.96   14.20
  13  -3  -2  370.86   15.20
 -13  -3   2  368.76   14.90
 -13  -3   2  363.16   15.20
  13  -3  -2  385.76   15.20
 -13   3   2  375.56   11.80
 -13   3   2  376.36   14.00
 -13   3   2  381.06   16.60
  13   3  -2  365.16   16.20
  13   3  -2  387.06   17.00
 -13   3   2  378.36   10.30
 -12  -3   2  100.19    6.80
 -12  -3   2   93.69    7.50
 -12  -3   2  118.89    7.90
  12  -3  -2  104.39    7.50
 -12  -3   2  103.99    7.30
  12  -3  -2  104.39    7.40
 -12   3   2  109.59    6.80
  12   3  -2   98.39    7.90
 -12   3   2  113.39    5.00
 -12   3   2  102.99    8.40
  12   3  -2  117.29    8.90
 -12   3   2  110.29    4.60
 -11  -3   2  592.74   20.40
 -11  -3   2  628.74   19.50
  11  -3  -2  581.54   19.80
  11  -3  -2  594.14   20.10
 -11  -3   2  591.24   19.80
 -11  -3   2  600.84   20.70
  11  -3  -2  598.44   15.70
 -11   3   2  607.04   18.90
 -11   3   2  583.54   21.50
  11   3  -2  591.74   21.30
 -11   3   2  591.54   16.30
  11   3  -2  584.04   15.80
  11   3  -2  600.24   21.40
 -11   3   2  581.44   16.20
 -10  -3   2  526.05   18.50
 -10  -3   2  519.65   17.50
  10  -3  -2  507.05   13.80
  10  -3  -2  475.45   16.90
 -10  -3   2  503.85   16.70
 -10  -3   2  496.05   17.60
  10  -3  -2  515.35   17.80
 -10   3   2  510.75   16.60
 -10   3   2  504.95   14.40
 -10   3   2  482.55   13.60
 -10   3   2  489.05   18.80
  10   3  -2  514.45   18.60
  10   3  -2  478.65   14.50
  10   3  -2  505.25   18.70
  -9  -3   2    2.60    2.40
   9  -3  -2    1.70    2.10
  -9  -3   2    6.40    2.30
   9  -3  -2    1.70    2.10
  -9  -3   2    4.40    2.50
  -9   3   2    2.80    2.40
  -9   3   2    4.70    1.10
   9   3  -2   -0.60    2.20
  -9   3   2    3.40    1.80
   9   3  -2    2.40    2.20
   9   3  -2    2.60    2.60
  -9   3   2    4.20    1.60
   9   3  -2    2.20    1.50
   8  -3  -2 1644.64   42.80
   8  -3  -2 1601.44   40.00
   8  -3  -2 1544.15   42.10
  -8  -3   2 1654.73   42.10
   8  -3  -2 1568.24   43.00
  -8  -3   2 1691.33   43.90
  -8  -3   2 1610.84   42.80
  -8   3   2 1590.54   42.20
   8   3  -2 1600.54   43.50
  -8   3   2 1625.94   40.80
   8   3  -2 1617.74   44.20
  -8   3   2 1609.74   45.20
  -8   3   2 1615.14   38.50
   8   3  -2 1635.14   44.30
   7  -3  -2  118.39    6.20
  -7  -3   2  118.19    6.10
  -7  -3   2  119.69    7.00
  -7  -3   2  131.59    6.70
   7  -3  -2  126.09    6.70
   7  -3  -2  130.99    5.40
   7  -3  -2  120.19    6.90
   7   3  -2  118.89    5.80
   7   3  -2  116.69    7.10
   7   3  -2  119.99    7.40
  -7   3   2  117.79    5.70
   7   3  -2  124.59    7.40
  -7   3   2  125.69    6.50
   6  -3  -2 1084.89   28.70
  -6  -3   2 1104.09   29.40
  -6  -3   2 1137.79   31.20
   6  -3  -2 1107.29   30.60
   6  -3  -2 1115.59   30.50
  -6  -3   2 1098.79   30.00
   6  -3  -2 1136.19   29.50
   6   3  -2 1116.89   31.30
   6   3  -2 1123.69   32.10
  -6   3   2 1108.39   29.90
  -6   3   2 1106.09   29.90
   6   3  -2 1080.59   28.90
   6   3  -2 1072.19   31.30
  -6   3   2 1117.39   29.40
  -5  -3   2  600.24   17.20
  -5  -3   2  591.44   18.50
  -5  -3   2  608.44   17.60
   5  -3  -2  592.14   18.10
   5  -3  -2  592.64   16.90
   5  -3  -2  580.84   16.90
   5   3  -2  600.64   19.20
   5   3  -2  588.54   18.80
  -5   3   2  587.24   17.70
   5   3  -2  580.64   16.60
   5   3  -2  578.94   16.70
   5   3  -2  609.74   18.70
  -5   3   2  618.74   17.70
  -5   3   2  598.24   17.30
   4  -3  -2  575.64   17.60
  -4  -3   2  608.74   18.30
   4  -3  -2  600.94   17.10
  -4  -3   2  565.94   16.90
  -4  -3   2  585.64   16.70
   4  -3  -2  589.64   17.60
   4  -3  -2  594.44   16.30
  -4   3   2  589.34   16.50
  -4   3   2  587.84   17.60
   4   3  -2  588.84   16.40
  -4   3   2  591.34   14.40
  -4   3   2  590.34   17.50
   4   3  -2  602.54   18.50
   4   3  -2  569.64   18.70
   3  -3  -2 2352.66   57.89
  -3  -3   2 2311.37   58.49
  -3  -3   2 2308.37   57.19
  -3  -3   2 2332.67   58.09
   3  -3  -2 2328.87   57.99
   3  -3  -2 2311.47   57.79
   3  -3  -2 2344.17   56.39
  -3  -3   2 2320.37   56.99
   3   3  -2 2351.86   58.79
   3   3  -2 2369.46   59.59
  -3   3   2 2325.07   57.99
  -3   3   2 2424.16   58.69
   3   3  -2 2230.38   56.69
  -3   3   2 2423.76   55.39
  -3   3   2 2342.87   56.49
   2  -3  -2  557.14   16.30
  -2  -3   2  572.14   17.10
  -2  -3   2  591.84   16.50
   2  -3  -2  569.54   16.50
  -2  -3   2  561.34   15.80
   2  -3  -2  549.05   14.50
  -2  -3   2  588.64   16.80
   2  -3  -2  544.25   16.70
  -2   3   2  570.84   17.50
   2   3  -2  566.34   18.00
  -2   3   2  560.84   14.90
  -2   3   2  565.24   16.50
  -2   3   2  549.54   14.80
   2   3  -2  518.05   16.30
   2   3  -2  571.24   17.00
  -1  -3   2 3805.72   90.59
  -1  -3   2 3853.21   91.99
   1  -3  -2 3832.92   91.39
   1  -3  -2 3761.52   90.99
   1  -3  -2 3781.02   89.69
  -1  -3   2 3939.61   91.59
   1  -3  -2 3711.83   91.89
  -1  -3   2 3680.23   91.39
  -1  -3   2 3700.43   90.59
   1  -3  -2 3684.43   91.19
   1   3  -2 3923.11   92.59
  -1   3   2 3773.92   89.09
  -1   3   2 3665.13   89.89
   1   3  -2 3872.71   91.49
  -1   3   2 3829.12   92.59
  -1   3   2 3714.23   90.89
   1   3  -2 3940.01   93.09
   0  -3  -2    3.70    1.10
   0  -3  -2    2.60    1.10
   0  -3   2    1.60    1.10
   0  -3  -2    3.10    1.40
   0  -3   2    1.20    1.40
   0  -3  -2    1.50    1.50
   0  -3   2    0.70    1.40
   0  -3   2    3.20    1.70
   0   3  -2    2.70    1.90
   0   3  -2    2.30    1.30
   0   3   2    3.60    1.70
   0   3   2    1.10    1.10
   0   3   2    1.00    1.20
   1  -3   2 2161.58   53.09
   1  -3   2 2070.09   52.99
  -1  -3  -2 2111.29   52.79
  -1  -3  -2 2151.28   52.09
  -1  -3  -2 2190.98   53.19
  -1  -3  -2 2125.99   52.19
   1   3   2 2067.79   51.79
  -1   3  -2 2133.89   53.99
   1   3   2 2134.89   52.59
  -1   3  -2 2120.59   53.79
  -1   3  -2 2145.19   51.99
  -1   3  -2 2096.99   52.39
   1   3   2 2072.79   54.29
  -2  -3  -2  225.58    8.40
  -2  -3  -2  234.18    8.80
  -2  -3  -2  210.08    7.70
   2  -3   2  208.78    8.60
   2  -3   2  219.18    8.60
   2  -3   2  216.18    8.70
  -2  -3  -2  215.08    8.10
   2   3   2  219.88    9.50
  -2   3  -2  216.78    8.00
   2   3   2  229.78    8.60
  -2   3  -2  220.78    9.20
  -2   3  -2  219.78    9.00
   2   3   2  221.08    7.40
   2   3   2  209.68    7.40
  -2   3  -2  219.88    7.40
   3  -3   2 1424.46   37.10
   3  -3   2 1399.76   36.50
  -3  -3  -2 1461.15   37.40
  -3  -3  -2 1388.56   36.50
  -3  -3  -2 1419.96   34.00
   3  -3   2 1394.26   36.50
   3  -3   2 1392.86   37.40
   3   3   2 1399.26   35.30
  -3   3  -2 1413.96   37.60
   3   3   2 1397.36   38.20
   3   3   2 1413.86   38.70
   3   3   2 1435.56   37.30
   3   3   2 1402.26   35.80
  -3   3  -2 1446.66   37.30
  -3   3  -2 1392.96   36.50
  -3   3  -2 1410.66   35.00
   4  -3   2  613.74   18.10
  -4  -3  -2  627.54   16.10
   4  -3   2  614.04   18.40
  -4  -3  -2  671.93   18.80
   4  -3   2  630.24   19.50
  -4  -3  -2  617.74   19.20
   4  -3   2  603.74   18.80
   4   3   2  630.94   18.20
  -4   3  -2  611.14   19.20
  -4   3  -2  618.34   18.50
   4   3   2  643.74   20.10
  -4   3  -2  620.34   18.80
   4   3   2  617.74   17.30
   4   3   2  633.34   19.30
   4   3   2  650.03   20.10
  -5  -3  -2  915.91   26.00
   5  -3   2  880.51   25.30
  -5  -3  -2  897.41   25.10
   5  -3   2  870.31   24.10
   5  -3   2  892.41   25.00
  -5  -3  -2  897.81   22.70
  -5   3  -2  889.31   25.60
  -5   3  -2  938.31   25.10
   5   3   2  862.31   25.80
   5   3   2  884.91   22.10
   5   3   2  896.21   26.30
   5   3   2  865.41   23.70
   5   3   2  889.41   26.10
   5   3   2  900.71   25.00
  -6  -3  -2  378.46   12.90
   6  -3   2  348.77   11.50
  -6  -3  -2  357.46   13.50
   6  -3   2  351.66   12.70
   6  -3   2  374.86   13.20
  -6  -3  -2  367.46   11.00
  -6   3  -2  367.76   13.20
  -6   3  -2  350.06   12.20
   6   3   2  355.76   13.10
   6   3   2  357.56   12.80
   6   3   2  365.36   10.40
   7  -3   2    8.20    2.20
  -7  -3  -2    9.80    2.70
   7  -3   2   10.10    2.60
   7  -3   2    9.70    1.90
  -7  -3  -2    8.80    2.90
   7   3   2   11.70    2.60
   7   3   2   11.00    2.30
  -7   3  -2   13.00    2.70
   7   3   2   10.70    1.80
  -7   3  -2   15.20    3.00
   7   3   2    6.90    2.60
  -7   3  -2   10.10    1.80
   8  -3   2  523.05   17.20
  -8  -3  -2  495.35   17.70
  -8  -3  -2  506.55   17.10
   8  -3   2  500.55   15.00
   8  -3   2  508.65   17.30
   8   3   2  522.75   16.50
   8   3   2  520.75   15.20
   8   3   2  516.25   19.40
  -8   3  -2  519.65   15.00
   8   3   2  517.75   18.30
  -8   3  -2  506.05   17.00
  -8   3  -2  520.55   15.90
  -9  -3  -2   38.70    4.90
   9  -3   2   29.60    4.20
   9  -3   2   34.60    2.90
  -9  -3  -2   32.70    4.80
   9  -3   2   37.50    4.80
  -9   3  -2   30.80    4.30
   9   3   2   30.30    3.40
   9   3   2   35.60    5.00
  -9   3  -2   34.30    3.40
   9   3   2   37.00    5.20
  -9   3  -2   29.50    3.00
   9   3   2   30.90    3.30
 -10  -3  -2  408.56   15.10
  10  -3   2  402.06   15.20
  10  -3   2  397.46   15.10
 -10  -3  -2  417.36   16.10
  10   3   2  392.16   17.60
 -10   3  -2  400.56   13.00
  10   3   2  399.06   12.70
 -10   3  -2  413.86   14.90
 -10   3  -2  401.96   13.00
  10   3   2  407.86   15.90
  10   3   2  397.46   16.20
 -11  -3  -2   84.09    6.70
 -11  -3  -2   77.29    5.60
  11  -3   2   83.99    6.50
 -11  -3  -2   83.59    7.00
  11  -3   2   90.09    6.70
 -11   3  -2   77.39    4.80
  11   3   2   79.19    7.30
 -11   3  -2   87.99    6.50
  11   3   2   81.49    7.00
  11   3   2   81.09    4.20
 -12  -3  -2  536.15   19.60
 -12  -3  -2  513.35   17.70
  12  -3   2  506.15   18.80
  12  -3   2  545.85   19.50
 -12  -3  -2  528.85   18.90
 -12   3  -2  535.65   18.40
  12   3   2  527.85   20.00
  12   3   2  552.14   20.40
 -12   3  -2  555.94   16.10
  12   3   2  549.54   14.30
 -13  -3  -2  589.84   19.80
  13  -3   2  603.64   21.10
 -13  -3  -2  599.24   21.00
  13  -3   2  600.34   21.50
 -13  -3  -2  623.84   21.90
  13   3   2  639.44   22.60
 -13   3  -2  621.84   20.60
  13   3   2  610.94   22.50
 -13   3  -2  614.94   17.70
 -14  -3  -2   71.39    6.70
 -14  -3  -2   56.49    6.90
  14  -3   2   63.29    6.60
 -14  -3  -2   61.99    5.80
  14  -3   2   65.59    6.60
 -14   3  -2   62.79    6.20
 -14   3  -2   59.49    4.20
  14   3   2   67.69    7.60
  14   3   2   68.19    7.30
  15  -3   2  625.44   21.90
  15  -3   2  606.44   22.00
 -15  -3  -2  626.04   21.90
 -15  -3  -2  574.44   22.00
 -15  -3  -2  581.84   20.00
 -15   3  -2  589.64   20.60
 -15   3  -2  590.64   17.00
  15   3   2  578.54   22.50
 -16  -3  -2    4.60    3.90
 -16  -3  -2    7.60    3.60
  16  -3   2    8.40    4.10
  16  -3   2    9.60    5.10
 -16  -3  -2    3.40    3.50
 -16   3  -2    7.10    3.40
  16   3   2    7.20    4.40
 -16   3  -2    7.10    1.80
  17  -3   2  397.36   17.10
  17  -3   2  384.46   17.00
 -17  -3  -2  405.56   15.60
 -17  -3  -2  391.26   16.80
 -17  -3  -2  381.86   16.70
 -17   3  -2  384.06   15.90
  17   3   2  390.16   16.40
 -17   3  -2  371.26   11.50
  17   3   2  386.06   18.20
  17   3   2  384.76   17.70
  18  -3   2   84.09    8.90
 -18  -3  -2  107.09    8.90
  18  -3   2   99.69    8.60
 -18  -3  -2  102.39    7.80
 -18  -3  -2   98.99    8.90
  18   3   2   85.39    9.10
 -18   3  -2   84.09    4.10
  18   3   2  112.89   10.30
 -18   3  -2  100.09    8.00
  19  -3   2  527.15   21.00
  19  -3   2  536.45   21.50
 -19  -3  -2  508.55   19.20
 -19  -3  -2  512.65   20.80
 -19   3  -2  525.75   19.80
  19   3   2  548.65   22.00
 -19   3  -2  524.05   19.60
  19   3   2  513.85   20.40
  19   3   2  556.44   23.00
  20  -3   2  188.48   12.40
 -20  -3  -2  174.48   11.30
 -20  -3  -2  188.88   12.00
 -20  -3  -2  173.68   10.50
  20  -3   2  160.98   11.40
 -20   3  -2  164.58   10.10
 -20   3  -2  169.88   10.50
  20   3   2  179.28   12.00
  20   3   2  165.38   10.60
  20   3   2  179.58   13.00
 -21  -3  -2  154.48   11.10
  21  -3   2  201.88   12.40
 -21  -3  -2  164.58   12.70
  21  -3   2  182.08   12.40
 -21  -3  -2  191.58   11.70
  21   3   2  201.18   12.40
 -21   3  -2  186.38   11.10
  21   3   2  186.98   13.10
  21   3   2  190.68   11.60
 -21   3  -2  153.88    9.90
 -22  -3  -2  227.38   13.40
  22  -3   2  199.08   13.20
 -22  -3  -2  217.28   12.00
 -22  -3  -2  230.68   13.30
  22  -3   2  240.38   13.30
 -22   3  -2  184.48   10.50
 -22   3  -2  239.48   15.20
  22   3   2  233.38   13.90
  22   3   2  233.98   13.00
  22   3   2  233.68   14.80
 -23  -3  -2    6.80    3.80
 -23  -3  -2   12.60    5.00
  23  -3   2    7.00    5.50
  23  -3   2    6.70    7.30
 -23  -3  -2    2.70    3.90
  23   3   2   10.00    7.90
 -23   3  -2    5.70    4.40
  23   3   2    9.10    4.70
  23   3   2    7.80    5.00
 -23  -4   2  187.38   12.10
  23  -4  -2  192.58   12.40
  23  -4  -2  208.48   12.90
 -23  -4   2  197.38   11.90
 -23  -4   2  184.68   12.60
  23   4  -2  228.48   21.10
 -23   4   2  216.88   11.90
  23   4  -2  216.98   13.10
  23   4  -2  191.88   21.20
 -22  -4   2   -1.30    3.40
  22  -4  -2    0.80    4.20
 -22  -4   2   -3.50    3.20
 -22  -4   2   -0.10    4.00
  22  -4  -2   -1.00    4.50
  22   4  -2   -1.20    4.40
 -22   4   2   -4.50    4.30
 -22   4   2   -2.30    3.90
  22   4  -2   -1.90    4.40
  22   4  -2   -1.20    3.90
 -21  -4   2  157.78   11.20
 -21  -4   2  158.58   10.60
  21  -4  -2  160.78   11.50
 -21  -4   2  160.28   11.30
  21  -4  -2  164.88   11.70
  21   4  -2  163.68   11.20
 -21   4   2  142.69    9.60
 -21   4   2  154.98   10.30
  21   4  -2  165.68   12.80
  21   4  -2  178.08   13.50
  20  -4  -2   16.60    4.50
 -20  -4   2   14.20    4.90
 -20  -4   2    8.80    4.50
 -20  -4   2   15.60    4.80
  20  -4  -2   10.20    4.70
  20   4  -2   13.10    5.10
 -20   4   2    7.30    4.70
 -20   4   2   15.00    4.00
  20   4  -2   21.50    6.20
  19  -4  -2  114.29    9.60
 -19  -4   2  119.39   10.00
 -19  -4   2  114.79    9.30
  19  -4  -2  123.39    9.40
 -19  -4   2  112.69    9.40
  19   4  -2  126.79   11.40
  19   4  -2  116.79   10.00
 -19   4   2  107.09    9.40
 -19   4   2  102.19    8.00
 -18  -4   2   66.79    7.60
  18  -4  -2   57.09    7.30
  18  -4  -2   69.29    7.90
 -18  -4   2   61.59    7.30
 -18  -4   2   54.99    7.50
  18   4  -2   53.89    7.60
 -18   4   2   60.39    6.90
  18   4  -2   61.69    8.70
 -18   4   2   52.29    7.20
 -17  -4   2   29.30    6.50
 -17  -4   2   35.00    5.90
  17  -4  -2   30.00    5.70
 -17  -4   2   31.70    5.60
  17  -4  -2   31.50    5.50
 -17   4   2   33.10    6.40
  17   4  -2   24.40    6.00
  17   4  -2   36.70    6.80
 -17   4   2   26.00    4.80
  16  -4  -2   96.19    9.00
 -16  -4   2  107.99    8.60
  16  -4  -2   97.49    8.40
 -16  -4   2  100.39    9.00
 -16  -4   2  110.19    8.50
  16   4  -2  121.89   10.40
 -16   4   2  101.19    9.90
  16   4  -2   98.09    9.80
 -16   4   2  111.49    8.10
 -16   4   2   96.79    5.10
 -15  -4   2  116.99    8.90
  15  -4  -2  130.69   11.10
 -15  -4   2  123.09    9.40
 -15  -4   2  125.89    8.70
  15  -4  -2  122.79    8.70
 -15   4   2  127.59    8.30
 -15   4   2  130.59   10.00
 -15   4   2  119.49    5.20
  15   4  -2  122.69   10.00
 -14  -4   2  111.89    9.10
  14  -4  -2  117.09    8.20
 -14  -4   2  139.79    9.10
  14  -4  -2  114.09    8.70
 -14  -4   2  120.09    8.20
 -14   4   2  116.59    5.10
 -14   4   2   98.39    5.80
 -14   4   2  114.59   10.70
  14   4  -2  109.69    9.20
  14   4  -2  116.59    9.40
  13  -4  -2  437.16   16.60
 -13  -4   2  430.96   17.50
 -13  -4   2  433.76   16.80
  13  -4  -2  417.96   17.00
 -13  -4   2  429.36   16.90
 -13  -4   2  427.36   16.20
  13   4  -2  447.86   18.60
  13   4  -2  434.76   12.50
 -13   4   2  433.86   13.30
  13   4  -2  450.75   18.60
 -13   4   2  452.45   16.40
 -13   4   2  429.86   11.90
  12  -4  -2   42.30    5.60
 -12  -4   2   47.10    5.80
 -12  -4   2   40.70    5.80
  12  -4  -2   44.70    5.30
 -12  -4   2   49.00    5.40
  12  -4  -2   33.60    3.10
 -12  -4   2   47.40    5.50
 -12   4   2   42.80    2.30
  12   4  -2   41.00    3.70
 -12   4   2   48.80    4.00
 -12   4   2   47.90    5.50
  12   4  -2   38.60    6.40
  12   4  -2   40.50    6.00
  11  -4  -2 1061.99   28.50
  11  -4  -2 1109.29   32.90
 -11  -4   2 1065.69   33.10
 -11  -4   2 1111.19   32.20
 -11  -4   2 1109.09   31.60
  11  -4  -2 1127.49   31.80
  11   4  -2 1106.49   34.30
 -11   4   2 1091.39   31.50
  11   4  -2 1114.69   33.10
  11   4  -2 1083.79   30.10
  11   4  -2 1090.69   34.00
 -11   4   2 1118.19   29.70
  10  -4  -2   17.50    2.50
  10  -4  -2   17.00    3.50
 -10  -4   2   23.70    3.90
 -10  -4   2   22.40    4.50
  10  -4  -2   22.20    3.60
 -10  -4   2   22.80    3.80
 -10   4   2   17.30    3.00
  10   4  -2   18.40    4.30
  10   4  -2   18.00    4.20
  10   4  -2   21.30    3.40
 -10   4   2   27.00    4.20
  10   4  -2   22.80    4.30
  -9  -4   2 3239.58   80.29
   9  -4  -2 3282.97   81.29
   9  -4  -2 3209.98   79.79
  -9  -4   2 3177.38   79.79
  -9  -4   2 3209.78   82.09
  -9   4   2 3288.77   79.19
   9   4  -2 3131.69   82.69
  -9   4   2 3168.58   80.09
   9   4  -2 3162.98   82.29
   9   4  -2 3247.38   82.49
   8  -4  -2   94.69    6.70
  -8  -4   2  105.09    6.40
  -8  -4   2  104.59    6.20
   8  -4  -2   95.59    5.80
  -8  -4   2  112.79    7.60
   8   4  -2  105.39    7.50
   8   4  -2   99.89    7.30
   8   4  -2   93.99    7.30
  -8   4   2   95.49    6.10
  -8   4   2   98.99    6.00
   7  -4  -2 2121.89   54.79
  -7  -4   2 2090.59   53.99
  -7  -4   2 2099.39   55.59
   7  -4  -2 2133.79   53.19
  -7  -4   2 2100.79   53.69
   7   4  -2 2031.80   55.99
  -7   4   2 2113.39   54.19
   7   4  -2 2149.08   55.69
   7   4  -2 2072.89   55.99
  -7   4   2 2102.49   53.89
   6  -4  -2   20.50    3.30
  -6  -4   2   25.40    3.40
  -6  -4   2   25.70    3.30
  -6  -4   2   28.00    4.40
   6  -4  -2   21.70    2.80
   6  -4  -2   20.00    3.60
   6   4  -2   21.30    3.80
   6   4  -2   25.40    4.40
  -6   4   2   28.50    3.90
  -6   4   2   27.30    3.80
   6   4  -2   24.40    4.20
   5  -4  -2  821.52   24.20
   5  -4  -2  841.82   24.40
  -5  -4   2  827.32   23.20
  -5  -4   2  843.22   27.40
  -5  -4   2  799.52   23.10
   5  -4  -2  810.52   22.40
  -5   4   2  803.42   24.00
  -5   4   2  856.21   23.00
   5   4  -2  833.22   25.30
  -5   4   2  825.62   24.40
  -5   4   2  804.52   20.10
   5   4  -2  804.72   24.50
   5   4  -2  807.72   25.90
  -4  -4   2  142.59    6.70
   4  -4  -2  144.79    7.20
   4  -4  -2  144.79   10.50
  -4  -4   2  146.49    8.00
  -4  -4   2  125.99    6.30
   4  -4  -2  143.99    6.10
  -4   4   2  145.69    7.30
   4   4  -2  146.59    8.80
  -4   4   2  161.58    7.90
  -4   4   2  144.59    6.10
  -4   4   2  150.38    5.00
   3  -4  -2  794.12   22.90
  -3  -4   2  774.52   21.70
   3  -4  -2  768.12   22.40
  -3  -4   2  763.72   21.80
  -3  -4   2  782.22   23.60
   3  -4  -2  776.52   19.70
  -3  -4   2  767.42   22.80
  -3   4   2  795.72   20.30
   3   4  -2  813.62   23.60
  -3   4   2  770.32   23.70
  -3   4   2  763.02   20.70
   3   4  -2  759.92   24.50
  -2  -4   2   89.09    5.60
   2  -4  -2   88.39    6.60
   2  -4  -2   93.19    4.00
  -2  -4   2   91.99    6.10
   2  -4  -2   78.79    5.10
   2  -4  -2   87.69    5.60
  -2  -4   2   96.19    5.10
  -2   4   2   84.99    4.30
  -2   4   2   93.09    6.50
   2   4  -2   84.99    6.50
   2   4  -2   87.69    5.60
  -2   4   2   91.39    4.10
  -1  -4   2   55.19    4.90
   1  -4  -2   46.50    4.00
   1  -4  -2   50.09    3.20
  -1  -4   2   53.19    4.50
   1  -4  -2   51.09    4.20
  -1  -4   2   56.59    4.20
  -1   4   2   53.29    3.60
   1   4  -2   46.60    8.00
   1   4  -2   53.39    4.30
  -1   4   2   48.00    5.30
  -1   4   2   54.19    3.00
   0  -4  -2  381.76   12.70
   0  -4  -2  374.26   11.90
   0  -4  -2  446.36   18.30
   0  -4  -2  377.46   13.20
   0  -4  -2  381.66   14.30
   0  -4   2  383.16   13.80
   0  -4   2  387.26   13.30
   0   4   2  378.46   14.50
   0   4  -2  384.36   12.80
   0   4   2  369.76   12.30
   0   4  -2  382.16   14.50
   0   4   2  351.76   10.80
   1  -4   2  287.27   11.20
  -1  -4  -2  290.07   11.10
  -1  -4  -2  291.87   10.50
   1  -4   2  289.47   11.60
   1   4   2  291.07   10.60
  -1   4  -2  293.57   12.20
  -1   4  -2  296.07   10.30
  -1   4  -2  295.57   10.20
  -2  -4  -2  282.27   10.50
  -2  -4  -2  312.17   12.10
  -2  -4  -2  316.27   11.40
   2   4   2  300.97   12.80
   2   4   2  286.27    9.80
   2   4   2  285.07   11.10
  -2   4  -2  323.27   12.70
  -2   4  -2  289.87   12.00
  -2   4  -2  307.27   10.60
  -2   4  -2  324.47   10.40
   3  -4   2  491.65   16.50
  -3  -4  -2  489.95   13.40
  -3  -4  -2  515.25   17.00
  -3  -4  -2  483.25   15.40
  -3  -4  -2  493.95   16.00
   3   4   2  480.75   14.90
  -3   4  -2  513.55   17.20
  -3   4  -2  492.05   14.50
   3   4   2  517.75   16.60
  -3   4  -2  494.55   17.10
   3   4   2  505.95   18.00
   4  -4   2    3.20    2.10
   4  -4   2    5.40    2.10
  -4  -4  -2    4.50    1.30
  -4  -4  -2    4.20    2.20
  -4  -4  -2    3.40    2.20
   4   4   2    3.30    2.60
  -4   4  -2    5.30    2.80
   4   4   2    2.20    1.80
  -4   4  -2    3.90    1.50
   4   4   2    4.00    1.60
  -4   4  -2    5.40    2.60
   4   4   2    4.90    2.70
  -5  -4  -2 1617.54   42.70
  -5  -4  -2 1667.63   44.00
   5  -4   2 1614.14   42.30
   5  -4   2 1625.84   43.10
  -5  -4  -2 1629.24   39.50
   5   4   2 1586.64   42.10
   5   4   2 1624.24   43.80
  -5   4  -2 1645.24   43.70
  -5   4  -2 1599.94   39.90
   5   4   2 1548.74   44.60
   5   4   2 1638.54   44.90
  -5   4  -2 1569.54   43.00
  -6  -4  -2   92.19    6.30
  -6  -4  -2   97.39    7.00
   6  -4   2  105.19    6.30
  -6  -4  -2   96.99    4.40
   6  -4   2  102.69    6.70
   6   4   2   97.79    7.10
   6   4   2   99.79    7.20
  -6   4  -2  109.59    6.60
  -6   4  -2  107.19    6.90
   6   4   2   93.89    6.10
   6   4   2   98.09    6.90
  -6   4  -2  103.89    4.40
  -7  -4  -2 1632.64   41.10
  -7  -4  -2 1623.64   44.00
  -7  -4  -2 1679.63   45.60
   7  -4   2 1649.93   44.50
   7  -4   2 1673.53   44.00
  -7   4  -2 1657.33   44.70
   7   4   2 1649.13   44.30
   7   4   2 1685.43   45.50
  -7   4  -2 1673.23   43.90
   7   4   2 1617.64   45.40
   8  -4   2   -1.20    2.10
  -8  -4  -2    1.60    2.80
   8  -4   2   -0.60    1.90
  -8  -4  -2    2.90    2.70
  -8   4  -2    2.80    2.60
   8   4   2    0.50    2.00
   8   4   2    0.70    1.10
   8   4   2    0.60    2.80
  -8   4  -2    1.90    1.30
  -8   4  -2    1.00    1.90
   8   4   2    0.40    2.00
   9  -4   2  607.84   20.40
  -9  -4  -2  615.14   21.40
  -9  -4  -2  598.34   20.00
   9  -4   2  615.84   19.90
  -9   4  -2  587.74   18.80
   9   4   2  619.04   21.60
   9   4   2  597.24   16.80
   9   4   2  587.44   20.40
   9   4   2  633.24   20.00
  -9   4  -2  604.44   20.30
  -9   4  -2  565.04   16.90
  10  -4   2   36.30    5.10
 -10  -4  -2   43.30    6.10
  10  -4   2   40.70    5.10
 -10  -4  -2   44.00    5.20
  10   4   2   41.90    5.80
  10   4   2   37.00    3.30
  10   4   2   45.60    4.60
 -10   4  -2   42.10    4.40
 -10   4  -2   39.40    5.00
  10   4   2   44.60    5.60
 -10   4  -2   35.40    3.30
 -11  -4  -2 1132.39   33.30
  11  -4   2 1195.48   33.90
 -11  -4  -2 1126.29   34.50
  11  -4   2 1099.09   33.00
 -11   4  -2 1165.08   33.50
  11   4   2 1140.19   31.20
  11   4   2 1139.29   35.10
  11   4   2 1117.99   34.20
 -11   4  -2 1145.09   31.20
 -11   4  -2 1075.99   29.70
  12  -4   2    6.00    3.30
 -12  -4  -2    5.40    3.30
 -12  -4  -2    5.30    4.00
 -12  -4  -2    4.60    2.90
  12  -4   2    1.70    3.00
 -12   4  -2    1.50    2.10
  12   4   2    2.60    3.30
  12   4   2   -2.00    2.50
 -12   4  -2    5.60    2.70
  12   4   2    1.70    1.50
 -13  -4  -2  400.76   17.20
  13  -4   2  401.96   16.20
 -13  -4  -2  391.66   15.10
  13  -4   2  415.76   16.50
 -13  -4  -2  402.56   16.10
  13   4   2  408.06   17.20
 -13   4  -2  383.66   15.60
 -13   4  -2  407.46   13.60
  13   4   2  386.96   12.20
  13   4   2  391.96   17.40
  14  -4   2  154.68   10.20
  14  -4   2  165.78   10.20
 -14  -4  -2  186.28   10.50
 -14  -4  -2  181.08   11.20
 -14  -4  -2  173.08    9.40
 -14   4  -2  165.68    7.70
  14   4   2  159.98   11.10
 -14   4  -2  175.58   10.10
  14   4   2  152.18   10.70
 -15  -4  -2   32.50    6.40
 -15  -4  -2   22.20    4.50
  15  -4   2   35.20    6.10
  15  -4   2   23.50    5.20
 -15  -4  -2   24.00    4.90
  15   4   2   16.10    4.70
 -15   4  -2   25.70    3.40
  15   4   2   28.90    5.70
 -15   4  -2   30.60    5.20
  16  -4   2   76.79    7.80
 -16  -4  -2   78.39    8.60
  16  -4   2   79.59    7.70
 -16  -4  -2   74.19    6.90
 -16  -4  -2   81.39    8.10
 -16   4  -2   76.39    7.30
 -16   4  -2   68.99    4.90
  16   4   2   83.09    8.50
  16   4   2   73.79   10.70
  17  -4   2   -0.20    3.80
 -17  -4  -2    3.60    3.20
 -17  -4  -2   -3.50    2.90
 -17  -4  -2    5.30    4.60
  17  -4   2    0.90    3.50
 -17   4  -2    1.40    3.00
  17   4   2    5.10    4.10
 -17   4  -2    1.00    1.80
  17   4   2    2.90    3.80
  18  -4   2   88.29    8.90
 -18  -4  -2   86.99    7.80
  18  -4   2   83.29    8.70
 -18  -4  -2   97.19    8.30
 -18  -4  -2   99.79    9.30
  18   4   2   97.39    9.40
 -18   4  -2   85.79    7.90
 -18   4  -2   80.69    4.70
  18   4   2   94.59    9.00
 -19  -4  -2   92.19    8.20
  19  -4   2  106.29    9.20
  19  -4   2  118.99   10.10
 -19  -4  -2  117.59   10.10
 -19  -4  -2  126.69    9.60
  19   4   2   92.89   10.00
  19   4   2  124.29   10.40
  19   4   2  117.99    9.10
 -19   4  -2  111.69    9.00
  20  -4   2    6.70    4.00
 -20  -4  -2    7.80    4.50
 -20  -4  -2    5.40    4.00
 -20  -4  -2   12.60    4.00
  20  -4   2    6.70    4.40
  20   4   2    8.90    5.10
 -20   4  -2   -0.50    4.40
  20   4   2    5.60    3.50
 -20   4  -2    8.20    4.20
  20   4   2   11.80    5.90
  21  -4   2  298.07   15.10
 -21  -4  -2  308.57   15.40
 -21  -4  -2  301.07   16.00
 -21  -4  -2  289.27   14.10
  21  -4   2  311.77   15.70
  21   4   2  322.87   17.00
 -21   4  -2  294.77   14.30
  21   4   2  310.47   15.40
 -21   4  -2  266.67   14.20
  21   4   2  312.87   17.10
  22  -4   2   -1.30    4.30
 -22  -4  -2    0.40    4.30
  22  -4   2    3.00    4.60
 -22  -4  -2   -0.30    3.20
 -22  -4  -2    2.40    3.80
  22   4   2    5.80    5.10
 -22   4  -2   -5.00    4.30
  22   4   2    3.20    4.10
  22   4   2    1.00    4.90
 -22   4  -2   -2.00    4.10
 -23  -4  -2  235.08   14.00
 -23  -4  -2  262.07   16.90
 -23  -4  -2  230.78   12.70
  23  -4   2  241.78   14.00
  23  -4   2  264.37   14.80
  23   4   2  234.98   13.50
  23   4   2  258.17   15.50
 -23   4  -2  243.18   13.10
  23   4   2  279.77   15.40
 -22  -5   2    0.20    3.40
 -22  -5   2    2.70    3.80
 -22  -5   2    2.00    4.30
  22  -5  -2    2.60    4.40
  22  -5  -2    1.80    4.00
  22   5  -2    3.90    5.60
 -22   5   2   -4.80    3.90
  22   5  -2    2.50    4.90
 -22   5   2  -13.10    5.00
 -21  -5   2  155.18   10.70
 -21  -5   2  156.48   10.90
  21  -5  -2  158.98   11.70
  21  -5  -2  161.88   11.10
 -21  -5   2  143.79   11.50
 -21   5   2  145.59   12.60
  21   5  -2  129.49   12.10
  21   5  -2  155.08   12.70
 -21   5   2  146.19   10.00
 -20  -5   2    2.30    3.40
  20  -5  -2    7.80    4.50
  20  -5  -2   -1.00    3.80
 -20  -5   2    3.60    3.80
 -20  -5   2    1.20    4.10
  20   5  -2    3.20    5.40
  20   5  -2    2.30    4.30
 -20   5   2    0.90    4.70
 -20   5   2    2.10    3.70
 -19  -5   2  192.68   11.30
 -19  -5   2  190.18   12.50
 -19  -5   2  187.88   11.80
  19  -5  -2  175.08   12.10
  19  -5  -2  175.78   11.40
 -19   5   2  182.78   10.50
  19   5  -2  167.88   12.90
  19   5  -2  185.08   13.50
 -19   5   2  192.68   13.70
 -18  -5   2   -3.50    4.00
  18  -5  -2   -3.30    4.20
  18  -5  -2    1.40    3.90
 -18  -5   2   -0.30    3.00
 -18  -5   2   -2.70    3.70
 -18   5   2    3.70    3.30
 -18   5   2   -7.00    3.50
  18   5  -2    3.40    4.60
  18   5  -2    3.30    4.20
 -17  -5   2  730.13   26.20
  17  -5  -2  691.43   25.10
  17  -5  -2  692.53   24.50
 -17  -5   2  689.63   25.10
 -17  -5   2  692.83   24.20
 -17   5   2  719.33   23.90
  17   5  -2  740.03   27.90
  17   5  -2  696.23   27.10
 -17   5   2  741.53   28.20
 -16  -5   2   17.90    5.30
  16  -5  -2   13.20    4.10
 -16  -5   2    7.70    7.00
  16  -5  -2   11.60    4.50
 -16  -5   2   23.90    5.70
 -16   5   2   15.50    5.70
  16   5  -2   20.50    6.50
 -16   5   2   10.50    3.70
  16   5  -2   11.40    4.50
  15  -5  -2  517.95   20.30
 -15  -5   2  553.94   20.40
  15  -5  -2  550.74   19.70
 -15  -5   2  539.75   19.60
 -15  -5   2  533.05   21.20
  15   5  -2  560.64   32.90
 -15   5   2  517.55   19.00
 -15   5   2  518.75   22.80
  15   5  -2  516.45   21.90
 -15   5   2  526.35   15.90
 -14  -5   2   20.30    4.50
 -14  -5   2   25.70    5.90
 -14  -5   2   26.00    5.00
  14  -5  -2   21.10    5.00
  14  -5  -2   19.60    4.30
 -14   5   2   14.50    3.40
  14   5  -2   24.60    5.70
  14   5  -2   20.20    5.60
  14   5  -2   20.50    3.00
 -14   5   2   21.10    3.00
 -13  -5   2  356.56   15.50
 -13  -5   2  343.77   14.50
 -13  -5   2  367.56   15.00
  13  -5  -2  360.76   14.60
  13  -5  -2  367.46   15.90
 -13  -5   2  367.06   16.40
 -13   5   2  384.36   13.00
  13   5  -2  389.86   17.80
  13   5  -2  345.37   13.00
  13   5  -2  365.96   17.00
 -13   5   2  364.56   14.70
 -12  -5   2    2.20    2.70
 -12  -5   2    6.30    4.00
  12  -5  -2    4.90    3.80
 -12  -5   2    7.10    3.20
  12  -5  -2    7.00    3.10
 -12   5   2    4.60    2.60
  12   5  -2   -2.00    3.20
  12   5  -2    2.60    2.20
  12   5  -2    7.00    4.10
  12   5  -2    3.90    3.20
  11  -5  -2  208.78    9.90
 -11  -5   2  195.78   11.60
  11  -5  -2  180.18   10.30
 -11  -5   2  200.48    9.80
 -11  -5   2  198.88    9.90
 -11   5   2  189.88   10.00
 -11   5   2  195.98    9.20
  11   5  -2  199.28   11.80
  11   5  -2  193.88    9.80
  11   5  -2  184.58   11.10
  11   5  -2  200.68   11.70
 -10  -5   2   31.20    5.40
 -10  -5   2   35.10    4.70
  10  -5  -2   29.80    4.00
 -10  -5   2   36.70    4.60
  10  -5  -2   32.10    4.80
  10   5  -2   29.70    5.70
  10   5  -2   31.60    4.80
  10   5  -2   30.40    5.70
  10   5  -2   34.60    5.60
 -10   5   2   26.10    4.40
 -10   5   2   37.60    4.60
  -9  -5   2   47.60    6.30
  -9  -5   2   36.60    4.40
   9  -5  -2   32.80    4.00
   9  -5  -2   36.30    5.00
  -9  -5   2   44.20    5.00
   9   5  -2   43.60    6.40
   9   5  -2   40.60    5.80
   9   5  -2   43.60    5.60
  -9   5   2   33.80    4.40
   8  -5  -2   59.09    6.00
  -8  -5   2   49.40    6.30
  -8  -5   2   62.59    5.50
  -8  -5   2   61.79    4.80
  -8   5   2   51.79    5.80
   8   5  -2   47.00    5.70
   8   5  -2   49.00    6.70
   8   5  -2   70.39    7.10
  -8   5   2   53.89    5.40
  -7  -5   2  196.98    8.90
  -7  -5   2  203.58   10.80
   7  -5  -2  192.08    8.40
  -7  -5   2  193.68    9.20
   7  -5  -2  208.08   10.10
  -7   5   2  193.18    9.80
   7   5  -2  192.68   10.80
   7   5  -2  205.28   10.40
  -7   5   2  199.98    9.80
   7   5  -2  190.28   11.30
  -6  -5   2    0.20    2.10
   6  -5  -2    1.70    1.90
   6  -5  -2   -0.10    2.10
  -6  -5   2    1.20    2.00
  -6  -5   2    1.30    1.70
   6   5  -2    1.00    1.60
  -6   5   2    1.50    2.20
   6   5  -2    1.00    2.60
  -6   5   2   -0.50    1.70
  -6   5   2   -0.70    0.70
   6   5  -2    0.20    2.70
  -5  -5   2  111.49    6.20
   5  -5  -2  110.39    6.90
  -5  -5   2  102.39    7.40
  -5  -5   2  111.19    6.50
   5   5  -2  108.89    8.10
  -5   5   2  104.79    6.30
  -5   5   2  113.99    7.60
  -5   5   2  109.49    4.20
   5   5  -2  104.89    7.60
  -4  -5   2   47.10    4.30
   4  -5  -2   50.39    4.80
  -4  -5   2   39.30    4.00
  -4  -5   2   50.89    6.10
  -4   5   2   44.40    2.90
  -4   5   2   54.39    6.20
   4   5  -2   44.70    6.30
   4   5  -2   38.70    5.00
  -4   5   2   39.20    3.50
   3  -5  -2 1400.96   38.50
   3  -5  -2 1335.17   34.40
   3  -5  -2 1393.86   38.00
  -3  -5   2 1395.16   38.40
  -3  -5   2 1410.56   39.30
  -3  -5   2 1363.56   36.70
  -3   5   2 1474.35   40.10
  -3   5   2 1360.36   35.40
  -3   5   2 1404.06   35.40
   3   5  -2 1405.36   38.80
   3   5  -2 1389.26   40.70
  -2  -5   2   60.79    6.00
  -2  -5   2   59.79    5.60
   2  -5  -2   55.39    3.40
   2  -5  -2   61.19    5.30
   2  -5  -2   64.39    5.30
  -2   5   2   71.99    6.60
  -2   5   2   62.89    3.70
  -2   5   2   61.49    4.10
   2   5  -2   52.29    6.20
   2   5  -2   50.59    4.90
  -1  -5   2 1965.50   51.69
   1  -5  -2 1988.70   51.09
   1  -5  -2 1956.10   49.40
  -1  -5   2 1928.71   50.59
   1  -5  -2 1929.41   50.79
   1  -5  -2 1926.91   49.99
  -1   5   2 1769.82   50.09
   1   5  -2 1921.01   52.69
   1   5  -2 1922.11   50.19
  -1   5   2 1901.31   52.29
  -1   5   2 1926.51   48.60
   0  -5  -2    0.60    2.30
   0  -5  -2   -1.90    2.00
   0  -5   2    0.60    2.20
   0  -5   2    0.60    2.20
   0  -5  -2   -0.60    2.20
   0  -5   2    0.60    2.30
   0   5   2   -1.70    1.30
   0   5  -2    3.10    2.50
   0   5  -2   -2.70    1.80
   0   5   2    2.40    1.80
   0   5   2   -1.10    2.40
  -1  -5  -2 2247.58   57.79
   1  -5   2 2135.39   57.89
  -1  -5  -2 2251.17   57.19
   1  -5   2 2203.38   57.19
  -1  -5  -2 2160.58   56.39
  -1   5  -2 2193.58   55.89
   1   5   2 2225.88   56.39
  -1   5  -2 2245.68   59.39
   1   5   2 2195.78   59.29
  -2  -5  -2   34.70    4.60
  -2  -5  -2   22.20    3.50
   2  -5   2   30.20    4.30
  -2  -5  -2   32.20    4.40
   2  -5   2   23.10    4.20
   2   5   2   27.20    2.90
   2   5   2   30.40    4.30
  -2   5  -2   27.90    3.60
   2   5   2   25.20    5.00
  -2   5  -2   28.00    5.10
  -3  -5  -2 1303.47   37.10
  -3  -5  -2 1312.67   36.50
  -3  -5  -2 1324.87   38.20
   3  -5   2 1385.66   37.80
  -3  -5  -2 1348.07   34.10
  -3   5  -2 1374.46   39.20
  -3   5  -2 1392.86   38.80
   3   5   2 1367.66   35.70
   3   5   2 1404.76   37.80
  -3   5  -2 1377.16   35.60
   3   5   2 1383.86   40.10
   4  -5   2   39.70    5.00
  -4  -5  -2   31.00    4.90
  -4  -5  -2   32.90    4.40
  -4  -5  -2   36.30    2.80
  -4   5  -2   42.00    5.60
   4   5   2   29.30    4.10
   4   5   2   37.30    5.90
  -4   5  -2   33.90    4.70
  -4   5  -2   34.70    3.40
   4   5   2   32.00    3.90
   4   5   2   29.60    5.30
   5  -5   2  765.82   24.00
  -5  -5  -2  734.63   23.20
  -5  -5  -2  759.12   19.90
  -5  -5  -2  762.02   24.60
  -5   5  -2  767.92   24.60
   5   5   2  762.42   22.50
  -5   5  -2  747.83   20.70
   5   5   2  737.53   26.10
   5   5   2  749.42   24.20
   5   5   2  753.62   25.70
  -5   5  -2  762.82   24.50
   6  -5   2   30.80    4.70
  -6  -5  -2   24.20    4.40
  -6  -5  -2   32.50    2.60
   6  -5   2   27.10    3.80
  -6  -5  -2   28.80    4.20
   6   5   2   29.80    4.10
  -6   5  -2   33.80    3.00
   6   5   2   23.70    4.70
   6   5   2   37.40    5.40
  -6   5  -2   32.50    4.60
  -6   5  -2   34.80    5.20
   6   5   2   23.50    4.90
  -7  -5  -2   21.00    2.40
   7  -5   2   27.10    4.60
  -7  -5  -2   28.70    4.90
   7  -5   2   18.20    3.60
  -7  -5  -2   24.20    4.10
   7   5   2   20.40    4.20
  -7   5  -2   22.70    4.50
   7   5   2   23.90    4.50
  -7   5  -2   22.30    2.40
   7   5   2   32.60    6.10
   7   5   2   25.70    3.90
  -7   5  -2   20.60    4.00
  -8  -5  -2    8.00    2.80
  -8  -5  -2    9.40    1.80
  -8  -5  -2   14.30    4.30
   8  -5   2   16.90    4.30
   8  -5   2   14.70    3.40
  -8   5  -2   12.30    2.00
   8   5   2   10.10    3.80
  -8   5  -2   11.80    3.10
  -8   5  -2   14.20    4.00
   8   5   2   10.30    3.20
   8   5   2    8.40    3.80
   9  -5   2  288.57   13.00
  -9  -5  -2  290.77   12.70
  -9  -5  -2  295.27   13.80
   9  -5   2  286.37   12.20
   9   5   2  289.27   14.00
  -9   5  -2  269.27    9.20
   9   5   2  283.37   12.60
  -9   5  -2  271.37   12.70
  -9   5  -2  277.57    8.90
  -9   5  -2  282.07   12.10
 -10  -5  -2   64.59    6.50
  10  -5   2   66.49    6.10
 -10  -5  -2   74.99    7.80
  10  -5   2   66.19    6.60
  10   5   2   62.49    6.60
 -10   5  -2   64.09    3.50
 -10   5  -2   65.89    5.70
  10   5   2   47.80    5.90
 -10   5  -2   63.99    4.10
 -10   5  -2   62.09    6.60
  10   5   2   60.29    7.00
  11  -5   2  614.94   20.90
 -11  -5  -2  632.84   21.60
  11  -5   2  588.34   21.20
 -11  -5  -2  629.24   22.90
  11   5   2  646.04   23.40
 -11   5  -2  608.34   21.30
  11   5   2  627.24   22.00
 -11   5  -2  551.84   16.90
  11   5   2  607.14   20.60
 -11   5  -2  616.14   20.20
 -12  -5  -2  197.28   10.60
  12  -5   2  191.48   10.90
  12  -5   2  184.88   10.20
 -12  -5  -2  188.48   11.70
  12   5   2  185.88   11.20
 -12   5  -2  186.88   10.50
  12   5   2  197.48   12.00
  12   5   2  166.28    8.90
 -12   5  -2  163.18    8.90
 -12   5  -2  159.28    6.90
 -13  -5  -2  855.51   29.00
  13  -5   2  843.82   27.10
  13  -5   2  848.12   30.10
 -13  -5  -2  868.31   27.60
  13   5   2  866.61   28.60
 -13   5  -2  814.62   25.00
 -13   5  -2  799.22   22.70
  13   5   2  850.01   32.30
 -13   5  -2  818.12   27.00
  13   5   2  830.52   24.70
  14  -5   2    0.90    3.20
 -14  -5  -2    4.80    3.30
  14  -5   2    1.70    3.80
 -14  -5  -2    5.50    3.20
 -14  -5  -2    5.40    4.50
  14   5   2    6.60    3.80
 -14   5  -2    5.60    3.90
 -14   5  -2   -3.30    2.50
  14   5   2    0.90    1.80
  14   5   2    2.50    3.90
 -15  -5  -2  550.44   20.40
 -15  -5  -2  557.94   22.50
  15  -5   2  647.54   30.80
 -15  -5  -2  569.44   21.60
  15  -5   2  609.94   22.00
  15   5   2  585.44   22.80
  15   5   2  566.94   16.00
 -15   5  -2  593.84   18.60
  15   5   2  543.95   22.90
 -15   5  -2  588.54   21.30
 -16  -5  -2   26.90    5.00
 -16  -5  -2   29.50    6.40
 -16  -5  -2   25.40    4.90
  16  -5   2   28.60    5.50
  16  -5   2   25.20    5.60
 -16   5  -2   28.70    5.80
  16   5   2   17.80    5.60
  16   5   2   26.30    5.50
  17  -5   2  243.78   12.90
 -17  -5  -2  231.08   12.10
  17  -5   2  253.37   13.30
 -17  -5  -2  233.38   14.20
 -17  -5  -2  230.98   13.10
 -17   5  -2  229.28   12.60
  17   5   2  257.67   14.60
 -17   5  -2  214.88    9.40
  17   5   2  236.98   14.40
  18  -5   2   46.30    7.10
  18  -5   2   41.90    6.80
 -18  -5  -2   51.59    7.90
 -18  -5  -2   45.70    6.70
 -18  -5  -2   53.79    6.90
 -18   5  -2   39.20    6.30
  18   5   2   45.10    7.30
 -18   5  -2   42.80    3.90
  18   5   2   33.50    6.40
  19  -5   2  253.57   14.20
 -19  -5  -2  267.67   14.30
 -19  -5  -2  247.58   14.60
 -19  -5  -2  266.57   13.20
  19  -5   2  266.67   14.50
  19   5   2  260.87   15.30
 -19   5  -2  270.37   14.00
  19   5   2  280.87   15.80
 -20  -5  -2    5.10    5.50
  20  -5   2    7.40    4.60
  20  -5   2    6.30    4.20
 -20  -5  -2    2.90    3.90
 -20  -5  -2    8.30    4.30
  20   5   2    3.10    4.30
 -20   5  -2    1.20    3.40
  20   5   2    3.00    4.00
  20   5   2    5.60    4.40
 -20   5  -2    1.70    4.50
 -21  -5  -2   40.30    7.00
  21  -5   2   53.89    7.50
 -21  -5  -2   40.70    6.30
  21  -5   2   43.60    8.00
 -21  -5  -2   54.29    6.90
  21   5   2   41.00    6.80
  21   5   2   36.00    6.50
  21   5   2   44.00    7.40
 -21   5  -2   40.80    6.50
 -22  -5  -2   -1.90    2.90
  22  -5   2    2.20    4.40
 -22  -5  -2   -2.90    5.90
 -22  -5  -2    1.80    4.10
 -22   5  -2   -1.30    4.80
  22   5   2   -0.50    6.20
 -22   5  -2    2.40    3.80
  22   5   2   -9.70    4.00
  22   5   2    5.60    3.70
 -21  -6   2  139.99   10.70
 -21  -6   2  110.39   10.40
 -21  -6   2  163.08   11.20
  21  -6  -2  154.78   10.80
  21  -6  -2  152.88   11.30
 -21   6   2  136.29   10.60
  21   6  -2  169.58   13.60
 -21   6   2  132.49   12.70
  21   6  -2  146.19   12.50
 -20  -6   2   17.50    6.20
  20  -6  -2   28.90    7.10
  20  -6  -2   34.30    6.00
 -20  -6   2   31.50    6.30
 -20  -6   2   33.30    6.00
  20   6  -2   18.40    6.50
  20   6  -2   27.20    7.90
 -20   6   2   25.60    7.30
 -20   6   2   28.00    5.20
 -19  -6   2  140.59   11.30
 -19  -6   2  128.59    9.60
 -19  -6   2  129.09   10.50
  19  -6  -2  129.89    9.80
  19  -6  -2  121.39   10.20
 -19   6   2  136.59   13.10
  19   6  -2  139.99   11.70
 -19   6   2  119.99    9.30
  19   6  -2  153.18   12.50
  18  -6  -2   54.99    7.50
  18  -6  -2   78.79    8.10
 -18  -6   2   78.39    8.10
 -18  -6   2   67.99    7.70
 -18  -6   2   59.19    8.20
 -18   6   2   76.19   10.70
  18   6  -2   62.69    8.90
 -18   6   2   60.89    7.10
  18   6  -2   58.49    8.60
  17  -6  -2   19.30    4.40
 -17  -6   2   19.80    4.70
 -17  -6   2   17.30    5.70
 -17  -6   2   15.50    4.30
  17  -6  -2    9.30    4.80
 -17   6   2   10.20    3.80
  17   6  -2   23.20    6.40
  17   6  -2   14.10    5.90
 -17   6   2   10.40    4.90
 -16  -6   2   88.19    8.70
 -16  -6   2  103.29    8.40
  16  -6  -2   85.89    8.50
  16  -6  -2  101.59    9.00
 -16  -6   2  104.59    9.40
  16   6  -2  107.39   10.30
 -16   6   2  100.49   11.40
 -16   6   2   95.79    8.20
  16   6  -2   90.29    9.10
 -15  -6   2   59.69    7.60
  15  -6  -2   56.59    6.60
 -15  -6   2   47.00    7.70
  15  -6  -2   54.09    7.40
  15   6  -2   55.29    8.00
  15   6  -2   45.90    4.80
  15   6  -2   55.89    8.00
 -15   6   2   53.99    7.50
 -15   6   2   54.59    6.80
  14  -6  -2   34.10    4.90
  14  -6  -2   16.80    4.90
 -14  -6   2   32.80    5.70
 -14  -6   2   28.60    5.10
 -14  -6   2   31.50    6.30
  14   6  -2   14.90    3.60
  14   6  -2   18.60    6.10
  14   6  -2   21.90    6.70
 -14   6   2   26.30    5.00
 -14   6   2   23.60    3.90
  13  -6  -2  297.07   13.00
 -13  -6   2  296.27   15.30
  13  -6  -2  302.67   14.40
 -13  -6   2  304.97   12.70
 -13  -6   2  297.57   13.60
  13   6  -2  314.47   15.70
  13   6  -2  302.87   17.80
 -13   6   2  319.97   13.80
 -13   6   2  301.57   12.50
  13   6  -2  304.07   15.90
  12  -6  -2    2.00    3.00
 -12  -6   2    2.10    2.70
 -12  -6   2    7.50    3.40
  12  -6  -2    3.10    3.40
 -12  -6   2   -1.20    4.00
  12   6  -2    1.50    3.80
  12   6  -2    0.80    3.60
 -12   6   2    0.00    2.70
 -12   6   2   -1.80    2.70
  12   6  -2   -1.90    4.10
  12   6  -2   -2.40    2.50
 -11  -6   2  692.43   22.20
  11  -6  -2  709.13   24.10
 -11  -6   2  669.43   22.80
  11  -6  -2  706.23   22.10
 -11  -6   2  718.63   25.50
  11   6  -2  687.33   25.90
  11   6  -2  684.73   25.80
 -11   6   2  672.23   22.50
 -11   6   2  731.63   23.60
  11   6  -2  691.13   24.90
  11   6  -2  687.13   24.10
 -10  -6   2    5.50    2.50
  10  -6  -2    3.50    2.60
 -10  -6   2    4.60    3.50
  10  -6  -2    1.20    3.10
 -10  -6   2    4.40    3.30
  10   6  -2    1.10    3.00
 -10   6   2   -0.50    2.80
 -10   6   2    1.20    2.80
  10   6  -2    0.90    3.60
  10   6  -2    1.70    3.30
  10   6  -2   -1.60    3.10
  -9  -6   2  988.30   29.10
   9  -6  -2  992.40   28.00
  -9  -6   2  938.31   31.20
   9  -6  -2  974.80   30.10
  -9  -6   2  961.60   28.10
  -9   6   2  985.50   29.80
  -9   6   2  985.80   29.90
   9   6  -2  932.91   31.50
   9   6  -2  965.80   32.50
   9   6  -2  938.51   30.60
   8  -6  -2   58.59    5.10
  -8  -6   2   72.99    7.80
  -8  -6   2   68.59    6.30
   8  -6  -2   68.99    7.10
  -8  -6   2   67.99    5.60
   8   6  -2   53.19    7.80
   8   6  -2   64.69    6.70
  -8   6   2   68.89    6.70
  -8   6   2   70.99    6.40
   8   6  -2   54.39    7.30
  -7  -6   2  802.72   24.50
  -7  -6   2  785.52   23.50
  -7  -6   2  789.22   26.70
   7  -6  -2  781.82   25.20
   7   6  -2  784.02   27.70
   7   6  -2  798.12   26.90
   7   6  -2  749.42   25.30
  -7   6   2  788.92   25.90
   6  -6  -2    4.40    3.00
  -6  -6   2    6.90    3.40
  -6  -6   2   -1.60    2.30
  -6  -6   2    1.90    2.00
  -6   6   2    3.60    3.30
   6   6  -2    2.50    3.20
  -6   6   2   -0.50    1.10
   6   6  -2    3.40    2.20
   6   6  -2    2.00    2.50
  -5  -6   2  792.02   23.80
   5  -6  -2  812.52   25.80
   5  -6  -2  835.72   25.80
  -5  -6   2  823.72   27.20
  -5  -6   2  835.82   25.00
   5   6  -2  795.92   25.40
  -5   6   2  809.72   27.00
   5   6  -2  827.82   26.80
   5   6  -2  819.02   28.60
  -5   6   2  821.12   21.60
   4  -6  -2   32.80    5.00
  -4  -6   2   31.90    4.60
   4  -6  -2   42.40    5.40
  -4  -6   2   31.30    4.00
  -4  -6   2   41.80    6.00
   4   6  -2   30.20    4.90
  -4   6   2   37.40    5.80
   4   6  -2   34.00    6.80
  -4   6   2   34.80    3.30
  -3  -6   2  312.77   11.80
   3  -6  -2  302.17   12.90
  -3  -6   2  316.57   12.70
  -3  -6   2  315.47   14.50
  -3  -6   2  330.27   13.50
   3  -6  -2  314.97   13.60
  -3   6   2  323.27   10.90
  -3   6   2  283.27   10.40
   3   6  -2  312.77   13.50
  -3   6   2  321.97   14.70
  -2  -6   2  133.69    9.00
  -2  -6   2  127.79    8.30
   2  -6  -2  115.89    8.20
   2  -6  -2  119.59    8.30
  -2  -6   2  128.69    7.70
   2  -6  -2  118.59    7.80
   2   6  -2  154.18   10.40
  -2   6   2  115.89    5.60
  -2   6   2  123.79    8.90
  -2   6   2  120.49    6.50
   2   6  -2  143.89    8.40
  -1  -6   2  204.48   11.10
   1  -6  -2  195.38   10.40
   1  -6  -2  171.18    9.80
   1  -6  -2  191.38    9.50
  -1  -6   2  194.28    9.70
  -1  -6   2  187.48    9.90
  -1   6   2  189.88    8.50
  -1   6   2  181.68   10.90
   1   6  -2  206.58   12.00
  -1   6   2  177.98    7.10
   1   6  -2  201.98    9.90
   0  -6   2  114.19    7.60
   0  -6   2   90.59    8.10
   0  -6  -2  107.99    7.50
   0  -6  -2  110.89    7.30
   0  -6  -2  109.89    8.20
   0  -6   2  111.59    7.50
   0   6   2   90.69    4.80
   0   6  -2  104.89    7.00
   0   6  -2  100.49    9.00
   0   6   2  106.29    6.80
   0   6   2  100.99    8.40
   1  -6   2   38.40    5.30
  -1  -6  -2   28.60    4.60
  -1  -6  -2   30.00    4.90
  -1  -6  -2   39.70    5.50
   1  -6   2   38.70    5.00
   1  -6   2   30.30    5.30
   1   6   2   42.10    5.00
   1   6   2   27.80    5.70
  -1   6  -2   24.60    5.00
   1   6   2   31.20    3.00
  -2  -6  -2   32.70    5.20
  -2  -6  -2   30.20    4.80
   2  -6   2   27.00    5.10
   2  -6   2   32.70    5.30
  -2  -6  -2   28.50    4.40
   2   6   2   22.10    4.20
   2   6   2   22.90    4.80
  -2   6  -2   28.80    3.70
  -2   6  -2   23.40    4.80
   2   6   2   28.20    3.40
   3  -6   2  232.78   11.90
  -3  -6  -2  252.77   12.50
   3  -6   2  252.17   11.80
  -3  -6  -2  250.37    8.80
  -3  -6  -2  262.77   11.80
  -3  -6  -2  257.17   11.30
  -3   6  -2  256.77   10.10
   3   6   2  250.37   11.60
  -3   6  -2  261.47   13.10
   3   6   2  244.88   13.40
   3   6   2  260.87   10.00
  -4  -6  -2  389.36   16.60
  -4  -6  -2  410.46   12.40
   4  -6   2  417.06   15.90
  -4  -6  -2  402.26   15.50
  -4   6  -2  412.76   17.10
   4   6   2  388.06   17.70
   4   6   2  436.86   16.40
   4   6   2  414.76   19.00
  -4   6  -2  400.06   13.40
   4   6   2  411.96   14.20
  -5  -6  -2  725.63   24.60
  -5  -6  -2  719.83   23.20
   5  -6   2  678.93   23.00
  -5  -6  -2  694.03   19.00
   5   6   2  721.13   23.80
   5   6   2  696.23   25.80
  -5   6  -2  691.13   20.10
  -5   6  -2  703.53   24.30
   5   6   2  693.83   21.60
   5   6   2  714.03   26.60
  -5   6  -2  702.13   24.10
   6  -6   2  228.78   11.70
  -6  -6  -2  235.48   11.60
  -6  -6  -2  231.58   12.40
  -6  -6  -2  227.18    7.80
   6   6   2  245.88   12.40
   6   6   2  230.38   13.10
  -6   6  -2  237.08   12.20
   6   6   2  234.28   13.80
   6   6   2  221.58   12.00
  -6   6  -2  251.87   12.60
  -6   6  -2  229.58    8.70
  -7  -6  -2 1137.79   29.30
   7  -6   2 1188.28   34.80
  -7  -6  -2 1179.48   36.10
  -7  -6  -2 1161.78   34.30
   7   6   2 1182.48   37.30
   7   6   2 1158.68   35.60
   7   6   2 1125.09   33.30
  -7   6  -2 1145.09   30.30
   7   6   2 1157.88   37.30
  -7   6  -2 1203.68   35.30
  -7   6  -2 1190.08   35.40
  -8  -6  -2    0.10    2.80
  -8  -6  -2   -1.50    1.20
   8  -6   2    0.30    2.50
  -8  -6  -2   -0.50    3.50
   8  -6   2   -0.30    2.80
  -8   6  -2   -1.00    2.80
   8   6   2    1.30    3.10
   8   6   2   -5.30    1.80
  -8   6  -2    0.50    2.70
  -8   6  -2    0.30    1.30
   8   6   2    5.10    2.70
  -9  -6  -2 1163.78   35.80
   9  -6   2 1151.08   33.00
   9  -6   2 1158.08   34.40
  -9  -6  -2 1124.89   33.90
   9   6   2 1142.89   33.70
   9   6   2 1177.18   36.20
  -9   6  -2 1132.19   34.40
   9   6   2 1107.19   35.40
  -9   6  -2 1055.79   28.80
  -9   6  -2 1109.19   28.80
  -9   6  -2 1138.49   34.00
  10  -6   2    2.20    3.40
 -10  -6  -2    6.30    3.90
  10  -6   2    1.80    2.80
 -10  -6  -2    1.10    2.60
  10   6   2    2.30    2.90
 -10   6  -2    3.80    2.50
  10   6   2    0.70    3.10
  10   6   2    3.30    4.00
 -10   6  -2   -0.50    1.60
 -10   6  -2    0.60    3.10
 -10   6  -2   -1.20    1.30
 -11  -6  -2  321.47   15.90
  11  -6   2  337.67   15.00
  11  -6   2  354.16   14.30
 -11  -6  -2  335.67   15.00
 -11   6  -2  357.06   14.90
 -11   6  -2  315.37    9.70
  11   6   2  303.57   14.40
 -11   6  -2  320.87   13.90
  11   6   2  322.07   15.00
  12  -6   2   18.20    5.20
 -12  -6  -2   14.20    4.60
 -12  -6  -2   11.70    4.80
  12  -6   2   16.70    4.30
 -12   6  -2   13.60    1.90
  12   6   2   11.30    3.90
 -12   6  -2   14.20    4.10
  12   6   2   13.50    4.30
  12   6   2    8.40    4.90
 -12   6  -2    9.30    4.00
 -13  -6  -2  146.79   10.40
  13  -6   2  142.09    9.40
 -13  -6  -2  122.89   10.50
  13  -6   2  151.18   10.20
  13   6   2  138.59    8.50
 -13   6  -2  158.78   10.30
 -13   6  -2  133.19    5.10
  13   6   2  151.08   11.50
 -13   6  -2  149.29    8.80
  13   6   2  131.59   10.30
 -14  -6  -2   62.29    7.30
  14  -6   2   75.49    7.70
 -14  -6  -2   64.69    8.40
  14  -6   2   74.39    8.30
 -14   6  -2   62.69    4.30
 -14   6  -2   70.99    7.30
  14   6   2   75.49    7.10
  14   6   2   53.49    7.10
  14   6   2   69.59    8.80
 -14   6  -2   63.19    3.30
 -14   6  -2   78.29    6.50
  15  -6   2    0.20    2.90
 -15  -6  -2    2.30    3.40
 -15  -6  -2    4.00    4.10
  15  -6   2    4.10    3.20
 -15  -6  -2   -4.10    3.80
  15   6   2   -0.10    2.20
 -15   6  -2    4.60    3.80
  15   6   2    1.90    3.50
 -15   6  -2    5.80    3.20
 -15   6  -2    1.50    1.30
  15   6   2    4.00    3.80
 -16  -6  -2    6.80    4.00
  16  -6   2    4.80    4.50
 -16  -6  -2    3.10    3.90
 -16  -6  -2    6.90    5.10
  16  -6   2    9.20    4.50
 -16   6  -2    4.30    3.60
 -16   6  -2    6.60    2.80
  16   6   2    7.60    5.00
  16   6   2   -2.10    3.70
 -17  -6  -2   29.00    5.70
  17  -6   2   26.00    5.30
 -17  -6  -2   24.80    5.20
 -17  -6  -2   21.30    5.40
  17  -6   2   22.40    5.30
 -17   6  -2   16.20    4.70
  17   6   2   27.40    6.80
  17   6   2   19.90    5.40
 -17   6  -2   20.30    3.80
 -18  -6  -2   69.59    8.90
 -18  -6  -2   78.09    7.80
  18  -6   2   62.59    7.40
 -18  -6  -2   90.89    8.80
  18  -6   2   59.29    7.60
 -18   6  -2   64.69    5.90
  18   6   2   78.89    9.40
  18   6   2   70.39    9.70
 -18   6  -2   84.29    8.40
  19  -6   2   50.69    7.00
 -19  -6  -2   35.50    6.10
  19  -6   2   46.00    7.00
 -19  -6  -2   61.69    8.20
 -19  -6  -2   40.90    6.30
 -19   6  -2   42.40    7.20
  19   6   2   52.39    7.90
  19   6   2   48.00    7.80
 -20  -6  -2   66.89    7.30
 -20  -6  -2   69.89    8.30
 -20  -6  -2   65.69    8.60
  20  -6   2   76.49    8.30
  20  -6   2   74.49    9.30
  20   6   2   66.69    8.70
 -20   6  -2   64.89    9.60
  20   6   2   52.49    7.90
 -21   6  -2   86.29   10.90
  19  -7  -2   42.50    7.20
 -19  -7   2   30.30    5.50
 -19  -7   2   31.00    6.10
  19  -7  -2   42.80    6.20
 -19  -7   2   46.00    7.90
 -19   7   2   35.00    6.00
  19   7  -2   34.40    7.50
  19   7  -2   30.50    6.80
 -19   7   2   15.60    7.20
 -18  -7   2   20.00    5.20
 -18  -7   2   30.80    6.80
  18  -7  -2   27.00    6.30
  18  -7  -2   18.50    4.80
 -18  -7   2   28.70    5.80
  18   7  -2   19.90    5.50
 -18   7   2   10.90    6.70
  18   7  -2   25.70    6.90
 -18   7   2   17.40    5.00
  17  -7  -2   73.59    7.40
 -17  -7   2   77.59    9.30
  17  -7  -2   61.69    7.50
 -17  -7   2   83.79    8.80
 -17  -7   2   59.89    7.30
  17   7  -2   65.49    9.10
 -17   7   2   53.09   10.30
  17   7  -2   66.89    8.50
 -17   7   2   60.49    7.60
 -16  -7   2    7.00    4.40
  16  -7  -2    4.20    4.30
 -16  -7   2    5.00    4.10
  16  -7  -2    4.20    3.70
 -16  -7   2    0.00    3.70
  16   7  -2   -2.90    2.50
  16   7  -2    4.50    4.70
 -16   7   2   -0.30    3.50
  16   7  -2   13.70    4.70
 -16   7   2    0.50    5.30
 -15  -7   2  191.28   12.30
  15  -7  -2  202.58   12.70
  15  -7  -2  213.78   12.70
 -15  -7   2  212.78   13.50
 -15  -7   2  187.98   11.10
  15   7  -2  218.38   14.60
  15   7  -2  182.78   12.80
 -15   7   2  209.18   15.70
 -15   7   2  199.18   11.50
 -15   7   2  187.18   10.10
  15   7  -2  175.68   10.00
  14  -7  -2   61.79    7.60
  14  -7  -2   57.49    6.60
 -14  -7   2   61.89    8.30
 -14  -7   2   62.89    7.00
  14   7  -2   57.59    8.60
  14   7  -2   49.10    7.30
  14   7  -2   47.90    6.10
 -14   7   2   54.49    6.80
 -14   7   2   68.59   10.30
 -14   7   2   59.59    6.10
 -13  -7   2  304.47   12.50
  13  -7  -2  325.57   13.80
  13  -7  -2  316.67   15.10
 -13  -7   2  345.37   17.50
 -13   7   2  347.67   15.20
 -13   7   2  341.67   14.40
  13   7  -2  306.57   14.90
  13   7  -2  344.17   17.50
 -12  -7   2   23.00    4.80
  12  -7  -2   30.80    5.90
  12  -7  -2   27.50    4.30
 -12  -7   2   23.60    6.10
  12   7  -2   18.30    5.30
 -12   7   2   21.80    4.80
 -12   7   2   27.90    5.00
  12   7  -2   26.00    5.60
  12   7  -2   17.70    5.90
  12   7  -2   17.50    5.00
 -11  -7   2  197.08   10.20
  11  -7  -2  196.58   11.60
  11  -7  -2  184.38    9.40
 -11  -7   2  224.78   11.50
  11   7  -2  203.98   12.00
  11   7  -2  209.48   13.40
  11   7  -2  160.78   11.30
  11   7  -2  190.68   12.90
 -11   7   2  203.48   11.40
 -11   7   2  197.38   11.20
 -10  -7   2  472.85   17.70
  10  -7  -2  468.45   18.40
 -10  -7   2  430.86   19.40
 -10  -7   2  438.06   15.60
  10   7  -2  448.96   20.80
  10   7  -2  453.15   20.00
  10   7  -2  475.65   20.40
 -10   7   2  442.36   17.80
  10   7  -2  467.75   19.00
 -10   7   2  461.95   18.30
  -9  -7   2  165.18    8.30
  -9  -7   2  144.09    9.20
   9  -7  -2  139.69   11.20
  -9  -7   2  158.48   11.40
   9   7  -2  146.49   11.80
   9   7  -2  120.19   16.60
   9   7  -2  137.99   11.00
  -9   7   2  143.59    9.90
   9   7  -2  151.88    9.70
  -8  -7   2  340.57   16.70
  -8  -7   2  364.76   14.80
   8  -7  -2  352.76   15.50
  -8  -7   2  363.86   13.40
  -8   7   2  341.67   15.70
   8   7  -2  345.27   16.60
   8   7  -2  341.77   19.80
   8   7  -2  364.76   15.90
  -7  -7   2   18.80    4.50
  -7  -7   2   15.10    2.80
  -7  -7   2   20.30    5.20
   7  -7  -2   12.00    3.80
   7  -7  -2   20.00    4.20
   7   7  -2   20.70    5.30
   7   7  -2   18.80    4.40
  -7   7   2   23.40    5.20
   7   7  -2   15.20    5.50
   6  -7  -2  288.37   13.00
  -6  -7   2  292.37   11.60
  -6  -7   2  296.27   15.00
  -6  -7   2  280.17   12.80
   6  -7  -2  264.17   13.00
   6   7  -2  289.77   13.30
  -6   7   2  291.97    8.90
   6   7  -2  297.87   14.50
  -6   7   2  266.77   14.40
   6   7  -2  295.87   15.80
  -5  -7   2  491.05   17.70
   5  -7  -2  471.55   17.80
  -5  -7   2  475.55   16.40
  -5  -7   2  483.55   20.20
   5  -7  -2  457.65   18.20
  -5   7   2  486.65   14.20
   5   7  -2  475.65   17.60
   5   7  -2  463.35   18.90
   5   7  -2  499.05   21.30
  -5   7   2  473.95   19.70
   4  -7  -2  127.09    9.30
  -4  -7   2  118.59   10.10
   4  -7  -2  148.89    9.30
  -4  -7   2  137.49    8.50
   4   7  -2  138.29    9.50
   4   7  -2  121.09   11.00
  -4   7   2  125.99    6.30
  -4   7   2  134.59   10.30
  -3  -7   2  344.77   15.10
  -3  -7   2  334.47   13.10
   3  -7  -2  358.86   15.80
  -3  -7   2  340.37   14.10
   3  -7  -2  356.16   14.80
   3  -7  -2  335.77   14.90
  -3  -7   2  344.07   16.40
   3   7  -2  327.17   14.60
   3   7  -2  348.67   17.60
  -3   7   2  353.96   12.30
  -3   7   2  353.56   16.70
  -2  -7   2   42.20    6.40
   2  -7  -2   46.40    6.00
   2  -7  -2   37.10    5.70
   2  -7  -2   42.30    6.10
  -2  -7   2   47.40    6.90
  -2  -7   2   40.00    5.30
  -2   7   2   44.80    4.70
   2   7  -2   38.80    5.30
   2   7  -2   33.90    6.30
  -2   7   2   45.50    7.00
  -1  -7   2  512.95   19.20
   1  -7  -2  501.45   18.30
  -1  -7   2  489.25   19.90
   1  -7  -2  477.65   18.90
   1  -7  -2  507.05   19.20
  -1  -7   2  489.35   18.10
   1   7  -2  495.95   18.20
  -1   7   2  516.45   16.80
  -1   7   2  491.15   20.70
   1   7  -2  457.15   20.50
   0  -7  -2   15.60    4.70
   0  -7   2   13.30    4.50
   0  -7  -2   14.60    4.10
   0  -7   2    8.50    4.40
   0  -7   2   14.40    4.20
   0  -7  -2   12.50    4.00
   0   7   2    6.30    4.20
   0   7  -2    7.50    3.00
   0   7   2   11.50    3.40
   0   7  -2   10.90    4.30
   1  -7   2  451.55   17.50
  -1  -7  -2  448.46   17.20
  -1  -7  -2  446.46   17.60
  -1  -7  -2  460.55   18.60
   1  -7   2  445.56   17.20
   1  -7   2  443.26   18.40
  -1   7  -2  425.76   19.30
  -1   7  -2  448.96   16.00
   1   7   2  427.56   19.20
   1   7   2  458.45   16.40
  -2  -7  -2   15.40    4.10
  -2  -7  -2    8.60    4.50
   2  -7   2   17.20    4.50
   2  -7   2   15.40    4.10
   2  -7   2   16.90    4.40
  -2  -7  -2   26.30    5.20
  -2   7  -2   15.70    3.50
  -2   7  -2   19.20    5.20
   2   7   2   11.00    2.80
   2   7   2   19.60    5.10
   2   7   2   12.00    3.70
  -3  -7  -2  221.18   11.40
   3  -7   2  215.78   11.50
  -3  -7  -2  221.48   11.00
  -3  -7  -2  231.88   12.70
   3  -7   2  201.68   12.00
  -3  -7  -2  206.68    8.30
   3   7   2  191.78   13.00
   3   7   2  210.08   14.70
   3   7   2  215.68   11.20
  -3   7  -2  237.28   10.10
   3   7   2  205.18    9.10
  -3   7  -2  213.78   13.00
  -4  -7  -2  149.19   10.40
   4  -7   2  124.69    9.80
  -4  -7  -2  136.89    9.10
   4  -7   2  124.39    8.70
  -4  -7  -2  129.49    6.10
  -4   7  -2  144.59   10.70
  -4   7  -2  131.29    7.20
   4   7   2  140.09    7.50
   4   7   2  133.89   11.60
   4   7   2  147.19   11.10
   4   7   2  134.99    9.20
   5  -7   2   41.10    5.80
  -5  -7  -2   31.50    3.20
  -5  -7  -2   32.70    6.40
   5  -7   2   39.30    6.40
  -5  -7  -2   38.10    5.60
  -5   7  -2   41.30    6.90
   5   7   2   36.30    5.90
   5   7   2   29.10    6.40
   5   7   2   32.40    4.90
  -5   7  -2   38.80    4.20
   5   7   2   37.60    7.20
  -6  -7  -2  264.37   12.70
   6  -7   2  243.18   12.40
  -6  -7  -2  246.28    8.40
  -6  -7  -2  259.27   14.20
   6   7   2  256.57   11.20
   6   7   2  272.87   13.70
  -6   7  -2  274.47   14.20
   6   7   2  269.47   14.90
  -6   7  -2  247.58    9.50
   6   7   2  237.18   15.20
  -7  -7  -2    8.40    1.50
  -7  -7  -2    9.10    4.30
   7  -7   2   11.50    4.30
  -7  -7  -2   10.50    4.70
   7   7   2    6.20    2.80
   7   7   2    5.40    3.90
  -7   7  -2   15.00    4.30
   7   7   2   10.50    4.50
   7   7   2    6.00    5.80
  -7   7  -2   15.90    4.90
  -7   7  -2   11.50    2.40
   8  -7   2  181.88   10.60
  -8  -7  -2  158.28   11.70
  -8  -7  -2  169.98   10.80
   8   7   2  157.28   12.00
  -8   7  -2  164.98   10.80
  -8   7  -2  170.28    6.80
  -8   7  -2  149.29   10.70
   8   7   2  170.38    9.60
   8   7   2  171.58   11.50
   9  -7   2    2.70    3.80
  -9  -7  -2    4.50    3.40
  -9  -7  -2    7.40    3.70
   9   7   2    4.30    3.00
   9   7   2   13.30    5.00
  -9   7  -2    8.70    4.20
  -9   7  -2    2.50    4.00
  -9   7  -2    4.40    1.70
  -9   7  -2    0.20    1.90
 -10  -7  -2  123.79   10.10
  10  -7   2  129.49    9.60
 -10  -7  -2  129.79    9.80
 -10   7  -2  112.69    9.30
  10   7   2  117.39    8.80
 -10   7  -2  119.29    9.30
  10   7   2  121.59   10.50
  10   7   2  107.69   10.10
 -10   7  -2  112.09    4.80
  11  -7   2   68.19    8.30
 -11  -7  -2   66.69    8.30
  11  -7   2   89.19    7.40
 -11  -7  -2   86.69    8.40
 -11   7  -2   72.79    3.40
 -11   7  -2   86.39    8.30
 -11   7  -2   83.89    8.20
  11   7   2   76.09    8.20
  11   7   2   87.59    8.20
  11   7   2  106.69    9.50
 -12  -7  -2  202.98   13.20
 -12  -7  -2  206.08   12.60
  12  -7   2  231.28   11.70
  12  -7   2  232.98   13.10
  12   7   2  204.78   11.80
  12   7   2  200.88   13.40
 -12   7  -2  234.38   12.10
  12   7   2  227.58   12.80
 -12   7  -2  225.88   12.50
 -13  -7  -2  117.19    9.80
  13  -7   2   99.89    8.20
 -13  -7  -2  111.39   10.70
  13  -7   2  115.39    9.90
 -13   7  -2  118.59    8.80
  13   7   2  111.09   10.80
  13   7   2  106.29    8.70
  13   7   2  121.99    9.40
 -13   7  -2   92.49    9.20
  14  -7   2   60.59    7.80
 -14  -7  -2   51.89    7.30
 -14  -7  -2   51.49    8.00
  14  -7   2   53.89    6.50
  14   7   2   40.90    5.60
  14   7   2   57.89    7.40
 -14   7  -2   62.99    7.00
 -14   7  -2   60.89    7.40
  14   7   2   65.89    8.80
 -15  -7  -2  243.28   13.30
  15  -7   2  247.28   13.40
 -15  -7  -2  249.18   15.00
 -15  -7  -2  237.58   13.20
  15  -7   2  251.87   13.00
  15   7   2  243.38   13.80
 -15   7  -2  245.08   13.20
 -15   7  -2  234.58   11.90
  15   7   2  256.67   15.40
  15   7   2  217.68   11.10
 -16  -7  -2   -2.50    4.20
 -16  -7  -2   -1.10    3.50
  16  -7   2   -0.20    4.00
  16  -7   2    5.70    4.60
 -16  -7  -2   -2.70    3.30
 -16   7  -2   -1.40    2.90
  16   7   2    8.10    4.70
  16   7   2    0.30    4.10
 -16   7  -2   -7.80    3.40
 -17  -7  -2  212.98   13.10
  17  -7   2  231.68   13.70
  17  -7   2  243.28   13.20
 -17  -7  -2  219.98   12.70
 -17  -7  -2  219.18   14.10
 -17   7  -2  222.58   10.60
 -17   7  -2  230.38   14.80
  17   7   2  212.78   14.20
  17   7   2  231.78   13.80
 -18  -7  -2   -5.50    3.40
  18  -7   2    1.20    3.60
 -18  -7  -2   -3.30    2.90
 -18  -7  -2   -0.90    4.40
 -18   7  -2    0.90    4.30
 -18   7  -2    1.00    3.90
  18   7   2    1.10    4.30
 -19  -7  -2   61.19    8.90
  19  -7   2   56.79    7.80
 -19  -7  -2   61.09    7.80
  19  -7   2   64.59    7.70
 -19  -7  -2   47.20    6.90
  19   7   2   56.69    9.10
  19   7   2   54.69    7.30
 -19   7  -2   49.99    9.30
 -19   7  -2   58.39    7.20
 -17  -8   2   34.20    6.50
 -17  -8   2   33.00    7.00
 -17  -8   2   40.30    6.50
  17  -8  -2   45.50    6.40
  17  -8  -2   39.40    5.80
  17   8  -2   31.90    7.20
 -17   8   2   32.90    5.80
 -17   8   2   47.10    9.60
  17   8  -2   41.70    7.30
 -16  -8   2  157.08   12.50
 -16  -8   2  144.59   11.50
 -16  -8   2  159.08   10.70
  16  -8  -2  154.18    9.90
  16  -8  -2  167.38   11.60
 -16   8   2  148.29   10.60
 -16   8   2  129.59   14.50
  16   8  -2  145.89   11.60
  16   8  -2  153.18   13.20
  16   8  -2  126.19    9.80
 -15  -8   2   14.90    5.80
  15  -8  -2   13.00    4.90
 -15  -8   2   -3.50    3.30
  15  -8  -2    4.30    3.60
  15   8  -2   13.30    4.70
  15   8  -2   10.70    5.10
  15   8  -2    1.10    4.00
 -15   8   2    1.80    4.30
 -15   8   2   17.20    6.60
 -15   8   2   -3.40    3.60
  14  -8  -2  118.19   10.10
 -14  -8   2  112.99    8.90
 -14  -8   2  116.79   10.90
 -14   8   2  119.09    9.40
  14   8  -2  112.29   10.20
 -14   8   2  117.79   14.40
  14   8  -2  119.49   11.60
 -14   8   2  106.19    8.80
  14   8  -2  110.69   10.00
 -13  -8   2   32.70    6.10
 -13  -8   2   24.80    6.30
  13  -8  -2   30.90    5.90
  13   8  -2   28.70    6.10
  13   8  -2   26.20    5.70
  13   8  -2   34.60    7.80
 -13   8   2   16.30    7.00
 -13   8   2   34.40    6.10
 -12  -8   2  133.59    7.10
 -12  -8   2  139.59    9.80
 -12  -8   2  148.09   12.40
  12  -8  -2  138.99   10.10
  12   8  -2  100.79   10.20
 -12   8   2  122.59    9.30
  12   8  -2  142.09   12.00
  12   8  -2  145.59   10.50
  11  -8  -2   54.59    7.10
 -11  -8   2   73.79   10.00
 -11  -8   2   49.60    6.60
 -11  -8   2   62.99    5.20
  11   8  -2   60.59    8.60
  11   8  -2   74.49    8.90
  11   8  -2   68.19    7.90
 -11   8   2   66.69    7.70
  11   8  -2   49.99    7.30
 -10  -8   2   61.99    5.00
 -10  -8   2   60.89    8.60
  10  -8  -2   56.29    7.30
  10   8  -2   71.39    8.90
  10   8  -2   64.99    7.70
 -10   8   2   69.79    8.30
  10   8  -2   62.29    9.30
  10   8  -2   64.19    8.60
  -9  -8   2   35.70    4.10
   9  -8  -2   49.00    6.60
   9  -8  -2   46.70    6.50
  -9  -8   2   38.10    5.90
  -9  -8   2   46.60    7.90
   9   8  -2   42.70    6.30
  -9   8   2   43.20    6.70
   9   8  -2   29.70    7.40
   9   8  -2   55.19    8.90
   9   8  -2   51.39    8.00
   8  -8  -2    7.60    4.30
  -8  -8   2   10.50    5.60
   8  -8  -2   13.10    4.40
  -8  -8   2   16.10    4.60
  -8  -8   2    8.00    4.40
   8   8  -2    9.40    5.40
   8   8  -2   16.80    4.20
   8   8  -2   11.10    4.70
  -8   8   2   18.30    5.60
  -7  -8   2   82.49    9.60
   7  -8  -2   60.89    7.30
   7  -8  -2   76.89    8.20
  -7  -8   2   70.39    9.00
  -7  -8   2   77.09    7.30
  -7   8   2   72.99    9.30
   7   8  -2   74.29    7.60
   7   8  -2   72.79    9.30
   7   8  -2   75.99    9.20
  -6  -8   2  100.29    7.80
   6  -8  -2  102.99    8.10
   6  -8  -2  122.99    9.60
  -6  -8   2  108.79   10.00
  -6  -8   2  103.89    6.90
  -6   8   2  107.89    5.00
   6   8  -2  116.59    9.90
   6   8  -2   94.49    8.00
   6   8  -2   95.79   11.20
  -6   8   2  117.79    9.90
  -5  -8   2   50.99    6.40
   5  -8  -2   42.20    6.60
  -5  -8   2   55.39    8.50
   5  -8  -2   52.09    7.00
  -5  -8   2   43.40    5.00
  -5   8   2   32.30    6.70
   5   8  -2   58.69    7.60
   5   8  -2   41.80    8.20
   5   8  -2   48.10    6.30
  -5   8   2   39.30    3.80
  -4  -8   2  166.98    9.10
  -4  -8   2  170.08   10.40
  -4  -8   2  178.78   12.40
   4  -8  -2  175.08   11.00
   4  -8  -2  172.18   10.50
  -4   8   2  172.28    7.60
  -4   8   2  186.38   12.70
   4   8  -2  155.08   12.50
   4   8  -2  164.28    9.70
   4   8  -2  171.08   11.40
  -3  -8   2   51.69    7.10
  -3  -8   2   52.19    6.60
   3  -8  -2   62.49    6.90
  -3  -8   2   53.19    7.80
   3  -8  -2   43.30    6.40
  -3  -8   2   48.20    5.50
   3  -8  -2   53.49    7.10
   3   8  -2   62.29    8.90
  -3   8   2   66.59    9.00
  -3   8   2   57.39    5.50
   3   8  -2   66.89    7.40
  -2  -8   2  353.86   14.30
   2  -8  -2  349.96   15.50
   2  -8  -2  357.96   16.60
   2  -8  -2  380.96   16.90
  -2  -8   2  354.36   16.20
  -2  -8   2  361.86   19.90
  -2  -8   2  355.96   15.20
  -2   8   2  368.86   13.50
   2   8  -2  367.36   18.50
   2   8  -2  341.27   15.30
  -2   8   2  360.06   18.80
  -1  -8   2   17.80    5.30
  -1  -8   2   17.40    4.70
   1  -8  -2   24.90    5.50
  -1  -8   2   19.50    5.70
   1  -8  -2   16.30    4.70
   1  -8  -2   15.70    4.60
  -1   8   2   19.60    3.80
   1   8  -2   17.40    4.30
   1   8  -2   15.20    5.70
   0  -8  -2  310.77   14.80
   0  -8  -2  293.47   14.70
   0  -8   2  281.47   14.40
   0  -8   2  288.57   14.00
   0  -8   2  303.77   15.50
   0  -8  -2  279.77   13.50
   0   8   2  289.87   16.70
   0   8   2  284.37   12.50
   0   8  -2  301.97   16.70
   0   8  -2  277.37   12.80
  -1  -8  -2    4.20    4.50
   1  -8   2   -3.60    3.30
   1  -8   2   -3.10    3.50
  -1  -8  -2    1.60    4.10
  -1  -8  -2   -0.30    3.60
   1  -8   2   -0.40    3.40
   1   8   2   -4.90    4.10
  -1   8  -2    0.40    2.90
   1   8   2   -2.20    2.90
  -1   8  -2   -1.10    3.90
   1   8   2   -2.60    1.80
  -2  -8  -2  147.19   10.00
   2  -8   2  167.68   11.50
   2  -8   2  151.88   10.40
  -2  -8  -2  160.68   11.70
  -2  -8  -2  159.28    7.80
  -2  -8  -2  167.18   10.60
   2  -8   2  189.08   17.60
   2   8   2  167.28    9.60
   2   8   2  152.08    7.70
  -2   8  -2  168.18    8.70
   2   8   2  168.98   16.80
   2   8   2  156.38   12.70
  -3  -8  -2  115.49    6.30
   3  -8   2  113.39   10.30
   3  -8   2  127.19    9.70
   3  -8   2  117.89    9.70
  -3  -8  -2  130.49   10.50
  -3  -8  -2  116.29    8.90
  -3  -8  -2  137.19   10.00
   3   8   2  118.29   11.80
   3   8   2  141.89   11.40
  -3   8  -2  131.99    7.70
   3   8   2  121.99    7.00
   3   8   2  129.99    9.30
   4  -8   2  117.49    9.90
  -4  -8  -2  125.29   10.90
  -4  -8  -2  123.09    9.50
  -4  -8  -2  112.69    5.90
   4  -8   2  124.99    9.50
  -4   8  -2  114.99   11.60
   4   8   2  109.89    8.70
  -4   8  -2  120.09    7.10
   4   8   2  104.09   10.40
   4   8   2  114.39    7.50
   4   8   2  107.29   11.90
  -5  -8  -2  154.98    6.40
   5  -8   2  178.28   11.30
  -5  -8  -2  171.38   12.30
  -5  -8  -2  146.59   10.20
   5  -8   2  171.48   10.50
   5   8   2  159.68   10.70
   5   8   2  161.48   13.20
   5   8   2  150.78    8.30
  -5   8  -2  159.38    8.00
   5   8   2  160.38   12.50
  -5   8  -2  144.49   12.20
  -6  -8  -2   92.89   14.80
   6  -8   2  103.09    8.90
  -6  -8  -2  103.29   10.30
   6  -8   2   93.89    9.00
  -6  -8  -2   67.99    3.80
   6   8   2   85.39   10.70
   6   8   2   84.49   10.40
   6   8   2   82.99    8.20
  -6   8  -2   76.69    5.20
  -6   8  -2   90.99   10.00
   6   8   2   85.49    6.60
   7  -8   2  233.78   12.60
  -7  -8  -2  259.87   15.10
   7  -8   2  257.47   13.50
  -7  -8  -2  240.78   13.00
   7   8   2  253.27   16.60
   7   8   2  248.18   11.20
   7   8   2  240.28   13.80
  -7   8  -2  255.47   14.60
  -7   8  -2  254.47    9.30
  -8  -8  -2   34.90    7.20
  -8  -8  -2   31.30    6.20
   8  -8   2   30.50    5.90
   8   8   2   39.30    7.10
   8   8   2   27.10    4.60
  -8   8  -2   42.30    7.10
   8   8   2   31.90    7.40
  -8   8  -2   30.30    3.20
  -9  -8  -2  291.17   16.20
  -9  -8  -2  269.47   14.20
   9  -8   2  269.67   13.80
   9   8   2  258.77   12.40
   9   8   2  253.37   16.10
   9   8   2  283.67   15.60
  -9   8  -2  268.37    8.60
  -9   8  -2  275.57   15.00
  10  -8   2    1.40    3.60
 -10  -8  -2    0.50    4.50
 -10  -8  -2    3.40    3.50
  10   8   2    2.80    3.30
 -10   8  -2    3.70    4.20
  10   8   2    8.10    5.10
  10   8   2    1.40    4.20
 -10   8  -2    6.20    4.40
  11  -8   2   41.90    6.50
 -11  -8  -2   52.59    7.50
 -11  -8  -2   44.40    7.30
  11   8   2   42.40    8.00
 -11   8  -2   62.29    8.10
 -11   8  -2   51.99    7.50
  11   8   2   46.70    7.70
  11   8   2   43.10    5.80
 -12  -8  -2   32.10    6.00
  12  -8   2   33.70    6.20
 -12  -8  -2   25.30    6.80
 -12   8  -2   24.30    5.70
  12   8   2   30.90    5.40
  12   8   2   23.90    6.30
  12   8   2   46.00    7.60
 -12   8  -2   24.50    5.40
 -13  -8  -2    1.30    3.80
  13  -8   2    5.80    4.50
 -13  -8  -2   -2.10    3.90
  13   8   2    5.70    4.40
 -13   8  -2   -5.80    3.60
  13   8   2    3.20    4.10
  13   8   2    2.40    3.80
 -14  -8  -2   92.19   10.60
 -14  -8  -2   77.59    8.40
  14  -8   2   92.59    8.90
  14   8   2   90.09   10.60
 -14   8  -2   86.39    9.60
  14   8   2   69.49    8.10
  14   8   2   75.89    8.50
 -14   8  -2   94.09    8.70
 -15  -8  -2   -3.40    4.20
  15  -8   2   -6.50    3.50
 -15  -8  -2   -7.00    3.80
  15   8   2   -7.30    3.00
 -15   8  -2   -4.00    3.70
  15   8   2   -3.40    4.50
 -15   8  -2   -7.30    3.70
  15   8   2   -1.30    3.80
 -16  -8  -2  178.88   12.10
 -16  -8  -2  183.88   12.10
 -16  -8  -2  189.78   13.60
  16  -8   2  169.08   10.80
  16   8   2  167.08   12.00
 -16   8  -2  187.58   11.20
 -16   8  -2  169.58   12.00
  16   8   2  176.88   22.50
 -17  -8  -2   18.30    5.10
  17  -8   2   13.70    4.50
 -17  -8  -2   18.60    5.10
 -17  -8  -2   20.20    6.00
  17  -8   2   18.70    5.60
  17   8   2   22.40    6.80
  17   8   2   11.60    4.60
 -17   8  -2   13.40    4.60
 -17   8  -2    6.90    4.40
 -15  -9   2   20.70    5.40
 -15  -9   2   28.60    5.90
  15  -9  -2   20.00    5.80
  15   9  -2   19.40    6.00
  15   9  -2   20.00    5.50
  15   9  -2   19.20    6.00
 -15   9   2   18.80    9.10
 -14  -9   2   74.79    8.50
 -14  -9   2  100.09   10.70
 -14   9   2   59.89   11.30
 -14   9   2   54.49    7.50
  14   9  -2   78.29    9.10
  14   9  -2   75.89    8.90
  14   9  -2   84.69   12.60
  13  -9  -2   24.20    5.20
 -13  -9   2   36.20    6.00
 -13  -9   2   19.40    6.70
 -13   9   2   22.10    5.50
 -13   9   2    9.80    7.20
  13   9  -2   29.30    8.00
  13   9  -2   37.30    6.90
  13   9  -2   24.50    5.70
 -12  -9   2  167.78   11.00
  12  -9  -2  179.18   11.50
 -12  -9   2  155.68   12.70
 -12   9   2  176.78   12.00
  12   9  -2  146.49   10.90
  12   9  -2  170.18   12.60
 -12   9   2  176.98   16.60
  12   9  -2  134.09   12.80
 -11  -9   2   18.80    4.90
  11  -9  -2   14.80    4.50
 -11  -9   2    6.70    5.80
  11  -9  -2    6.40    4.60
  11   9  -2   15.40    5.80
  11   9  -2    5.60    5.30
  11   9  -2   14.30    4.60
 -11   9   2    5.80    5.30
  11   9  -2   11.20    5.40
 -11   9   2    1.20    6.00
 -10  -9   2  108.09   11.20
  10  -9  -2  118.29   10.00
  10  -9  -2  112.29    9.20
 -10  -9   2  110.69    9.10
 -10   9   2  125.99   10.50
 -10   9   2   99.19   13.00
  10   9  -2  127.69   12.20
  10   9  -2   79.59   10.50
  10   9  -2  108.69    9.50
  10   9  -2  109.89   10.70
  -9  -9   2   -3.90    4.70
   9  -9  -2    7.10    4.70
   9  -9  -2    9.70    4.20
  -9  -9   2   -2.50    2.20
  -9  -9   2    0.30    3.90
   9   9  -2   -4.20    4.70
  -9   9   2   -3.90    4.00
   9   9  -2    4.40    6.10
   9   9  -2    3.40    4.30
   9   9  -2   -3.90    3.70
  -9   9   2    2.80    4.90
  -8  -9   2  302.97   14.60
   8  -9  -2  307.47   15.00
   8  -9  -2  314.17   15.30
  -8  -9   2  306.77   17.40
   8   9  -2  291.97   18.40
   8   9  -2  298.67   14.50
   8   9  -2  329.87   18.80
  -8   9   2  281.17   15.90
   8   9  -2  288.77   16.10
  -7  -9   2    0.10    3.70
   7  -9  -2    9.90    4.60
  -7  -9   2    7.90    3.10
  -7  -9   2   -0.30    4.90
   7  -9  -2    7.00    4.40
   7   9  -2    7.70    5.40
  -7   9   2    8.10    3.90
   7   9  -2    2.20    3.60
   7   9  -2    1.50    5.00
   7   9  -2    4.60    4.70
   6  -9  -2  173.88   11.30
  -6  -9   2  140.39    8.40
  -6  -9   2  152.68   10.20
   6  -9  -2  165.38   11.00
   6  -9  -2  150.28   11.10
  -6  -9   2  132.99   11.60
   6   9  -2  160.28   13.70
  -6   9   2  144.69    5.70
   6   9  -2  148.29   10.10
   6   9  -2  170.58   11.40
  -6   9   2  137.99   11.90
  -5  -9   2    4.10    2.90
  -5  -9   2    5.10    4.10
   5  -9  -2    2.50    4.20
   5  -9  -2    4.70    4.20
   5  -9  -2   11.90    5.40
  -5  -9   2   10.20    5.80
  -5   9   2    8.00    5.70
  -5   9   2    5.30    2.30
   5   9  -2    6.70    5.90
   5   9  -2    3.30    3.90
   5   9  -2    7.40    4.00
  -4  -9   2  148.79   12.70
  -4  -9   2  152.68   10.70
   4  -9  -2  146.59   10.90
   4  -9  -2  161.38   11.00
   4  -9  -2  162.38   10.90
  -4  -9   2  140.69    8.90
  -4   9   2  166.38   10.50
   4   9  -2  150.58    9.40
  -4   9   2  175.78   13.10
   4   9  -2  146.89   13.30
  -3  -9   2    5.00    5.30
   3  -9  -2   10.80    5.00
  -3  -9   2    2.30    4.40
  -3  -9   2    8.50    3.50
   3  -9  -2   18.10    5.70
   3  -9  -2   13.30    5.50
   3   9  -2    1.80    4.60
  -3   9   2    7.70    5.70
   3   9  -2    0.00    3.50
  -3   9   2    4.20    2.90
   3   9  -2    6.30    4.20
  -2  -9   2  140.59    9.10
   2  -9  -2  149.09   11.40
  -2  -9   2  170.88   12.90
   2  -9  -2  163.98   11.60
  -2  -9   2  156.08   11.30
  -2  -9   2  131.39   11.70
   2  -9  -2  136.69   10.40
   2   9  -2  149.19    9.80
   2   9  -2  151.68   12.50
  -2   9   2  168.18   13.00
  -2   9   2  160.48   15.00
  -2   9   2  137.39    8.30
   1  -9  -2    9.00    4.50
  -1  -9   2    7.40    4.10
  -1  -9   2    8.70    5.80
  -1  -9   2    0.30    3.10
  -1  -9   2    3.00    4.10
   1  -9  -2    7.30    4.20
   1  -9  -2    5.70    4.60
  -1   9   2    2.60    4.90
  -1   9   2    4.00    2.40
   1   9  -2    5.10    3.80
  -1   9   2    6.00    5.40
  -1   9   2    2.00    3.40
   1   9  -2    8.80    4.90
   0  -9  -2    7.50    4.90
   0  -9   2    4.80    4.70
   0  -9   2    3.60    5.00
   0  -9   2    0.20    4.00
   0  -9  -2   -2.00    4.00
   0  -9  -2    2.30    4.30
   0   9  -2    5.30    5.50
   0   9   2    5.50    4.30
   0   9   2   -1.40    2.30
   0   9   2    6.90    3.20
   0   9   2    5.10    5.60
   0   9  -2    2.80    3.40
   1  -9   2   16.40    5.20
  -1  -9  -2   12.30    4.90
  -1  -9  -2    9.80    4.60
  -1  -9  -2    7.40    3.10
   1  -9   2    5.80    5.50
  -1  -9  -2   13.30    5.50
   1  -9   2   12.80    4.60
  -1   9  -2   19.60    6.20
   1   9   2    9.70    5.90
   1   9   2   11.40    4.40
   1   9   2   14.90    6.80
  -1   9  -2   16.30    4.50
   1   9   2    9.70    2.80
   2  -9   2    6.60    5.50
   2  -9   2    8.40    5.10
  -2  -9  -2    4.40    3.70
  -2  -9  -2   11.40    5.40
  -2  -9  -2    5.80    5.40
   2  -9   2    6.60    4.50
  -2   9  -2   12.00    3.90
   2   9   2    7.80    2.80
   2   9   2   13.20    5.90
   2   9   2    9.90    6.10
  -2   9  -2    7.10    5.30
   2   9   2    5.30    3.90
   3  -9   2   22.20    5.60
  -3  -9  -2   19.30    5.90
   3  -9   2   17.30    5.40
  -3  -9  -2   19.90    3.20
   3  -9   2   26.30    6.50
  -3  -9  -2   20.30    5.60
  -3   9  -2   25.20    4.20
   3   9   2   25.30    6.50
   3   9   2   20.20    5.00
  -3   9  -2   21.60    5.80
   3   9   2   10.30    6.70
  -4  -9  -2  112.39    5.90
   4  -9   2  122.39    9.70
  -4  -9  -2  138.39   11.70
  -4  -9  -2  123.89   10.50
   4  -9   2  141.69   11.20
   4  -9   2  143.79   10.40
   4   9   2  117.89    7.20
  -4   9  -2  114.09    7.20
   4   9   2  116.49   13.20
  -4   9  -2  103.69   11.50
   4   9   2  117.19   11.20
   4   9   2  127.49    9.40
  -5  -9  -2    4.00    4.30
   5  -9   2   -1.90    3.80
  -5  -9  -2   -3.70    4.70
   5  -9   2    4.20    3.80
   5  -9   2    3.80    4.50
  -5   9  -2    4.70    5.30
   5   9   2   -3.80    2.60
  -5   9  -2   -2.80    2.40
   5   9   2    0.00    5.40
   5   9   2    3.20    3.50
   5   9   2    2.00    4.10
  -6  -9  -2  509.15   22.40
  -6  -9  -2  515.45   20.90
   6  -9   2  521.45   21.30
   6  -9   2  516.25   20.40
   6   9   2  476.45   17.10
   6   9   2  503.45   20.80
   6   9   2  492.25   24.90
  -6   9  -2  490.05   19.30
  -6   9  -2  476.85   22.20
  -7  -9  -2   -1.00    3.80
  -7  -9  -2    2.30    5.20
   7  -9   2    4.60    4.40
   7  -9   2    0.50    4.50
   7   9   2   -2.60    2.90
  -7   9  -2    3.60    4.70
   7   9   2   -5.70    3.90
   7   9   2    4.50    3.40
  -7   9  -2   -1.40    2.20
  -8  -9  -2  401.46   17.90
   8  -9   2  402.56   18.10
  -8  -9  -2  370.26   18.90
   8  -9   2  442.56   18.30
   8   9   2  361.56   18.10
   8   9   2  406.86   22.00
   8   9   2  382.26   15.40
  -8   9  -2  393.76   11.80
  -8   9  -2  406.36   19.50
  -9  -9  -2    4.60    4.20
   9  -9   2    1.60    3.30
  -9  -9  -2    0.60    4.70
   9  -9   2    4.00    4.70
  -9   9  -2    1.60    4.10
   9   9   2    3.10    4.90
   9   9   2   -2.00    4.10
   9   9   2   -3.50    3.20
 -10  -9  -2  254.17   14.30
  10  -9   2  272.17   14.00
  10  -9   2  246.58   13.70
 -10  -9  -2  270.47   16.00
  10   9   2  228.18   16.00
 -10   9  -2  255.87   14.90
  10   9   2  273.07   15.50
  10   9   2  264.87   12.80
  11  -9   2    9.00    4.30
 -11  -9  -2   10.80    5.20
 -11  -9  -2   -0.30    3.90
  11   9   2    6.00    4.70
  11   9   2   -4.50    4.50
 -11   9  -2    5.40    4.50
  11   9   2    7.70    3.30
  12  -9   2  123.39   10.10
 -12  -9  -2  106.59   11.30
 -12  -9  -2  104.19   10.00
  12   9   2   93.09   10.90
 -12   9  -2  100.29    9.60
  12   9   2  114.89   11.00
 -13  -9  -2    4.50    6.70
 -13  -9  -2   11.30    4.90
  13  -9   2    5.50    5.50
  13   9   2    0.20    4.90
  13   9   2    1.90    3.90
 -13   9  -2    1.10    4.30
  13   9   2    7.30    4.60
 -14  -9  -2   10.50    4.60
 -14  -9  -2   30.60    7.10
  14  -9   2   24.40    5.60
 -14   9  -2   13.10    5.10
  14   9   2    8.00    4.40
 -11 -10   2   -8.40    3.40
  11 -10  -2    2.40    3.80
 -11 -10   2    0.20    5.40
  11 -10  -2    5.00    7.30
  11  10  -2   -6.80    5.30
  11  10  -2    0.20    4.30
 -11  10   2   -2.40    3.80
 -11  10   2  -13.90    5.80
 -10 -10   2   24.70    6.70
 -10 -10   2   17.60    5.20
  10 -10  -2   27.20    6.00
  10 -10  -2   21.80    5.80
  10  10  -2   23.70    7.40
  10  10  -2   23.20    5.60
  10  10  -2   23.70    6.00
 -10  10   2   26.50    6.20
  -9 -10   2    2.10    4.30
  -9 -10   2    3.70    5.60
   9 -10  -2   -0.60    4.20
   9 -10  -2   -1.90    3.60
   9 -10  -2    1.00    4.20
   9  10  -2   -0.80    3.80
   9  10  -2   -7.00    5.10
  -9  10   2  -11.50    4.10
   9  10  -2   -5.20    5.00
   9  10  -2   -0.80    4.20
   8 -10  -2    2.50    4.40
  -8 -10   2   -8.30    4.80
  -8 -10   2    5.50    4.30
   8 -10  -2    0.90    4.40
   8 -10  -2    5.70    5.20
   8  10  -2   -1.90    5.30
  -8  10   2   -4.10    5.30
   8  10  -2   -0.80    5.40
   8  10  -2    3.70    4.70
  -8  10   2   -4.50    4.50
   7 -10  -2   17.90    5.70
  -7 -10   2   12.30    6.60
  -7 -10   2    1.10    4.50
   7 -10  -2    2.50    4.10
   7 -10  -2    6.60    5.30
  -7  10   2    9.50    5.90
   7  10  -2    2.50    6.00
  -7  10   2    6.60    5.10
   7  10  -2   10.40    5.10
   7  10  -2    0.90    4.60
   7  10  -2    1.20    4.00
   6 -10  -2   26.70    6.50
   6 -10  -2   15.70    4.70
   6 -10  -2   20.50    5.20
  -6 -10   2   28.70    7.10
  -6 -10   2   13.10    5.00
  -6 -10   2   14.70    3.40
   6  10  -2   22.50    6.10
   6  10  -2   17.70    5.80
  -6  10   2   37.80    9.20
   6  10  -2    6.60    4.30
  -6  10   2   20.50    5.80
   6  10  -2    6.50    6.10
   5 -10  -2    7.60    5.10
   5 -10  -2   19.10    5.60
  -5 -10   2   15.70    6.50
  -5 -10   2    8.60    3.70
   5 -10  -2   15.70    5.20
  -5 -10   2   16.90    5.00
   5  10  -2   13.80    5.10
  -5  10   2   13.60    5.40
   5  10  -2   22.70    5.90
  -5  10   2   16.90    3.00
   5  10  -2   17.00    7.40
  -5  10   2    8.00    5.90
   5  10  -2   23.50    7.00
   4 -10  -2   90.39    9.20
  -4 -10   2   82.09    6.90
  -4 -10   2  100.39    9.10
   4 -10  -2   95.49   10.00
   4 -10  -2  102.39    9.50
  -4 -10   2  100.69   11.10
   4  10  -2   89.49   11.40
  -4  10   2   83.09    6.00
   4  10  -2   69.79    8.10
   4  10  -2   78.09    7.90
  -4  10   2   83.09   10.50
  -4  10   2   90.39   12.90
   3 -10  -2    4.40    4.90
   3 -10  -2    9.30    5.10
  -3 -10   2    5.10    5.60
   3 -10  -2    4.00    4.50
  -3 -10   2    3.20    4.50
  -3  10   2  -10.50    5.40
   3  10  -2    5.80    3.80
  -3  10   2    2.40    2.70
   3  10  -2    2.70    4.10
  -3  10   2    3.30    5.40
   3  10  -2    3.50    5.40
   2 -10  -2  178.58   12.30
  -2 -10   2  183.68   11.80
  -2 -10   2  157.98   12.10
  -2 -10   2  145.39    9.90
  -2 -10   2  178.18   13.30
   2 -10  -2  191.78   12.20
   2 -10  -2  184.78   11.90
  -2  10   2  147.79    7.40
   2  10  -2  180.78   11.10
  -2  10   2  183.08   13.20
  -2  10   2  167.68    9.00
   2  10  -2  165.18   10.00
   2  10  -2  181.28   14.20
  -2  10   2  180.88   16.30
  -1 -10   2    4.50    3.60
  -1 -10   2   -3.30    4.70
  -1 -10   2    4.30    5.20
   1 -10  -2    6.00    4.50
   1 -10  -2   13.60    5.40
   1 -10  -2    6.50    4.70
  -1 -10   2    5.80    4.00
  -1  10   2    0.70    3.60
   1  10  -2    6.10    4.40
  -1  10   2   -1.80    2.70
   1  10  -2   16.60    6.20
  -1  10   2   16.20    6.70
  -1  10   2    3.80    5.20
   0 -10  -2  256.67   13.80
   0 -10   2  251.67   14.50
   0 -10   2  244.38   15.30
   0 -10  -2  231.88   14.50
   0 -10   2  236.98   13.10
   0 -10   2  215.78   11.60
   0 -10  -2  220.18   10.50
   0 -10  -2  245.88   14.10
   0  10  -2  259.57   16.80
   0  10   2  239.58   16.20
   0  10  -2  233.68   12.30
   0  10   2  233.48   11.70
   0  10   2  200.28    8.90
   0  10   2  249.97   19.10
  -1 -10  -2    1.10    4.70
   1 -10   2    3.70    4.40
  -1 -10  -2   -1.50    2.60
   1 -10   2    6.00    5.50
  -1 -10  -2    0.90    4.80
   1 -10   2    8.70    5.20
  -1 -10  -2    5.10    4.30
   1  10   2    3.30    5.80
  -1  10  -2    6.20    4.90
  -1  10  -2    3.80    3.50
   1  10   2    5.60    5.60
   1  10   2    1.30    4.00
   2 -10   2  170.88   12.60
  -2 -10  -2  179.38   13.30
  -2 -10  -2  145.49    8.00
  -2 -10  -2  140.59   11.70
   2 -10   2  170.38   11.60
   2 -10   2  168.78   11.10
   2  10   2  156.38   13.90
   2  10   2  151.18   11.90
  -2  10  -2  159.18    9.30
  -2  10  -2  183.28   13.50
   2  10   2  161.38   15.70
   2  10   2  147.39    7.70
   3 -10   2    9.90    4.30
  -3 -10  -2    7.10    4.80
  -3 -10  -2    6.60    5.60
  -3 -10  -2    3.50    2.60
   3 -10   2    8.30    4.50
   3 -10   2    8.00    5.70
   3  10   2    2.10    5.50
   3  10   2    5.80    3.70
   3  10   2    8.80    4.80
  -3  10  -2   15.20    5.50
  -3  10  -2    4.30    3.40
  -4 -10  -2   57.79    7.80
   4 -10   2   61.09    8.30
  -4 -10  -2   67.09    9.20
   4 -10   2   92.09    9.20
   4 -10   2   92.79    9.30
   4  10   2   71.19   10.00
  -4  10  -2   68.89    6.40
  -4  10  -2   93.19   11.20
   4  10   2   53.79    5.90
   4  10   2   72.89   11.60
   5 -10   2    2.90    4.70
   5 -10   2   -5.70    3.30
  -5 -10  -2   -1.20    4.50
  -5 -10  -2   -2.60    3.50
   5 -10   2   -3.10    4.10
   5  10   2  -11.30    4.10
  -5  10  -2    2.50    4.50
  -5  10  -2   -3.80    2.60
   5  10   2   -6.60    2.50
   5  10   2   -3.30    3.50
   6 -10   2   14.80    4.90
  -6 -10  -2   14.80    5.80
   6 -10   2    7.70    4.90
   6 -10   2   16.40    4.90
  -6  10  -2   11.40    5.10
   6  10   2    7.80    4.80
   6  10   2   18.00    6.70
  -6  10  -2    5.20    2.80
   7 -10   2    6.10    4.70
  -7 -10  -2   -6.20    3.80
   7 -10   2   -3.80    4.20
   7 -10   2    4.00    4.70
  -7 -10  -2   -1.40    4.80
   7  10   2    5.10    4.90
   7  10   2   -4.40    2.90
  -7  10  -2   -4.80    4.00
   7  10   2   -5.00    5.20
  -8 -10  -2    4.70    5.30
   8 -10   2   -1.20    3.70
  -8 -10  -2    6.00    5.20
   8 -10   2    3.00    4.30
   8  10   2    6.70    4.80
  -8  10  -2   -1.00    4.50
   8  10   2    0.00    3.80
   8  10   2    6.50    5.80
  -9 -10  -2    2.70    4.50
   9 -10   2    5.40    4.90
  -9 -10  -2    0.70    4.90
   9  10   2    0.00    3.90
   9  10   2    6.20    4.60
   9  10   2   -3.20    5.30
  -9  10  -2    6.40    5.00
  10 -10   2   24.30    5.70
 -10 -10  -2   27.90    6.40
 -10 -10  -2   29.50   10.80
  10 -10   2   17.50    6.80
  10  10   2   23.00    7.50
  10  10   2   16.50    5.20
  10  10   2   24.10    6.60
 -10  10  -2   25.60    5.70
  11 -10   2    5.30    4.70
  11 -10   2   15.80    6.30
 -11 -10  -2    4.50    6.30
 -11 -10  -2   -2.40    4.10
 -11  10  -2    2.40    4.40
  11  10   2   -8.20    4.80
   6  11  -2   98.09   12.80
   6  11  -2   81.19    8.50
  -6  11   2   86.29   13.10
   5 -11  -2   -0.10    5.00
   5 -11  -2    4.30    5.50
  -5 -11   2   -8.40    3.90
   5 -11  -2   16.00    5.70
  -5 -11   2   10.50    5.90
   5  11  -2   10.40    4.30
   5  11  -2    4.80    4.10
  -5  11   2    9.80    6.80
   5  11  -2    4.80    6.30
   5  11  -2   -2.20    5.80
  -5  11   2    0.00    4.60
   4 -11  -2   31.60    5.90
[truncated: 2,689,624 more chars]
