# Supplementary material for: Steric Pruning Unlocks Hierarchical Structuring, Thermochromism, C‐H/O Activation, and 6‐electron Redox Transmetalation in Planar Bismuth Triamides
Source: Angew Chem Int Ed Engl. 2025 Nov 17;65(1):e18367. doi: 10.1002/anie.202518367 (PMC12759222; doi:10.1002/anie.202518367)
Supplement: Supplementary file 3 — Supporting Information [file ANIE-65-e18367-s002.zip › Compound 3.cif]

data_mo_2024_06_17_jdm_sc_w138_0m_a
_audit_creation_date               2024-06-17
_audit_creation_method
;
Olex2 1.5
(compiled 2024.02.16 svn.r378c4104 for OlexSys, GUI svn.r6928)
;
_shelx_SHELXL_version_number       '2019/3'
_audit_contact_author_address      ?
_audit_contact_author_email        ?
_audit_contact_author_name         ''
_audit_contact_author_phone        ?
_publ_contact_author_id_orcid      ?
_publ_section_references
;
Dolomanov, O.V., Bourhis, L.J., Gildea, R.J, Howard, J.A.K. & Puschmann, H.
 (2009), J. Appl. Cryst. 42, 339-341.

Sheldrick, G.M. (2015). Acta Cryst. C71, 3-8.
;
_chemical_name_common              ?
_chemical_name_systematic          ?
_chemical_formula_moiety           'C40 H58 Bi2 N6 O2 P2'
_chemical_formula_sum              'C40 H58 Bi2 N6 O2 P2'
_chemical_formula_weight           1134.82
_chemical_melting_point            ?
loop_
  _atom_type_symbol
  _atom_type_description
  _atom_type_scat_dispersion_real
  _atom_type_scat_dispersion_imag
  _atom_type_scat_source
 'C' 'C' 0.0033 0.0016 'International Tables Vol C Tables 4.2.6.8 and 6.1.1.4'
 'H' 'H' 0.0000 0.0000 'International Tables Vol C Tables 4.2.6.8 and 6.1.1.4'
 'Bi' 'Bi' -4.1077 10.2566
 'International Tables Vol C Tables 4.2.6.8 and 6.1.1.4'
 'N' 'N' 0.0061 0.0033 'International Tables Vol C Tables 4.2.6.8 and 6.1.1.4'
 'O' 'O' 0.0106 0.0060 'International Tables Vol C Tables 4.2.6.8 and 6.1.1.4'
 'P' 'P' 0.1023 0.0942 'International Tables Vol C Tables 4.2.6.8 and 6.1.1.4'

_shelx_space_group_comment
;
The symmetry employed for this shelxl refinement is uniquely defined
by the following loop, which should always be used as a source of
symmetry information in preference to the above space-group names.
They are only intended as comments.
;
_space_group_crystal_system        'monoclinic'
_space_group_IT_number             14
_space_group_name_H-M_alt          'P 1 21/c 1'
_space_group_name_Hall             '-P 2ybc'
loop_
  _space_group_symop_operation_xyz
 'x, y, z'
 '-x, y+1/2, -z+1/2'
 '-x, -y, -z'
 'x, -y-1/2, z-1/2'

_cell_length_a                     8.3079(3)
_cell_length_b                     19.0371(7)
_cell_length_c                     13.0919(4)
_cell_angle_alpha                  90
_cell_angle_beta                   103.3770(10)
_cell_angle_gamma                  90
_cell_volume                       2014.42(12)
_cell_formula_units_Z              2
_cell_measurement_reflns_used      9813
_cell_measurement_temperature      150.00
_cell_measurement_theta_max        25.020
_cell_measurement_theta_min        2.520
_shelx_estimated_absorpt_T_max     0.816
_shelx_estimated_absorpt_T_min     0.484
_exptl_absorpt_coefficient_mu      8.846
_exptl_absorpt_correction_T_max    0.0183
_exptl_absorpt_correction_T_min    0.0050
_exptl_absorpt_correction_type     multi-scan
_exptl_absorpt_process_details
;
SADABS-2016/2 (Bruker,2016/2) was used for absorption correction.
wR2(int) was 0.1015 before and 0.0620 after correction.
The Ratio of minimum to maximum transmission is 0.2732.
The \l/2 correction factor is Not present.
;
_exptl_absorpt_special_details     ?
_exptl_crystal_colour              orange
_exptl_crystal_colour_primary      orange
_exptl_crystal_density_diffrn      1.871
_exptl_crystal_density_meas        ?
_exptl_crystal_density_method      ?
_exptl_crystal_description         block
_exptl_crystal_F_000               1104
_exptl_crystal_size_max            0.096
_exptl_crystal_size_mid            0.063
_exptl_crystal_size_min            0.024
_exptl_transmission_factor_max     ?
_exptl_transmission_factor_min     ?
_diffrn_reflns_av_R_equivalents    0.0450
_diffrn_reflns_av_unetI/netI       0.0174
_diffrn_reflns_Laue_measured_fraction_full  0.998
_diffrn_reflns_Laue_measured_fraction_max  0.998
_diffrn_reflns_limit_h_max         9
_diffrn_reflns_limit_h_min         -9
_diffrn_reflns_limit_k_max         22
_diffrn_reflns_limit_k_min         -22
_diffrn_reflns_limit_l_max         15
_diffrn_reflns_limit_l_min         -15
_diffrn_reflns_number              51070
_diffrn_reflns_point_group_measured_fraction_full  0.998
_diffrn_reflns_point_group_measured_fraction_max  0.998
_diffrn_reflns_theta_full          25.055
_diffrn_reflns_theta_max           25.055
_diffrn_reflns_theta_min           1.924
_diffrn_ambient_temperature        150.00
_diffrn_detector                   '100 \\times 140 mm^2^ CMOS sensor'
_diffrn_detector_area_resol_mean   7.3910
_diffrn_detector_type              'Bruker PHOTON III'
_diffrn_measured_fraction_theta_full  0.998
_diffrn_measured_fraction_theta_max  0.998
_diffrn_measurement_device         '\k--geometry diffractometer'
_diffrn_measurement_device_type    'Bruker D8 VENTURE'
_diffrn_measurement_method         ?
_diffrn_radiation_monochromator    'multilayer mirror'
_diffrn_radiation_type             MoK\a
_diffrn_radiation_wavelength       0.71073
_diffrn_source                     'microfocus sealed tube'
_diffrn_source_current             1.4
_diffrn_source_power               0.07
_diffrn_source_type                'Incoatec I\mS 3.0'
_diffrn_source_voltage             50.0
_reflns_Friedel_coverage           0.000
_reflns_Friedel_fraction_full      .
_reflns_Friedel_fraction_max       .
_reflns_number_gt                  3083
_reflns_number_total               3561
_reflns_special_details
;
 Reflections were merged by SHELXL according to the crystal
 class for the calculation of statistics and refinement.
 
 _reflns_Friedel_fraction is defined as the number of unique
 Friedel pairs measured divided by the number that would be
 possible theoretically, ignoring centric projections and
 systematic absences.
;
_reflns_threshold_expression       'I > 2\s(I)'
_computing_cell_refinement         'SAINT V8.40B (?, 2016)'
_computing_data_collection         ?
_computing_data_reduction          'SAINT V8.40B (?, 2016)'
_computing_molecular_graphics      'Olex2 1.5 (Dolomanov et al., 2009)'
_computing_publication_material    'Olex2 1.5 (Dolomanov et al., 2009)'
_computing_structure_refinement    'SHELXL 2019/3 (Sheldrick, 2015)'
_computing_structure_solution      'SHELXT 2018/2 (Sheldrick, 2018)'
_refine_diff_density_max           2.160
_refine_diff_density_min           -0.805
_refine_diff_density_rms           0.119
_refine_ls_extinction_coef         .
_refine_ls_extinction_method       none
_refine_ls_goodness_of_fit_ref     1.204
_refine_ls_hydrogen_treatment      constr
_refine_ls_matrix_type             full
_refine_ls_number_parameters       240
_refine_ls_number_reflns           3561
_refine_ls_number_restraints       0
_refine_ls_R_factor_all            0.0383
_refine_ls_R_factor_gt             0.0282
_refine_ls_restrained_S_all        1.204
_refine_ls_shift/su_max            0.001
_refine_ls_shift/su_mean           0.000
_refine_ls_structure_factor_coef   Fsqd
_refine_ls_weighting_details      
 'w=1/[\s^2^(Fo^2^)+(0.0221P)^2^+8.8740P] where P=(Fo^2^+2Fc^2^)/3'
_refine_ls_weighting_scheme        calc
_refine_ls_wR_factor_gt            0.0639
_refine_ls_wR_factor_ref           0.0728
_refine_special_details            ?
_olex2_refinement_description
;
1. Fixed Uiso
 At 1.2 times of:
  All C(H) groups, All C(H,H) groups
 At 1.5 times of:
  All C(H,H,H) groups
2.a Secondary CH2 refined with riding coordinates:
 C15(H15A,H15B), C17(H17A,H17B), C19(H19A,H19B)
2.b Aromatic/amide H refined with riding coordinates:
 C4(H4), C5(H5), C6(H6), C7(H7), C10(H10), C11(H11), C12(H12), C13(H13)
2.c Idealised Me refined as rotating group:
 C1(H1A,H1B,H1C), C2(H2A,H2B,H2C), C16(H16A,H16B,H16C), C18(H18A,H18B,H18C),
 C20(H20A,H20B,H20C)
;
_atom_sites_solution_hydrogens     geom
_atom_sites_solution_primary       dual
_atom_sites_solution_secondary     ?
loop_
  _atom_site_label
  _atom_site_type_symbol
  _atom_site_fract_x
  _atom_site_fract_y
  _atom_site_fract_z
  _atom_site_U_iso_or_equiv
  _atom_site_adp_type
  _atom_site_occupancy
  _atom_site_site_symmetry_order
  _atom_site_calc_flag
  _atom_site_refinement_flags_posn
  _atom_site_refinement_flags_adp
  _atom_site_refinement_flags_occupancy
  _atom_site_disorder_assembly
  _atom_site_disorder_group
 Bi1 Bi 0.38516(3) 0.48917(2) 0.86638(2) 0.03648(9) Uani 1 1 d . . . . .
 P1 P 0.3281(2) 0.60084(9) 0.61964(13) 0.0437(4) Uani 1 1 d . . . . .
 O1 O 0.3388(6) 0.5900(2) 0.7341(3) 0.0488(11) Uani 1 1 d . . . . .
 N1 N 0.4065(6) 0.4050(3) 0.7526(4) 0.0408(12) Uani 1 1 d . . . . .
 N2 N 0.6494(6) 0.4798(3) 0.8655(4) 0.0372(11) Uani 1 1 d . . . . .
 N3 N 0.5425(6) 0.5797(3) 0.9746(4) 0.0391(11) Uani 1 1 d . . . . .
 C1 C 0.2664(8) 0.3643(3) 0.6968(5) 0.0481(16) Uani 1 1 d . . . . .
 H1A H 0.269825 0.317467 0.728252 0.072 Uiso 1 1 calc R U . . .
 H1B H 0.271087 0.359918 0.622933 0.072 Uiso 1 1 calc R U . . .
 H1C H 0.163554 0.387968 0.701333 0.072 Uiso 1 1 calc R U . . .
 C2 C 0.4410(8) 0.6422(3) 0.9851(5) 0.0442(15) Uani 1 1 d . . . . .
 H2A H 0.429409 0.671854 0.922620 0.066 Uiso 1 1 calc R U . . .
 H2B H 0.495252 0.669021 1.047495 0.066 Uiso 1 1 calc R U . . .
 H2C H 0.331330 0.627078 0.992105 0.066 Uiso 1 1 calc R U . . .
 C3 C 0.5625(8) 0.3796(3) 0.7565(5) 0.0391(13) Uani 1 1 d . . . . .
 C4 C 0.5989(8) 0.3179(3) 0.7081(5) 0.0448(15) Uani 1 1 d . . . . .
 H4 H 0.511646 0.291594 0.665211 0.054 Uiso 1 1 calc R U . . .
 C5 C 0.7609(9) 0.2947(3) 0.7219(5) 0.0471(16) Uani 1 1 d . . . . .
 H5 H 0.784066 0.253759 0.686372 0.056 Uiso 1 1 calc R U . . .
 C6 C 0.8879(8) 0.3306(3) 0.7868(5) 0.0467(15) Uani 1 1 d . . . . .
 H6 H 0.997812 0.313174 0.798786 0.056 Uiso 1 1 calc R U . . .
 C7 C 0.8558(8) 0.3923(3) 0.8348(5) 0.0436(14) Uani 1 1 d . . . . .
 H7 H 0.944030 0.416705 0.879902 0.052 Uiso 1 1 calc R U . . .
 C8 C 0.6949(8) 0.4189(3) 0.8175(4) 0.0390(13) Uani 1 1 d . . . . .
 C9 C 0.6888(7) 0.5951(3) 0.9411(4) 0.0365(13) Uani 1 1 d . . . . .
 C10 C 0.7709(8) 0.6590(3) 0.9562(5) 0.0444(15) Uani 1 1 d . . . . .
 H10 H 0.729877 0.695701 0.992346 0.053 Uiso 1 1 calc R U . . .
 C11 C 0.9126(8) 0.6700(3) 0.9189(5) 0.0449(15) Uani 1 1 d . . . . .
 H11 H 0.969320 0.713599 0.930930 0.054 Uiso 1 1 calc R U . . .
 C12 C 0.9708(8) 0.6173(3) 0.8645(5) 0.0426(14) Uani 1 1 d . . . . .
 H12 H 1.067714 0.624789 0.839110 0.051 Uiso 1 1 calc R U . . .
 C13 C 0.8886(8) 0.5535(3) 0.8466(5) 0.0420(14) Uani 1 1 d . . . . .
 H13 H 0.928813 0.517994 0.807960 0.050 Uiso 1 1 calc R U . . .
 C14 C 0.7470(7) 0.5405(3) 0.8848(5) 0.0368(13) Uani 1 1 d . . . . .
 C15 C 0.5255(9) 0.6202(4) 0.5936(6) 0.0571(18) Uani 1 1 d . . . . .
 H15A H 0.597418 0.578321 0.609947 0.068 Uiso 1 1 calc R U . . .
 H15B H 0.510904 0.630657 0.517920 0.068 Uiso 1 1 calc R U . . .
 C16 C 0.6108(9) 0.6825(4) 0.6575(6) 0.0603(19) Uani 1 1 d . . . . .
 H16A H 0.539728 0.724067 0.642157 0.091 Uiso 1 1 calc R U . . .
 H16B H 0.716393 0.691857 0.638892 0.091 Uiso 1 1 calc R U . . .
 H16C H 0.630898 0.671489 0.732543 0.091 Uiso 1 1 calc R U . . .
 C17 C 0.2496(9) 0.5239(3) 0.5445(5) 0.0474(16) Uani 1 1 d . . . . .
 H17A H 0.332833 0.486020 0.563069 0.057 Uiso 1 1 calc R U . . .
 H17B H 0.148656 0.508202 0.565884 0.057 Uiso 1 1 calc R U . . .
 C18 C 0.2077(11) 0.5329(4) 0.4258(6) 0.0619(19) Uani 1 1 d . . . . .
 H18A H 0.173932 0.487539 0.392264 0.093 Uiso 1 1 calc R U . . .
 H18B H 0.305267 0.550203 0.403486 0.093 Uiso 1 1 calc R U . . .
 H18C H 0.117078 0.566706 0.405323 0.093 Uiso 1 1 calc R U . . .
 C19 C 0.1948(8) 0.6723(3) 0.5673(5) 0.0471(15) Uani 1 1 d . . . . .
 H19A H 0.239759 0.716188 0.603425 0.057 Uiso 1 1 calc R U . . .
 H19B H 0.192650 0.677650 0.491817 0.057 Uiso 1 1 calc R U . . .
 C20 C 0.0181(9) 0.6613(4) 0.5803(6) 0.0535(17) Uani 1 1 d . . . . .
 H20A H -0.032818 0.621921 0.536141 0.080 Uiso 1 1 calc R U . . .
 H20B H -0.046782 0.704009 0.558991 0.080 Uiso 1 1 calc R U . . .
 H20C H 0.020638 0.650833 0.653924 0.080 Uiso 1 1 calc R U . . .

loop_
  _atom_site_aniso_label
  _atom_site_aniso_U_11
  _atom_site_aniso_U_22
  _atom_site_aniso_U_33
  _atom_site_aniso_U_23
  _atom_site_aniso_U_13
  _atom_site_aniso_U_12
 Bi1 0.03616(14) 0.03836(14) 0.03416(13) 0.00143(9) 0.00659(9) 0.00013(9)
 P1 0.0505(10) 0.0414(9) 0.0389(9) 0.0028(7) 0.0098(7) 0.0030(7)
 O1 0.061(3) 0.044(3) 0.040(2) 0.0046(19) 0.009(2) 0.005(2)
 N1 0.042(3) 0.039(3) 0.039(3) -0.006(2) 0.004(2) -0.002(2)
 N2 0.035(3) 0.040(3) 0.036(3) -0.001(2) 0.007(2) 0.000(2)
 N3 0.043(3) 0.035(3) 0.040(3) 0.002(2) 0.012(2) 0.003(2)
 C1 0.045(4) 0.045(4) 0.051(4) -0.002(3) 0.006(3) -0.004(3)
 C2 0.044(4) 0.039(3) 0.050(4) 0.005(3) 0.013(3) 0.002(3)
 C3 0.046(3) 0.036(3) 0.037(3) 0.005(3) 0.015(3) -0.002(3)
 C4 0.056(4) 0.039(3) 0.042(4) -0.002(3) 0.016(3) -0.006(3)
 C5 0.059(4) 0.040(4) 0.046(4) 0.000(3) 0.021(3) 0.006(3)
 C6 0.047(4) 0.045(4) 0.052(4) 0.008(3) 0.019(3) 0.005(3)
 C7 0.039(3) 0.046(4) 0.047(4) 0.004(3) 0.012(3) -0.001(3)
 C8 0.047(3) 0.040(3) 0.031(3) 0.001(2) 0.010(3) 0.001(3)
 C9 0.041(3) 0.041(3) 0.027(3) -0.001(2) 0.004(2) -0.001(3)
 C10 0.051(4) 0.040(3) 0.041(3) 0.000(3) 0.008(3) 0.000(3)
 C11 0.046(4) 0.040(4) 0.046(4) -0.002(3) 0.006(3) -0.009(3)
 C12 0.036(3) 0.051(4) 0.039(3) 0.004(3) 0.006(3) -0.007(3)
 C13 0.044(3) 0.044(4) 0.037(3) -0.002(3) 0.008(3) -0.001(3)
 C14 0.034(3) 0.040(3) 0.034(3) 0.004(3) 0.003(2) -0.002(2)
 C15 0.054(4) 0.062(5) 0.058(5) -0.007(4) 0.018(4) 0.000(3)
 C16 0.048(4) 0.057(4) 0.075(5) 0.006(4) 0.013(4) 0.001(3)
 C17 0.053(4) 0.048(4) 0.047(4) 0.009(3) 0.023(3) 0.002(3)
 C18 0.076(5) 0.055(4) 0.051(4) -0.004(3) 0.008(4) 0.002(4)
 C19 0.059(4) 0.046(4) 0.036(3) 0.003(3) 0.011(3) 0.005(3)
 C20 0.054(4) 0.056(4) 0.048(4) 0.005(3) 0.007(3) 0.004(3)

_geom_special_details
;
 All esds (except the esd in the dihedral angle between two l.s. planes)
 are estimated using the full covariance matrix.  The cell esds are taken
 into account individually in the estimation of esds in distances, angles
 and torsion angles; correlations between esds in cell parameters are only
 used when they are defined by crystal symmetry.  An approximate (isotropic)
 treatment of cell esds is used for estimating esds involving l.s. planes.
;
loop_
  _geom_bond_atom_site_label_1
  _geom_bond_atom_site_label_2
  _geom_bond_distance
  _geom_bond_site_symmetry_2
  _geom_bond_publ_flag
 Bi1 Bi1 3.6004(4) 3_667 ?
 Bi1 O1 2.554(4) . ?
 Bi1 N1 2.222(5) . ?
 Bi1 N2 2.205(5) . ?
 Bi1 N3 2.414(5) . ?
 Bi1 N3 2.415(5) 3_667 ?
 P1 O1 1.494(5) . ?
 P1 C15 1.789(7) . ?
 P1 C17 1.800(7) . ?
 P1 C19 1.787(7) . ?
 N1 C1 1.448(8) . ?
 N1 C3 1.374(8) . ?
 N2 C8 1.411(8) . ?
 N2 C14 1.401(8) . ?
 N3 C2 1.483(8) . ?
 N3 C9 1.416(8) . ?
 C1 H1A 0.9800 . ?
 C1 H1B 0.9800 . ?
 C1 H1C 0.9800 . ?
 C2 H2A 0.9800 . ?
 C2 H2B 0.9800 . ?
 C2 H2C 0.9800 . ?
 C3 C4 1.400(9) . ?
 C3 C8 1.416(9) . ?
 C4 H4 0.9500 . ?
 C4 C5 1.388(9) . ?
 C5 H5 0.9500 . ?
 C5 C6 1.374(10) . ?
 C6 H6 0.9500 . ?
 C6 C7 1.386(9) . ?
 C7 H7 0.9500 . ?
 C7 C8 1.398(9) . ?
 C9 C10 1.386(9) . ?
 C9 C14 1.422(8) . ?
 C10 H10 0.9500 . ?
 C10 C11 1.390(9) . ?
 C11 H11 0.9500 . ?
 C11 C12 1.381(9) . ?
 C12 H12 0.9500 . ?
 C12 C13 1.387(9) . ?
 C13 H13 0.9500 . ?
 C13 C14 1.402(8) . ?
 C15 H15A 0.9900 . ?
 C15 H15B 0.9900 . ?
 C15 C16 1.527(10) . ?
 C16 H16A 0.9800 . ?
 C16 H16B 0.9800 . ?
 C16 H16C 0.9800 . ?
 C17 H17A 0.9900 . ?
 C17 H17B 0.9900 . ?
 C17 C18 1.521(10) . ?
 C18 H18A 0.9800 . ?
 C18 H18B 0.9800 . ?
 C18 H18C 0.9800 . ?
 C19 H19A 0.9900 . ?
 C19 H19B 0.9900 . ?
 C19 C20 1.531(10) . ?
 C20 H20A 0.9800 . ?
 C20 H20B 0.9800 . ?
 C20 H20C 0.9800 . ?

loop_
  _geom_angle_atom_site_label_1
  _geom_angle_atom_site_label_2
  _geom_angle_atom_site_label_3
  _geom_angle
  _geom_angle_site_symmetry_1
  _geom_angle_site_symmetry_3
  _geom_angle_publ_flag
 O1 Bi1 Bi1 122.39(10) . 3_667 ?
 N1 Bi1 Bi1 128.86(13) . 3_667 ?
 N1 Bi1 O1 96.32(17) . . ?
 N1 Bi1 N3 98.27(18) . 3_667 ?
 N1 Bi1 N3 142.34(18) . . ?
 N2 Bi1 Bi1 73.14(13) . 3_667 ?
 N2 Bi1 O1 92.93(17) . . ?
 N2 Bi1 N1 72.80(18) . . ?
 N2 Bi1 N3 84.91(18) . 3_667 ?
 N2 Bi1 N3 69.90(17) . . ?
 N3 Bi1 Bi1 41.80(12) . 3_667 ?
 N3 Bi1 Bi1 41.79(12) 3_667 3_667 ?
 N3 Bi1 O1 163.88(16) 3_667 . ?
 N3 Bi1 O1 80.67(16) . . ?
 N3 Bi1 N3 83.59(17) . 3_667 ?
 O1 P1 C15 112.0(3) . . ?
 O1 P1 C17 111.5(3) . . ?
 O1 P1 C19 112.2(3) . . ?
 C15 P1 C17 107.2(3) . . ?
 C19 P1 C15 106.5(4) . . ?
 C19 P1 C17 107.2(3) . . ?
 P1 O1 Bi1 138.4(3) . . ?
 C1 N1 Bi1 123.0(4) . . ?
 C3 N1 Bi1 116.8(4) . . ?
 C3 N1 C1 118.1(5) . . ?
 C8 N2 Bi1 116.0(4) . . ?
 C14 N2 Bi1 117.9(4) . . ?
 C14 N2 C8 123.7(5) . . ?
 Bi1 N3 Bi1 96.41(17) . 3_667 ?
 C2 N3 Bi1 112.9(4) . 3_667 ?
 C2 N3 Bi1 112.6(4) . . ?
 C9 N3 Bi1 108.7(4) . 3_667 ?
 C9 N3 Bi1 110.7(4) . . ?
 C9 N3 C2 114.2(5) . . ?
 N1 C1 H1A 109.5 . . ?
 N1 C1 H1B 109.5 . . ?
 N1 C1 H1C 109.5 . . ?
 H1A C1 H1B 109.5 . . ?
 H1A C1 H1C 109.5 . . ?
 H1B C1 H1C 109.5 . . ?
 N3 C2 H2A 109.5 . . ?
 N3 C2 H2B 109.5 . . ?
 N3 C2 H2C 109.5 . . ?
 H2A C2 H2B 109.5 . . ?
 H2A C2 H2C 109.5 . . ?
 H2B C2 H2C 109.5 . . ?
 N1 C3 C4 125.5(6) . . ?
 N1 C3 C8 115.9(5) . . ?
 C4 C3 C8 118.6(6) . . ?
 C3 C4 H4 119.6 . . ?
 C5 C4 C3 120.8(6) . . ?
 C5 C4 H4 119.6 . . ?
 C4 C5 H5 119.8 . . ?
 C6 C5 C4 120.4(6) . . ?
 C6 C5 H5 119.8 . . ?
 C5 C6 H6 120.0 . . ?
 C5 C6 C7 120.0(6) . . ?
 C7 C6 H6 120.0 . . ?
 C6 C7 H7 119.6 . . ?
 C6 C7 C8 120.8(6) . . ?
 C8 C7 H7 119.6 . . ?
 N2 C8 C3 115.7(5) . . ?
 C7 C8 N2 124.8(6) . . ?
 C7 C8 C3 119.2(6) . . ?
 N3 C9 C14 115.4(5) . . ?
 C10 C9 N3 124.5(5) . . ?
 C10 C9 C14 120.0(6) . . ?
 C9 C10 H10 119.7 . . ?
 C9 C10 C11 120.7(6) . . ?
 C11 C10 H10 119.7 . . ?
 C10 C11 H11 120.1 . . ?
 C12 C11 C10 119.9(6) . . ?
 C12 C11 H11 120.1 . . ?
 C11 C12 H12 119.8 . . ?
 C11 C12 C13 120.4(6) . . ?
 C13 C12 H12 119.8 . . ?
 C12 C13 H13 119.5 . . ?
 C12 C13 C14 121.0(6) . . ?
 C14 C13 H13 119.5 . . ?
 N2 C14 C9 116.4(5) . . ?
 N2 C14 C13 125.4(6) . . ?
 C13 C14 C9 118.0(6) . . ?
 P1 C15 H15A 109.1 . . ?
 P1 C15 H15B 109.1 . . ?
 H15A C15 H15B 107.8 . . ?
 C16 C15 P1 112.6(5) . . ?
 C16 C15 H15A 109.1 . . ?
 C16 C15 H15B 109.1 . . ?
 C15 C16 H16A 109.5 . . ?
 C15 C16 H16B 109.5 . . ?
 C15 C16 H16C 109.5 . . ?
 H16A C16 H16B 109.5 . . ?
 H16A C16 H16C 109.5 . . ?
 H16B C16 H16C 109.5 . . ?
 P1 C17 H17A 108.3 . . ?
 P1 C17 H17B 108.3 . . ?
 H17A C17 H17B 107.4 . . ?
 C18 C17 P1 115.8(5) . . ?
 C18 C17 H17A 108.3 . . ?
 C18 C17 H17B 108.3 . . ?
 C17 C18 H18A 109.5 . . ?
 C17 C18 H18B 109.5 . . ?
 C17 C18 H18C 109.5 . . ?
 H18A C18 H18B 109.5 . . ?
 H18A C18 H18C 109.5 . . ?
 H18B C18 H18C 109.5 . . ?
 P1 C19 H19A 109.2 . . ?
 P1 C19 H19B 109.2 . . ?
 H19A C19 H19B 107.9 . . ?
 C20 C19 P1 112.2(5) . . ?
 C20 C19 H19A 109.2 . . ?
 C20 C19 H19B 109.2 . . ?
 C19 C20 H20A 109.5 . . ?
 C19 C20 H20B 109.5 . . ?
 C19 C20 H20C 109.5 . . ?
 H20A C20 H20B 109.5 . . ?
 H20A C20 H20C 109.5 . . ?
 H20B C20 H20C 109.5 . . ?

loop_
  _geom_torsion_atom_site_label_1
  _geom_torsion_atom_site_label_2
  _geom_torsion_atom_site_label_3
  _geom_torsion_atom_site_label_4
  _geom_torsion
  _geom_torsion_site_symmetry_1
  _geom_torsion_site_symmetry_2
  _geom_torsion_site_symmetry_3
  _geom_torsion_site_symmetry_4
  _geom_torsion_publ_flag
 Bi1 N1 C3 C4 166.0(5) . . . . ?
 Bi1 N1 C3 C8 -12.1(7) . . . . ?
 Bi1 N2 C8 C3 13.3(6) . . . . ?
 Bi1 N2 C8 C7 -160.0(5) . . . . ?
 Bi1 N2 C14 C9 23.1(6) . . . . ?
 Bi1 N2 C14 C13 -151.8(5) . . . . ?
 Bi1 N3 C9 C10 -101.5(6) 3_667 . . . ?
 Bi1 N3 C9 C10 153.8(5) . . . . ?
 Bi1 N3 C9 C14 -23.7(6) . . . . ?
 Bi1 N3 C9 C14 81.0(5) 3_667 . . . ?
 O1 P1 C15 C16 -54.3(6) . . . . ?
 O1 P1 C17 C18 170.6(5) . . . . ?
 O1 P1 C19 C20 -59.4(6) . . . . ?
 N1 C3 C4 C5 -176.2(6) . . . . ?
 N1 C3 C8 N2 -0.8(8) . . . . ?
 N1 C3 C8 C7 172.9(5) . . . . ?
 N3 C9 C10 C11 -178.9(6) . . . . ?
 N3 C9 C14 N2 2.8(8) . . . . ?
 N3 C9 C14 C13 178.0(5) . . . . ?
 C1 N1 C3 C4 1.9(9) . . . . ?
 C1 N1 C3 C8 -176.1(5) . . . . ?
 C2 N3 C9 C10 25.5(8) . . . . ?
 C2 N3 C9 C14 -152.0(5) . . . . ?
 C3 C4 C5 C6 2.5(10) . . . . ?
 C4 C3 C8 N2 -179.0(5) . . . . ?
 C4 C3 C8 C7 -5.2(9) . . . . ?
 C4 C5 C6 C7 -3.2(10) . . . . ?
 C5 C6 C7 C8 -0.4(10) . . . . ?
 C6 C7 C8 N2 177.7(6) . . . . ?
 C6 C7 C8 C3 4.6(9) . . . . ?
 C8 N2 C14 C9 -175.3(5) . . . . ?
 C8 N2 C14 C13 9.8(9) . . . . ?
 C8 C3 C4 C5 1.8(9) . . . . ?
 C9 C10 C11 C12 1.3(10) . . . . ?
 C10 C9 C14 N2 -174.8(5) . . . . ?
 C10 C9 C14 C13 0.4(9) . . . . ?
 C10 C11 C12 C13 0.0(10) . . . . ?
 C11 C12 C13 C14 -1.1(10) . . . . ?
 C12 C13 C14 N2 175.7(6) . . . . ?
 C12 C13 C14 C9 0.9(9) . . . . ?
 C14 N2 C8 C3 -148.6(5) . . . . ?
 C14 N2 C8 C7 38.0(9) . . . . ?
 C14 C9 C10 C11 -1.5(9) . . . . ?
 C15 P1 O1 Bi1 -90.3(5) . . . . ?
 C15 P1 C17 C18 -66.5(6) . . . . ?
 C15 P1 C19 C20 177.7(5) . . . . ?
 C17 P1 O1 Bi1 29.8(5) . . . . ?
 C17 P1 C15 C16 -176.9(5) . . . . ?
 C17 P1 C19 C20 63.2(5) . . . . ?
 C19 P1 O1 Bi1 150.0(4) . . . . ?
 C19 P1 C15 C16 68.6(6) . . . . ?
 C19 P1 C17 C18 47.5(6) . . . . ?

_shelx_res_file
;
TITL mo_2024_06_17_JDM_SC_W138_0m_a.res in P2(1)/c
    mo_2024_06_17_jdm_sc_w138_0m_a.res
    created by SHELXL-2019/3 at 22:18:15 on 17-Jun-2024
REM Old TITL mo_2024_06_17_JDM_SC_W138_0m in P2(1)/c
REM SHELXT solution in P2(1)/c: R1 0.058, Rweak 0.001, Alpha 0.021
REM <I/s> 0.470 for 128 systematic absences, Orientation as input
REM Formula found by SHELXT: C20 Bi N3 O P
CELL 0.71073 8.3079 19.0371 13.0919 90 103.377 90
ZERR 2 0.0003 0.0007 0.0004 0 0.001 0
LATT 1
SYMM -X,0.5+Y,0.5-Z
SFAC C H Bi N O P
UNIT 80 116 4 12 4 4

L.S. 10
PLAN  6
SIZE 0.024 0.063 0.096
TEMP -123.15
CONF
BOND
LIST 4
MORE -1
BOND $H
fmap 2
acta
REM <olex2.extras>
REM <HklSrc "%.\\mo_2024_06_17_JDM_SC_W138_0m_a.hkl">
REM </olex2.extras>

WGHT    0.022100    8.874000
FVAR       0.25934
BI1   3    0.385158    0.489169    0.866382    11.00000    0.03616    0.03836 =
         0.03416    0.00143    0.00659    0.00013
P1    6    0.328063    0.600845    0.619639    11.00000    0.05050    0.04138 =
         0.03895    0.00278    0.00977    0.00297
O1    5    0.338823    0.590013    0.734083    11.00000    0.06103    0.04380 =
         0.04031    0.00461    0.00908    0.00460
N1    4    0.406480    0.405043    0.752632    11.00000    0.04238    0.03850 =
         0.03905   -0.00614    0.00434   -0.00183
N2    4    0.649386    0.479816    0.865475    11.00000    0.03507    0.03962 =
         0.03623   -0.00122    0.00656   -0.00011
N3    4    0.542496    0.579675    0.974645    11.00000    0.04344    0.03540 =
         0.03970    0.00178    0.01207    0.00264
C1    1    0.266422    0.364308    0.696775    11.00000    0.04509    0.04512 =
         0.05141   -0.00233    0.00578   -0.00438
AFIX 137
H1A   2    0.269825    0.317467    0.728252    11.00000   -1.50000
H1B   2    0.271087    0.359918    0.622933    11.00000   -1.50000
H1C   2    0.163554    0.387968    0.701333    11.00000   -1.50000
AFIX   0
C2    1    0.441012    0.642212    0.985104    11.00000    0.04433    0.03930 =
         0.04990    0.00534    0.01253    0.00207
AFIX 137
H2A   2    0.429409    0.671854    0.922620    11.00000   -1.50000
H2B   2    0.495252    0.669021    1.047495    11.00000   -1.50000
H2C   2    0.331330    0.627078    0.992105    11.00000   -1.50000
AFIX   0
C3    1    0.562529    0.379562    0.756451    11.00000    0.04644    0.03631 =
         0.03685    0.00493    0.01450   -0.00180
C4    1    0.598900    0.317885    0.708058    11.00000    0.05570    0.03948 =
         0.04173   -0.00230    0.01635   -0.00589
AFIX  43
H4    2    0.511646    0.291594    0.665211    11.00000   -1.20000
AFIX   0
C5    1    0.760877    0.294692    0.721926    11.00000    0.05900    0.04024 =
         0.04608   -0.00037    0.02055    0.00643
AFIX  43
H5    2    0.784066    0.253759    0.686372    11.00000   -1.20000
AFIX   0
C6    1    0.887890    0.330612    0.786800    11.00000    0.04688    0.04489 =
         0.05210    0.00757    0.01932    0.00502
AFIX  43
H6    2    0.997812    0.313174    0.798786    11.00000   -1.20000
AFIX   0
C7    1    0.855751    0.392284    0.834781    11.00000    0.03871    0.04604 =
         0.04686    0.00437    0.01172   -0.00057
AFIX  43
H7    2    0.944030    0.416705    0.879902    11.00000   -1.20000
AFIX   0
C8    1    0.694944    0.418947    0.817527    11.00000    0.04707    0.03984 =
         0.03052    0.00070    0.00977    0.00117
C9    1    0.688804    0.595102    0.941073    11.00000    0.04059    0.04072 =
         0.02660   -0.00089    0.00440   -0.00140
C10   1    0.770881    0.659017    0.956185    11.00000    0.05096    0.04014 =
         0.04087   -0.00038    0.00824   -0.00049
AFIX  43
H10   2    0.729877    0.695701    0.992346    11.00000   -1.20000
AFIX   0
C11   1    0.912616    0.669960    0.918940    11.00000    0.04628    0.04008 =
         0.04625   -0.00242    0.00621   -0.00917
AFIX  43
H11   2    0.969320    0.713599    0.930930    11.00000   -1.20000
AFIX   0
C12   1    0.970822    0.617274    0.864482    11.00000    0.03563    0.05146 =
         0.03928    0.00398    0.00600   -0.00654
AFIX  43
H12   2    1.067714    0.624789    0.839110    11.00000   -1.20000
AFIX   0
C13   1    0.888601    0.553472    0.846641    11.00000    0.04394    0.04392 =
         0.03721   -0.00237    0.00776   -0.00131
AFIX  43
H13   2    0.928813    0.517994    0.807960    11.00000   -1.20000
AFIX   0
C14   1    0.747032    0.540507    0.884806    11.00000    0.03380    0.03995 =
         0.03438    0.00444    0.00328   -0.00169
C15   1    0.525497    0.620227    0.593595    11.00000    0.05352    0.06201 =
         0.05804   -0.00720    0.01771   -0.00008
AFIX  23
H15A  2    0.597418    0.578321    0.609947    11.00000   -1.20000
H15B  2    0.510904    0.630657    0.517920    11.00000   -1.20000
AFIX   0
C16   1    0.610769    0.682488    0.657525    11.00000    0.04822    0.05695 =
         0.07546    0.00619    0.01346    0.00115
AFIX 137
H16A  2    0.539728    0.724067    0.642157    11.00000   -1.50000
H16B  2    0.716393    0.691857    0.638892    11.00000   -1.50000
H16C  2    0.630898    0.671489    0.732543    11.00000   -1.50000
AFIX   0
C17   1    0.249601    0.523921    0.544482    11.00000    0.05315    0.04795 =
         0.04681    0.00858    0.02316    0.00196
AFIX  23
H17A  2    0.332833    0.486020    0.563069    11.00000   -1.20000
H17B  2    0.148656    0.508202    0.565884    11.00000   -1.20000
AFIX   0
C18   1    0.207749    0.532889    0.425842    11.00000    0.07620    0.05538 =
         0.05103   -0.00356    0.00814    0.00238
AFIX 137
H18A  2    0.173932    0.487539    0.392264    11.00000   -1.50000
H18B  2    0.305267    0.550203    0.403486    11.00000   -1.50000
H18C  2    0.117078    0.566706    0.405323    11.00000   -1.50000
AFIX   0
C19   1    0.194832    0.672265    0.567338    11.00000    0.05851    0.04622 =
         0.03644    0.00314    0.01064    0.00493
AFIX  23
H19A  2    0.239759    0.716188    0.603425    11.00000   -1.20000
H19B  2    0.192650    0.677650    0.491817    11.00000   -1.20000
AFIX   0
C20   1    0.018061    0.661267    0.580261    11.00000    0.05425    0.05566 =
         0.04838    0.00544    0.00733    0.00442
AFIX 137
H20A  2   -0.032818    0.621921    0.536141    11.00000   -1.50000
H20B  2   -0.046782    0.704009    0.558991    11.00000   -1.50000
H20C  2    0.020638    0.650833    0.653924    11.00000   -1.50000
AFIX   0
HKLF 4


REM  mo_2024_06_17_JDM_SC_W138_0m_a.res in P2(1)/c
REM wR2 = 0.0728, GooF = S = 1.204, Restrained GooF = 1.204 for all data
REM R1 = 0.0282 for 3083 Fo > 4sig(Fo) and 0.0383 for all 3561 data
REM 240 parameters refined using 0 restraints

END

WGHT      0.0221      8.8676

REM Highest difference peak  2.160,  deepest hole -0.805,  1-sigma level  0.119
Q1    1   0.3816  0.5341  0.8677  11.00000  0.05    2.16
Q2    1   0.1566  0.5111  0.5979  11.00000  0.05    1.68
Q3    1   0.3260  0.4498  0.8235  11.00000  0.05    1.03
Q4    1   0.3155  0.4927  0.9250  11.00000  0.05    0.95
Q5    1   0.2607  0.5004  0.8648  11.00000  0.05    0.92
Q6    1   0.4887  0.5009  0.8494  11.00000  0.05    0.87
;
_shelx_res_checksum                91212
_shelx_hkl_file
;
  -1   0   0 7534.25  191.38
   1   0   0 7122.29  188.18
   1   0   0 7438.26  187.08
   2   0   0   39.50    6.90
   2   0   0   49.30    6.90
   2   0   0   38.30    8.50
   2   0   0   36.60    6.90
   2   0   0   41.20    8.70
  -2   0   0   41.30    8.20
  -2   0   0   41.50    3.60
  -2   0   0   32.40    5.70
  -2   0   0   39.10    6.90
  -2   0   0   44.20    7.20
  -3   0   0 2626.14   76.19
   3   0   0 2516.55   75.59
   3   0   0 2512.55   83.29
   3   0   0 2554.54   78.69
  -3   0   0 2640.64   78.29
   3   0   0 2593.24   80.89
  -3   0   0 2562.14   79.19
  -3   0   0 2572.74   83.49
  -3   0   0 2544.45   66.89
   3   0   0 2582.14   85.19
   4   0   0 2743.93   87.09
  -4   0   0 2826.22   92.99
   4   0   0 2728.33   89.49
   4   0   0 2835.32   95.09
   4   0   0 2902.41   84.19
  -4   0   0 2851.81   86.29
   4   0   0 2827.92   93.49
  -4   0   0 2763.02   83.69
  -4   0   0 2735.63   87.69
  -5   0   0 1449.65   50.99
   5   0   0 1497.55   61.99
   5   0   0 1463.25   54.59
   5   0   0 1456.05   56.89
   5   0   0 1429.56   50.69
  -5   0   0 1573.64   54.19
   5   0   0 1470.85   60.39
  -5   0   0 1419.36   54.99
  -5   0   0 1448.96   59.59
   6   0   0  202.68   21.10
   6   0   0  185.58   26.80
   6   0   0  200.08   17.50
   6   0   0  153.48   18.60
  -6   0   0  147.59   18.10
  -6   0   0  209.98   17.30
   6   0   0  207.98   15.90
  -6   0   0  221.18   16.30
  -6   0   0  205.08   19.10
   7   0   0   88.49   16.20
  -7   0   0   86.29   13.20
  -7   0   0   59.39    9.60
   7   0   0   81.29   10.70
   7   0   0   77.79   12.50
   7   0   0   97.49   16.70
   7   0   0   81.09   13.10
  -7   0   0   53.39   14.50
  -8   0   0  396.26   23.30
   8   0   0  441.06   27.00
   8   0   0  395.26   26.00
   8   0   0  465.75   32.30
  -8   0   0  450.15   28.50
   8   0   0  476.85   32.40
   8   0   0  445.06   23.60
   9   0   0  203.48   22.80
   9   0   0  150.08   17.60
  -9   0   0  204.08   20.20
   9   0   0  199.78   18.00
   9   0   0  236.98   23.30
  -1  -1   0  119.59    8.80
   1  -1   0  116.39    8.10
  -1  -1   0  111.79    7.60
   1  -1   0  113.79    5.80
  -1  -1   0  100.59    6.50
   1  -1   0  132.49    9.80
   1  -1   0  111.39    8.50
  -1  -1   0  108.99    5.80
   1  -1   0  103.79    7.90
  -1  -1   0  115.09    7.70
  -1   1   0  107.99    8.70
  -1   1   0  116.59    8.10
  -1   1   0  103.69    5.20
   1   1   0  107.59    7.40
  -1   1   0  119.49    8.50
   1   1   0  107.69    5.90
  -1   1   0  100.09    5.60
   1   1   0  105.69    7.50
   1   1   0  106.39    5.60
   2  -1   0   11.70    6.30
  -2  -1   0    4.50    3.90
   2  -1   0    7.20    2.70
  -2  -1   0    7.00    3.90
   2  -1   0   10.60    6.80
  -2  -1   0    4.40    3.80
  -2  -1   0    6.30    4.80
   2  -1   0    6.30    4.20
  -2  -1   0    3.80    1.90
   2  -1   0    4.00    2.70
   2  -1   0    8.80    4.30
   2   1   0    1.80    3.60
  -2   1   0   12.20    5.30
  -2   1   0    4.20    3.10
   2   1   0    0.30    4.70
  -2   1   0    8.20    2.20
  -2   1   0    2.70    4.00
   2   1   0    3.90    4.00
  -2   1   0    7.60    4.50
  -2   1   0    3.70    4.70
   2   1   0   11.10    4.40
  -3  -1   0   32.60    7.40
   3  -1   0   12.30    4.90
  -3  -1   0   11.10    6.80
   3  -1   0   17.70    5.60
   3  -1   0   18.60    6.30
  -3  -1   0   19.90    5.80
   3  -1   0   23.90    4.90
  -3  -1   0   16.50    4.90
   3  -1   0   34.60    8.80
  -3  -1   0   17.60    2.70
   3   1   0   13.70    5.80
  -3   1   0   19.20    6.60
  -3   1   0   16.30    6.30
   3   1   0   21.10    5.80
   3   1   0   25.10    8.00
   3   1   0   19.00    6.00
  -3   1   0   17.80    4.70
  -3   1   0   18.80    6.80
   3   1   0   14.90    6.20
  -3   1   0   21.50    2.80
   4  -1   0   34.20    6.40
  -4  -1   0   30.20    7.70
  -4  -1   0   36.90    9.10
   4  -1   0   39.80   11.60
  -4   1   0   47.00    9.70
   4   1   0   29.20    7.70
   4   1   0   35.30   10.10
  -5  -1   0   28.70    7.50
  -5  -1   0   37.20    7.70
   5  -1   0   29.70    8.30
  -5  -1   0   50.49   11.80
   5  -1   0   52.19   10.40
  -5  -1   0   25.40    7.30
   5  -1   0   42.50    7.60
   5  -1   0   22.80    7.80
   5  -1   0   31.40   10.00
  -5   1   0   31.30    8.00
  -5   1   0   20.40    8.10
   5   1   0   44.90   10.70
  -5   1   0   42.40    7.60
   5   1   0   22.50    8.40
  -5   1   0   19.90    7.80
   5   1   0   36.60    8.30
   5   1   0   27.60    9.50
   5   1   0   38.60    9.20
   6  -1   0   -4.10    4.20
  -6  -1   0    9.10    5.90
   6  -1   0    5.10    4.70
  -6  -1   0   -9.50    8.50
  -6  -1   0    4.80    5.00
  -6  -1   0    5.50    5.90
   6  -1   0   -2.00    5.70
   6  -1   0    0.60    6.50
  -6   1   0    5.20    4.70
   6   1   0    8.20    6.70
   6   1   0   13.80    5.50
   6   1   0    4.10    7.30
   6   1   0    0.40    5.60
   6   1   0    7.90    5.30
  -6   1   0   -2.00    5.30
  -6   1   0   13.90    7.90
   7  -1   0   28.80   10.70
  -7  -1   0   29.80    8.60
   7  -1   0   27.10    9.50
   7  -1   0   35.60   10.60
  -7  -1   0   39.50    8.40
   7  -1   0   23.00    8.20
   7  -1   0   27.50    6.90
   7   1   0   20.30    9.00
  -7   1   0   29.70    8.80
   7   1   0   23.70    7.10
   7   1   0   23.50    8.70
  -7   1   0   21.50    6.80
   7   1   0   32.50    9.60
  -7   1   0   19.20    8.80
   7   1   0   21.80    6.60
  -8  -1   0    1.00    6.10
   8  -1   0    8.00    8.40
   8  -1   0    1.80    6.40
   8  -1   0    7.70    7.50
  -8  -1   0    8.20    6.40
   8  -1   0   -0.80    6.40
  -8   1   0    2.30    5.20
  -8   1   0   -3.00    6.20
   8   1   0   13.60    8.30
   8   1   0    4.40    6.10
   8   1   0    9.00    5.30
   8   1   0    0.10    7.20
   8   1   0   -1.80    6.20
  -9  -1   0   -5.20    6.30
   9  -1   0   -9.30    6.60
   9  -1   0    3.70    6.60
   9  -1   0    1.40    7.30
   9  -1   0    2.50    6.30
  -9  -1   0   -4.00    6.10
  -9   1   0   -3.80    7.00
   9   1   0   -0.40    4.80
   9   1   0    4.80    8.00
  -9   1   0   -9.10    4.70
   9   1   0   -0.50    5.90
   9   1   0  -10.50    5.30
   9   1   0   -1.80    5.90
   0  -2   0 8524.25  256.17
   0   2   0 9999.00  259.97
  -1  -2   0 4833.52  130.29
   1  -2   0 4959.80  128.29
  -1  -2   0 4938.31  132.39
  -1  -2   0 4935.81  129.59
   1  -2   0 4983.20  134.19
  -1  -2   0 4856.21  130.79
   1  -2   0 5032.20  132.19
   1  -2   0 4936.31  131.79
  -1  -2   0 4815.02  128.29
  -1  -2   0 4818.12  125.09
   1  -2   0 5160.58  137.99
   1  -2   0 4950.00  130.39
   1   2   0 4777.52  130.79
  -1   2   0 4846.22  128.19
   1   2   0 4795.52  130.29
   1   2   0 4891.21  132.19
  -1   2   0 4871.71  131.79
   1   2   0 4849.31  133.59
   1   2   0 4766.32  128.19
  -1   2   0 4970.80  130.09
   1   2   0 4820.22  129.39
  -1   2   0 4918.51  133.79
  -1   2   0 5007.10  131.69
  -2  -2   0   24.60    5.50
  -2  -2   0   22.70    7.20
   2  -2   0   15.90    5.90
   2  -2   0   20.40    7.60
  -2  -2   0   19.00    5.30
   2  -2   0   23.90    4.20
   2  -2   0   20.20    5.60
   2  -2   0   15.70    5.80
  -2  -2   0   14.70    3.70
  -2  -2   0   18.90    5.60
   2   2   0   15.60    4.80
  -2   2   0   35.60    7.80
  -2   2   0   24.20    7.00
  -2   2   0   20.40    3.60
   2   2   0   27.30    6.40
  -2   2   0   21.80    6.40
  -2   2   0   17.50    3.10
   2   2   0   26.50    4.50
   2   2   0   23.10    7.10
   3  -2   0 1859.51   63.19
  -3  -2   0 1889.51   53.29
   3  -2   0 1907.41   64.09
  -3  -2   0 1977.00   62.49
   3  -2   0 1831.42   54.99
  -3  -2   0 1868.51   74.49
   3  -2   0 1936.71   68.99
   3  -2   0 1764.12   54.09
   3  -2   0 1953.60   65.99
  -3  -2   0 1882.01   61.69
  -3  -2   0 1858.41   58.29
  -3   2   0 1903.81   64.89
  -3   2   0 1795.92   64.69
   3   2   0 1792.22   57.69
  -3   2   0 1847.22   52.39
   3   2   0 1893.61   67.39
  -3   2   0 1965.90   69.19
   3   2   0 1779.72   61.29
   3   2   0 2017.70   62.69
  -3   2   0 1940.11   63.99
  -3   2   0 1855.61   55.09
   4  -2   0 2970.50   96.89
  -4  -2   0 2988.50   94.09
   4  -2   0 3116.59  103.29
  -4  -2   0 3047.60   82.29
   4  -2   0 3018.40   95.39
  -4  -2   0 3137.69   90.79
  -4  -2   0 3078.29  100.99
   4  -2   0 3193.98  100.59
  -4  -2   0 2987.90   93.59
   4  -2   0 3061.49   87.59
  -4   2   0 3077.09  101.99
   4   2   0 3125.89  102.09
   4   2   0 3095.29  101.79
   4   2   0 3017.50   91.49
   4   2   0 3010.30   94.69
  -4   2   0 3153.68   87.89
  -4   2   0 3130.79   99.59
   4   2   0 3209.78   94.69
  -4   2   0 3088.99   81.09
  -4   2   0 3163.78   96.79
  -4   2   0 3172.98   99.19
   5  -2   0 1192.88   49.99
   5  -2   0 1208.18   54.39
   5  -2   0 1119.49   46.30
  -5  -2   0 1146.19   51.49
  -5  -2   0 1180.68   42.70
   5  -2   0 1060.69   39.70
  -5  -2   0 1158.28   32.40
   5  -2   0 1228.48   52.09
  -5  -2   0 1132.39   45.90
  -5  -2   0 1154.98   45.50
  -5   2   0 1243.48   50.69
  -5   2   0 1159.78   40.70
   5   2   0 1194.08   53.39
  -5   2   0 1136.89   47.10
   5   2   0 1159.58   46.60
   5   2   0 1079.79   43.20
  -5   2   0 1151.18   50.09
   5   2   0 1177.68   45.50
   5   2   0 1201.58   53.09
   6  -2   0   86.59   12.90
   6  -2   0  101.69   17.30
   6  -2   0   87.39   14.20
  -6  -2   0  105.09   14.50
  -6  -2   0   87.99   12.40
   6  -2   0  105.89   16.70
  -6  -2   0  103.09   11.60
  -6  -2   0   81.29   16.20
   6   2   0   96.49   19.10
   6   2   0   91.29   12.10
   6   2   0   84.99   12.20
   6   2   0   84.39   11.80
   6   2   0   80.89   14.90
  -6   2   0  111.89   16.80
  -6   2   0   96.79   15.40
  -6   2   0   86.79    9.90
  -7  -2   0  103.89   13.50
   7  -2   0  106.49   17.60
   7  -2   0   65.89   13.70
   7  -2   0   92.39   13.70
   7  -2   0   88.69   15.30
  -7  -2   0  101.89   14.40
   7   2   0   89.69   11.50
   7   2   0  110.29   14.60
  -7   2   0  101.49   11.70
  -7   2   0  127.59   18.00
  -7   2   0   86.29   14.00
   7   2   0  101.79   13.30
   7   2   0   74.59   14.90
   7   2   0   83.49   15.10
  -8  -2   0  402.46   25.90
   8  -2   0  352.66   24.30
   8  -2   0  415.26   33.30
   8  -2   0  430.86   32.30
   8  -2   0  457.55   31.40
   8   2   0  442.86   31.20
  -8   2   0  400.96   21.40
   8   2   0  466.25   32.50
   8   2   0  394.26   26.00
  -8   2   0  462.45   29.20
   8   2   0  421.46   29.10
   8   2   0  399.56   23.00
  -9  -2   0  259.07   19.90
  -9  -2   0  289.07   22.70
   9  -2   0  338.17   26.20
   9  -2   0  341.37   28.50
   9  -2   0  295.27   21.70
   9   2   0  351.66   27.70
   9   2   0  353.66   28.00
   9   2   0  289.17   19.90
  -9   2   0  289.97   17.80
   9   2   0  254.77   17.60
   9   2   0  277.37   21.90
  -9   2   0  265.87   23.20
   0  -3   0   -1.70    2.00
   0  -3   0    4.30    5.30
   0  -3   0   -1.40    3.60
   0  -3   0   -0.10    2.80
   0  -3   0    4.90    3.20
   0  -3   0   -1.50    4.00
   0   3   0   -0.80    2.90
   0   3   0   -0.20    2.20
   0   3   0    2.70    2.80
   0   3   0    0.90    3.90
   0   3   0    1.70    2.90
   1  -3   0   -7.10    4.80
  -1  -3   0    6.30    4.50
   1  -3   0    1.20    3.50
  -1  -3   0    4.30    3.50
  -1  -3   0    0.60    4.40
   1  -3   0    4.40    4.70
   1  -3   0   -0.20    3.10
  -1  -3   0   -1.00    4.20
   1  -3   0    4.40    5.40
  -1  -3   0   -1.30    3.40
  -1  -3   0    0.50    2.80
   1  -3   0    1.30    3.50
   1  -3   0   -3.70    4.50
   1   3   0    2.80    4.40
   1   3   0    3.00    3.70
  -1   3   0    6.00    4.80
  -1   3   0    0.60    3.50
  -1   3   0    1.50    4.60
   1   3   0    0.40    3.20
  -1   3   0    1.70    5.70
   1   3   0    5.00    4.60
   1   3   0    0.90    3.50
  -1   3   0    1.00    3.70
  -1   3   0    4.70    2.50
   1   3   0    1.60    2.90
  -2  -3   0    9.80    3.40
  -2  -3   0    8.40    4.60
   2  -3   0   14.60    4.30
   2  -3   0   15.10    7.10
   2  -3   0   16.60    6.00
  -2  -3   0    8.90    3.80
   2  -3   0   13.30    3.70
  -2  -3   0   10.10    6.10
  -2  -3   0    5.80    4.10
   2  -3   0   16.10    8.10
   2  -3   0   12.00    6.30
   2   3   0   14.10    3.10
  -2   3   0   15.40    5.50
   2   3   0    6.80    3.70
   2   3   0   12.60    6.50
  -2   3   0   14.70    6.30
   2   3   0   16.50    5.40
   2   3   0   17.60    6.50
  -2   3   0   18.80    6.70
  -2   3   0   17.60    6.30
   2   3   0   14.90    4.60
  -2   3   0   10.50    3.50
  -3  -3   0  176.88   16.70
   3  -3   0  149.99   14.70
   3  -3   0  160.78   10.90
   3  -3   0  162.68   15.30
  -3  -3   0  130.99   12.90
  -3  -3   0  150.98   10.20
   3  -3   0  154.68   15.10
   3  -3   0  179.98   18.00
  -3  -3   0  154.08   13.70
  -3  -3   0  155.08   11.90
  -3   3   0  150.28   14.30
   3   3   0  164.58   14.40
  -3   3   0  164.58   15.80
  -3   3   0  172.88   10.40
   3   3   0  144.79    9.80
  -3   3   0  153.38   16.60
   3   3   0  162.48   14.50
   3   3   0  161.68   16.60
  -3   3   0  168.08    9.60
  -3   3   0  167.38   17.30
   4  -3   0  236.68   22.10
   4  -3   0  252.37   20.10
   4  -3   0  243.68   18.90
  -4  -3   0  221.78   17.70
  -4  -3   0  234.18   20.50
   4  -3   0  254.07   20.70
   4  -3   0  211.08   12.30
  -4  -3   0  253.07   15.50
  -4  -3   0  246.28   18.40
  -4  -3   0  219.18   12.10
  -4   3   0  244.48   13.20
  -4   3   0  239.78   20.00
   4   3   0  218.18   13.80
  -4   3   0  283.37   21.00
  -4   3   0  265.07   21.50
   4   3   0  235.48   18.10
   4   3   0  203.38   16.90
   4   3   0  230.78   21.00
  -4   3   0  231.68   20.30
  -4   3   0  238.08   14.80
  -5  -3   0   57.99    8.30
  -5  -3   0   69.89   11.40
  -5  -3   0   70.39   14.00
   5  -3   0   76.89   13.80
   5  -3   0   92.59   13.50
   5  -3   0   67.09   13.30
  -5  -3   0   75.49    6.30
   5  -3   0   71.09   12.30
  -5  -3   0   78.99   12.60
   5   3   0   87.29    9.40
   5   3   0   52.69   11.80
  -5   3   0   85.99   15.60
  -5   3   0   66.59   12.20
  -5   3   0   85.89    8.70
  -5   3   0   72.09   13.00
   5   3   0   65.49   13.40
  -5   3   0   90.59    5.80
   5   3   0   73.99   11.80
   6  -3   0   53.29   10.90
  -6  -3   0   42.40    3.70
   6  -3   0   51.29   12.10
   6  -3   0   33.40    9.10
  -6  -3   0   38.00    7.50
  -6  -3   0   39.80   11.30
  -6  -3   0   60.59   10.80
   6  -3   0   39.20   12.30
  -6  -3   0   29.50    8.00
   6   3   0   40.80   10.50
  -6   3   0   49.80    7.50
   6   3   0   48.60    9.80
  -6   3   0   47.20   11.70
  -6   3   0   34.90   10.20
   6   3   0   28.90   10.30
   6   3   0   43.30    9.80
  -7  -3   0  117.49   13.60
  -7  -3   0  102.09   13.70
   7  -3   0  122.29   18.20
   7  -3   0   87.49   16.40
   7  -3   0  121.89   16.90
   7  -3   0  116.89   15.10
  -7   3   0  109.49   10.90
   7   3   0  123.89   19.40
  -7   3   0  117.39   17.30
   7   3   0  101.89   14.50
   7   3   0  102.39   10.70
   7   3   0  142.89   17.40
   7   3   0  155.68   15.50
  -7   3   0  112.79   16.80
  -8  -3   0   29.40    8.80
   8  -3   0   33.00   10.80
   8  -3   0   10.90    7.20
   8  -3   0   25.50    9.70
   8  -3   0   19.20    9.60
   8   3   0   28.30   10.70
   8   3   0   29.70   11.10
   8   3   0   25.40    7.70
  -8   3   0   37.80    9.60
  -8   3   0   26.10    6.20
   8   3   0    5.80    6.70
   9  -3   0  -16.90    5.60
  -9  -3   0    1.90    6.50
   9  -3   0   -0.60    7.50
   9  -3   0    2.40    9.00
  -9   3   0  -11.90    6.30
   9   3   0   10.60    8.10
   9   3   0   -1.50    5.50
   9   3   0   -2.70    7.90
   9   3   0    3.90    7.40
   0  -4   0  502.65   23.10
   0  -4   0  479.55   20.50
   0  -4   0  481.85   23.60
   0  -4   0  464.45   25.50
   0  -4   0  467.85   21.40
   0  -4   0  475.05   24.80
   0   4   0  488.25   23.30
   0   4   0  494.85   21.20
   0   4   0  499.15   25.60
   0   4   0  497.15   25.50
   0   4   0  499.25   22.10
  -1  -4   0 1621.24   52.59
   1  -4   0 1613.44   58.99
   1  -4   0 1583.74   56.39
  -1  -4   0 1604.64   52.19
  -1  -4   0 1575.24   53.09
  -1  -4   0 1562.74   49.60
   1  -4   0 1667.13   52.69
   1  -4   0 1709.13   54.79
   1  -4   0 1627.84   60.09
   1  -4   0 1651.33   52.99
  -1  -4   0 1665.33   54.09
  -1  -4   0 1630.54   57.39
  -1   4   0 1653.43   53.09
   1   4   0 1599.94   50.29
  -1   4   0 1682.03   53.19
  -1   4   0 1642.44   52.69
   1   4   0 1626.44   53.49
  -1   4   0 1616.24   59.49
   1   4   0 1620.94   57.09
  -1   4   0 1676.03   58.79
   1   4   0 1580.74   52.39
   1   4   0 1537.75   52.89
  -1   4   0 1594.44   46.90
   1   4   0 1634.54   53.89
  -2  -4   0   32.70    8.00
  -2  -4   0   41.70    5.10
   2  -4   0   37.20    9.30
  -2  -4   0   24.80    7.00
   2  -4   0   27.30    6.20
  -2  -4   0   42.50    8.40
  -2  -4   0   35.20    6.50
   2  -4   0   31.60    6.20
   2  -4   0   43.70    8.80
   2  -4   0   29.40    8.60
   2  -4   0   31.10   10.20
   2   4   0   45.50    9.80
   2   4   0   57.89    9.40
  -2   4   0   46.00    9.80
   2   4   0   53.79   10.60
   2   4   0   31.00    7.80
  -2   4   0   32.20    6.20
  -2   4   0   36.70    7.10
   2   4   0   35.70    6.80
   2   4   0   45.40    7.20
  -2   4   0   33.60    7.90
   3  -4   0  636.04   38.70
  -3  -4   0  616.24   30.80
   3  -4   0  627.64   31.30
  -3  -4   0  626.44   25.60
   3  -4   0  608.64   25.30
   3  -4   0  634.64   35.00
  -3  -4   0  654.13   30.40
   3  -4   0  609.04   32.20
  -3  -4   0  608.34   32.70
   3  -4   0  638.94   32.00
  -3  -4   0  618.14   25.60
   3   4   0  630.84   30.20
  -3   4   0  627.64   32.80
  -3   4   0  620.34   33.60
   3   4   0  619.04   22.70
  -3   4   0  645.84   31.10
  -3   4   0  660.73   25.80
   3   4   0  663.23   31.50
   3   4   0  642.94   30.90
  -3   4   0  619.34   21.30
   3   4   0  630.84   33.50
   4  -4   0 2208.58   80.59
   4  -4   0 2279.47   76.49
   4  -4   0 2157.38   74.99
  -4  -4   0 2180.08   73.19
  -4  -4   0 2109.99   63.79
  -4  -4   0 2190.78   65.69
   4  -4   0 2208.98   75.59
   4  -4   0 2175.08   65.59
  -4  -4   0 2087.29   71.59
  -4  -4   0 2199.88   78.59
   4   4   0 2153.98   74.69
   4   4   0 2168.08   78.59
  -4   4   0 2150.88   76.99
  -4   4   0 2102.29   62.89
   4   4   0 2160.98   73.09
   4   4   0 2100.59   62.89
  -4   4   0 2222.28   79.69
  -4   4   0 2108.79   61.49
  -4   4   0 2169.38   74.69
   4   4   0 2119.49   72.49
  -5  -4   0 1666.03   50.09
  -5  -4   0 1618.74   65.99
  -5  -4   0 1608.34   60.29
   5  -4   0 1687.43   64.89
  -5  -4   0 1700.43   53.69
   5  -4   0 1592.54   49.70
   5  -4   0 1656.43   63.39
   5  -4   0 1772.82   69.79
  -5  -4   0 1713.83   60.49
  -5   4   0 1697.13   50.89
   5   4   0 1585.24   51.69
   5   4   0 1650.73   66.69
   5   4   0 1668.43   60.79
  -5   4   0 1724.23   48.90
   5   4   0 1579.04   59.79
  -5   4   0 1762.32   66.39
  -5   4   0 1622.24   63.09
  -5   4   0 1629.84   66.99
   6  -4   0  247.08   20.20
  -6  -4   0  301.97   21.50
  -6  -4   0  272.87   12.50
  -6  -4   0  262.97   20.60
  -6  -4   0  295.47   16.90
  -6  -4   0  230.38   22.70
   6  -4   0  278.17   22.30
   6  -4   0  295.87   24.10
   6  -4   0  264.17   25.10
   6   4   0  255.17   20.20
   6   4   0  266.27   22.20
  -6   4   0  302.07   23.90
  -6   4   0  290.37   24.70
   6   4   0  266.37   20.80
  -6   4   0  220.78   22.20
   6   4   0  314.57   26.40
   6   4   0  330.07   26.60
   6   4   0  276.17   16.00
  -6   4   0  275.07   14.70
   7  -4   0  144.49   15.50
   7  -4   0  153.48   21.70
   7  -4   0  188.18   20.50
   7  -4   0  190.78   21.50
  -7  -4   0  206.18   17.90
  -7  -4   0  143.49   18.40
   7   4   0  185.48   21.30
   7   4   0  144.79   12.50
   7   4   0  207.48   19.40
  -7   4   0  191.48   19.90
   7   4   0  171.78   20.10
  -7   4   0  168.88   18.10
   7   4   0  165.58   27.60
   7   4   0  163.48   16.00
  -7   4   0  149.09   18.10
   8  -4   0  618.74   35.40
  -8  -4   0  548.55   30.00
   8  -4   0  518.65   30.20
   8  -4   0  621.14   38.70
   8  -4   0  522.65   33.20
  -8  -4   0  541.25   30.30
  -8   4   0  559.04   23.50
   8   4   0  594.24   36.90
   8   4   0  540.85   35.10
   8   4   0  558.64   31.50
   8   4   0  577.14   30.30
   8   4   0  496.05   23.50
  -8   4   0  618.04   34.20
   9  -4   0  478.75   33.10
  -9  -4   0  446.76   26.70
   9  -4   0  432.56   29.80
   9   4   0  434.76   30.80
   9   4   0  338.87   18.70
  -9   4   0  368.66   18.90
   9   4   0  430.66   31.30
  -9   4   0  413.36   27.40
   9   4   0  423.46   25.00
   0  -5   0    4.80    3.80
   0  -5   0    6.20    5.80
   0  -5   0    4.80    4.80
   0  -5   0    7.10    3.50
   0  -5   0    5.20    5.10
   0  -5   0    3.50    5.50
   0   5   0    4.40    4.60
   0   5   0    5.40    4.20
   0   5   0    3.40    3.60
   0   5   0    7.60    5.40
   0   5   0    6.40    5.80
   0   5   0    5.90    4.90
  -1  -5   0   51.19    9.00
  -1  -5   0   67.59    9.70
   1  -5   0   59.99    8.90
   1  -5   0   60.29   12.90
   1  -5   0   57.89    6.60
   1  -5   0   75.69   10.60
  -1  -5   0   53.29    6.90
  -1  -5   0   63.99    8.90
   1  -5   0   81.89   11.50
  -1  -5   0   66.69    9.80
  -1  -5   0   72.89   12.80
   1  -5   0   62.09   11.60
   1  -5   0   55.89    9.40
  -1   5   0   74.69   11.60
  -1   5   0   46.60   10.20
  -1   5   0   56.29   11.60
  -1   5   0   66.69    9.90
   1   5   0   74.99   11.00
  -1   5   0   63.69    7.10
   1   5   0   55.29   10.20
  -1   5   0   50.89    8.30
  -1   5   0   52.39    8.50
   1   5   0   58.09    8.70
   1   5   0   58.49    9.20
   1   5   0   64.69   10.20
   1   5   0   64.39    9.80
  -2  -5   0  356.56   19.60
   2  -5   0  366.36   19.70
  -2  -5   0  321.07   20.90
   2  -5   0  355.96   22.30
   2  -5   0  407.06   28.80
   2  -5   0  328.67   20.80
  -2  -5   0  375.86   20.20
  -2  -5   0  337.17   19.70
  -2  -5   0  354.56   21.30
   2  -5   0  331.17   24.60
   2  -5   0  315.67   20.60
   2   5   0  302.47   20.30
   2   5   0  315.97   18.60
   2   5   0  324.37   21.00
   2   5   0  340.27   23.50
  -2   5   0  354.46   19.80
  -2   5   0  349.67   20.10
  -2   5   0  365.26   22.20
   2   5   0  338.97   19.40
   2   5   0  351.76   22.20
  -2   5   0  325.07   25.50
  -2   5   0  338.97   23.80
  -2   5   0  334.27   14.10
  -3  -5   0  994.20   41.30
   3  -5   0 1002.80   43.50
   3  -5   0 1014.80   44.60
  -3  -5   0 1024.20   45.30
   3  -5   0 1065.59   52.29
  -3  -5   0 1026.60   42.80
   3  -5   0  996.80   37.10
   3  -5   0  969.20   47.00
   3  -5   0 1015.90   42.50
  -3  -5   0 1012.10   33.80
  -3  -5   0 1059.89   38.20
  -3   5   0 1033.10   46.70
   3   5   0 1037.00   45.80
  -3   5   0 1030.60   37.50
   3   5   0 1030.50   42.30
  -3   5   0  998.10   41.30
  -3   5   0  952.90   30.50
   3   5   0  985.10   46.20
  -3   5   0 1003.20   43.80
   3   5   0 1003.80   41.10
   3   5   0  994.50   42.30
   4  -5   0  178.48   19.60
  -4  -5   0  192.08   13.20
  -4  -5   0  187.28   17.50
   4  -5   0  183.28   18.00
  -4  -5   0  190.88   13.40
   4  -5   0  207.58   18.80
   4  -5   0  186.08   13.30
   4  -5   0  188.38   17.80
  -4  -5   0  195.78   16.30
   4  -5   0  233.98   25.00
  -4  -5   0  157.48   17.40
  -4   5   0  172.28    9.80
  -4   5   0  199.78   19.20
   4   5   0  184.38   17.30
  -4   5   0  182.38   16.30
   4   5   0  198.98   19.60
  -4   5   0  199.48   19.20
  -4   5   0  187.68   12.70
   4   5   0  183.18   16.80
   4   5   0  197.38   17.60
   4   5   0  185.68   11.30
   5  -5   0   32.90    8.20
   5  -5   0   33.90   10.80
  -5  -5   0   31.00    6.10
   5  -5   0   30.00    6.30
  -5  -5   0   33.70    8.30
   5  -5   0   36.20   10.60
  -5  -5   0   28.20    8.10
  -5  -5   0   50.39   12.20
  -5  -5   0   33.50    6.10
   5  -5   0   29.80    8.60
   5   5   0   26.70    8.30
  -5   5   0   25.80    9.60
  -5   5   0   22.20    9.10
  -5   5   0   33.00    5.20
   5   5   0   30.10   10.30
   5   5   0   26.70    5.00
  -5   5   0   23.40    8.60
   5   5   0   24.00    6.70
  -5   5   0   28.90    4.80
   6  -5   0   51.49   10.60
  -6  -5   0   39.10    5.80
  -6  -5   0   39.90    6.70
  -6  -5   0   28.90    8.20
   6  -5   0   62.59   14.10
   6  -5   0   43.50   10.20
  -6  -5   0   37.00    9.40
   6  -5   0   22.70    8.00
  -6  -5   0   37.50   11.30
   6   5   0   39.60   10.90
  -6   5   0   41.00   11.30
  -6   5   0   40.50   11.60
  -6   5   0   41.80    6.30
  -6   5   0   33.10    9.50
   6   5   0   30.70    9.20
   6   5   0   34.90    6.00
   6   5   0   34.50    9.60
   6   5   0   52.29   12.50
   6   5   0   40.70   11.70
  -7  -5   0   62.99    8.00
  -7  -5   0   62.59   12.20
   7  -5   0   69.89   14.50
  -7  -5   0   61.29    5.80
   7  -5   0   64.49   10.40
   7  -5   0   76.59   13.70
  -7  -5   0   86.69   13.30
   7  -5   0   63.89   13.20
  -7   5   0   62.79   12.30
   7   5   0   54.39   10.90
  -7   5   0   69.69    7.50
   7   5   0   78.79   12.70
  -7   5   0   89.89   15.40
   7   5   0   71.49   14.10
   7   5   0   58.69   11.00
   7   5   0   72.79   15.00
   8  -5   0   16.60    7.90
   8  -5   0   20.20    7.80
  -8  -5   0   33.00    9.70
   8  -5   0   10.20    8.60
   8   5   0   27.90    9.40
   8   5   0   15.80    8.40
   8   5   0   19.70    8.70
   8   5   0    9.50    4.30
   8   5   0   17.60    7.50
   8   5   0   26.20   11.00
  -8   5   0   19.90    8.10
  -9  -5   0  -10.50    5.00
   9  -5   0    0.50    6.90
   9  -5   0   -9.90    6.20
   9   5   0   -3.90    4.30
  -9   5   0   -2.90    6.90
   9   5   0    7.00    6.90
   9   5   0   -3.90    6.90
   0  -6   0 4730.73  131.79
   0  -6   0 4758.62  140.39
   0  -6   0 4634.64  133.49
   0  -6   0 4504.25  137.19
   0  -6   0 4713.83  129.39
   0  -6   0 4585.54  134.79
   0   6   0 4540.55  137.79
   0   6   0 4799.32  135.79
   0   6   0 4801.52  134.19
   0   6   0 4579.44  129.39
   0   6   0 4556.74  131.09
   0   6   0 4538.35  137.99
  -1  -6   0  901.81   36.40
  -1  -6   0  827.92   35.10
   1  -6   0  817.22   38.50
   1  -6   0  817.82   30.30
  -1  -6   0  847.72   32.00
  -1  -6   0  838.92   36.80
   1  -6   0  830.82   41.90
   1  -6   0  858.41   41.90
  -1  -6   0  855.21   40.40
   1  -6   0  826.42   36.00
   1  -6   0  870.11   35.90
  -1  -6   0  802.42   34.40
   1  -6   0  878.91   35.60
   1   6   0  829.52   36.50
   1   6   0  846.82   39.80
  -1   6   0  819.82   35.10
  -1   6   0  843.22   30.60
   1   6   0  845.72   35.70
   1   6   0  821.92   35.60
   1   6   0  821.92   34.80
  -1   6   0  868.81   36.60
  -1   6   0  856.51   41.30
  -1   6   0  822.22   41.10
  -1   6   0  870.01   38.50
   2  -6   0   55.29    9.40
  -2  -6   0   65.49   10.40
  -2  -6   0   59.99    9.50
  -2  -6   0   48.60    9.70
  -2  -6   0   56.79    8.90
   2  -6   0   67.39   11.80
   2  -6   0   61.59   10.10
  -2  -6   0   51.49    8.80
   2  -6   0   66.09   13.60
   2  -6   0   63.89   10.70
  -2  -6   0   65.09   12.40
   2  -6   0   46.30    9.90
   2  -6   0   69.89   12.70
   2   6   0   61.69    9.80
   2   6   0   77.19   13.00
   2   6   0   99.09   14.90
  -2   6   0   55.59    9.40
  -2   6   0   71.49   13.00
   2   6   0   79.39   12.20
  -2   6   0   67.29   13.30
  -2   6   0   63.39   10.60
   2   6   0   66.19   11.50
  -2   6   0   50.29    9.40
   2   6   0   64.29    9.70
  -2   6   0   71.29    6.70
   3  -6   0  370.26   27.60
  -3  -6   0  353.66   20.70
   3  -6   0  337.57   19.80
   3  -6   0  354.76   24.40
  -3  -6   0  394.56   23.60
  -3  -6   0  359.36   23.70
  -3  -6   0  363.86   25.30
   3  -6   0  378.76   30.50
   3  -6   0  351.96   24.60
  -3  -6   0  369.56   16.20
   3  -6   0  375.86   23.70
  -3   6   0  390.56   23.10
  -3   6   0  373.16   25.20
  -3   6   0  394.66   21.40
  -3   6   0  385.46   15.30
   3   6   0  350.26   24.80
   3   6   0  331.77   22.10
   3   6   0  346.47   26.60
   3   6   0  338.97   21.60
   3   6   0  355.16   20.70
  -3   6   0  375.46   26.30
   3   6   0  342.47   23.00
  -4  -6   0 1559.54   51.69
   4  -6   0 1502.85   59.49
  -4  -6   0 1508.65   57.99
   4  -6   0 1571.84   69.49
   4  -6   0 1581.54   59.19
   4  -6   0 1491.25   50.99
   4  -6   0 1452.45   59.09
  -4  -6   0 1486.95   48.40
  -4  -6   0 1501.55   60.89
   4  -6   0 1515.35   64.49
  -4  -6   0 1571.64   56.89
  -4   6   0 1635.24   51.39
  -4   6   0 1465.65   62.09
   4   6   0 1510.25   57.79
  -4   6   0 1477.15   59.29
   4   6   0 1458.65   62.59
   4   6   0 1432.06   60.59
   4   6   0 1473.75   56.29
   4   6   0 1453.25   57.39
  -4   6   0 1420.36   42.90
  -4   6   0 1506.05   56.79
   5  -6   0 1709.03   66.29
   5  -6   0 1797.32   77.39
  -5  -6   0 1763.52   53.69
   5  -6   0 1842.62   73.09
  -5  -6   0 1811.72   63.59
   5  -6   0 1618.34   64.69
   5  -6   0 1728.23   56.59
  -5  -6   0 1707.83   55.39
  -5  -6   0 1676.63   67.89
  -5  -6   0 1747.03   64.59
   5  -6   0 1788.12   66.69
  -5   6   0 1653.43   63.69
  -5   6   0 1757.62   54.49
  -5   6   0 1727.43   49.40
   5   6   0 1683.83   63.59
   5   6   0 1623.64   69.39
  -5   6   0 1689.83   69.19
   5   6   0 1771.52   69.49
  -5   6   0 1763.92   67.29
   5   6   0 1656.03   62.79
   6  -6   0  391.26   32.70
  -6  -6   0  346.37   17.40
   6  -6   0  364.36   29.90
  -6  -6   0  350.86   17.20
  -6  -6   0  345.67   24.40
   6  -6   0  350.16   25.70
  -6  -6   0  332.27   27.10
   6  -6   0  328.87   17.00
   6  -6   0  306.57   24.50
  -6  -6   0  372.36   24.00
   6  -6   0  343.37   25.50
   6   6   0  352.86   24.40
  -6   6   0  326.47   26.70
   6   6   0  342.77   23.90
   6   6   0  347.07   25.10
   6   6   0  338.67   16.20
  -6   6   0  368.26   25.30
  -6   6   0  346.47   25.80
  -6   6   0  369.26   15.10
  -6   6   0  380.56   16.60
   6   6   0  388.96   29.00
  -7  -6   0  106.29   15.20
  -7  -6   0  112.99    9.40
   7  -6   0   78.89   13.60
   7  -6   0   82.19   14.30
  -7  -6   0  113.99    8.70
   7  -6   0  105.69   20.00
   7  -6   0  108.39   16.30
  -7  -6   0  103.89   14.20
   7  -6   0  105.59   18.30
   7   6   0  138.59   15.70
   7   6   0   91.29   13.90
  -7   6   0  100.69   15.00
  -7   6   0  104.19   14.70
   7   6   0   89.89   13.80
  -7   6   0  101.09    8.00
   7   6   0   95.29   16.90
   7   6   0  121.79    9.20
   7   6   0  121.69   18.40
   8  -6   0  463.05   37.50
   8  -6   0  555.64   33.50
   8  -6   0  533.85   36.60
  -8  -6   0  560.74   29.80
   8  -6   0  420.86   27.30
  -8   6   0  496.25   30.40
   8   6   0  496.05   34.20
   8   6   0  449.46   28.10
   8   6   0  531.15   34.80
   8   6   0  512.75   28.80
  -8   6   0  458.45   18.80
   9  -6   0  333.37   31.80
   9  -6   0  242.38   22.70
   9  -6   0  336.47   26.00
   9  -6   0  290.97   27.70
  -9  -6   0  318.47   22.00
   9   6   0  234.28   21.30
   9   6   0  298.27   26.40
  -9   6   0  313.87   23.10
   9   6   0  322.67   22.70
   9   6   0  298.47   26.00
  -9   6   0  297.27   13.50
   0  -7   0   11.90    7.10
   0  -7   0    7.30    3.40
   0  -7   0   12.50    5.00
   0  -7   0    2.80    6.40
   0  -7   0   -0.10    4.90
   0  -7   0   13.50    6.20
   0   7   0   15.00    5.20
   0   7   0   10.60    4.70
   0   7   0    4.30    6.40
   0   7   0   10.20    4.20
   0   7   0   16.80    5.30
   0   7   0    4.60    6.30
   1  -7   0  509.65   23.20
   1  -7   0  581.94   28.40
  -1  -7   0  539.25   24.80
   1  -7   0  547.35   33.60
  -1  -7   0  500.75   27.20
  -1  -7   0  532.85   32.20
  -1  -7   0  631.14   34.90
   1  -7   0  552.74   28.40
   1  -7   0  562.24   34.70
   1  -7   0  553.44   33.00
  -1  -7   0  548.45   29.80
   1  -7   0  508.65   30.30
   1   7   0  552.14   29.20
  -1   7   0  567.84   29.10
  -1   7   0  557.04   28.20
  -1   7   0  516.15   23.50
   1   7   0  526.65   27.90
  -1   7   0  561.14   34.60
   1   7   0  565.74   29.30
   1   7   0  512.15   27.20
   1   7   0  521.75   30.00
  -1   7   0  533.35   34.70
   2  -7   0  873.21   46.50
  -2  -7   0  853.11   38.50
  -2  -7   0  809.72   42.00
   2  -7   0  917.71   39.20
   2  -7   0  854.41   37.00
  -2  -7   0  824.52   38.30
   2  -7   0  828.92   39.30
  -2  -7   0  837.72   34.20
  -2  -7   0  865.41   37.30
   2  -7   0  860.61   42.80
   2  -7   0  869.61   45.40
   2   7   0  887.31   43.20
  -2   7   0  852.31   38.10
  -2   7   0  861.71   36.90
   2   7   0  901.31   39.40
   2   7   0  907.41   39.60
  -2   7   0  864.11   37.60
  -2   7   0  849.91   45.40
  -2   7   0  819.22   29.50
  -2   7   0  815.82   42.40
   2   7   0  881.71   39.80
   2   7   0  857.81   37.40
   2   7   0  846.92   35.00
   3  -7   0  364.36   22.10
   3  -7   0  399.56   25.90
   3  -7   0  362.96   30.10
   3  -7   0  368.46   24.10
   3  -7   0  385.06   29.30
   3  -7   0  374.46   25.00
  -3  -7   0  335.47   22.70
  -3  -7   0  366.06   16.60
   3  -7   0  363.06   28.20
  -3  -7   0  335.77   24.70
  -3  -7   0  386.46   22.80
  -3  -7   0  323.27   23.40
  -3   7   0  368.56   16.60
   3   7   0  349.57   27.00
  -3   7   0  367.16   24.70
  -3   7   0  321.87   25.80
   3   7   0  362.16   24.20
   3   7   0  396.56   22.60
  -3   7   0  393.46   26.90
  -3   7   0  333.47   21.10
   3   7   0  397.46   26.30
   3   7   0  321.07   20.80
   4  -7   0   39.30   12.20
  -4  -7   0   38.00    6.10
   4  -7   0   42.50   10.10
  -4  -7   0   32.80    8.50
   4  -7   0   46.90   12.80
  -4  -7   0   32.40    7.20
  -4  -7   0   42.90   10.80
   4  -7   0   38.00    9.40
   4  -7   0   26.80    6.40
   4  -7   0   30.50    9.40
  -4  -7   0   29.30    8.30
   4   7   0   32.30    9.90
  -4   7   0   37.20    8.80
  -4   7   0   36.40    7.30
   4   7   0   19.30    7.10
  -4   7   0   30.20   10.10
   4   7   0   41.30   10.30
   4   7   0   37.40    9.30
  -4   7   0   22.10    7.20
  -4   7   0   28.30    4.10
   4   7   0   21.40    7.40
  -5  -7   0  204.48   18.20
  -5  -7   0  164.18   17.40
   5  -7   0  231.18   23.70
  -5  -7   0  190.48   15.10
   5  -7   0  206.18   20.80
   5  -7   0  184.98   18.30
  -5  -7   0  165.58   19.20
   5  -7   0  160.28   23.40
   5  -7   0  204.98   19.50
  -5  -7   0  198.78   12.70
   5  -7   0  225.48   15.70
   5   7   0  190.88   18.20
  -5   7   0  213.48   14.80
   5   7   0  180.08   18.90
   5   7   0  182.88   21.40
   5   7   0  200.88   20.90
  -5   7   0  209.98    9.60
  -5   7   0  158.98   18.10
  -5   7   0  180.78   17.90
   5   7   0  220.38   21.20
  -5   7   0  194.98   21.30
   6  -7   0   87.59   18.50
   6  -7   0   57.29   11.30
  -6  -7   0   82.79   15.10
  -6  -7   0  107.59   15.70
   6  -7   0   68.39   14.80
  -6  -7   0  115.49   15.20
  -6  -7   0  109.49    8.80
   6  -7   0  103.89   16.50
   6  -7   0   95.29   10.30
   6   7   0  105.29   15.50
  -6   7   0  107.59   15.90
  -6   7   0   79.69   13.50
   6   7   0   73.99   12.70
   6   7   0   92.29   17.10
   6   7   0   84.49   14.90
  -6   7   0   98.09    9.40
  -6   7   0   88.19   16.00
  -6   7   0   94.19    6.40
   6   7   0   72.89   12.30
   7  -7   0  127.19   21.50
  -7  -7   0  123.99   16.00
  -7  -7   0  143.59    9.50
   7  -7   0  165.18   22.70
   7  -7   0  111.49   15.30
  -7  -7   0  123.49   10.30
   7  -7   0  155.68   18.20
  -7   7   0  126.69   17.00
   7   7   0  106.59   15.20
  -7   7   0  127.39    7.40
   7   7   0  112.69   16.00
   7   7   0  118.09   16.00
   7   7   0  137.89   19.70
  -7   7   0  125.09   16.50
   7   7   0  119.79   18.50
  -8  -7   0   -0.50    3.10
   8  -7   0   -0.50    9.70
   8  -7   0   13.90    7.20
  -8  -7   0   -5.80    4.00
   8  -7   0    3.70    7.80
   8  -7   0    5.10    7.00
   8   7   0  -11.00    6.20
   8   7   0  -10.30    6.20
   8   7   0    6.50    6.60
   8   7   0    1.50    5.50
   8   7   0    7.80    7.90
  -8   7   0    0.80    2.60
  -8   7   0   -7.20    7.10
   9  -7   0   10.80    9.40
   9  -7   0    4.60    6.70
   9  -7   0  -10.80    6.40
  -9  -7   0   -0.20    5.50
   9  -7   0    6.10    9.60
   9   7   0    3.90    7.50
  -9   7   0    5.50    6.30
   9   7   0    9.20    6.60
   9   7   0  -15.70    6.90
   9   7   0    8.80    9.20
   0  -8   0 2451.95   83.19
   0  -8   0 2378.36   80.59
   0  -8   0 2385.06   85.59
   0  -8   0 2532.95   88.99
   0  -8   0 2527.75   86.89
   0  -8   0 2408.96   76.59
   0   8   0 2563.34   82.89
   0   8   0 2420.36   77.09
   0   8   0 2390.16   86.19
   0   8   0 2333.27   85.69
   0   8   0 2399.36   82.69
   0   8   0 2417.16   79.19
   1  -8   0 1897.01   73.39
   1  -8   0 1816.22   72.69
  -1  -8   0 1812.02   65.89
  -1  -8   0 1783.42   62.59
  -1  -8   0 1895.41   65.59
  -1  -8   0 1779.12   62.49
   1  -8   0 1853.31   64.69
   1  -8   0 1864.41   63.79
   1  -8   0 1812.62   64.39
   1  -8   0 1713.13   57.09
  -1  -8   0 1823.92   70.79
  -1  -8   0 1792.42   59.19
  -1   8   0 1766.72   71.09
   1   8   0 1717.23   62.69
  -1   8   0 1773.72   57.99
  -1   8   0 1869.21   65.59
  -1   8   0 1709.13   62.59
   1   8   0 1735.13   66.99
   1   8   0 1799.52   63.29
  -1   8   0 1825.12   71.49
   1   8   0 1791.82   64.79
   1   8   0 1782.62   69.29
  -1   8   0 1801.92   67.09
   1   8   0 1814.22   67.09
  -2  -8   0   97.69   10.90
  -2  -8   0   66.79   10.80
  -2  -8   0   80.39   11.90
  -2  -8   0   87.29   13.90
   2  -8   0  100.29   14.80
   2  -8   0   78.59   12.20
   2  -8   0   89.79   14.80
   2  -8   0   75.49   13.70
  -2  -8   0  102.59   16.50
   2  -8   0   74.59   14.60
   2  -8   0  102.19   18.30
  -2  -8   0   61.39    9.90
   2   8   0   99.29   16.60
  -2   8   0   79.99   14.80
   2   8   0   96.69   14.00
   2   8   0   65.29   11.80
  -2   8   0  101.79   17.00
   2   8   0   95.59   13.20
  -2   8   0   89.99   12.40
   2   8   0   72.99   12.10
  -2   8   0   90.99   12.80
  -2   8   0   92.39   13.20
  -2   8   0   81.79    8.20
   3  -8   0  672.23   32.00
  -3  -8   0  654.13   34.30
  -3  -8   0  686.43   26.00
  -3  -8   0  700.73   32.80
   3  -8   0  718.13   41.10
   3  -8   0  665.13   35.40
   3  -8   0  623.84   38.60
   3  -8   0  684.73   34.50
   3  -8   0  682.23   35.60
   3  -8   0  685.73   42.30
  -3  -8   0  655.13   32.60
   3   8   0  666.93   34.60
   3   8   0  682.33   35.20
  -3   8   0  648.84   23.80
  -3   8   0  663.83   38.20
  -3   8   0  734.73   33.50
   3   8   0  704.53   32.80
   3   8   0  700.63   36.80
  -3   8   0  718.13   34.10
   3   8   0  605.74   30.10
   3   8   0  683.33   38.50
  -3   8   0  712.73   35.60
  -4  -8   0 1056.19   47.00
  -4  -8   0 1072.49   45.90
  -4  -8   0 1075.49   42.70
  -4  -8   0 1115.99   36.20
   4  -8   0 1130.79   57.39
   4  -8   0 1088.69   42.20
   4  -8   0 1006.50   47.60
   4  -8   0 1118.39   53.89
   4  -8   0 1044.20   48.40
  -4  -8   0 1020.90   43.90
   4  -8   0 1125.59   47.80
   4   8   0 1000.70   50.59
  -4   8   0  996.70   31.80
   4   8   0 1068.79   46.60
  -4   8   0 1077.79   42.40
  -4   8   0 1057.89   51.59
  -4   8   0 1052.19   44.50
   4   8   0 1108.89   47.90
  -4   8   0 1128.59   48.80
   4   8   0 1155.88   45.50
   4   8   0 1094.39   49.90
  -5  -8   0  778.62   33.40
  -5  -8   0  787.52   37.60
   5  -8   0  809.32   46.80
   5  -8   0  751.02   32.90
  -5  -8   0  782.82   28.90
  -5  -8   0  792.22   39.20
  -5  -8   0  722.83   40.50
   5  -8   0  770.12   39.90
   5  -8   0  772.82   38.80
   5  -8   0  737.33   39.10
  -5   8   0  764.32   32.30
   5   8   0  743.43   37.10
   5   8   0  784.32   43.90
  -5   8   0  799.62   25.70
  -5   8   0  756.32   42.30
   5   8   0  763.62   38.50
   5   8   0  783.82   48.00
  -5   8   0  703.83   38.40
  -5   8   0  790.52   23.30
  -5   8   0  763.32   37.30
   5   8   0  735.03   37.10
  -6  -8   0   17.00    8.10
   6  -8   0   33.40   10.00
  -6  -8   0   24.20    6.00
   6  -8   0   41.20   11.80
  -6  -8   0   34.90    9.20
   6  -8   0   43.40   12.40
   6  -8   0   23.50    9.60
   6  -8   0   40.80    7.90
   6  -8   0   48.80   15.90
  -6  -8   0   33.70    5.40
   6   8   0   33.50    8.30
   6   8   0   36.20    9.80
  -6   8   0   32.50    3.40
   6   8   0   37.40   12.20
  -6   8   0   52.19   12.40
  -6   8   0   34.10    9.80
   6   8   0   21.20    7.90
  -6   8   0   27.70    5.90
   7  -8   0   13.20    9.00
   7  -8   0   51.09   14.00
   7  -8   0   22.60    5.30
   7  -8   0   24.00    8.90
   7  -8   0   41.30   13.50
  -7  -8   0   36.70    9.20
  -7  -8   0   30.30    6.60
   7   8   0   18.90    9.00
   7   8   0   14.50    7.90
  -7   8   0   24.80    8.80
  -7   8   0   33.10   10.10
   7   8   0   36.80   10.90
   7   8   0   34.80    8.80
   8  -8   0  245.68   28.00
   8  -8   0  151.88   18.30
  -8  -8   0  199.88   12.60
   8  -8   0  264.07   26.10
   8  -8   0  201.98   21.30
  -8  -8   0  196.78   18.70
   8   8   0  218.68   23.60
   8   8   0  193.88   22.30
   8   8   0  260.87   21.10
  -8   8   0  221.98   20.90
   9  -8   0  208.28   26.00
   9  -8   0  221.48   22.00
   0  -9   0    0.10    4.60
   0  -9   0    5.50    6.70
   0  -9   0    6.50    5.00
   0  -9   0    0.40    6.10
   0  -9   0    1.40    5.60
   0  -9   0   -3.60    3.10
   0   9   0   -0.30    4.00
   0   9   0   -5.00    4.40
   0   9   0   -1.20    4.20
   0   9   0    1.20    7.00
   0   9   0    2.20    5.60
   0   9   0   -5.40    5.60
  -1  -9   0  682.63   34.50
  -1  -9   0  688.23   35.60
  -1  -9   0  659.73   38.70
   1  -9   0  591.74   38.30
  -1  -9   0  683.23   32.80
  -1  -9   0  680.43   33.10
   1  -9   0  670.63   40.10
   1  -9   0  685.63   37.20
   1  -9   0  650.33   32.60
   1  -9   0  619.04   32.60
   1  -9   0  680.23   29.10
  -1  -9   0  684.53   30.40
   1  -9   0  675.03   34.20
  -1   9   0  588.34   34.60
  -1   9   0  678.03   29.50
  -1   9   0  614.04   37.90
   1   9   0  674.23   36.80
  -1   9   0  630.64   33.10
  -1   9   0  661.93   38.90
  -1   9   0  652.03   34.40
   1   9   0  688.13   35.60
   1   9   0  662.53   38.00
   1   9   0  703.83   34.10
   1   9   0  690.43   33.80
   1   9   0  741.43   36.00
   2  -9   0  675.63   38.70
   2  -9   0  692.83   33.80
  -2  -9   0  716.43   36.00
  -2  -9   0  648.24   38.80
  -2  -9   0  658.03   33.00
  -2  -9   0  667.63   29.70
   2  -9   0  661.63   41.10
   2  -9   0  660.83   40.90
   2  -9   0  656.63   35.10
   2  -9   0  669.13   33.90
  -2  -9   0  679.63   34.30
  -2  -9   0  668.83   34.20
  -2   9   0  679.13   34.30
   2   9   0  682.43   34.70
  -2   9   0  667.43   26.80
   2   9   0  631.14   34.10
   2   9   0  678.53   34.30
  -2   9   0  636.94   32.20
  -2   9   0  661.43   39.00
   2   9   0  695.53   34.80
  -2   9   0  614.04   39.30
  -2   9   0  719.63   35.00
   2   9   0  646.74   37.80
   3  -9   0  146.79   19.80
  -3  -9   0  182.78   16.50
  -3  -9   0  153.78   15.70
  -3  -9   0  161.58   16.70
   3  -9   0  161.58   15.30
   3  -9   0  182.88   18.50
  -3  -9   0  160.08   11.40
   3  -9   0  150.28   16.90
  -3  -9   0  186.58   18.00
   3  -9   0  172.08   20.20
   3  -9   0  145.29   20.90
  -3   9   0  172.58   16.40
  -3   9   0  165.48   22.50
   3   9   0  144.29   21.00
   3   9   0  163.98   16.30
  -3   9   0  193.38   16.70
   3   9   0  143.19   18.00
   3   9   0  152.08   17.50
  -3   9   0  194.88   22.80
  -3   9   0  193.28   18.30
  -3   9   0  169.28   10.50
   3   9   0  183.38   15.50
   3   9   0  165.58   17.70
   4  -9   0    4.90    4.90
   4  -9   0   23.60    8.70
  -4  -9   0   22.30    7.40
   4  -9   0   17.00    7.50
  -4  -9   0   23.00    7.00
  -4  -9   0   16.30    8.70
  -4  -9   0   16.40    4.10
  -4  -9   0    8.90    5.20
   4  -9   0   20.10    9.50
   4  -9   0   11.50    5.00
   4  -9   0   15.20   10.30
   4  -9   0    4.10    7.00
  -4   9   0    9.30    7.40
   4   9   0   14.70    7.70
  -4   9   0   13.50    6.40
   4   9   0   11.70    7.80
  -4   9   0   12.70    3.20
  -4   9   0   19.20    7.00
  -4   9   0   14.00    9.00
   4   9   0   10.40    4.50
   4   9   0   21.60    8.20
   4   9   0   12.20    7.40
  -5  -9   0  114.99    9.80
   5  -9   0  139.19   16.90
  -5  -9   0  115.29   16.40
   5  -9   0  137.19   18.30
   5  -9   0  113.19   19.60
   5  -9   0   99.29   18.50
   5  -9   0  127.49   17.70
   5  -9   0  129.29   13.60
  -5  -9   0  135.59   14.80
  -5  -9   0  151.98   14.60
  -5  -9   0  142.09   15.50
   5   9   0  110.99   16.70
   5   9   0  121.09   16.10
   5   9   0  102.89   14.80
  -5   9   0  142.99    6.40
  -5   9   0  117.79   17.20
  -5   9   0  132.99    6.20
  -5   9   0  148.09   13.80
  -5   9   0  115.79   14.20
  -5   9   0   98.09   17.10
   5   9   0  147.59   15.10
   6  -9   0  246.88   21.60
  -6  -9   0  223.88   11.40
   6  -9   0  251.57   27.40
  -6  -9   0  204.08   21.20
  -6  -9   0  218.48   15.90
   6  -9   0  204.58   15.70
   6  -9   0  221.08   22.10
   6  -9   0  228.28   21.20
   6  -9   0  265.67   25.60
  -6  -9   0  223.08   19.10
   6   9   0  245.58   20.40
   6   9   0  203.98   21.90
  -6   9   0  197.58   19.70
  -6   9   0  229.78   15.70
   6   9   0  209.88   18.90
  -6   9   0  229.78   20.00
   6   9   0  256.37   21.50
   7  -9   0  167.48   19.80
   7  -9   0  185.48   19.70
   7  -9   0  153.28   24.00
  -7  -9   0  155.78   12.80
   7  -9   0  148.09   22.00
  -7  -9   0  152.18   16.70
   7  -9   0  144.09   12.50
   7   9   0  132.49   15.70
   7   9   0  150.78   17.10
  -7   9   0  152.28   19.10
  -7   9   0  158.08   18.00
   7   9   0  146.19   18.10
   7   9   0  147.69   18.10
   8  -9   0   41.30   11.40
   8  -9   0   15.90    8.50
  -8  -9   0   24.20    7.60
   8  -9   0   19.70   12.00
  -8  -9   0   29.30    5.90
   8   9   0   35.30   11.70
   8   9   0   28.90    9.10
  -8   9   0   17.60    9.00
   8   9   0   29.70   11.40
   8   9   0    2.80    8.10
   0 -10   0 3221.38  108.39
   0 -10   0 3010.40  100.89
   0 -10   0 3122.69  103.99
   0 -10   0 3182.58   99.69
   0 -10   0 3138.89   96.89
   0 -10   0 3146.69  110.19
   0  10   0 3108.29   99.89
   0  10   0 3282.47  109.29
   0  10   0 3187.28   97.49
   0  10   0 3072.29  107.29
   0  10   0 3167.38  104.59
   0  10   0 3154.08  102.79
  -1 -10   0 1743.43   63.99
   1 -10   0 1731.03   65.59
   1 -10   0 1752.42   64.29
   1 -10   0 1696.43   72.69
   1 -10   0 1831.22   70.29
  -1 -10   0 1722.53   63.49
  -1 -10   0 1808.22   73.59
  -1 -10   0 1835.82   60.89
   1 -10   0 1873.31   65.79
  -1 -10   0 1868.91   68.79
  -1 -10   0 1803.72   66.79
   1 -10   0 1794.62   65.39
   1 -10   0 1913.21   76.39
   1  10   0 1829.52   65.29
   1  10   0 1684.93   70.29
  -1  10   0 1801.72   73.49
   1  10   0 1805.02   67.39
   1  10   0 1745.73   69.39
  -1  10   0 1833.92   60.09
   1  10   0 1769.52   64.79
  -1  10   0 1736.23   68.49
  -1  10   0 1747.73   64.49
  -1  10   0 1789.92   73.49
  -1  10   0 1798.32   67.19
   1  10   0 1773.42   67.99
   2 -10   0   -3.60    4.60
   2 -10   0   -2.40    7.60
  -2 -10   0    0.80    3.30
  -2 -10   0    3.40    6.60
   2 -10   0    4.30    6.60
  -2 -10   0   -2.20    4.20
   2 -10   0    2.10    6.30
  -2 -10   0   -3.20    6.20
  -2 -10   0    2.10    5.10
   2 -10   0   -3.50    7.70
   2 -10   0   15.70    7.20
  -2 -10   0   -1.20    5.30
   2  10   0   -3.50    5.40
  -2  10   0    5.70    5.00
  -2  10   0   -8.90    6.90
  -2  10   0    5.00    7.30
  -2  10   0    1.20    5.20
  -2  10   0    4.00    3.60
   2  10   0   -1.70    4.90
   2  10   0    2.30    5.80
   2  10   0    2.10    5.70
   2  10   0    1.90    5.10
  -2  10   0    5.30    5.50
   3 -10   0  922.21   40.70
  -3 -10   0  925.81   42.40
  -3 -10   0  916.81   42.60
   3 -10   0  846.62   49.30
   3 -10   0  889.51   47.50
  -3 -10   0  921.01   38.10
  -3 -10   0  862.41   40.00
  -3 -10   0  912.21   47.90
   3 -10   0  913.91   49.60
  -3 -10   0  916.51   40.70
   3 -10   0  867.81   43.00
   3 -10   0  843.42   41.50
  -3  10   0  879.11   49.90
   3  10   0  900.91   43.00
   3  10   0  884.31   46.30
   3  10   0  884.51   40.50
  -3  10   0  936.71   48.10
   3  10   0  924.91   43.40
  -3  10   0  929.31   42.50
   3  10   0  833.92   37.10
  -3  10   0  923.01   41.30
  -3  10   0  915.81   31.40
   3  10   0  852.51   42.00
  -3  10   0  874.11   39.10
  -4 -10   0 1250.07   51.99
  -4 -10   0 1233.68   51.59
   4 -10   0 1342.67   55.79
   4 -10   0 1233.28   48.70
   4 -10   0 1339.77   63.59
  -4 -10   0 1221.18   49.10
  -4 -10   0 1264.37   53.39
  -4 -10   0 1254.17   40.60
   4 -10   0 1284.67   60.69
   4 -10   0 1229.88   59.09
   4 -10   0 1223.28   53.89
   4  10   0 1212.48   57.09
   4  10   0 1224.38   48.90
  -4  10   0 1231.18   52.79
   4  10   0 1270.77   52.99
  -4  10   0 1255.37   49.50
  -4  10   0 1184.88   56.79
   4  10   0 1357.56   54.89
  -4  10   0 1190.28   37.20
   4  10   0 1293.07   55.39
  -4  10   0 1233.88   49.40
  -5 -10   0  425.86   24.70
  -5 -10   0  438.36   28.80
  -5 -10   0  468.55   27.50
   5 -10   0  478.45   34.70
   5 -10   0  580.94   39.30
  -5 -10   0  475.75   28.60
   5 -10   0  455.05   25.30
   5 -10   0  437.46   30.30
   5 -10   0  459.45   34.20
   5 -10   0  494.45   31.40
  -5 -10   0  462.15   19.90
   5 -10   0  411.26   28.10
   5  10   0  455.15   30.80
   5  10   0  449.86   26.70
  -5  10   0  393.86   30.30
  -5  10   0  500.55   31.00
  -5  10   0  469.05   14.20
   5  10   0  472.65   29.90
  -5  10   0  426.86   14.00
   5  10   0  446.96   32.80
  -5  10   0  426.76   27.30
  -5  10   0  494.95   25.90
   5  10   0  470.45   29.60
  -6 -10   0    4.40    5.30
   6 -10   0   19.60    8.10
   6 -10   0   -0.30    4.70
  -6 -10   0   -5.30    4.00
   6 -10   0   17.10   11.40
   6 -10   0   -2.50    6.20
   6 -10   0    2.40    7.00
  -6 -10   0    7.00    3.00
   6  10   0   -1.40    6.20
  -6  10   0    7.10    4.50
   6  10   0   13.50    7.50
  -6  10   0   -0.20    6.40
   6  10   0    5.00    7.50
   6  10   0    4.90    6.60
  -6  10   0   -7.70    5.40
  -7 -10   0   36.40    7.40
   7 -10   0   21.70    6.50
  -7 -10   0   46.60   10.70
   7 -10   0   50.29   14.80
   7 -10   0   34.40   12.80
   7 -10   0   21.70    9.60
   7 -10   0   31.30   10.00
   7  10   0   17.80    8.80
   7  10   0   21.00    9.90
  -7  10   0   20.70    9.00
   7  10   0   34.60   10.50
   7  10   0   40.00   10.60
  -7  10   0   35.10   10.00
   8 -10   0   99.69   19.50
   8 -10   0   99.59   14.60
  -8 -10   0  136.29   16.10
  -8 -10   0  101.99   10.60
   8 -10   0  108.59   16.30
   8 -10   0  109.29   19.40
   8  10   0  137.79   20.00
  -8  10   0  109.99   15.30
   8  10   0  128.19   19.80
   8  10   0  126.59   16.80
   8  10   0  113.09   16.60
   0 -11   0    2.70    7.80
   0 -11   0    0.90    4.60
   0 -11   0   -0.80    5.20
   0 -11   0    1.20    6.60
   0 -11   0   -5.90    3.40
   0  11   0   -2.30    4.60
   0  11   0   -6.60    5.10
   0  11   0   -3.50    4.90
   0  11   0   -1.20    4.80
   0  11   0    5.20    6.90
   0  11   0    0.00    4.10
   1 -11   0  133.49   15.60
   1 -11   0  117.19   20.30
  -1 -11   0  132.89   18.00
  -1 -11   0  115.09   18.80
   1 -11   0  133.49   13.10
   1 -11   0  106.09   17.60
  -1 -11   0  132.69   13.20
   1 -11   0  114.99   15.90
   1 -11   0  108.19   14.50
  -1 -11   0  109.39   14.30
   1 -11   0  105.89   16.70
  -1 -11   0   97.39   14.20
  -1 -11   0  146.09   16.90
   1  11   0  111.89   17.00
  -1  11   0  161.88   14.50
  -1  11   0  131.59   18.10
  -1  11   0  128.59   20.10
   1  11   0  147.19   16.10
   1  11   0  125.99   16.70
  -1  11   0  140.89   15.60
   1  11   0  152.18   16.60
  -1  11   0  111.59   17.10
  -1  11   0  139.89   21.30
   1  11   0  149.39   19.90
   1  11   0  150.68   16.50
  -2 -11   0  702.43   41.60
   2 -11   0  659.53   35.00
  -2 -11   0  669.43   35.60
   2 -11   0  688.43   36.70
   2 -11   0  731.63   40.80
   2 -11   0  714.23   35.80
   2 -11   0  723.43   43.70
  -2 -11   0  762.62   38.70
  -2 -11   0  684.83   34.60
  -2 -11   0  734.23   36.80
  -2 -11   0  686.33   30.80
   2 -11   0  720.43   44.20
   2  11   0  696.13   38.90
   2  11   0  693.03   36.80
  -2  11   0  724.03   43.40
  -2  11   0  706.63   36.10
   2  11   0  640.64   36.00
  -2  11   0  705.93   36.90
  -2  11   0  687.23   41.30
   2  11   0  677.33   36.10
   2  11   0  660.63   39.30
  -2  11   0  699.53   29.30
   2  11   0  713.33   36.20
  -2  11   0  678.53   34.50
   3 -11   0  650.03   39.60
  -3 -11   0  627.94   39.00
   3 -11   0  652.53   42.00
  -3 -11   0  611.84   34.30
  -3 -11   0  673.23   34.00
   3 -11   0  588.74   32.30
  -3 -11   0  630.24   33.10
   3 -11   0  634.84   40.90
   3 -11   0  612.24   34.40
  -3 -11   0  593.64   33.60
  -3 -11   0  643.54   30.10
   3 -11   0  600.24   34.80
   3  11   0  650.53   33.90
  -3  11   0  621.54   38.20
   3  11   0  621.34   34.30
   3  11   0  644.84   35.30
  -3  11   0  603.64   33.50
   3  11   0  607.64   37.50
  -3  11   0  627.14   24.80
  -3  11   0  597.14   33.10
  -3  11   0  612.94   41.10
   3  11   0  577.94   34.00
  -3  11   0  593.34   31.20
  -4 -11   0   41.90   10.10
  -4 -11   0   19.10    4.80
   4 -11   0   30.70   10.50
  -4 -11   0   30.70    8.90
   4 -11   0   21.30   11.20
   4 -11   0   20.80    9.00
   4 -11   0   21.70   10.80
   4 -11   0   40.30    8.90
   4 -11   0   40.40   14.20
  -4 -11   0   19.90    7.50
  -4 -11   0   20.30    8.20
   4  11   0   23.70    7.10
   4  11   0   39.30   10.70
   4  11   0   21.70    9.50
  -4  11   0   29.70    8.80
  -4  11   0   19.60    8.40
  -4  11   0   35.60    5.10
  -4  11   0   24.10    8.50
   4  11   0   38.30   11.00
   4  11   0   30.10    8.90
  -4  11   0   43.20    9.70
   5 -11   0   36.30   10.60
   5 -11   0   55.99   13.10
   5 -11   0   45.40    9.40
  -5 -11   0   55.89    7.10
  -5 -11   0   64.29   12.30
   5 -11   0   45.50   13.90
  -5 -11   0   47.50   11.70
   5 -11   0   67.39   16.00
  -5 -11   0   51.79    9.90
   5 -11   0   35.50    9.50
   5 -11   0   56.09   13.10
  -5  11   0   51.59    3.70
   5  11   0   73.49   12.90
  -5  11   0   44.60    9.50
   5  11   0   41.30    9.20
   5  11   0   45.20   11.70
  -5  11   0   55.89   10.40
   5  11   0   45.70   10.20
  -5  11   0   56.79   14.70
  -5  11   0   61.09    3.90
  -5  11   0   62.89   12.40
   6 -11   0  258.97   22.70
  -6 -11   0  289.47   22.20
   6 -11   0  279.87   28.50
   6 -11   0  246.18   22.90
   6 -11   0  263.57   26.20
   6 -11   0  239.48   18.70
  -6 -11   0  293.57   13.60
  -6 -11   0  234.48   18.10
   6 -11   0  311.27   29.00
  -6  11   0  235.48   23.90
   6  11   0  288.67   25.80
  -6  11   0  299.07   24.50
   6  11   0  302.97   23.70
   6  11   0  273.77   21.40
  -6  11   0  291.47   19.00
   6  11   0  281.97   22.80
   7 -11   0  149.69   22.70
  -7 -11   0  171.38   17.70
   7 -11   0  139.09   14.20
   7 -11   0  159.88   18.70
  -7 -11   0  133.39   14.90
   7 -11   0  135.49   18.10
   7 -11   0  180.38   23.10
   7 -11   0  173.18   23.50
   7  11   0  168.48   18.50
   7  11   0  178.48   18.70
   7  11   0  193.88   17.90
  -7  11   0  144.59   17.80
  -7  11   0  161.38   20.20
   7  11   0  197.58   21.50
  -8 -11   0   91.89   15.10
  -8 -11   0   58.89    9.00
   8 -11   0   56.49    8.60
   8 -11   0   87.99   15.10
   8 -11   0   78.89   16.50
   8 -11   0   65.59   13.80
   8 -11   0   96.59   19.50
   8 -11   0  115.59   19.10
   8  11   0   69.99   12.40
   8  11   0   83.39   15.50
  -8  11   0   82.89   14.40
   8  11   0   44.30   18.80
   0 -12   0 1411.36   52.89
   0 -12   0 1398.46   55.49
   0 -12   0 1394.76   64.39
   0 -12   0 1438.66   59.89
   0 -12   0 1339.67   56.79
   0  12   0 1442.86   59.09
   0  12   0 1414.46   62.89
   0  12   0 1395.96   53.39
   0  12   0 1379.96   59.09
   0  12   0 1337.57   55.19
   0  12   0 1376.76   62.39
   1 -12   0  577.24   35.90
   1 -12   0  600.24   33.90
  -1 -12   0  690.53   41.60
   1 -12   0  561.74   28.20
   1 -12   0  582.74   39.80
  -1 -12   0  576.54   32.00
  -1 -12   0  633.54   34.80
   1 -12   0  579.14   32.30
  -1 -12   0  613.64   29.60
  -1 -12   0  589.84   34.80
  -1 -12   0  560.74   31.30
   1 -12   0  539.65   31.40
   1 -12   0  640.64   40.30
  -1  12   0  566.94   37.90
   1  12   0  571.74   32.40
  -1  12   0  546.45   37.80
  -1  12   0  643.34   33.60
   1  12   0  621.74   38.10
   1  12   0  611.64   35.40
  -1  12   0  610.84   34.90
  -1  12   0  604.34   29.30
   1  12   0  598.84   34.40
   1  12   0  614.84   32.90
   1  12   0  550.64   35.60
  -1  12   0  537.65   34.40
   2 -12   0   13.40    6.70
   2 -12   0   17.90    8.00
  -2 -12   0   10.40    7.40
  -2 -12   0   14.40    7.20
   2 -12   0    7.40    7.90
  -2 -12   0   11.60    5.30
  -2 -12   0   20.60   11.20
   2 -12   0   11.50   10.10
  -2 -12   0    8.90    7.30
  -2 -12   0    4.70    3.80
   2 -12   0   17.70    8.10
   2 -12   0    9.60    6.80
  -2  12   0   16.00    5.80
   2  12   0   -0.20    5.80
   2  12   0    7.00    6.80
  -2  12   0   11.90    6.30
  -2  12   0   11.80    8.10
  -2  12   0    5.90    8.30
   2  12   0   12.20    7.00
  -2  12   0    8.00    7.30
   2  12   0   19.40    7.80
   2  12   0   13.20    6.70
   2  12   0    6.20    7.50
  -2  12   0   10.10    6.10
  -3 -12   0  357.76   30.90
  -3 -12   0  349.07   24.50
   3 -12   0  346.97   46.50
   3 -12   0  366.76   26.20
  -3 -12   0  424.26   27.60
   3 -12   0  377.96   32.80
   3 -12   0  363.16   25.50
  -3 -12   0  360.46   22.00
   3 -12   0  358.66   31.60
   3  12   0  442.56   33.20
  -3  12   0  371.46   32.30
   3  12   0  371.76   26.10
   3  12   0  402.26   26.60
  -3  12   0  367.16   25.80
   3  12   0  385.46   33.00
  -3  12   0  416.46   27.30
   3  12   0  351.16   25.90
  -3  12   0  357.56   18.40
  -3  12   0  332.57   28.60
  -3  12   0  333.77   22.70
   4 -12   0  834.92   49.20
  -4 -12   0  776.42   40.10
  -4 -12   0  769.72   39.20
   4 -12   0  759.52   37.20
   4 -12   0  774.72   45.90
   4 -12   0  793.72   41.20
  -4 -12   0  767.22   29.40
   4 -12   0  812.72   45.90
  -4 -12   0  794.82   38.30
   4 -12   0  780.22   41.80
  -4 -12   0  795.32   38.30
   4  12   0  759.12   43.90
  -4  12   0  885.41   39.60
   4  12   0  798.92   36.40
   4  12   0  832.12   42.40
   4  12   0  790.22   37.50
  -4  12   0  798.62   37.10
  -4  12   0  746.73   43.80
   4  12   0  761.92   40.10
   4  12   0  826.12   41.40
  -4  12   0  767.62   26.90
  -4  12   0  801.12   40.50
   5 -12   0  301.37   30.50
  -5 -12   0  257.97   22.00
  -5 -12   0  257.77   20.20
   5 -12   0  273.47   27.80
  -5 -12   0  261.47   13.90
   5 -12   0  239.38   22.60
   5 -12   0  290.27   27.70
   5 -12   0  260.27   20.10
  -5  12   0  286.67   23.70
   5  12   0  276.87   23.40
   5  12   0  263.37   22.70
  -5  12   0  270.47   20.60
   5  12   0  249.18   19.40
  -5  12   0  288.57   10.10
   5  12   0  314.37   26.10
  -5  12   0  252.37   20.20
  -5  12   0  283.67   12.70
   6 -12   0   25.40    9.00
   6 -12   0   15.50   10.50
   6 -12   0    7.30   10.20
  -6 -12   0   16.10    7.10
   6 -12   0    9.30    7.00
   6 -12   0    3.80    7.60
  -6 -12   0   12.70    5.00
   6  12   0   -0.70   13.10
   6  12   0    8.60    8.70
   6  12   0   11.50    7.50
  -6  12   0    1.70   12.00
  -6  12   0   18.00    8.60
  -6  12   0    7.60    5.70
   6  12   0   14.50    6.00
   7 -12   0   17.60    9.50
  -7 -12   0   20.00    7.80
   7 -12   0   42.80   10.70
   7 -12   0    2.40    8.00
   7 -12   0   28.80    9.70
   7 -12   0    7.70    9.40
  -7 -12   0   22.10    7.70
   7 -12   0    5.80    6.70
   7  12   0   26.60   11.20
  -7  12   0   27.70    9.90
   7  12   0   33.90    9.50
  -7  12   0   21.10    6.50
   7  12   0   32.20   10.20
   7  12   0   17.20   10.10
   8 -12   0   46.40   11.30
  -8 -12   0   47.70    9.40
   8 -12   0   58.99   13.90
   8 -12   0   71.79   17.10
  -8 -12   0   73.59   12.50
   8 -12   0   48.90   14.60
   8 -12   0   45.10    8.30
   8 -12   0   78.69   14.30
   8  12   0   63.59   13.40
  -8  12   0   31.80   10.10
   8  12   0   45.40   12.70
   0 -13   0    4.50    5.70
   0 -13   0   -7.70    3.90
   0 -13   0   -8.80    4.10
   0 -13   0   -0.80    7.20
   0 -13   0   -3.90    5.00
   0 -13   0    3.00    6.90
   0  13   0   -5.20    4.80
   0  13   0   -3.50    5.80
   0  13   0   -0.90    6.50
   0  13   0    2.30    5.00
   0  13   0    1.10    5.10
   0  13   0   -4.80    6.20
  -1 -13   0  103.69   12.80
   1 -13   0   80.19   11.80
  -1 -13   0  119.69   15.80
   1 -13   0  106.19   18.60
   1 -13   0  125.99   17.20
   1 -13   0   98.19   14.40
   1 -13   0   80.89   15.00
   1 -13   0  103.69   14.40
  -1 -13   0  109.19   18.70
   1 -13   0  138.09   21.30
  -1 -13   0  117.79   17.00
  -1 -13   0  102.09   16.90
  -1 -13   0  113.39   16.20
  -1  13   0  108.39   16.90
   1  13   0  101.19   15.40
   1  13   0  117.69   19.30
   1  13   0  122.19   18.30
   1  13   0   91.39   13.90
  -1  13   0   91.09   12.40
  -1  13   0  125.89   18.30
  -1  13   0  113.89   20.00
  -1  13   0  108.99   18.10
   1  13   0  103.39   14.60
  -1  13   0  117.09   16.70
   1  13   0  114.09   17.30
   2 -13   0  757.92   39.10
  -2 -13   0  817.22   39.80
   2 -13   0  823.32   48.50
  -2 -13   0  756.22   38.40
  -2 -13   0  788.52   40.70
   2 -13   0  855.71   45.80
   2 -13   0  784.32   39.80
  -2 -13   0  940.51   44.10
  -2 -13   0  813.42   34.70
   2 -13   0  735.43   39.40
   2 -13   0  880.31   49.10
  -2 -13   0  748.83   45.20
  -2  13   0  756.82   45.50
  -2  13   0  846.12   41.80
   2  13   0  884.11   45.00
  -2  13   0  800.32   33.30
   2  13   0  793.52   45.50
  -2  13   0  838.32   47.60
  -2  13   0  847.52   40.70
   2  13   0  776.12   40.30
   2  13   0  866.01   41.60
  -2  13   0  798.02   38.60
   2  13   0  817.62   39.80
   2  13   0  794.82   41.00
  -3 -13   0  593.14   32.30
   3 -13   0  601.54   33.80
  -3 -13   0  611.34   34.70
   3 -13   0  617.54   33.50
   3 -13   0  584.84   40.00
   3 -13   0  681.33   43.90
  -3 -13   0  606.84   33.30
  -3 -13   0  627.94   39.50
   3 -13   0  592.94   34.80
   3 -13   0  574.04   37.90
  -3 -13   0  616.74   29.30
  -3 -13   0  548.05   32.20
  -3  13   0  541.65   37.10
  -3  13   0  549.54   39.90
  -3  13   0  618.34   25.50
   3  13   0  577.64   32.80
  -3  13   0  564.24   33.00
   3  13   0  594.84   35.30
   3  13   0  542.65   36.80
  -3  13   0  586.04   31.40
   3  13   0  617.34   34.90
  -3  13   0  621.04   34.60
   3  13   0  627.14   34.90
   4 -13   0  120.59   17.50
  -4 -13   0  137.39   11.00
  -4 -13   0  155.58   17.10
   4 -13   0  150.78   24.30
   4 -13   0  157.38   23.90
   4 -13   0  132.99   20.80
   4 -13   0   92.99   13.90
  -4 -13   0  122.19   16.50
   4  13   0  101.09   16.00
   4  13   0  121.99   17.40
   4  13   0  137.39   15.10
  -4  13   0  136.69    9.70
  -4  13   0  156.18   17.20
  -4  13   0  135.99   14.70
   4  13   0  130.99   18.20
  -4  13   0  171.68   17.90
   4  13   0  101.09   19.40
  -4  13   0  116.09   18.90
   5 -13   0   13.40    8.80
   5 -13   0   16.70   10.20
  -5 -13   0   32.90    9.50
  -5 -13   0   16.10    4.00
   5 -13   0    7.30    6.70
  -5 -13   0   -6.90    7.00
   5 -13   0   20.30    9.00
   5 -13   0    9.30    7.90
   5  13   0   21.60    9.10
  -5  13   0    3.30    7.50
  -5  13   0   18.00    8.20
  -5  13   0   11.60    5.70
   5  13   0   12.10    8.50
   5  13   0    8.30    7.20
   6 -13   0  312.57   30.40
   6 -13   0  305.47   30.20
   6 -13   0  319.07   27.90
  -6 -13   0  286.57   22.60
   6 -13   0  282.87   20.80
  -6 -13   0  301.67   17.40
   6  13   0  284.57   24.30
  -6  13   0  222.38   20.30
   6  13   0  284.17   24.40
  -6  13   0  308.87   24.60
  -6  13   0  331.47   21.30
   6  13   0  261.47   23.60
   6  13   0  256.87   20.30
   7 -13   0  326.57   30.70
   7 -13   0  302.17   29.70
   7 -13   0  241.58   18.50
  -7 -13   0  220.58   28.60
  -7 -13   0  267.77   21.20
   7 -13   0  276.27   25.30
   7 -13   0  260.17   23.70
   7  13   0  316.37   26.30
  -7  13   0  268.27   23.10
  -7  13   0  305.67   19.20
   7  13   0  287.17   23.80
   7  13   0  215.28   20.30
   0 -14   0   90.19   13.60
   0 -14   0   95.49   16.50
   0 -14   0   87.79   13.70
   0 -14   0  116.79   25.70
   0 -14   0  115.29   19.70
   0 -14   0   83.79   12.40
   0  14   0  104.59   14.00
   0  14   0   94.19   16.70
   0  14   0   78.49   15.70
   0  14   0  109.79   15.80
   0  14   0   67.39   14.00
  -1 -14   0  261.37   25.50
   1 -14   0  275.37   25.50
  -1 -14   0  274.57   24.30
   1 -14   0  284.07   27.30
   1 -14   0  291.07   22.60
  -1 -14   0  233.88   17.90
   1 -14   0  242.08   21.20
  -1 -14   0  226.28   20.00
   1 -14   0  274.57   19.20
   1 -14   0  286.77   30.30
  -1 -14   0  267.47   20.80
  -1  14   0  285.57   22.50
  -1  14   0  255.07   25.90
   1  14   0  256.87   23.40
   1  14   0  246.98   26.80
  -1  14   0  296.37   31.10
  -1  14   0  264.97   19.30
   1  14   0  268.47   22.20
   1  14   0  273.97   21.80
   1  14   0  218.88   23.60
  -2 -14   0   22.10    9.20
   2 -14   0   32.20   12.00
   2 -14   0   20.10   10.70
  -2 -14   0   33.10    9.90
  -2 -14   0   16.60    6.00
  -2 -14   0   20.00   10.70
   2 -14   0   31.90   12.00
  -2 -14   0   30.80    9.20
   2 -14   0   30.90    9.10
   2 -14   0   24.30   11.20
   2 -14   0   29.70   10.10
  -2 -14   0   54.39   11.60
  -2  14   0   18.00    8.60
  -2  14   0   30.70    7.30
   2  14   0   24.80    7.30
   2  14   0   26.30    8.50
   2  14   0   30.30    8.80
   2  14   0   30.90    9.30
  -2  14   0   34.50    9.40
  -2  14   0   12.10    9.00
   2  14   0   13.00    9.90
  -2  14   0   22.00   11.00
   3 -14   0   53.99   12.80
  -3 -14   0   51.29   14.00
  -3 -14   0   40.90    9.70
   3 -14   0   65.89   13.10
   3 -14   0   49.10   11.80
  -3 -14   0   40.70   10.30
  -3 -14   0   55.89    9.20
   3 -14   0   45.30   15.50
   3 -14   0   27.50   10.70
  -3 -14   0   72.39   12.80
   3 -14   0   58.09   15.10
  -3 -14   0   43.90   11.10
   3  14   0   41.70   12.20
   3  14   0   68.89   13.40
  -3  14   0   47.70   11.10
   3  14   0   38.40   11.70
  -3  14   0   27.60   13.00
  -3  14   0   47.30   10.40
  -3  14   0   55.99   13.80
   3  14   0   43.30   11.50
  -3  14   0   40.60   12.50
   3  14   0   49.90   12.00
   3  14   0   72.29   13.90
  -3  14   0   42.10    7.20
  -4 -14   0  118.99   16.80
  -4 -14   0  128.89   17.80
   4 -14   0  134.99   21.80
   4 -14   0  112.19   17.00
  -4 -14   0  143.19   11.30
   4 -14   0  123.29   15.90
   4 -14   0  123.29   21.10
   4 -14   0  107.99   18.60
   4  14   0  120.69   17.40
  -4  14   0  125.79   16.90
  -4  14   0  127.99    9.80
   4  14   0  156.28   16.50
  -4  14   0  126.19   13.80
  -4  14   0  131.39   18.00
   4  14   0  113.89   16.80
  -5 -14   0  102.69   14.50
   5 -14   0  160.08   23.80
   5 -14   0  126.19   15.30
   5 -14   0  140.09   22.80
  -5 -14   0  167.18   17.70
   5 -14   0  133.59   19.80
  -5 -14   0  155.38   10.50
   5  14   0  127.39   17.90
  -5  14   0  160.08    9.60
   5  14   0  205.98   20.50
   5  14   0  187.08   19.80
  -5  14   0  148.69   19.00
  -5  14   0  130.29   15.20
  -5  14   0  166.78   17.60
  -6 -14   0   47.80   12.10
   6 -14   0   22.30    9.70
  -6 -14   0   35.80    6.10
   6 -14   0   51.49   15.50
   6 -14   0   49.80   14.00
   6 -14   0   39.20    9.60
  -6 -14   0   16.60    9.30
   6 -14   0   40.30   11.90
   6  14   0   20.50    9.60
  -6  14   0   42.50   12.20
   6  14   0   54.89   13.00
  -6  14   0   28.70    8.70
   6  14   0   50.79   11.40
   6  14   0   16.90    7.10
  -6  14   0   28.90    9.30
   7 -14   0    0.40    8.20
   7 -14   0    1.10    9.10
   7 -14   0   -8.30    6.60
  -7 -14   0   -1.30    6.00
   7 -14   0  -15.20    9.00
  -7 -14   0   -1.00    5.60
   7 -14   0    1.90    8.80
   7  14   0   -0.40    7.00
  -7  14   0   -1.40    4.70
  -7  14   0  -12.90   10.00
   7  14   0    1.90    7.60
   7  14   0    6.30    8.00
   0 -15   0    8.20    7.50
   0 -15   0   -3.00    4.90
   0 -15   0   -0.20    5.20
   0 -15   0   -5.00    9.40
   0 -15   0   -7.00    5.20
   0 -15   0    4.40    8.80
   0  15   0   -4.60    5.40
   0  15   0  -15.20    5.40
   0  15   0    1.10    5.40
   0  15   0   -3.40    5.10
   0  15   0   -6.10    7.50
   0  15   0    3.60    6.70
  -1 -15   0  237.68   26.30
  -1 -15   0  269.37   20.00
   1 -15   0  296.57   29.50
   1 -15   0  230.68   20.60
  -1 -15   0  236.98   23.50
  -1 -15   0  276.07   24.40
   1 -15   0  279.57   25.80
  -1 -15   0  203.68   21.30
   1 -15   0  223.98   22.30
   1 -15   0  252.87   26.10
  -1 -15   0  272.37   22.00
  -1 -15   0  271.37   19.30
   1 -15   0  243.68   18.30
  -1  15   0  219.88   25.10
   1  15   0  263.57   23.20
   1  15   0  236.38   24.00
   1  15   0  288.27   24.10
   1  15   0  250.57   22.70
  -1  15   0  236.48   24.60
  -1  15   0  263.57   19.30
  -1  15   0  272.37   23.30
   1  15   0  240.48   24.40
   1  15   0  289.07   22.80
  -1  15   0  262.37   22.40
  -1  15   0  276.57   24.90
   2 -15   0  698.83   44.60
   2 -15   0  723.83   42.30
  -2 -15   0  729.13   38.70
  -2 -15   0  689.13   31.50
  -2 -15   0  658.83   35.90
   2 -15   0  784.52   47.60
   2 -15   0  736.13   38.30
  -2 -15   0  739.93   39.30
  -2 -15   0  645.54   35.50
   2 -15   0  680.33   37.50
  -2 -15   0  734.43   44.60
   2 -15   0  678.13   37.10
   2  15   0  660.33   38.30
  -2  15   0  678.53   35.00
   2  15   0  764.02   37.50
  -2  15   0  682.53   42.60
  -2  15   0  732.43   39.20
  -2  15   0  729.83   37.70
   2  15   0  696.03   42.30
   2  15   0  724.63   37.50
   2  15   0  699.53   41.40
  -2  15   0  641.54   30.40
   2  15   0  717.23   39.00
  -2  15   0  649.14   41.90
  -3 -15   0  530.35   27.00
   3 -15   0  465.45   29.80
  -3 -15   0  525.85   33.30
  -3 -15   0  571.44   38.80
   3 -15   0  515.65   38.30
   3 -15   0  561.94   40.20
   3 -15   0  432.26   29.50
  -3 -15   0  448.36   30.40
   3 -15   0  495.85   35.30
   3  15   0  502.75   30.70
   3  15   0  536.15   31.60
   3  15   0  476.55   32.20
  -3  15   0  477.65   23.00
  -3  15   0  478.25   30.80
   3  15   0  430.86   31.40
  -3  15   0  498.25   31.50
   3  15   0  501.45   31.90
  -3  15   0  466.65   27.40
   4 -15   0  117.19   21.60
   4 -15   0  112.79   17.30
  -4 -15   0  111.49   10.40
   4 -15   0   77.59   13.70
   4 -15   0   97.29   17.30
   4 -15   0  120.19   19.90
  -4 -15   0   84.59   15.30
  -4  15   0   88.29   13.20
   4  15   0   89.29   14.90
   4  15   0  109.49   15.60
  -4  15   0   98.99   15.70
   4  15   0  101.99   17.60
  -4  15   0  105.79    9.30
  -4  15   0  121.19   16.50
  -5 -15   0   65.79    7.40
  -5 -15   0   83.29   13.70
   5 -15   0   74.69   14.60
   5 -15   0   66.69   17.70
   5 -15   0   62.09   14.90
  -5 -15   0   51.69   12.10
   5 -15   0  135.59   22.40
   5 -15   0   58.29   11.40
   5  15   0   86.49   15.00
  -5  15   0   73.39   13.00
  -5  15   0   60.29   10.80
  -5  15   0   77.19   14.00
  -5  15   0   66.19    5.60
   5  15   0   84.19   15.40
   5  15   0   80.69   14.90
  -6 -15   0  243.18   21.20
   6 -15   0  245.68   27.30
   6 -15   0  198.78   21.30
   6 -15   0  254.47   26.60
  -6 -15   0  214.68    9.70
   6 -15   0  272.27   29.80
   6 -15   0  209.98   19.60
  -6 -15   0  225.48   11.20
  -6  15   0  248.68   19.00
   6  15   0  239.38   22.10
   6  15   0  248.08   23.40
   6  15   0  223.18   18.40
  -6  15   0  248.18   19.50
  -7 -15   0  180.28   18.30
   7 -15   0  157.58   16.80
   7 -15   0  232.48   24.90
   7 -15   0  209.08   25.40
   7 -15   0  181.28   23.00
   7  15   0  177.98   18.20
   7  15   0  173.88   21.10
   7  15   0  188.08   20.10
  -7  15   0  181.98   19.70
   0 -16   0   39.20   10.30
   0 -16   0   37.80   17.00
   0 -16   0   41.00   15.20
   0 -16   0   59.09   10.90
   0 -16   0   56.89   13.20
   0 -16   0   41.30   11.90
   0  16   0   32.90   11.00
   0  16   0   34.30    9.90
   0  16   0   52.29   11.90
   0  16   0   30.70   10.60
   0  16   0   44.40   10.40
   0  16   0   37.00   11.40
  -1 -16   0  103.49   18.80
  -1 -16   0   71.49   11.30
  -1 -16   0   78.89   11.50
   1 -16   0   84.29   13.60
   1 -16   0   69.79   21.10
  -1 -16   0  108.69   15.60
  -1 -16   0   73.89   12.00
   1 -16   0   74.19   11.60
   1 -16   0   82.79   14.70
   1 -16   0   79.99   11.50
   1 -16   0   85.09   17.00
  -1 -16   0  101.09   16.60
   1 -16   0   82.29   18.20
   1  16   0   89.19   16.40
   1  16   0  108.79   13.30
   1  16   0   94.49   14.70
  -1  16   0   84.89   14.90
   1  16   0   75.69   16.20
  -1  16   0   82.19   16.90
  -1  16   0   70.59   15.90
  -1  16   0   83.29   17.00
   1  16   0   62.29   14.10
  -1  16   0   80.79   14.30
   1  16   0   68.59   13.30
   1  16   0   73.49   13.10
  -1  16   0   81.59   12.40
   2 -16   0   87.39   19.30
  -2 -16   0   59.19   15.20
  -2 -16   0   52.99    9.20
   2 -16   0   52.19   13.70
  -2 -16   0   48.30   12.00
  -2 -16   0   42.60   11.00
   2 -16   0   40.10   11.00
   2 -16   0   70.39   15.10
  -2 -16   0   66.99   10.50
   2  16   0   52.49   13.30
  -2  16   0   55.99   16.10
  -2  16   0   45.40    9.00
  -2  16   0   59.99   13.10
   2  16   0   49.70   10.60
  -2  16   0   53.79   10.10
   2  16   0   52.69   12.30
   2  16   0   51.79   12.40
   2  16   0   37.00   11.60
  -2  16   0   82.69   20.20
  -3 -16   0   -1.50    6.90
   3 -16   0    3.10    7.80
   3 -16   0   17.20    9.70
  -3 -16   0   -1.50    5.20
   3 -16   0    6.40    6.40
  -3 -16   0    2.20    4.10
   3 -16   0   10.60    5.50
   3  16   0   -2.90    7.40
  -3  16   0   12.10    5.40
  -3  16   0   -9.50    6.80
   3  16   0   10.00    8.10
  -3  16   0    4.30    7.30
  -3  16   0    7.90    5.70
   3  16   0   12.10    7.80
   3  16   0    1.70    5.50
   4 -16   0  112.49   21.10
   4 -16   0   98.49   16.50
   4 -16   0   98.99   19.70
   4 -16   0  102.09   18.60
  -4 -16   0  145.49   18.80
  -4 -16   0  125.69   11.70
  -4  16   0  129.29   10.40
   4  16   0  123.29   17.90
  -4  16   0  145.29   16.70
   4  16   0  144.09   19.20
   4  16   0   84.09   15.40
  -4  16   0   99.59   14.10
   5 -16   0   96.99   16.00
   5 -16   0  106.49   19.80
   5 -16   0  120.09   21.40
  -5 -16   0   96.39    9.30
  -5 -16   0   92.09   14.60
  -5 -16   0   97.79   12.80
   5 -16   0  107.89   18.60
  -5  16   0   91.89   13.80
  -5  16   0  120.19   18.40
  -5  16   0   79.49   13.60
   5  16   0  107.99   16.40
   5  16   0  155.58   19.80
  -5  16   0  109.79    7.10
  -6 -16   0   18.60    3.60
   6 -16   0   28.40   11.70
  -6 -16   0   42.50   10.70
   6 -16   0   28.90   12.00
   6 -16   0   23.40   10.20
  -6 -16   0   21.10    4.10
  -6  16   0   29.50    9.50
   6  16   0   33.60   10.80
  -6  16   0   29.20    8.50
  -6  16   0    0.10    7.90
   6  16   0   35.40   10.40
   0 -17   0    6.90    8.60
   0 -17   0   -5.60    5.80
   0 -17   0   -8.70    7.80
   0 -17   0    0.80    6.00
   0 -17   0    1.70    5.80
   0  17   0    2.60    5.80
   0  17   0   -0.70    7.20
   0  17   0    0.00    5.10
   1 -17   0  324.97   30.60
   1 -17   0  246.38   23.10
  -1 -17   0  305.47   29.20
   1 -17   0  309.97   20.60
   1 -17   0  268.97   23.20
   1 -17   0  325.67   27.60
  -1 -17   0  272.67   21.50
  -1 -17   0  266.67   25.10
  -1 -17   0  332.77   23.70
   1 -17   0  306.67   28.60
  -1 -17   0  273.37   22.40
   1  17   0  332.77   24.80
  -1  17   0  294.67   25.50
  -1  17   0  301.77   21.00
  -1  17   0  321.47   24.90
   1  17   0  297.87   22.90
   1  17   0  334.57   26.00
   1  17   0  327.27   22.60
  -2 -17   0  614.34   36.60
  -2 -17   0  541.45   28.70
  -2 -17   0  604.24   40.90
   2 -17   0  589.64   34.00
  -2 -17   0  584.94   32.50
   2 -17   0  635.84   43.00
   2 -17   0  679.73   43.30
   2 -17   0  563.14   37.80
  -2  17   0  618.24   29.30
  -2  17   0  575.74   31.80
   2  17   0  648.04   36.40
  -2  17   0  616.74   34.60
  -2  17   0  662.43   37.30
   2  17   0  569.84   32.60
   2  17   0  625.04   35.00
   3 -17   0  336.87   25.90
   3 -17   0  399.86   33.40
  -3 -17   0  355.06   20.70
  -3 -17   0  357.46   27.30
  -3 -17   0  347.77   21.10
  -3 -17   0  375.96   31.60
   3 -17   0  350.46   32.60
   3 -17   0  361.16   30.30
  -3  17   0  348.67   26.10
  -3  17   0  353.66   19.50
   3  17   0  380.76   27.50
  -3  17   0  335.97   23.20
   3  17   0  357.96   26.80
   3  17   0  359.66   25.90
  -3  17   0  349.67   26.90
   4 -17   0    9.20    9.40
  -4 -17   0   10.10    4.90
  -4 -17   0    6.00    4.70
  -4 -17   0   12.10    8.20
   4 -17   0    8.40   10.20
   4 -17   0   18.00   10.00
   4  17   0    9.60    6.60
   4  17   0   13.40    7.80
  -4  17   0   18.60    8.10
  -4  17   0    4.60    6.90
  -4  17   0   21.00    8.10
  -4  17   0    7.20    4.10
   5 -17   0   88.29   17.20
   5 -17   0  112.79   19.80
  -5 -17   0  108.09    9.10
  -5 -17   0   92.09    8.90
   5 -17   0   86.89   17.20
  -5 -17   0  116.49   16.20
  -5  17   0   89.59   14.20
   5  17   0   88.39   15.20
   5  17   0  114.59   17.30
  -5  17   0  104.39   14.90
  -5  17   0  110.69    7.10
   6 -17   0  200.98   24.80
  -6 -17   0  176.48   17.70
  -6 -17   0  169.98    9.00
   6 -17   0  221.48   25.50
   6 -17   0  161.98   22.40
  -6 -17   0  173.28    9.30
  -6  17   0  193.08   18.60
  -6  17   0  171.78   18.60
   6  17   0  203.58   20.50
  -6  17   0  198.18   19.90
   6  17   0  210.58   21.30
   0 -18   0   69.19   16.60
   0 -18   0   72.69   11.70
   0 -18   0   67.79   15.40
   0 -18   0   82.79   12.80
   0  18   0   80.99   13.20
   0  18   0   79.59   15.10
   0  18   0   86.19   13.80
  -1 -18   0    6.90    6.90
  -1 -18   0  -11.40    6.40
   1 -18   0    2.10    8.10
   1 -18   0   -2.80    5.90
   1 -18   0    8.70   11.10
  -1 -18   0   -6.60    5.90
  -1 -18   0    0.30    4.20
   1  18   0    0.30    5.70
   1  18   0    7.40    6.80
  -1  18   0    0.30    5.50
   1  18   0   -0.40    6.40
   1  18   0    3.90    6.10
  -1  18   0    0.80    7.20
   2 -18   0    7.10    8.60
  -2 -18   0    0.70    3.90
   2 -18   0    6.10   10.90
  -2 -18   0   15.20    9.80
  -2 -18   0    5.40    5.70
  -2 -18   0    0.30    7.50
   2 -18   0    4.20    9.10
  -2  18   0   21.50    9.90
   2  18   0   14.70    8.40
   2  18   0   11.90    7.80
  -2  18   0   -3.10    6.90
  -2  18   0    8.30    7.90
  -2  18   0   13.10    5.10
   2  18   0   12.40    7.30
   3 -18   0    2.60    7.60
  -3 -18   0    6.20    7.00
  -3 -18   0   -1.90    4.00
  -3 -18   0    2.10    8.20
  -3 -18   0   -9.30    4.60
   3 -18   0   17.10    8.60
   3 -18   0   19.10   10.70
   3  18   0    3.40    6.40
  -3  18   0   -2.10    5.40
  -3  18   0    7.60    7.20
   3  18   0   14.70    6.90
   3  18   0    2.90    6.30
  -3  18   0    6.00    7.20
  -3  18   0    7.70    4.70
  -4 -18   0   50.39    8.60
  -4 -18   0   84.59   14.50
  -4 -18   0   72.49    9.80
   4 -18   0   35.90   12.10
   4 -18   0   72.99   16.60
   4 -18   0   46.30   14.90
  -4  18   0   75.69   14.20
  -4  18   0   63.29    8.20
   4  18   0  105.69   16.20
  -4  18   0   66.19   13.30
  -4  18   0   64.09   11.60
   4  18   0   71.89   13.00
   5 -18   0   22.00   10.50
   5 -18   0   30.50   12.40
  -5 -18   0   20.00    5.10
  -5 -18   0   11.70    5.10
  -5 -18   0   13.50    8.20
   5 -18   0   14.70   10.20
   5  18   0   16.70    9.50
   5  18   0   26.10    8.30
  -5  18   0   18.80    8.80
  -5  18   0   15.10    8.30
  -5  18   0   24.00    4.20
   0 -19   0    2.80    7.20
   0 -19   0   -2.50    6.40
   0 -19   0   -5.60    3.90
   0  19   0    5.50    8.00
   0  19   0    0.70    5.50
   0  19   0   -0.70    5.30
  -1 -19   0  171.88   24.50
  -1 -19   0  161.28   17.10
   1 -19   0  183.48   23.60
  -1 -19   0  189.88   20.60
  -1 -19   0  218.58   17.00
   1 -19   0  165.68   16.60
   1 -19   0  229.58   25.90
   1  19   0  205.08   21.60
   1  19   0  172.78   16.80
  -1  19   0  187.18   19.60
  -1  19   0  174.88   16.40
  -1  19   0  204.08   21.40
   1  19   0  234.28   19.80
   2 -19   0  504.45   34.80
   2 -19   0  490.55   38.10
   2 -19   0  492.65   36.80
  -2 -19   0  400.06   25.50
  -2 -19   0  486.95   36.90
  -2 -19   0  480.15   24.70
  -2 -19   0  472.45   31.90
   2  19   0  469.45   31.60
  -2  19   0  483.35   25.70
  -2  19   0  503.55   32.90
   2  19   0  473.05   28.70
  -2  19   0  469.25   27.80
  -2  19   0  480.05   30.80
   2  19   0  467.85   30.20
  -3 -19   0  263.97   24.50
  -3 -19   0  330.17   30.20
  -3 -19   0  251.77   18.70
  -3 -19   0  266.77   17.90
   3 -19   0  272.27   27.40
   3 -19   0  323.17   31.20
   3 -19   0  287.67   29.00
  -3  19   0  227.38   20.30
  -3  19   0  294.47   18.10
   3  19   0  252.57   23.00
   3  19   0  243.68   21.70
   3  19   0  249.08   22.50
  -3  19   0  324.97   24.70
  -3  19   0  313.47   25.20
  -4 -19   0    2.50    3.40
   4 -19   0    6.40    8.60
   4 -19   0   -3.50    7.00
  -4 -19   0   -1.60    5.30
  -4 -19   0    5.80    7.70
   4 -19   0    2.80    9.90
  -4  19   0    3.20    3.60
  -4  19   0   -7.50    4.60
  -4  19   0    1.60    9.50
   4  19   0    6.20    6.40
   4  19   0    2.80    8.10
  -4  19   0   16.00    8.40
  -5 -19   0   45.50    7.00
  -5 -19   0   56.69   10.10
   5 -19   0   48.70   15.30
  -5 -19   0   45.50    7.50
   5 -19   0   37.00   13.30
   5 -19   0   61.79   14.30
  -5  19   0   38.50    9.80
  -5  19   0   42.60   10.30
   5  19   0   39.00   10.60
  -5  19   0   56.39   12.00
   5  19   0   50.49   12.20
  -5  19   0   39.80    5.00
   0 -20   0   18.40    9.40
   0 -20   0   35.50   13.70
   0 -20   0   15.80    6.80
   0  20   0    6.90    7.30
   0  20   0   24.20    9.10
   0  20   0   16.90    8.20
  -1 -20   0    9.10    7.40
   1 -20   0   16.90   10.90
   1 -20   0   20.40   10.00
  -1 -20   0    9.80    4.60
  -1 -20   0   18.60   10.50
   1  20   0   24.90    8.70
  -1  20   0    7.00    8.00
  -1  20   0   19.70    8.60
   1  20   0   16.80    7.90
  -1  20   0   -0.90   11.90
   1  20   0   13.40    5.30
  -2 -20   0    2.10    8.80
  -2 -20   0    0.60    4.00
   2 -20   0   -3.30    8.40
  -2 -20   0   -8.20    6.30
  -2 -20   0   -4.90    6.20
   2 -20   0   -3.60    8.60
   2 -20   0   -1.50    6.80
  -2  20   0   -1.90    5.40
   2  20   0    3.90    7.50
  -2  20   0   -5.80    4.60
   2  20   0    3.20    4.70
  -2  20   0    4.30    8.20
  -2  20   0   -3.50    6.80
   2  20   0    7.60    5.90
  -3 -20   0    9.80    7.80
  -3 -20   0   29.90   12.00
   3 -20   0   21.80   12.40
  -3 -20   0   14.70    5.70
  -3 -20   0    0.90    8.10
   3 -20   0   23.10   11.40
   3 -20   0   21.30   10.80
  -3  20   0    7.00    7.40
  -3  20   0   13.50    8.70
   3  20   0   28.60    9.80
  -3  20   0   22.60    8.40
   3  20   0   23.10    8.10
  -3  20   0   21.70    6.80
   3  20   0   24.70    8.60
   4 -20   0   13.30   10.20
  -4 -20   0   13.20    5.40
  -4 -20   0    7.80    6.00
  -4 -20   0    1.00    5.50
   4 -20   0   33.50   12.30
   4 -20   0   16.30   11.70
  -4  20   0   20.80    9.00
   4  20   0   12.70    7.60
  -4  20   0   19.70    4.80
  -4  20   0   -2.30    5.90
  -4  20   0    2.00    6.00
   4  20   0   34.00   10.50
   0 -21   0   -5.50    6.10
   0 -21   0    1.30    8.50
   0 -21   0   -2.80    5.00
   0  21   0   -8.40    5.10
   0  21   0   -0.30    5.20
   0  21   0   -3.30    5.40
  -1 -21   0  110.99   17.80
  -1 -21   0  105.59   12.70
   1 -21   0  133.99   20.30
   1 -21   0  112.79   19.30
  -1 -21   0  116.19   20.40
   1  21   0  103.79   16.30
  -1  21   0  119.99   13.60
  -1  21   0  100.69   15.40
  -1  21   0  118.29   17.40
   1  21   0  123.79   14.80
   1  21   0  121.69   16.70
  -1  21   0   97.19   14.00
  -2 -21   0  301.27   26.40
  -2 -21   0  265.47   17.70
   2 -21   0  292.67   28.10
  -2 -21   0  314.17   30.30
   2 -21   0  280.17   29.10
   2 -21   0  301.77   28.00
   2  21   0  275.97   24.30
   2  21   0  260.47   21.10
  -2  21   0  333.17   26.80
  -2  21   0  232.98   20.00
   2  21   0  277.27   23.10
  -2  21   0  254.57   22.60
  -2  21   0  263.47   18.70
  -3 -21   0  185.78   14.40
  -3 -21   0  170.88   16.40
  -3 -21   0  158.68   20.70
   3 -21   0  203.48   24.70
  -3 -21   0  174.48   24.80
   3 -21   0  235.48   27.10
   3 -21   0  220.48   24.40
   3  21   0  195.28   18.00
   3  21   0  211.98   20.50
  -3  21   0  157.48   21.90
  -3  21   0  238.58   22.30
  -3  21   0  211.68   20.20
  -3  21   0  171.48   17.20
   0 -22   0    7.40    6.70
   0 -22   0   -3.40    7.00
   0 -22   0   -5.40    4.60
   0  22   0    2.40    6.80
   0  22   0    4.20    5.70
   0  22   0    0.50    5.70
   0  22   0    4.50    7.30
   1 -22   0   17.80   11.80
  -1 -22   0    3.00    8.00
  -1 -22   0   11.70    9.90
  -1 -22   0    0.70    5.00
   1 -22   0    0.40    7.40
  -1  22   0    1.30    7.70
   1  22   0   15.40    8.40
  -1  22   0    2.80    5.60
  -1  22   0   23.60    8.50
  -1  22   0    1.80    7.20
   1  22   0   19.50    8.50
   1  22   0    8.40    4.60
   2 -22   0    1.90    8.80
   2 -22   0    1.60    8.80
  -2 -22   0   -0.10    8.60
  -2 -22   0    3.60    7.10
  -2 -22   0   -8.60    3.60
  -2  22   0   -2.90    4.90
  -2  22   0  -10.00    5.80
   2  22   0   -2.40    5.50
   2  22   0    0.50    5.40
  -2  22   0    5.70    6.90
  -2  22   0  -16.10    7.30
   2  22   0  -18.10    6.40
   9   0  -1  -14.10    5.80
  -9   0   1  -11.10    5.20
   9   0  -1   -3.90    6.90
   9   0  -1    0.40    6.00
   9   0  -1   -5.50    4.00
  -9   0   1  -16.40    5.10
  -8   0   1   -5.00    4.90
   8   0  -1   -2.20    4.00
   8   0  -1    0.90    7.80
   8   0  -1   -1.70    5.90
   8   0  -1   -3.90    6.10
   8   0  -1   -1.10    6.60
   7   0  -1   -4.90    4.40
   7   0  -1   -0.40    7.00
   7   0  -1    0.50    3.70
   7   0  -1   -4.00    5.00
  -7   0   1   -8.60    4.30
  -7   0   1   -1.20    3.60
  -7   0   1    3.40    6.10
   7   0  -1   -0.80    5.70
  -6   0   1    4.90    4.70
   6   0  -1    3.50    7.20
   6   0  -1    1.30    4.70
  -6   0   1    2.50    5.90
   6   0  -1    4.20    4.50
   6   0  -1    1.40    7.00
  -6   0   1    1.70    5.00
   6   0  -1   -3.10    4.70
  -5   0   1    3.00    3.90
  -5   0   1   -6.60    4.90
   5   0  -1   10.70    7.70
   5   0  -1    1.70    2.50
   5   0  -1   -4.80    3.00
   5   0  -1    2.20    6.00
  -5   0   1    3.60    4.60
   5   0  -1   -0.10    3.90
  -4   0   1   47.00    8.70
   4   0  -1   36.40    9.70
   4   0  -1   36.80    7.00
   3   0  -1   -2.20    4.20
   3   0  -1    2.20    3.10
   3   0  -1    2.40    3.60
  -3   0   1    1.50    3.30
   3   0  -1    2.10    3.40
   3   0  -1    3.80    5.10
  -3   0   1    2.30    3.50
  -3   0   1    2.00    3.40
   2   0  -1    0.30    1.60
  -2   0   1   -2.50    3.30
   2   0  -1    1.30    4.30
   2   0  -1   -1.90    2.50
  -2   0   1    0.50    3.70
   2   0  -1    0.20    4.20
   2   0  -1   -2.00    2.80
  -2   0   1   -0.50    2.80
  -1   0   1    0.70    1.90
   1   0  -1   -0.80    1.80
   1   0  -1    0.20    0.70
  -1   0   1   -2.10    1.50
   1   0  -1   -0.50    1.70
   1   0  -1   -0.20    1.30
   1   0   1   -1.00    2.40
  -1   0  -1   -0.40    2.10
  -1   0  -1   -1.50    2.60
   1   0   1    0.20    3.20
   1   0   1   -1.20    3.20
   1   0   1   -2.10    2.80
   1   0   1    0.40    2.50
  -1   0  -1   -1.50    2.00
  -2   0  -1    4.20    3.70
  -2   0  -1    2.10    4.20
   2   0   1    3.90    3.80
   2   0   1   -0.50    4.00
   2   0   1    3.30    4.60
  -2   0  -1    2.10    4.70
  -2   0  -1   -1.50    4.10
   2   0   1   -2.80    2.70
  -2   0  -1    0.20    5.60
   2   0   1   -1.50    4.30
   3   0   1   -1.30    5.00
   3   0   1   -2.20    3.60
  -3   0  -1    1.00    4.60
   3   0   1    3.30    4.60
  -3   0  -1   -1.00    4.10
  -3   0  -1    2.10    5.40
  -3   0  -1    2.50    3.30
  -3   0  -1   -1.10    3.00
   3   0   1   -2.70    3.90
   3   0   1    3.10    4.90
   4   0   1   29.80    6.70
   4   0   1   20.40    7.90
  -4   0  -1   39.30    8.80
  -5   0  -1   -0.80    5.30
  -5   0  -1    0.60    5.40
   5   0   1   -3.20    6.20
   5   0   1    0.10    4.70
   5   0   1   -0.60    3.60
   5   0   1    0.60    3.10
  -5   0  -1   -1.10    2.20
  -5   0  -1   -1.80    5.40
   5   0   1   -5.30    4.20
   6   0   1    1.10    4.70
   6   0   1  -12.70    5.00
  -6   0  -1   -4.50    5.80
   6   0   1   -1.00    5.40
  -6   0  -1  -10.90    3.90
   6   0   1    0.00    6.90
  -6   0  -1    0.50    5.10
  -6   0  -1   -0.50    4.90
   6   0   1   -4.80    5.50
   7   0   1   -0.40    7.40
  -7   0  -1    8.90    6.10
   7   0   1   -1.60    4.20
   7   0   1    6.40    7.50
   7   0   1   -5.20    5.50
   7   0   1   23.50    8.80
  -7   0  -1    7.50    6.30
  -7   0  -1   -2.90    4.60
   8   0   1   -5.90    6.60
  -8   0  -1    2.70    5.90
   8   0   1    4.80    7.70
  -8   0  -1  -11.70    5.30
   8   0   1    1.60    6.00
   8   0   1   -2.40    6.40
  -9   0  -1  -12.60    5.70
   9   0   1  -10.80    4.80
   9   0   1   -4.70    6.80
   9   0   1   -2.30    6.80
   9   0   1  -12.70    6.90
  -9   0  -1   -2.00    6.90
  -9  -1   1  216.68   19.10
   9  -1  -1  242.08   22.90
   9  -1  -1  179.88   17.40
  -9  -1   1  177.88   18.90
   9  -1  -1  220.38   23.40
   9  -1  -1  182.58   21.40
   9   1  -1  255.57   25.00
  -9   1   1  201.88   18.70
   9   1  -1  168.68   15.70
   9   1  -1  210.78   16.80
   9   1  -1  149.29   16.60
  -9   1   1  191.78   14.70
   9   1  -1  200.78   21.10
   8  -1  -1   20.90    9.80
   8  -1  -1   27.90    6.50
  -8  -1   1   29.10    7.90
   8  -1  -1   24.60    8.40
   8  -1  -1   19.80    8.60
  -8  -1   1   34.60    9.40
   8  -1  -1   17.60    9.20
   8   1  -1   29.30   10.60
  -8   1   1   18.80    5.60
   8   1  -1   22.90    7.80
  -8   1   1   31.90    9.10
   8   1  -1   22.20    7.80
   8   1  -1   17.60    9.70
   8   1  -1   23.80    7.10
   7  -1  -1  220.48   17.50
   7  -1  -1  163.38   18.10
   7  -1  -1  223.08   15.20
  -7  -1   1  187.28   20.10
  -7  -1   1  217.78   18.90
   7  -1  -1  222.88   21.90
  -7  -1   1  211.28   16.60
   7  -1  -1  263.07   25.10
   7   1  -1  232.28   22.40
   7   1  -1  238.88   16.80
  -7   1   1  196.38   14.40
  -7   1   1  233.98   20.30
   7   1  -1  199.48   17.30
  -7   1   1  192.08   19.70
   7   1  -1  198.58   17.70
   7   1  -1  262.37   24.00
  -6  -1   1 1655.33   66.49
   6  -1  -1 1757.02   67.49
   6  -1  -1 1695.03   54.99
   6  -1  -1 1670.13   62.39
  -6  -1   1 1749.03   58.29
  -6  -1   1 1709.23   60.89
   6  -1  -1 1629.74   59.59
  -6   1   1 1649.23   65.49
   6   1  -1 1711.63   67.59
   6   1  -1 1709.43   57.89
  -6   1   1 1652.03   54.99
  -6   1   1 1777.32   63.79
   6   1  -1 1557.14   59.29
   6   1  -1 1699.93   60.19
   5  -1  -1 1961.40   70.79
  -5  -1   1 1839.12   61.79
   5  -1  -1 1829.62   72.09
   5  -1  -1 1832.72   64.89
  -5  -1   1 1806.32   69.39
  -5  -1   1 1957.70   64.19
   5  -1  -1 1860.51   63.19
   5  -1  -1 1906.41   58.79
  -5   1   1 1842.42   68.79
   5   1  -1 1765.62   63.19
  -5   1   1 1893.01   58.99
   5   1  -1 1908.41   70.89
   5   1  -1 1882.21   72.49
  -5   1   1 1823.92   65.49
   5   1  -1 1829.62   61.49
   5   1  -1 1810.32   62.89
   4  -1  -1  945.31   38.40
  -4  -1   1  936.81   42.90
   4  -1  -1  986.90   45.70
  -4  -1   1  966.10   37.50
   4  -1  -1  989.70   43.10
   4  -1  -1  904.91   37.10
  -4  -1   1  954.70   37.50
   4  -1  -1  988.20   34.40
   4   1  -1  938.71   37.00
   4   1  -1  988.70   45.40
  -4   1   1  976.30   34.50
  -4   1   1  960.60   42.40
   4   1  -1  953.80   37.80
  -4   1   1 1041.60   40.80
   4   1  -1  967.20   43.80
   4   1  -1  885.21   37.10
   3  -1  -1   89.59   14.10
  -3  -1   1   84.59    9.40
   3  -1  -1   86.39   12.10
   3  -1  -1   92.79    9.40
   3  -1  -1   82.99    7.30
  -3  -1   1   83.59    9.90
   3  -1  -1   76.39    9.70
  -3  -1   1   81.89    4.70
  -3  -1   1   69.69   11.30
   3   1  -1   59.39    8.00
   3   1  -1   84.19   12.10
   3   1  -1   67.49    7.80
   3   1  -1   82.99   10.10
  -3   1   1   72.39   10.80
  -3   1   1   97.79   11.60
  -3   1   1   92.99    8.00
   2  -1  -1 7163.98  187.78
   2  -1  -1 7312.07  194.78
  -2  -1   1 7253.97  193.88
  -2  -1   1 6921.81  183.68
   2  -1  -1 7417.26  191.38
  -2  -1   1 7328.17  188.88
   2  -1  -1 7161.78  181.28
   2  -1  -1 7156.68  183.38
   2  -1  -1 7408.66  189.38
  -2  -1   1 7346.17  186.78
  -2   1   1 7241.78  183.58
   2   1  -1 6971.90  183.78
  -2   1   1 7307.87  194.48
   2   1  -1 6984.30  188.38
  -2   1   1 7039.80  189.08
   2   1  -1 7013.00  181.98
   2   1  -1 6959.70  186.68
   2   1  -1 7141.99  193.68
   2   1  -1 7439.76  194.48
  -2   1   1 7302.47  191.18
  -1  -1   1 5020.20  134.89
   1  -1  -1 5138.79  136.09
  -1  -1   1 5137.49  131.49
  -1  -1   1 5307.07  137.69
   1  -1  -1 5119.49  133.09
  -1  -1   1 5026.30  134.89
   1   1  -1 5127.39  135.19
  -1   1   1 5216.18  136.09
   1   1  -1 5330.07  137.69
   1   1  -1 5082.59  131.99
   1   1  -1 5160.78  134.39
  -1   1   1 5213.78  133.19
   0  -1  -1 3565.24   98.99
   0  -1   1 4003.50  103.29
   0   1  -1 3613.64  100.29
   0   1   1 3673.73   98.39
   0   1  -1 3770.82   99.49
   0   1  -1 3708.13  101.69
   1  -1   1  122.69   10.60
  -1  -1  -1  125.99    9.50
   1  -1   1  148.49   11.60
   1  -1   1  144.29   11.10
   1  -1   1  136.99   12.30
  -1  -1  -1  132.39    9.90
  -1  -1  -1  126.79   11.90
   1  -1   1  135.99    9.70
  -1  -1  -1  134.49   10.60
   1   1   1  137.89   10.10
  -1   1  -1  135.59   10.40
  -1   1  -1  123.79   12.30
  -1   1  -1  136.69   13.00
  -1   1  -1  135.59   10.90
   1   1   1  136.69    9.70
   1   1   1  127.29   10.70
   1   1   1  135.49    9.40
  -1   1  -1  133.29   10.50
  -2  -1  -1 2427.16   78.39
   2  -1   1 2583.54   80.69
  -2  -1  -1 2592.74   76.19
   2  -1   1 2525.75   81.49
   2  -1   1 2532.15   78.19
  -2  -1  -1 2621.64   77.69
   2  -1   1 2612.24   81.29
  -2  -1  -1 2594.04   80.49
  -2   1  -1 2662.43   81.49
  -2   1  -1 2539.85   73.99
  -2   1  -1 2608.54   80.79
   2   1   1 2422.26   75.59
  -2   1  -1 2600.24   80.39
   2   1   1 2496.15   78.99
   2   1   1 2632.04   80.89
   2   1   1 2503.75   77.19
   2   1   1 2489.25   76.59
  -2   1  -1 2548.74   73.49
  -2   1  -1 2503.25   78.49
  -3  -1  -1 2952.80   92.19
   3  -1   1 2883.31   90.89
   3  -1   1 2969.90   95.39
  -3  -1  -1 2927.11   88.59
  -3  -1  -1 2983.60   90.89
   3  -1   1 2860.31   85.59
  -3  -1  -1 2874.01   94.29
   3  -1   1 2943.81   95.79
   3  -1   1 2909.01   94.59
   3   1   1 3005.40   95.79
  -3   1  -1 3074.79   95.89
   3   1   1 2861.01   88.19
  -3   1  -1 2891.21   91.79
   3   1   1 2941.71   94.69
  -3   1  -1 3043.20   93.79
  -3   1  -1 2999.70   95.89
   3   1   1 2982.60   91.09
   3   1   1 2906.31   90.49
  -3   1  -1 2989.10   86.09
   4  -1   1 1921.61   71.99
  -4  -1  -1 1902.71   65.99
   4  -1   1 1909.01   61.29
  -4  -1  -1 1950.60   71.09
   4  -1   1 1814.82   69.79
   4  -1   1 1818.72   69.29
  -4  -1  -1 1924.21   63.69
  -4  -1  -1 1941.71   66.49
   4  -1   1 1821.12   65.39
  -4   1  -1 1891.11   70.59
   4   1   1 1921.11   71.69
   4   1   1 1843.42   63.19
   4   1   1 1727.83   64.69
  -4   1  -1 1928.21   67.59
  -4   1  -1 1916.11   61.29
   4   1   1 1904.51   70.79
   4   1   1 1946.81   66.29
  -4   1  -1 1954.80   70.59
  -4   1  -1 1913.51   67.69
  -5  -1  -1   27.30    3.80
   5  -1   1   46.70   11.80
   5  -1   1   31.70    8.30
  -5  -1  -1   30.60    8.90
  -5  -1  -1   25.20    6.50
   5  -1   1   24.80    7.30
   5  -1   1   22.70    9.20
  -5  -1  -1   30.50    8.60
   5  -1   1   38.50    7.90
  -5  -1  -1   37.60   10.30
   5   1   1   30.50    8.50
  -5   1  -1   31.20    7.60
  -5   1  -1   37.40    9.10
  -5   1  -1   22.70    8.70
   5   1   1   22.20    6.60
   5   1   1   16.40    8.40
   5   1   1   27.50    9.20
  -5   1  -1   33.10    5.10
  -5   1  -1   15.50    7.80
   5   1   1   11.60    6.70
   6  -1   1  233.98   22.70
  -6  -1  -1  222.88    8.00
  -6  -1  -1  238.48   19.00
   6  -1   1  192.78   20.30
  -6  -1  -1  227.78   22.20
  -6  -1  -1  192.28   16.50
   6  -1   1  232.58   19.80
  -6  -1  -1  270.47   21.20
   6  -1   1  262.97   25.40
  -6   1  -1  211.58   21.60
   6   1   1  236.38   19.50
   6   1   1  233.68   22.50
   6   1   1  224.48   22.40
   6   1   1  226.48   19.70
  -6   1  -1  255.17   20.60
   6   1   1  218.58   17.40
  -6   1  -1  214.68   20.20
  -6   1  -1  231.78   16.90
  -7  -1  -1  640.64   31.30
  -7  -1  -1  560.84   29.20
   7  -1   1  593.74   36.20
   7  -1   1  556.54   31.60
  -7  -1  -1  598.74   32.60
   7  -1   1  561.64   36.00
   7  -1   1  559.54   32.90
  -7   1  -1  575.64   28.10
   7   1   1  536.35   30.20
   7   1   1  613.24   37.00
   7   1   1  580.04   29.40
   7   1   1  559.64   31.70
  -7   1  -1  589.04   31.90
  -7   1  -1  594.54   33.60
   7   1   1  566.04   36.30
  -8  -1  -1  498.45   32.30
   8  -1   1  594.94   36.30
   8  -1   1  517.55   34.90
   8  -1   1  446.56   28.80
   8  -1   1  524.45   31.40
  -8  -1  -1  534.25   31.10
   8   1   1  608.74   36.70
   8   1   1  521.65   35.60
  -8   1  -1  527.55   26.90
   8   1   1  512.55   29.10
   8   1   1  525.75   31.30
   8   1   1  557.74   33.10
  -8   1  -1  558.74   32.60
   9  -1   1   73.49   15.30
  -9  -1  -1   94.79   13.80
  -9  -1  -1   80.89   13.90
   9  -1   1   64.59   12.50
   9  -1   1   85.39   15.90
  -9   1  -1   93.89   14.70
   9   1   1   49.20   10.40
  -9   1  -1   81.19   11.30
   9   1   1   90.69   16.70
   9   1   1   83.99   14.50
   9   1   1  116.19   19.20
  -9  -2   1    5.40    5.80
   9  -2  -1   14.90    9.10
   9  -2  -1   14.40    8.90
   9  -2  -1  -11.70    6.60
  -9  -2   1    1.50    6.80
  -9   2   1   13.90    6.20
   9   2  -1    8.20    8.50
   9   2  -1   -1.70    5.40
   9   2  -1   18.30    8.50
   9   2  -1    8.40    7.80
   9   2  -1   21.00    6.20
  -9   2   1    8.40    5.00
  -8  -2   1    5.90    6.80
   8  -2  -1    0.00    7.50
   8  -2  -1   10.70    8.10
   8  -2  -1    4.30    7.20
  -8  -2   1    4.90    5.60
  -8   2   1    7.30    6.80
   8   2  -1    2.10    4.90
   8   2  -1   11.70    8.50
  -8   2   1   -1.10    4.20
   8   2  -1   -8.70    5.10
   8   2  -1    0.50    7.70
   7  -2  -1   18.00    7.00
   7  -2  -1   22.70    9.90
  -7  -2   1   16.40    6.60
   7  -2  -1   22.70    8.30
  -7  -2   1   17.60    8.70
  -7  -2   1   22.30    8.10
   7  -2  -1   22.50    5.50
   7  -2  -1   25.50    9.20
   7   2  -1   12.80    7.60
  -7   2   1   18.80    8.50
  -7   2   1   14.60    5.70
   7   2  -1   11.60    6.40
   7   2  -1   11.80    8.10
   7   2  -1   23.80    6.90
   7   2  -1   19.50    6.20
  -7   2   1   21.50    8.80
   6  -2  -1   15.40    7.70
  -6  -2   1    9.70    5.80
  -6  -2   1   12.60    8.20
   6  -2  -1   14.70    7.10
   6  -2  -1    9.30    3.90
   6  -2  -1   -1.20    5.60
  -6  -2   1   22.70    8.20
   6   2  -1    4.70    5.60
  -6   2   1    7.60    4.30
   6   2  -1   15.90    6.30
  -6   2   1   11.90    7.20
  -6   2   1   21.10    8.20
   6   2  -1    9.50    5.90
   6   2  -1   11.30    5.80
  -5  -2   1   29.40    7.40
  -5  -2   1   27.80    9.30
   5  -2  -1   32.20   10.00
   5  -2  -1   47.50   12.70
   5  -2  -1   46.40    8.20
   5  -2  -1   39.40    6.00
   5  -2  -1   38.70    9.30
  -5  -2   1   36.90    8.10
   5   2  -1   46.70   12.00
  -5   2   1   58.99   11.40
   5   2  -1   35.80    7.70
   5   2  -1   31.20   10.10
  -5   2   1   36.60    6.00
   5   2  -1   30.50    7.30
   5   2  -1   49.20    9.30
  -5   2   1   42.00   10.00
  -4  -2   1   10.90    4.90
   4  -2  -1   12.00    3.30
   4  -2  -1   12.60    5.40
   4  -2  -1   14.70    6.90
  -4  -2   1   13.10    3.00
   4  -2  -1   22.10    7.00
  -4  -2   1    0.90    4.80
  -4  -2   1   13.60    6.30
   4  -2  -1   11.10    6.30
   4   2  -1   17.10    5.70
  -4   2   1    7.70    3.90
   4   2  -1    7.60    6.00
  -4   2   1   13.70    3.80
   4   2  -1   17.10    5.30
  -4   2   1   18.60    6.70
   4   2  -1    8.60    4.30
  -4   2   1   19.30    7.70
   3  -2  -1  162.98    8.20
   3  -2  -1  173.98   15.10
  -3  -2   1  179.18    9.70
   3  -2  -1  172.28    9.30
  -3  -2   1  185.68   14.20
   3  -2  -1  178.98   17.20
  -3  -2   1  178.38   16.80
   3  -2  -1  191.48   14.20
  -3  -2   1  185.48   13.60
   3  -2  -1  193.18   14.60
   3   2  -1  207.88   17.70
  -3   2   1  175.78   15.40
  -3   2   1  181.98   14.50
   3   2  -1  165.78   15.30
   3   2  -1  166.18   11.20
  -3   2   1  195.18    9.90
   3   2  -1  170.68   12.90
   3   2  -1  167.38   13.80
   3   2  -1  177.08    9.00
  -3   2   1  190.28   17.50
  -2  -2   1   30.30    4.50
   2  -2  -1   27.20    6.40
   2  -2  -1   33.10    3.10
   2  -2  -1   32.20    7.80
  -2  -2   1   32.90    6.50
   2  -2  -1   33.60    4.60
   2  -2  -1   29.70    6.00
  -2  -2   1   35.50    5.80
  -2  -2   1   38.60    8.10
  -2   2   1   38.20    3.20
  -2   2   1   35.70    7.80
   2   2  -1   37.30    4.00
   2   2  -1   39.20    6.50
  -2   2   1   40.90    6.70
   2   2  -1   33.70    6.70
   2   2  -1   34.00    7.20
  -2   2   1   31.00    6.40
   2   2  -1   28.60    7.60
   2   2  -1   33.50    4.60
   1  -2  -1  278.07   17.00
  -1  -2   1  277.57   15.10
  -1  -2   1  284.07   14.70
  -1  -2   1  269.57   13.70
   1  -2  -1  277.77   12.90
   1  -2  -1  279.17   18.60
  -1  -2   1  284.87   13.00
   1  -2  -1  265.37    8.80
  -1  -2   1  272.87   12.30
   1  -2  -1  289.37   14.30
   1  -2  -1  275.57   12.10
   1  -2  -1  275.37   10.90
   1   2  -1  292.97   13.20
  -1   2   1  286.07   18.60
   1   2  -1  268.47   14.40
   1   2  -1  277.97   12.60
   1   2  -1  278.47   15.00
   1   2  -1  275.27   13.60
   1   2  -1  274.17   15.00
  -1   2   1  286.57   14.70
   1   2  -1  271.87    8.90
  -1   2   1  269.57   12.00
  -1   2   1  272.47   10.80
   0  -2   1   22.50    4.80
   0  -2   1   20.80    4.00
   0  -2   1   20.40    4.40
   0  -2  -1   19.10    2.50
   0  -2  -1   23.00    3.70
   0  -2   1   26.00    4.60
   0  -2  -1   20.60    4.80
   0  -2   1   23.80    4.40
   0  -2  -1   22.70    4.30
   0  -2   1   29.40    5.40
   0   2  -1   21.40    4.30
   0   2   1   21.10    3.50
   0   2  -1   25.70    5.80
   0   2   1   25.90    4.10
   0   2   1   19.70    3.90
   0   2  -1   20.10    4.70
   0   2  -1   16.30    3.70
   0   2  -1   23.90    4.30
   0   2   1   30.40    6.00
   0   2   1   20.90    2.90
   0   2  -1   29.70    4.80
   1  -2   1 1474.35   48.70
  -1  -2  -1 1392.96   45.20
   1  -2   1 1430.86   46.40
  -1  -2  -1 1381.26   46.10
  -1  -2  -1 1391.06   45.60
  -1  -2  -1 1357.56   45.10
   1  -2   1 1374.76   47.40
   1  -2   1 1307.77   47.40
   1  -2   1 1383.46   48.30
   1   2   1 1385.66   47.40
   1   2   1 1425.36   45.50
   1   2   1 1412.76   45.80
   1   2   1 1418.86   45.40
  -1   2  -1 1441.46   48.80
  -1   2  -1 1404.76   48.10
   1   2   1 1387.96   42.90
  -1   2  -1 1389.26   48.70
  -1   2  -1 1364.76   47.00
   2  -2   1    4.40    4.60
   2  -2   1    1.30    5.40
  -2  -2  -1   -1.00    3.70
   2  -2   1    1.70    4.90
   2  -2   1   -1.00    3.30
  -2  -2  -1    1.90    3.20
  -2  -2  -1    5.00    4.70
   2  -2   1    2.50    3.70
  -2  -2  -1    0.40    3.50
   2   2   1    0.60    2.80
  -2   2  -1    0.40    4.80
  -2   2  -1    4.00    4.20
  -2   2  -1    6.60    4.10
  -2   2  -1    6.10    5.50
   2   2   1   -0.40    3.40
   2   2   1   -1.70    4.30
  -2   2  -1    3.00    2.80
  -2   2  -1    4.80    6.10
   2   2   1   -1.40    3.40
  -3  -2  -1   46.60   10.10
   3  -2   1   55.19   10.40
   3  -2   1   58.29   11.00
  -3  -2  -1   47.40    9.30
  -3  -2  -1   52.09   10.10
  -3  -2  -1   53.19    8.80
   3  -2   1   46.10   10.80
   3  -2   1   53.19    9.70
  -3   2  -1   42.80   10.60
  -3   2  -1   64.79   11.50
  -3   2  -1   53.79   10.90
  -3   2  -1   53.29    7.60
   3   2   1   65.59   10.80
   3   2   1   51.49    9.70
   3   2   1   60.59   11.40
   3   2   1   41.30    7.60
   3   2   1   56.39   10.90
  -3   2  -1   52.99    7.20
  -3   2  -1   55.49   10.70
  -4  -2  -1  187.48   15.80
   4  -2   1  223.68   20.10
  -4  -2  -1  196.98   19.00
  -4  -2  -1  222.78   17.90
   4  -2   1  203.58   17.10
  -4  -2  -1  208.38   17.90
  -4  -2  -1  204.38   11.60
   4  -2   1  201.98   20.40
   4  -2   1  249.48   20.50
   4   2   1  206.98   17.10
  -4   2  -1  193.98   12.10
  -4   2  -1  240.48   20.30
  -4   2  -1  216.78   19.70
  -4   2  -1  219.18   19.90
  -4   2  -1  205.78   14.30
   4   2   1  217.78   20.70
  -4   2  -1  208.88   19.10
   4   2   1  178.58   15.10
   4   2   1  228.88   17.40
   4   2   1  214.68   20.00
   5  -2   1   65.59   13.40
   5  -2   1   61.29   14.40
  -5  -2  -1   72.99   11.70
   5  -2   1   59.39   12.20
   5  -2   1   89.69   13.70
  -5  -2  -1   60.39   10.40
  -5  -2  -1   54.79   12.80
  -5  -2  -1   62.09   10.60
  -5  -2  -1   75.59    6.60
  -5   2  -1   59.19   12.20
   5   2   1   64.19   13.50
  -5   2  -1   76.99    7.40
  -5   2  -1   55.59   10.20
  -5   2  -1   85.69   14.00
   5   2   1   67.99   13.60
   5   2   1   68.49   12.00
  -5   2  -1   68.09   13.10
  -5   2  -1   79.69   14.50
   5   2   1   59.89   10.70
   5   2   1   52.29    9.10
   6  -2   1  149.39   23.30
   6  -2   1  162.88   17.10
   6  -2   1  215.18   22.30
  -6  -2  -1  168.08    8.20
  -6  -2  -1  163.28   16.90
  -6  -2  -1  164.88   15.90
   6  -2   1  166.38   19.40
  -6  -2  -1  200.38   17.20
  -6  -2  -1  173.78   19.30
  -6  -2  -1  177.88   12.00
   6   2   1  183.48   17.60
  -6   2  -1  190.58    7.10
  -6   2  -1  185.38   18.70
  -6   2  -1  173.68   19.20
   6   2   1  163.78   15.60
  -6   2  -1  169.18   14.20
   6   2   1  196.98   21.00
  -6   2  -1  177.08   26.00
   6   2   1  220.68   22.20
   6   2   1  176.88   16.20
  -7  -2  -1   -0.50    5.50
   7  -2   1    4.00    7.40
   7  -2   1   -0.80    6.80
   7  -2   1   19.80    8.20
  -7  -2  -1    4.40    6.10
  -7  -2  -1    9.80    5.10
   7  -2   1    5.30    6.50
   7   2   1    6.20    6.50
  -7   2  -1    8.70    4.00
   7   2   1   21.70    7.30
   7   2   1    1.40    5.90
   7   2   1    5.70    7.10
   7   2   1   10.90    6.80
  -7   2  -1    3.50    6.10
  -7   2  -1   14.50    7.00
  -8  -2  -1   18.40    6.90
   8  -2   1   20.70    9.70
   8  -2   1   11.60    9.40
   8  -2   1   33.30   10.80
   8  -2   1    4.10    8.90
  -8  -2  -1   24.80    8.80
  -8  -2  -1   30.50    9.40
   8   2   1   19.40   10.00
  -8   2  -1   14.90    8.10
   8   2   1    3.00    7.90
   8   2   1   20.00    7.10
   8   2   1    7.30    6.40
   8   2   1   25.10   11.00
  -8   2  -1   10.10    5.90
   9  -2   1    4.40    7.80
  -9  -2  -1   24.90    8.10
   9  -2   1   15.00    9.20
   9  -2   1   -6.00    7.10
  -9   2  -1   18.30    9.60
   9   2   1   -1.00    7.20
   9   2   1   12.00    8.30
  -9   2  -1   14.00    5.80
   9   2   1   -3.10   10.90
   9  -3  -1  185.18   21.00
   9  -3  -1  255.07   24.00
   9  -3  -1  192.18   17.90
   9  -3  -1  240.88   25.40
  -9  -3   1  221.18   19.30
  -9  -3   1  253.77   20.40
   9   3  -1  271.77   19.00
   9   3  -1  261.57   25.40
  -9   3   1  262.67   20.30
   9   3  -1  208.98   14.30
   9   3  -1  234.58   19.20
  -9   3   1  233.98   14.50
   9   3  -1  288.67   25.40
  -8  -3   1   17.50    7.30
   8  -3  -1   21.10   10.10
  -8  -3   1   28.20    8.50
   8  -3  -1   16.40    9.20
   8  -3  -1   32.00   10.20
   8  -3  -1   21.60    7.60
   8   3  -1   13.50    7.30
  -8   3   1   13.90    5.30
   8   3  -1   14.30   12.10
  -8   3   1   21.00    8.00
   8   3  -1   17.80    4.90
   8   3  -1   38.10   11.90
   8   3  -1   25.40   10.50
   8   3  -1   24.10    7.50
   7  -3  -1  249.97   19.20
   7  -3  -1  247.48   24.90
   7  -3  -1  280.77   23.80
  -7  -3   1  251.37   19.40
  -7  -3   1  302.97   20.60
   7  -3  -1  252.67   22.20
   7   3  -1  245.28   19.30
   7   3  -1  265.77   24.90
   7   3  -1  251.77   19.10
  -7   3   1  257.37   22.70
  -7   3   1  314.57   23.70
   7   3  -1  260.47   23.20
   7   3  -1  263.17   18.80
   7   3  -1  304.17   26.00
   6  -3  -1  863.01   42.30
   6  -3  -1  887.71   47.80
   6  -3  -1  836.12   39.70
   6  -3  -1  895.91   39.00
  -6  -3   1  907.51   39.00
  -6  -3   1  891.11   38.30
  -6   3   1  875.61   31.10
   6   3  -1  828.22   43.20
   6   3  -1  815.92   42.30
  -6   3   1  908.41   42.30
   6   3  -1  832.62   32.50
  -6   3   1  892.21   42.30
   6   3  -1  852.41   45.70
   6   3  -1  850.31   37.70
   5  -3  -1 1568.44   58.59
  -5  -3   1 1557.74   45.30
  -5  -3   1 1542.75   56.69
  -5  -3   1 1618.04   56.29
  -5  -3   1 1635.74   64.09
   5  -3  -1 1609.74   61.29
   5  -3  -1 1668.93   66.89
   5  -3  -1 1606.34   57.49
   5   3  -1 1539.05   63.99
  -5   3   1 1587.74   48.20
  -5   3   1 1565.44   63.99
   5   3  -1 1559.84   63.59
   5   3  -1 1491.25   49.50
   5   3  -1 1537.25   56.49
   5   3  -1 1504.75   64.29
  -5   3   1 1675.13   61.49
   5   3  -1 1567.24   56.49
  -5   3   1 1537.65   59.89
  -4  -3   1  420.06   24.00
   4  -3  -1  392.16   15.90
  -4  -3   1  385.76   26.20
  -4  -3   1  400.86   16.90
   4  -3  -1  401.56   23.30
   4  -3  -1  412.96   24.40
  -4  -3   1  389.16   16.60
   4  -3  -1  434.76   29.30
  -4  -3   1  424.46   22.80
   4  -3  -1  411.66   25.20
   4   3  -1  397.16   25.80
   4   3  -1  396.16   27.30
   4   3  -1  388.66   23.00
  -4   3   1  388.86   26.50
  -4   3   1  389.06   24.90
   4   3  -1  409.26   22.70
  -4   3   1  400.16   16.30
  -4   3   1  407.06   24.60
   4   3  -1  396.46   17.40
   3  -3  -1  390.76   22.30
   3  -3  -1  378.46   15.90
  -3  -3   1  359.56   13.50
   3  -3  -1  412.16   25.90
  -3  -3   1  357.26   21.10
   3  -3  -1  378.76   22.10
  -3  -3   1  352.96   19.70
  -3  -3   1  359.56   16.40
  -3  -3   1  370.46   24.30
  -3   3   1  411.66   22.10
   3   3  -1  352.96   16.10
   3   3  -1  355.46   22.50
   3   3  -1  353.96   21.30
  -3   3   1  367.96   12.90
   3   3  -1  345.97   13.30
   3   3  -1  371.06   24.20
   3   3  -1  367.66   20.20
  -3   3   1  324.77   26.40
  -2  -3   1 3343.37  100.09
   2  -3  -1 3570.94  110.79
   2  -3  -1 3377.86  102.09
   2  -3  -1 3246.98   95.29
   2  -3  -1 3390.36   93.29
  -2  -3   1 3444.06   96.19
  -2  -3   1 3395.96   98.99
  -2  -3   1 3361.06   94.39
   2  -3  -1 3478.85   98.29
   2   3  -1 3494.85  100.39
  -2   3   1 3385.26  101.59
   2   3  -1 3336.57   93.99
   2   3  -1 3430.56   99.09
   2   3  -1 3363.06   96.49
   2   3  -1 3314.37  101.79
  -2   3   1 3414.46   95.39
  -2   3   1 3413.26   93.39
  -2   3   1 3429.46   96.29
   1  -3  -1 6434.86  174.98
   1  -3  -1 6619.24  171.38
  -1  -3   1 6572.24  171.78
  -1  -3   1 6423.26  170.08
  -1  -3   1 6460.65  174.68
  -1  -3   1 6543.85  173.38
   1  -3  -1 6602.44  164.68
   1  -3  -1 6345.17  169.78
  -1  -3   1 6565.64  173.48
   1  -3  -1 6233.68  166.48
   1  -3  -1 6561.74  172.88
  -1  -3   1 6484.85  172.18
   1  -3  -1 6592.74  180.88
  -1  -3   1 6408.16  165.28
   1   3  -1 6556.54  170.58
  -1   3   1 6622.84  174.38
  -1   3   1 6729.33  181.58
  -1   3   1 6401.56  172.58
  -1   3   1 6608.34  165.88
   1   3  -1 6519.25  173.78
  -1   3   1 6313.57  170.98
  -1   3   1 6451.75  169.78
   1   3  -1 6524.25  173.48
   1   3  -1 6394.96  171.98
   1   3  -1 6487.15  171.98
   1   3  -1 6410.26  174.38
  -1   3   1 6642.94  164.78
   0  -3   1 2957.20   83.79
   0  -3  -1 2928.71   83.49
   0  -3   1 3008.60   89.49
   0  -3   1 2929.81   85.49
   0  -3  -1 2885.91   84.29
   0  -3  -1 3023.60   83.29
   0  -3  -1 2984.40   88.59
   0  -3  -1 2928.71   84.59
   0  -3   1 2831.12   83.29
   0  -3  -1 2879.91   82.19
   0   3   1 3212.08   86.99
   0   3  -1 2976.50   86.39
   0   3  -1 2964.20   85.79
   0   3  -1 2901.61   88.69
   0   3   1 3012.70   84.29
   0   3  -1 2976.00   83.79
   0   3   1 3061.29   84.89
   0   3   1 2999.70   88.59
   0   3   1 2966.10   79.39
   0   3  -1 3164.18   88.69
   0   3  -1 3025.50   85.79
   0   3  -1 2970.10   84.09
   1  -3   1   88.69   11.70
  -1  -3  -1   72.79   11.10
   1  -3   1   77.89   12.20
  -1  -3  -1   65.69    9.50
   1  -3   1   66.39   11.60
   1  -3   1   92.99   10.10
  -1  -3  -1   80.89   10.50
  -1  -3  -1   53.09    7.10
   1  -3   1   70.19   10.30
  -1  -3  -1   77.69    8.10
   1  -3   1   61.49    9.80
  -1  -3  -1   70.89    8.80
  -1   3  -1   69.39    9.40
   1   3   1   77.49   11.10
  -1   3  -1   52.89    8.80
   1   3   1   53.19    8.30
  -1   3  -1   58.09   10.10
   1   3   1   62.99    8.60
  -1   3  -1   54.59    9.20
   1   3   1   66.79    6.40
   1   3   1   64.99    9.30
  -1   3  -1   77.19   11.60
  -1   3  -1   87.89   12.30
  -2  -3  -1 1653.23   57.69
  -2  -3  -1 1611.54   55.39
  -2  -3  -1 1549.14   50.79
   2  -3   1 1580.54   57.29
   2  -3   1 1627.74   58.69
   2  -3   1 1635.14   58.39
   2  -3   1 1662.33   54.19
  -2  -3  -1 1640.14   55.39
   2  -3   1 1629.84   59.99
  -2  -3  -1 1557.84   50.69
  -2   3  -1 1544.15   59.29
   2   3   1 1586.24   59.09
  -2   3  -1 1669.43   58.79
   2   3   1 1653.23   55.79
  -2   3  -1 1665.73   59.69
   2   3   1 1698.13   56.29
  -2   3  -1 1646.44   52.69
   2   3   1 1639.44   50.69
   2   3   1 1641.04   57.79
  -2   3  -1 1632.84   57.19
   3  -3   1 5632.14  156.68
  -3  -3  -1 5669.43  162.38
  -3  -3  -1 5746.72  153.68
  -3  -3  -1 5700.03  165.98
   3  -3   1 5798.02  165.88
  -3  -3  -1 5791.52  159.88
   3  -3   1 5731.43  167.48
  -3  -3  -1 5828.42  162.08
   3  -3   1 5882.61  168.78
   3  -3   1 5667.23  164.68
   3   3   1 5514.75  154.78
  -3   3  -1 5607.44  166.88
   3   3   1 5825.42  161.88
   3   3   1 5948.60  167.28
  -3   3  -1 5714.33  164.68
   3   3   1 5674.53  161.88
  -3   3  -1 5764.42  154.78
  -3   3  -1 5811.32  153.48
  -3   3  -1 5948.21  166.18
  -3   3  -1 5787.52  167.48
   4  -3   1 2260.27   81.99
  -4  -3  -1 2343.17   77.99
  -4  -3  -1 2408.76   83.99
  -4  -3  -1 2336.47   68.79
   4  -3   1 2338.07   80.39
   4  -3   1 2341.57   82.79
   4  -3   1 2439.66   86.19
  -4  -3  -1 2355.86   77.19
  -4  -3  -1 2460.75   79.19
  -4   3  -1 2412.96   69.29
   4   3   1 2414.46   83.39
  -4   3  -1 2464.95   71.39
  -4   3  -1 2406.96   81.99
  -4   3  -1 2327.87   83.99
  -4   3  -1 2430.26   83.89
   4   3   1 2361.46   77.99
   4   3   1 2276.17   72.49
   4   3   1 2406.26   84.49
  -4   3  -1 2326.27   81.69
  -5  -3  -1  232.68   17.80
  -5  -3  -1  209.58   17.70
  -5  -3  -1  225.88   18.60
  -5  -3  -1  194.88   11.20
   5  -3   1  202.38   21.70
   5  -3   1  204.38   19.10
  -5  -3  -1  211.08   21.00
   5  -3   1  225.98   21.30
   5  -3   1  181.48   19.20
   5   3   1  205.18   17.90
  -5   3  -1  224.68   21.30
   5   3   1  172.38   17.40
   5   3   1  221.48   21.90
  -5   3  -1  186.18   13.70
  -5   3  -1  194.38   19.40
   5   3   1  201.48   20.70
  -5   3  -1  213.88   19.70
  -5   3  -1  206.58   11.50
  -5   3  -1  212.78   20.70
  -6  -3  -1  334.47   23.20
   6  -3   1  339.57   26.20
   6  -3   1  400.16   30.20
   6  -3   1  392.26   26.00
  -6  -3  -1  354.06   24.20
  -6  -3  -1  347.47   27.30
  -6  -3  -1  355.46   14.60
  -6  -3  -1  428.26   23.80
   6   3   1  332.17   20.50
  -6   3  -1  340.77   26.80
  -6   3  -1  361.76   27.00
  -6   3  -1  315.47   18.90
   6   3   1  361.76   28.00
  -6   3  -1  354.16   26.00
   6   3   1  331.17   23.90
   6   3   1  388.76   24.00
   6   3   1  373.16   28.30
   7  -3   1  779.62   39.30
  -7  -3  -1  847.72   35.30
   7  -3   1  767.92   41.90
  -7  -3  -1  805.32   38.70
  -7  -3  -1  763.12   41.80
   7  -3   1  883.51   46.30
  -7   3  -1  855.31   42.60
   7   3   1  746.53   38.10
   7   3   1  819.42   44.00
   7   3   1  839.62   44.40
   7   3   1  850.61   43.20
   7   3   1  757.52   32.90
  -7   3  -1  782.42   32.20
   8  -3   1  570.04   36.70
  -8  -3  -1  604.94   28.00
  -8  -3  -1  527.05   29.20
   8  -3   1  467.05   30.00
   8  -3   1  530.55   33.60
   8  -3   1  585.54   35.60
  -8  -3  -1  545.45   31.10
   8   3   1  572.94   29.60
   8   3   1  522.45   31.30
   8   3   1  636.74   37.90
   8   3   1  492.15   25.50
   8   3   1  573.64   36.00
  -8   3  -1  579.54   34.20
  -8   3  -1  534.55   25.40
   9  -3   1   58.89   12.20
   9  -3   1  101.09   17.00
   9  -3   1   93.39   16.40
  -9  -3  -1   97.19   14.70
   9   3   1   71.49   10.30
   9   3   1  105.19   17.80
   9   3   1   87.89   16.40
  -9   3  -1  122.49   17.50
   9   3   1   67.19   12.40
   9   3   1   85.79   12.30
  -9   3  -1   78.59   10.10
  -9  -4   1   20.20    7.40
   9  -4  -1   15.80    8.40
   9  -4  -1   12.20    8.70
   9  -4  -1   11.00    7.10
   9   4  -1    3.80    4.30
   9   4  -1   17.60    9.80
   9   4  -1   12.20    7.30
   9   4  -1   15.10    8.40
  -9   4   1   13.50    4.50
  -9   4   1   15.80    7.00
   9   4  -1   23.90    7.50
   8  -4  -1   15.40    9.70
  -8  -4   1   16.80    7.10
   8  -4  -1   12.20    6.40
   8  -4  -1   -4.90    7.90
   8  -4  -1   11.30    8.30
  -8  -4   1   10.70    7.90
   8   4  -1   15.80    8.00
   8   4  -1   27.40    7.20
   8   4  -1   -8.90    8.70
   8   4  -1   14.00    8.80
  -8   4   1    1.10    6.20
   8   4  -1   11.40    6.90
   8   4  -1   10.40    4.20
   7  -4  -1   44.60   12.70
   7  -4  -1   12.80    8.70
  -7  -4   1   22.40    7.40
  -7  -4   1   17.20    6.50
   7  -4  -1   20.10    8.60
   7  -4  -1   18.80    5.30
   7   4  -1   20.60    9.40
   7   4  -1   26.20    5.00
  -7   4   1   15.40    7.90
   7   4  -1   19.80    7.50
   7   4  -1    2.50    5.60
  -7   4   1   26.50    5.50
   7   4  -1   48.10   13.00
   7   4  -1   23.40    8.80
  -7   4   1   28.00    9.40
  -6  -4   1    3.50    4.80
   6  -4  -1    3.20    5.40
  -6  -4   1   -1.70    2.50
   6  -4  -1   -6.20    5.10
   6  -4  -1    5.90    7.00
  -6  -4   1   -9.80    4.50
   6  -4  -1   -8.70    6.70
  -6  -4   1    6.50    5.40
  -6   4   1   -1.00    6.80
   6   4  -1    0.10    5.30
   6   4  -1   -4.40    2.50
   6   4  -1    3.00    7.40
  -6   4   1    4.00    6.00
   6   4  -1   -0.10    3.80
   6   4  -1   -0.70    6.70
  -6   4   1    0.80    3.00
  -6   4   1   -5.90    5.90
   6   4  -1    1.10    4.70
   5  -4  -1  110.79   15.30
   5  -4  -1  114.19   17.90
   5  -4  -1  120.09   16.00
  -5  -4   1  124.19   13.10
  -5  -4   1  125.39   15.50
  -5  -4   1  122.69    9.20
  -5  -4   1  127.79   18.10
   5  -4  -1  129.29   14.10
   5  -4  -1  118.59    8.60
  -5   4   1  151.38   18.20
  -5   4   1  113.59   14.20
   5   4  -1  127.19   15.60
  -5   4   1  136.19    8.50
   5   4  -1  106.69    8.50
   5   4  -1  117.39   13.20
  -5   4   1  149.69   16.20
   5   4  -1  131.29   14.80
   5   4  -1  141.19   17.50
  -4  -4   1  165.58   11.30
  -4  -4   1  148.19   17.20
   4  -4  -1  158.08   15.90
   4  -4  -1  184.68   16.50
   4  -4  -1  198.08   19.90
  -4  -4   1  178.78   15.00
   4  -4  -1  157.08   10.50
  -4  -4   1  160.18    8.70
  -4  -4   1  153.18   15.30
   4  -4  -1  176.68   16.00
  -4   4   1  159.68    8.10
   4   4  -1  154.78    8.70
  -4   4   1  177.98   16.70
  -4   4   1  175.88   15.80
   4   4  -1  160.18   14.60
  -4   4   1  159.98   17.30
   4   4  -1  155.58   16.10
   4   4  -1  168.38   16.10
   4   4  -1  140.49   17.00
  -3  -4   1  232.18   16.30
  -3  -4   1  246.58   19.70
   3  -4  -1  244.28   24.00
   3  -4  -1  233.78   18.20
   3  -4  -1  265.77   21.20
   3  -4  -1  247.08   17.50
  -3  -4   1  262.07   14.70
  -3  -4   1  255.57    9.40
   3  -4  -1  243.88   13.90
   3   4  -1  238.48   14.20
   3   4  -1  260.27   20.90
   3   4  -1  230.78   16.30
  -3   4   1  265.87   17.50
   3   4  -1  231.48   18.30
   3   4  -1  260.67   19.00
  -3   4   1  246.08   17.70
  -3   4   1  248.48   20.10
  -3   4   1  277.07   14.70
  -2  -4   1  244.08    8.60
  -2  -4   1  275.57   15.80
  -2  -4   1  241.58   15.70
  -2  -4   1  242.18   17.10
  -2  -4   1  273.87   16.00
   2  -4  -1  231.78   18.50
   2  -4  -1  229.48   14.30
  -2  -4   1  250.07   17.10
   2  -4  -1  230.18   21.80
   2  -4  -1  235.98   14.40
   2  -4  -1  258.37   16.10
   2   4  -1  233.58   18.50
  -2   4   1  251.87   14.90
   2   4  -1  261.67   18.70
   2   4  -1  269.17   16.70
   2   4  -1  221.18   16.70
   2   4  -1  216.88   14.60
  -2   4   1  243.68   18.00
  -2   4   1  251.27   14.20
   2   4  -1  230.58   16.90
  -1  -4   1   30.80    5.00
  -1  -4   1   24.70    6.00
   1  -4  -1   26.00    4.40
   1  -4  -1   26.60    5.80
   1  -4  -1   22.10    6.90
  -1  -4   1   25.50    7.40
   1  -4  -1   17.10    7.40
  -1  -4   1   28.80    7.70
   1  -4  -1   19.30    5.70
  -1  -4   1   20.70    6.00
  -1  -4   1   31.00    5.90
   1  -4  -1   24.40    7.00
  -1  -4   1   16.80    5.90
   1   4  -1   24.90    6.60
  -1   4   1   24.30    6.70
   1   4  -1   18.40    6.70
   1   4  -1   20.20    6.30
  -1   4   1   16.60    6.10
  -1   4   1   38.40    9.30
  -1   4   1   24.60    6.60
  -1   4   1   24.40    6.80
  -1   4   1   26.60    4.60
   1   4  -1   24.40    6.70
   1   4  -1   24.60    5.40
  -1   4   1   24.10    4.20
   0  -4  -1   35.80    6.10
   0  -4  -1   32.80    6.10
   0  -4  -1   29.20    8.40
   0  -4  -1   32.80    7.20
   0  -4   1   34.10    6.50
   0  -4   1   37.20    9.20
   0  -4   1   41.70    8.80
   0  -4   1   43.40    7.30
   0  -4  -1   42.50    7.70
   0  -4   1   46.70    7.50
   0  -4  -1   30.80    6.60
   0  -4   1   23.30    7.40
   0  -4   1   44.20    8.00
   0   4  -1   31.50    8.20
   0   4   1   40.60    8.00
   0   4  -1   33.60    7.40
   0   4   1   45.10    8.50
   0   4  -1   34.90    7.00
   0   4  -1   41.30    8.40
   0   4   1   37.40    6.60
   0   4  -1   36.70    7.20
   0   4  -1   26.40    5.90
   0   4   1   32.20    7.00
   0   4  -1   36.00    7.40
   0   4   1   45.00    9.30
   0   4   1   29.80    5.70
  -1  -4  -1  745.73   34.20
  -1  -4  -1  744.53   29.80
   1  -4   1  743.53   30.50
   1  -4   1  728.13   34.60
   1  -4   1  732.63   31.80
  -1  -4  -1  741.23   30.10
   1  -4   1  798.42   37.00
  -1  -4  -1  674.93   30.30
  -1  -4  -1  743.23   30.80
   1  -4   1  682.73   31.10
   1   4   1  701.03   29.50
   1   4   1  696.83   24.40
  -1   4  -1  785.22   33.30
   1   4   1  720.83   33.60
  -1   4  -1  703.23   32.90
  -1   4  -1  773.42   31.50
  -1   4  -1  698.23   31.90
   1   4   1  741.83   31.00
  -1   4  -1  721.63   34.20
  -1   4  -1  762.82   36.10
   1   4   1  738.93   31.00
   2  -4   1  956.70   44.40
   2  -4   1  951.10   40.40
   2  -4   1  925.91   40.20
  -2  -4  -1  950.90   33.50
  -2  -4  -1  933.51   35.40
  -2  -4  -1  927.71   38.30
  -2  -4  -1  898.91   38.70
   2  -4   1  928.41   36.60
   2  -4   1  920.41   42.80
   2  -4   1  907.31   40.90
  -2  -4  -1  937.51   38.50
   2   4   1  933.11   41.90
   2   4   1  967.20   38.70
  -2   4  -1  898.01   41.20
  -2   4  -1  984.80   36.60
   2   4   1  944.41   34.90
  -2   4  -1  974.10   42.70
   2   4   1  948.61   39.80
  -2   4  -1  937.31   39.20
   3  -4   1   35.90    8.80
  -3  -4  -1   22.70    6.80
  -3  -4  -1   19.80    7.30
  -3  -4  -1   22.40    6.20
  -3  -4  -1   32.00    6.50
   3  -4   1   19.50    5.40
   3  -4   1   31.60    9.30
   3  -4   1   26.40    9.50
  -3  -4  -1   18.90    7.30
   3  -4   1   17.00    8.40
  -3   4  -1   26.70    9.10
  -3   4  -1   28.30    8.60
   3   4   1   21.70    7.40
  -3   4  -1   27.90    4.80
  -3   4  -1   35.50   10.00
   3   4   1   19.60    6.70
  -3   4  -1   26.20    8.90
   3   4   1   28.80    8.80
   3   4   1   15.90    4.80
   3   4   1   18.40    7.80
  -3   4  -1   23.10    5.50
   4  -4   1  124.19   15.30
  -4  -4  -1   91.69   13.00
  -4  -4  -1   71.69   12.60
   4  -4   1  102.19   10.80
  -4  -4  -1  114.29    9.70
   4  -4   1   79.59   14.50
   4  -4   1  103.09   16.10
   4  -4   1   96.39   14.80
  -4  -4  -1   96.69   13.50
   4   4   1   70.49   10.80
  -4   4  -1  104.99    9.90
   4   4   1   92.49   15.20
  -4   4  -1  109.89   17.20
  -4   4  -1   82.49   14.00
   4   4   1   91.09   12.80
  -4   4  -1   89.49    8.40
  -4   4  -1   84.19   12.70
   4   4   1  110.59   10.00
  -4   4  -1   97.29   14.20
   5  -4   1  206.98   19.50
  -5  -4  -1  245.38   19.90
   5  -4   1  240.68   23.40
  -5  -4  -1  234.88   13.60
  -5  -4  -1  247.98   20.10
   5  -4   1  245.08   21.80
  -5  -4  -1  226.98   21.10
  -5  -4  -1  262.27   18.50
   5  -4   1  217.38   21.10
   5   4   1  246.78   19.20
   5   4   1  252.97   22.90
   5   4   1  256.77   23.40
  -5   4  -1  244.88   14.60
  -5   4  -1  233.78   21.80
  -5   4  -1  253.57   13.70
  -5   4  -1  209.18   21.40
   5   4   1  222.18   15.10
   5   4   1  221.98   18.70
  -5   4  -1  269.27   22.00
  -5   4  -1  267.37   23.40
   6  -4   1   20.90    8.80
  -6  -4  -1    3.30    6.20
   6  -4   1   18.50    8.10
  -6  -4  -1   23.00    8.30
  -6  -4  -1   21.20    6.80
  -6  -4  -1    9.40    3.40
   6  -4   1    4.40    6.90
  -6  -4  -1   13.90    7.20
   6   4   1   13.90    6.20
  -6   4  -1   13.90    3.60
   6   4   1   13.90    8.30
  -6   4  -1   20.40    5.70
   6   4   1   10.90    5.40
  -6   4  -1   22.90    7.40
  -6   4  -1   16.40    8.30
   6   4   1   19.50    9.80
   6   4   1    0.80    5.60
  -6   4  -1   11.60    8.00
  -7  -4  -1    4.60    4.50
  -7  -4  -1    4.70    2.40
   7  -4   1    6.90    5.30
  -7  -4  -1   11.70    6.40
   7  -4   1    0.20    6.20
   7  -4   1   -3.30    6.40
  -7  -4  -1    5.20    6.20
   7  -4   1   11.90    9.10
  -7   4  -1    7.60    8.30
   7   4   1   -5.80    4.60
   7   4   1   16.40    8.30
   7   4   1   -0.20    5.70
  -7   4  -1    5.20    3.90
   7   4   1    6.40    5.30
   7   4   1    2.60    7.00
   8  -4   1    5.20    8.10
  -8  -4  -1    0.60    4.40
   8  -4   1   -2.10    6.10
   8  -4   1   -4.10    7.00
  -8  -4  -1    1.90    6.70
  -8   4  -1  -10.60    3.80
   8   4   1   10.70    6.20
  -8   4  -1   13.10    8.10
   8   4   1    2.40    7.90
   8   4   1    9.30    5.70
   8   4   1  -12.20    5.70
   9  -4   1   36.30   11.40
   9  -4   1   25.90    9.80
  -9  -4  -1   69.89   12.90
   9  -4   1   54.19   13.70
   9   4   1   51.49   13.00
   9   4   1   55.09   10.50
  -9   4  -1   36.20    7.30
  -9   4  -1   44.70   10.20
   9   4   1   51.09   12.40
   9   4   1   34.20    9.60
   9   4   1   24.00    6.30
   9  -5  -1  183.68   17.30
   9  -5  -1  187.78   21.80
   9  -5  -1  194.58   20.20
   9  -5  -1  229.48   26.50
  -9  -5   1  158.38   16.80
   9   5  -1  198.88   22.20
   9   5  -1  200.98   21.20
  -9   5   1  170.58   10.00
   9   5  -1  174.98   16.80
  -9   5   1  200.98   18.90
   9   5  -1  153.98   15.90
   8  -5  -1    1.80    8.10
   8  -5  -1    5.10    6.50
  -8  -5   1   10.50    7.00
   8  -5  -1   -9.60    4.70
  -8  -5   1    1.70    4.10
   8  -5  -1    4.30    8.30
   8   5  -1    2.80    3.20
   8   5  -1    9.10    8.40
   8   5  -1    4.00    5.00
   8   5  -1   -0.30    6.00
   8   5  -1    3.80    6.10
  -8   5   1   -7.50    5.90
  -8   5   1    6.20    3.00
   7  -5  -1   49.90   13.00
  -7  -5   1   47.20   10.10
   7  -5  -1   39.50    7.50
  -7  -5   1   49.20   11.00
   7  -5  -1   51.29   11.60
   7  -5  -1   41.30   13.40
  -7  -5   1   51.19    3.80
   7   5  -1   70.39   14.80
   7   5  -1   60.79   11.90
   7   5  -1   48.60    8.70
   7   5  -1   42.90   11.80
  -7   5   1   48.00   11.50
  -7   5   1   41.20    5.60
   7   5  -1   51.69    6.40
   7   5  -1   46.10   10.30
  -7   5   1   37.30    9.60
  -6  -5   1  646.04   24.10
   6  -5  -1  647.44   39.20
  -6  -5   1  611.04   32.80
   6  -5  -1  615.04   34.10
  -6  -5   1  652.83   31.70
  -6  -5   1  638.74   37.60
   6  -5  -1  636.94   32.80
   6  -5  -1  610.04   21.90
   6  -5  -1  678.33   35.60
  -6   5   1  619.94   37.50
   6   5  -1  635.74   22.80
  -6   5   1  673.33   35.20
   6   5  -1  655.33   32.60
   6   5  -1  673.23   38.90
  -6   5   1  626.54   34.30
   6   5  -1  641.94   32.90
   6   5  -1  625.04   35.30
  -6   5   1  661.13   22.00
   5  -5  -1  758.12   36.50
  -5  -5   1  759.02   36.50
   5  -5  -1  761.82   41.70
   5  -5  -1  757.82   37.20
  -5  -5   1  814.52   35.30
   5  -5  -1  758.92   27.90
  -5  -5   1  736.73   28.40
   5  -5  -1  804.52   47.70
   5  -5  -1  747.23   37.00
  -5  -5   1  719.93   39.60
   5   5  -1  724.93   24.40
  -5   5   1  770.52   41.00
   5   5  -1  701.63   34.30
   5   5  -1  735.53   40.20
  -5   5   1  721.13   36.40
  -5   5   1  732.53   23.20
   5   5  -1  739.23   35.90
   5   5  -1  756.32   38.30
  -5   5   1  837.52   38.00
   4  -5  -1  490.35   26.80
   4  -5  -1  455.95   26.90
   4  -5  -1  506.95   36.80
  -4  -5   1  486.85   22.00
  -4  -5   1  506.65   27.80
  -4  -5   1  446.76   29.00
  -4  -5   1  469.45   25.40
   4  -5  -1  430.36   20.20
   4  -5  -1  478.25   27.70
  -4  -5   1  454.65   15.70
   4  -5  -1  447.76   30.00
   4   5  -1  479.75   25.90
   4   5  -1  500.45   28.00
  -4   5   1  469.95   27.30
  -4   5   1  449.36   25.30
  -4   5   1  436.96   29.00
  -4   5   1  453.15   20.50
   4   5  -1  418.16   29.10
   4   5  -1  450.25   21.00
  -4   5   1  455.85   13.80
   4   5  -1  440.26   27.20
   3  -5  -1   15.50    4.90
   3  -5  -1    7.70    6.00
  -3  -5   1    9.30    4.60
   3  -5  -1   17.60    8.10
   3  -5  -1   22.40    7.30
   3  -5  -1   10.30    9.00
  -3  -5   1   18.40    6.50
  -3  -5   1    8.50    5.50
  -3  -5   1   10.10    5.00
   3  -5  -1   13.40    5.10
  -3  -5   1   11.00    2.50
   3   5  -1   14.40    7.00
   3   5  -1   10.80    4.20
  -3   5   1   20.30    6.50
  -3   5   1   14.70    7.80
   3   5  -1    1.20    5.50
  -3   5   1   13.00    4.90
   3   5  -1   14.70    5.80
  -3   5   1   17.90    6.20
   3   5  -1   15.50    5.20
   3   5  -1   12.80    6.10
   2  -5  -1 1230.68   47.30
  -2  -5   1 1121.69   43.90
   2  -5  -1 1172.08   53.19
   2  -5  -1 1105.39   40.60
   2  -5  -1 1133.99   42.30
   2  -5  -1 1098.49   47.30
  -2  -5   1 1064.19   41.90
   2  -5  -1 1091.49   39.70
  -2  -5   1 1125.79   41.80
  -2  -5   1 1077.39   40.60
  -2  -5   1 1163.78   43.50
   2   5  -1 1096.59   46.20
   2   5  -1 1113.39   42.50
  -2   5   1 1125.89   38.50
  -2   5   1 1121.09   41.30
  -2   5   1 1152.88   46.40
   2   5  -1 1123.39   45.80
   2   5  -1 1176.28   42.10
  -2   5   1 1129.79   31.50
  -2   5   1 1097.69   51.79
  -2   5   1 1068.79   40.70
   2   5  -1 1205.18   45.30
   2   5  -1 1163.08   43.40
   1  -5  -1 2454.55   84.59
   1  -5  -1 2532.35   82.19
  -1  -5   1 2524.85   75.09
  -1  -5   1 2409.96   70.09
   1  -5  -1 2522.15   78.19
   1  -5  -1 2370.26   75.39
  -1  -5   1 2322.57   75.69
   1  -5  -1 2503.65   74.89
  -1  -5   1 2504.55   77.09
  -1  -5   1 2517.75   77.09
   1  -5  -1 2517.65   69.39
  -1  -5   1 2470.85   77.29
  -1  -5   1 2485.35   80.19
   1   5  -1 2564.24   77.89
   1   5  -1 2478.75   79.39
  -1   5   1 2437.06   74.39
  -1   5   1 2498.25   80.69
   1   5  -1 2370.86   76.29
  -1   5   1 2452.25   76.29
   1   5  -1 2549.04   75.59
  -1   5   1 2443.36   84.39
  -1   5   1 2494.15   77.99
  -1   5   1 2465.45   70.89
   1   5  -1 2443.36   76.79
  -1   5   1 2396.26   72.09
   0  -5   1 1359.96   47.10
   0  -5  -1 1373.06   45.20
   0  -5  -1 1343.67   48.10
   0  -5   1 1325.47   48.40
   0  -5   1 1353.06   53.49
   0  -5  -1 1425.96   49.60
   0  -5  -1 1365.16   46.50
   0  -5   1 1302.57   49.60
   0  -5   1 1402.36   52.29
   0  -5   1 1282.57   45.70
   0  -5  -1 1370.16   53.69
   0  -5   1 1417.66   46.50
   0  -5  -1 1309.67   48.60
   0   5   1 1412.46   53.39
   0   5   1 1300.07   44.90
   0   5  -1 1278.77   46.80
   0   5  -1 1364.26   53.39
   0   5   1 1347.07   49.40
   0   5  -1 1325.87   46.20
   0   5   1 1368.76   46.70
   0   5   1 1392.46   48.70
   0   5  -1 1344.77   49.10
   0   5   1 1397.16   49.20
   0   5  -1 1412.66   51.09
   0   5  -1 1305.97   49.40
   1  -5   1  613.24   29.00
  -1  -5  -1  615.24   27.80
   1  -5   1  576.84   31.90
   1  -5   1  590.14   28.10
   1  -5   1  658.13   30.30
  -1  -5  -1  621.24   32.20
   1  -5   1  616.94   33.10
  -1  -5  -1  614.44   22.20
  -1  -5  -1  556.14   27.40
  -1  -5  -1  618.74   28.20
  -1  -5  -1  575.64   28.50
  -1  -5  -1  632.04   27.50
   1  -5   1  687.73   36.00
  -1   5  -1  630.34   25.70
   1   5   1  587.14   27.80
   1   5   1  598.24   31.70
  -1   5  -1  643.24   32.90
  -1   5  -1  617.64   30.10
   1   5   1  579.74   28.40
   1   5   1  619.24   22.60
  -1   5  -1  622.34   29.80
  -1   5  -1  632.94   34.20
  -1   5  -1  591.44   30.20
   1   5   1  684.83   29.70
  -1   5  -1  622.04   29.10
  -2  -5  -1  493.85   22.20
   2  -5   1  566.14   33.20
   2  -5   1  500.05   25.30
   2  -5   1  481.75   28.10
  -2  -5  -1  499.55   27.40
  -2  -5  -1  523.85   25.40
  -2  -5  -1  518.95   27.50
   2  -5   1  522.05   32.60
   2  -5   1  527.05   29.90
  -2   5  -1  521.75   29.40
  -2   5  -1  499.35   28.90
   2   5   1  550.54   28.10
  -2   5  -1  541.35   28.10
   2   5   1  507.75   23.10
   2   5   1  541.45   27.90
  -2   5  -1  528.85   26.20
   3  -5   1 3114.79  107.49
  -3  -5  -1 3094.79   97.39
   3  -5   1 2970.90  100.29
   3  -5   1 3076.69   93.39
   3  -5   1 3075.29   99.99
  -3  -5  -1 2960.90   96.09
  -3  -5  -1 3069.89   99.79
  -3  -5  -1 3161.98   91.89
  -3  -5  -1 3070.09   89.49
   3  -5   1 3116.99  104.29
   3  -5   1 3102.59   99.89
   3   5   1 3125.79  103.29
   3   5   1 3213.88  101.19
  -3   5  -1 3088.99   91.99
  -3   5  -1 3182.38   98.79
   3   5   1 3046.60   97.19
  -3   5  -1 3082.79  101.99
   3   5   1 3030.70   97.09
  -3   5  -1 3206.18  101.59
   3   5   1 3097.89   93.99
  -3   5  -1 3052.69  103.09
  -4  -5  -1 2084.29   73.89
  -4  -5  -1 2120.39   66.69
   4  -5   1 2140.19   77.29
   4  -5   1 2266.67   82.69
   4  -5   1 2161.88   77.69
   4  -5   1 2126.49   77.19
  -4  -5  -1 2074.49   73.39
   4  -5   1 2221.98   85.29
  -4  -5  -1 2145.09   69.79
   4  -5   1 2140.29   69.49
  -4  -5  -1 2205.38   78.79
   4   5   1 2234.58   79.49
   4   5   1 2100.59   74.29
   4   5   1 2163.68   73.29
  -4   5  -1 2278.07   79.09
  -4   5  -1 2053.89   75.29
  -4   5  -1 2186.88   79.39
   4   5   1 2183.88   74.59
   4   5   1 1987.00   79.19
  -4   5  -1 2181.88   66.89
  -4   5  -1 2303.07   81.69
  -4   5  -1 2125.89   63.49
   4   5   1 2088.29   65.19
  -5  -5  -1  104.39   10.20
   5  -5   1  130.29   19.70
  -5  -5  -1   87.79   11.80
   5  -5   1   87.09   10.40
  -5  -5  -1   99.59   14.80
  -5  -5  -1   92.89   13.80
  -5  -5  -1   85.99   14.90
   5  -5   1  101.19   15.40
   5  -5   1   99.29   14.90
   5  -5   1  126.89   18.20
  -5   5  -1  110.69   17.30
  -5   5  -1  108.39    9.50
   5   5   1   96.89   10.00
   5   5   1  106.99   14.90
  -5   5  -1  103.09   17.40
  -5   5  -1   88.29   14.40
  -5   5  -1   92.29   14.70
   5   5   1   95.79   16.10
   5   5   1  116.69   15.20
  -5   5  -1  114.39   10.00
  -6  -5  -1  165.98   11.00
  -6  -5  -1  124.89   15.80
  -6  -5  -1  160.38   13.70
  -6  -5  -1  104.79   16.70
   6  -5   1  120.09   18.80
   6  -5   1  135.69   17.90
   6  -5   1  126.89   16.20
  -6  -5  -1  131.49   16.50
  -6   5  -1  130.59   10.60
  -6   5  -1  146.79   19.50
   6   5   1  161.68   16.50
   6   5   1  132.09   16.20
   6   5   1  144.69   16.50
  -6   5  -1  178.78   10.80
   6   5   1  177.08   20.50
   6   5   1  122.59   11.20
  -6   5  -1  153.08   21.20
   6   5   1  173.78   20.30
   7  -5   1  647.74   37.10
   7  -5   1  565.74   35.40
   7  -5   1  590.24   33.60
  -7  -5  -1  566.64   30.80
  -7  -5  -1  564.04   31.90
  -7  -5  -1  576.44   21.40
   7  -5   1  600.64   38.30
  -7  -5  -1  617.84   27.50
  -7   5  -1  584.64   23.80
   7   5   1  636.04   37.90
   7   5   1  530.75   25.00
   7   5   1  575.64   36.10
   7   5   1  585.74   33.30
   7   5   1  558.74   32.20
  -7   5  -1  615.24   35.70
   7   5   1  624.44   32.60
   8  -5   1  523.75   32.70
   8  -5   1  430.76   28.40
  -8  -5  -1  498.65   29.20
   8  -5   1  523.65   36.10
  -8  -5  -1  563.64   25.00
  -8   5  -1  549.65   33.00
   8   5   1  523.55   35.10
   8   5   1  499.85   28.70
  -8   5  -1  478.95   22.20
   8   5   1  418.16   21.70
   8   5   1  540.85   35.20
  -9  -5  -1   33.70    9.60
   9  -5   1   50.29   13.30
   9  -5   1   32.20   10.00
   9  -5   1   42.60   11.40
  -9   5  -1   26.70    6.10
   9   5   1   28.70    9.40
   9   5   1   37.80    9.70
   9   5   1   26.90    6.30
   9   5   1   40.20   12.20
   9   5   1   38.30   12.60
  -9   5  -1   34.70    9.40
   9  -6  -1    5.50   10.00
   9  -6  -1    3.80    6.90
   9  -6  -1   -8.60    6.20
   9  -6  -1    0.30    6.10
  -9  -6   1   -0.40    6.40
   9   6  -1    2.70    7.00
   9   6  -1   11.80    6.30
   9   6  -1   -6.60    5.50
  -9   6   1    3.30    7.00
   9   6  -1   -1.30    7.20
   8  -6  -1   55.19   16.20
   8  -6  -1   57.59   12.70
   8  -6  -1   23.70    8.70
  -8  -6   1   70.89   11.50
   8  -6  -1   47.20   11.40
   8   6  -1   57.19   13.00
  -8   6   1   41.00    4.70
  -8   6   1   62.79   12.00
   8   6  -1   53.49    9.40
   8   6  -1   43.40   11.50
   8   6  -1   42.60    9.10
  -7  -6   1  263.87   13.60
  -7  -6   1  265.47   21.90
  -7  -6   1  284.17   20.20
   7  -6  -1  212.68   22.10
   7  -6  -1  290.57   23.30
   7  -6  -1  242.38   28.50
   7  -6  -1  263.47   21.40
   7  -6  -1  328.47   28.20
   7   6  -1  301.77   21.80
   7   6  -1  289.37   25.30
   7   6  -1  299.07   20.90
  -7   6   1  283.27   10.80
  -7   6   1  265.67   21.80
   7   6  -1  259.77   24.90
  -7   6   1  282.77   21.80
   7   6  -1  315.57   24.50
  -6  -6   1   49.99   10.20
   6  -6  -1   56.59   13.40
   6  -6  -1   55.89   11.80
   6  -6  -1   47.30    6.70
   6  -6  -1   58.09   13.30
  -6  -6   1   36.90   10.10
   6  -6  -1   70.79   13.00
  -6  -6   1   46.60    6.90
  -6  -6   1   62.49   10.80
   6  -6  -1   60.89   11.60
   6   6  -1   55.59   11.20
  -6   6   1   65.79   11.10
  -6   6   1   56.59    4.10
  -6   6   1   54.49   11.50
   6   6  -1   62.69   10.30
  -6   6   1   51.49   12.60
   6   6  -1   64.49   12.70
   6   6  -1   44.10   10.70
   5  -6  -1  106.89   20.10
  -5  -6   1  154.78   12.10
  -5  -6   1  110.29   16.20
  -5  -6   1  139.79   14.50
   5  -6  -1  152.78   16.20
   5  -6  -1  176.68   19.70
  -5  -6   1  159.28   16.30
   5  -6  -1  170.18   16.90
   5  -6  -1  146.89   11.40
   5  -6  -1  155.98   17.30
   5   6  -1  115.69   17.30
  -5   6   1  109.09   15.10
   5   6  -1  117.79   17.00
   5   6  -1  135.39   15.60
   5   6  -1  156.88   20.80
  -5   6   1  180.68   20.00
  -5   6   1  158.68   15.50
   5   6  -1  140.99   16.10
   4  -6  -1  652.43   41.60
  -4  -6   1  568.34   28.90
  -4  -6   1  560.84   17.60
   4  -6  -1  572.94   25.00
  -4  -6   1  574.84   26.10
   4  -6  -1  553.54   29.40
   4  -6  -1  529.95   30.60
   4  -6  -1  565.44   31.40
  -4  -6   1  565.54   30.70
   4  -6  -1  583.94   35.40
   4   6  -1  517.25   24.70
  -4   6   1  542.55   33.30
   4   6  -1  553.74   29.20
  -4   6   1  571.84   30.30
   4   6  -1  528.75   29.90
   4   6  -1  546.95   30.30
   4   6  -1  550.64   33.40
   4   6  -1  560.64   33.50
  -4   6   1  618.94   25.80
  -4   6   1  544.05   28.30
   3  -6  -1  809.72   37.70
   3  -6  -1  807.32   41.10
  -3  -6   1  778.12   23.90
   3  -6  -1  742.33   35.80
  -3  -6   1  763.12   35.80
   3  -6  -1  800.62   40.30
  -3  -6   1  775.52   35.00
   3  -6  -1  824.72   32.80
  -3  -6   1  834.02   34.60
  -3  -6   1  789.32   33.50
  -3  -6   1  750.02   36.10
   3  -6  -1  854.21   47.10
   3  -6  -1  816.92   34.60
   3   6  -1  772.72   38.90
   3   6  -1  713.93   34.20
   3   6  -1  826.32   40.70
   3   6  -1  813.42   33.60
  -3   6   1  744.33   32.40
   3   6  -1  793.82   37.40
  -3   6   1  743.93   38.60
  -3   6   1  800.72   35.30
   3   6  -1  783.12   35.90
  -3   6   1  781.82   32.90
  -2  -6   1   27.70    6.80
   2  -6  -1   28.90    7.10
  -2  -6   1   23.50    7.90
   2  -6  -1   26.30    9.80
   2  -6  -1   25.80    6.30
  -2  -6   1   30.40    6.40
  -2  -6   1   28.80    7.20
  -2  -6   1   28.20    7.10
   2  -6  -1   26.40    9.00
  -2  -6   1   27.10    7.70
   2  -6  -1   29.20    8.70
   2  -6  -1   26.60    6.40
  -2   6   1   28.60    6.00
   2   6  -1   30.60    6.80
  -2   6   1   35.50    4.20
  -2   6   1   33.20    7.40
   2   6  -1   24.50    7.10
  -2   6   1   23.10    8.20
   2   6  -1   30.30    7.40
  -2   6   1   23.50    8.60
  -2   6   1   19.50    5.80
   2   6  -1   34.40    8.00
   2   6  -1   43.30    9.00
  -1  -6   1   20.20    5.70
   1  -6  -1   12.60    5.80
  -1  -6   1   19.20    4.70
  -1  -6   1   17.20    6.60
  -1  -6   1   22.90    7.10
   1  -6  -1   10.80    7.50
  -1  -6   1   23.00    6.10
   1  -6  -1   11.30    5.20
   1  -6  -1   16.90    5.30
  -1  -6   1   17.00    6.60
   1  -6  -1   18.90    7.80
   1  -6  -1   11.90    3.90
  -1  -6   1   14.00    5.00
  -1   6   1   12.70    7.30
  -1   6   1    7.80    4.20
   1   6  -1   20.70    7.20
   1   6  -1   16.90    6.80
  -1   6   1   10.00    4.40
   1   6  -1   11.40    6.30
   1   6  -1   17.80    6.00
  -1   6   1   14.30    6.60
  -1   6   1   15.00    6.60
  -1   6   1   12.30    3.90
   1   6  -1   17.20    6.50
   0  -6   1  511.95   25.70
   0  -6   1  512.15   29.80
   0  -6  -1  517.25   30.90
   0  -6  -1  504.45   25.10
   0  -6  -1  511.75   26.60
   0  -6  -1  519.85   27.90
   0  -6   1  510.45   24.60
   0  -6   1  543.55   27.50
   0  -6  -1  512.35   27.40
   0  -6   1  517.65   28.50
   0  -6  -1  521.65   24.20
   0  -6   1  513.95   30.70
   0  -6   1  506.25   24.80
   0   6  -1  530.45   25.30
   0   6   1  509.65   27.00
   0   6   1  507.05   30.10
   0   6   1  502.05   26.90
   0   6   1  522.85   24.40
   0   6   1  530.05   28.60
   0   6  -1  523.25   28.70
   0   6   1  525.15   25.60
   0   6  -1  534.55   31.30
   0   6  -1  504.95   25.90
   0   6  -1  557.34   28.20
   0   6  -1  525.75   28.20
   1  -6   1 1411.46   51.09
  -1  -6  -1 1359.66   48.90
  -1  -6  -1 1344.47   49.70
   1  -6   1 1363.66   54.99
   1  -6   1 1326.67   49.70
  -1  -6  -1 1302.67   53.99
   1  -6   1 1314.17   55.09
   1  -6   1 1313.47   57.19
  -1  -6  -1 1271.57   41.00
   1  -6   1 1301.07   49.40
  -1  -6  -1 1360.16   49.00
  -1  -6  -1 1311.17   50.29
  -1   6  -1 1330.67   52.09
   1   6   1 1317.07   49.00
   1   6   1 1332.17   49.50
  -1   6  -1 1288.77   49.70
   1   6   1 1382.46   54.99
   1   6   1 1355.46   50.69
  -1   6  -1 1319.77   54.29
  -1   6  -1 1348.07   50.39
  -1   6  -1 1375.36   45.50
  -1   6  -1 1351.76   57.09
   2  -6   1  108.79   16.50
   2  -6   1  100.99   14.30
  -2  -6  -1  107.29   15.60
   2  -6   1  104.39   12.50
  -2  -6  -1  111.99   14.50
  -2  -6  -1  100.29   10.00
   2  -6   1   89.59   13.60
  -2  -6  -1  126.89   12.90
  -2  -6  -1  105.79   14.90
   2  -6   1   79.29   13.90
  -2  -6  -1  112.99   13.20
   2  -6   1  101.09   14.70
   2   6   1  107.29   14.90
  -2   6  -1  107.99   13.50
  -2   6  -1  124.29   14.30
   2   6   1  116.89   10.50
  -2   6  -1  105.19   15.10
   2   6   1  102.09   13.50
  -2   6  -1   99.69   14.70
  -2   6  -1  104.19   18.30
   2   6   1  107.19   14.60
  -2   6  -1   87.69   15.00
   2   6   1   94.99   14.60
   3  -6   1   72.79   15.40
   3  -6   1   65.69   10.30
   3  -6   1   54.79   13.80
  -3  -6  -1   79.29    8.70
  -3  -6  -1   73.29   12.50
  -3  -6  -1   73.79   13.30
  -3  -6  -1   66.09   10.00
   3  -6   1   72.89   12.70
   3  -6   1   85.99   14.20
  -3  -6  -1   89.59   12.90
   3   6   1   72.79   12.10
  -3   6  -1   97.19   16.40
  -3   6  -1   76.79   14.10
  -3   6  -1   65.39   10.10
   3   6   1   52.39   11.70
  -3   6  -1   74.39   12.60
   3   6   1   50.19   10.60
   3   6   1   69.69   12.40
  -3   6  -1   94.09   14.30
   3   6   1   61.69    9.40
   4  -6   1   26.10    6.90
   4  -6   1   14.80    7.90
   4  -6   1   20.40   10.70
   4  -6   1   10.70    6.30
  -4  -6  -1   12.60    6.30
  -4  -6  -1   13.30    7.40
   4  -6   1   17.70    6.90
   4  -6   1   19.60    8.50
  -4  -6  -1   17.40    6.60
  -4   6  -1   18.30    5.90
  -4   6  -1   15.90    8.30
  -4   6  -1   11.90    6.40
   4   6   1   31.60    9.50
   4   6   1    7.20    4.80
  -4   6  -1   37.80    9.60
  -4   6  -1   15.30    8.20
  -4   6  -1   15.80    4.10
   4   6   1   21.50    5.60
   4   6   1   28.20    9.70
  -5  -6  -1   75.19   12.60
   5  -6   1   80.99   16.70
  -5  -6  -1   45.70   10.70
  -5  -6  -1   63.79   11.90
   5  -6   1  114.99   20.70
   5  -6   1   66.89   14.10
   5  -6   1   74.79   10.50
  -5  -6  -1   87.79   11.90
   5  -6   1   74.29   14.10
  -5  -6  -1   68.79    9.20
   5  -6   1   72.49   13.00
   5   6   1   79.89    8.90
  -5   6  -1   81.19    9.70
   5   6   1   75.69   13.50
  -5   6  -1   92.29   14.60
  -5   6  -1   87.89    8.10
   5   6   1   78.79   11.90
   5   6   1   62.89   13.10
   5   6   1   90.49   16.20
  -5   6  -1   71.19   14.70
  -5   6  -1   49.00   12.80
   5   6   1   53.89   13.70
   6  -6   1   17.50   10.70
   6  -6   1   13.50    9.10
   6  -6   1   14.00    9.80
  -6  -6  -1   16.50    4.80
  -6  -6  -1    3.10    6.80
  -6  -6  -1    0.10    6.30
  -6  -6  -1   16.90    7.80
  -6  -6  -1   13.40    5.00
   6  -6   1   12.60    8.40
   6  -6   1    9.90    9.00
  -6   6  -1    8.20    8.30
   6   6   1   15.20    7.90
   6   6   1   10.80    7.20
  -6   6  -1   13.70    4.20
  -6   6  -1   15.60    9.80
   6   6   1    7.50    8.30
   6   6   1   11.80    7.50
   6   6   1    5.00    6.70
  -6   6  -1   21.80    8.80
   6   6   1    7.70    7.10
  -6   6  -1   11.10    4.10
  -7  -6  -1   10.40    6.40
   7  -6   1   -2.20    8.00
   7  -6   1   15.00    7.70
   7  -6   1   14.10    9.00
   7  -6   1    8.50   10.10
  -7  -6  -1    7.80    4.20
   7  -6   1   -5.20    6.90
  -7  -6  -1  -13.20    7.30
  -7  -6  -1    6.40    4.60
  -7   6  -1    8.60    3.30
   7   6   1   16.80    7.60
   7   6   1   16.60   10.10
  -7   6  -1   17.90    9.80
   7   6   1    0.00    4.00
   7   6   1   13.20    6.10
   7   6   1   17.40    7.70
   7   6   1    4.40    5.90
   8  -6   1    2.70    7.90
  -8  -6  -1    2.50    5.60
  -8  -6  -1   -4.80    3.40
   8  -6   1    5.80    7.20
   8  -6   1    2.00    8.70
   8   6   1   -0.80    5.00
  -8   6  -1    4.20    8.50
  -8   6  -1   -1.20    4.00
   8   6   1    3.50    7.00
   8   6   1   15.70    9.20
  -9  -6  -1   32.10   10.00
   9  -6   1   14.90    9.60
   9  -6   1   23.50   11.80
   9  -6   1   28.90    9.10
   9  -6   1   22.30   10.70
  -9   6  -1   17.50    9.30
   9   6   1   22.40    8.70
  -9   6  -1   21.70    5.40
   9   6   1   17.00    9.60
   9   6   1   26.50   10.30
   9  -7  -1  182.98   19.00
   9  -7  -1  135.09   21.80
  -9  -7   1  141.79   15.40
   9  -7  -1  139.59   21.20
   9  -7  -1  116.49   14.80
   9   7  -1  168.98   20.30
  -9   7   1  110.39   15.10
   9   7  -1  132.79   19.30
   9   7  -1   96.29   14.50
   9   7  -1  151.48   16.10
   8  -7  -1  -10.40    5.30
   8  -7  -1    1.00    9.40
  -8  -7   1    4.30    5.50
   8  -7  -1   -3.30    7.40
   8  -7  -1    0.70    6.00
   8   7  -1    6.90    6.80
   8   7  -1    3.80    6.60
  -8   7   1    4.80    5.70
   8   7  -1   10.30    6.90
   8   7  -1    0.60    5.60
  -7  -7   1  117.49   10.40
   7  -7  -1  110.89   17.90
   7  -7  -1  122.29   15.60
  -7  -7   1  137.49   15.00
  -7  -7   1  112.49   16.10
   7  -7  -1  143.79   16.80
   7  -7  -1  107.79   20.20
   7  -7  -1   98.79   14.60
   7  -7  -1  116.09    8.70
   7   7  -1  141.19   17.40
   7   7  -1  120.19   16.70
  -7   7   1  100.19   15.30
   7   7  -1  138.29   20.10
   7   7  -1  151.08   16.20
  -6  -7   1  721.33   29.00
   6  -7  -1  714.33   36.60
   6  -7  -1  707.93   28.50
   6  -7  -1  699.93   36.70
   6  -7  -1  764.12   43.40
  -6  -7   1  778.72   41.80
   6  -7  -1  767.42   47.90
  -6  -7   1  731.13   34.50
   6   7  -1  683.33   36.50
  -6   7   1  675.43   40.00
   6   7  -1  732.53   41.00
   6   7  -1  750.92   41.00
   6   7  -1  729.83   35.60
   6   7  -1  642.74   40.10
  -6   7   1  660.93   34.80
  -6   7   1  701.03   36.60
   5  -7  -1  920.91   41.80
   5  -7  -1  941.91   35.40
  -5  -7   1  911.41   42.80
   5  -7  -1  944.51   52.99
  -5  -7   1  946.91   40.90
   5  -7  -1  917.41   49.90
   5  -7  -1  912.51   43.70
   5  -7  -1  985.50   49.40
   5   7  -1  940.41   42.90
   5   7  -1  889.61   46.40
   5   7  -1  854.21   40.30
  -5   7   1 1007.00   43.40
  -5   7   1  953.20   35.10
  -5   7   1  954.50   47.30
  -5   7   1  935.41   41.10
   5   7  -1  985.30   47.40
   5   7  -1  903.51   42.40
   4  -7  -1  570.74   35.20
   4  -7  -1  591.74   26.70
   4  -7  -1  558.44   29.50
  -4  -7   1  543.65   28.40
   4  -7  -1  542.05   31.60
  -4  -7   1  561.94   29.60
   4  -7  -1  606.54   33.10
   4  -7  -1  547.25   39.50
  -4  -7   1  584.54   18.40
  -4  -7   1  553.64   31.20
   4   7  -1  532.05   30.20
   4   7  -1  591.24   32.20
   4   7  -1  551.94   33.60
  -4   7   1  578.44   34.60
  -4   7   1  558.44   28.30
  -4   7   1  552.64   26.40
   4   7  -1  531.85   29.90
   4   7  -1  552.94   26.40
  -4   7   1  577.44   30.80
   4   7  -1  541.95   33.80
   3  -7  -1   -0.10    7.40
  -3  -7   1    2.90    4.60
   3  -7  -1   -1.00    4.70
  -3  -7   1    1.40    2.00
   3  -7  -1   13.70    8.10
   3  -7  -1    6.10    5.00
  -3  -7   1    3.50    5.80
  -3  -7   1    0.80    3.40
   3  -7  -1    4.50    4.40
  -3  -7   1    1.60    4.40
   3  -7  -1    6.20    4.70
   3   7  -1    5.20    5.30
  -3   7   1   16.00    5.20
  -3   7   1    0.50    4.30
  -3   7   1    1.40    5.00
   3   7  -1   -3.20    4.80
   3   7  -1    3.70    6.20
   3   7  -1    7.10    5.10
   3   7  -1    3.90    4.90
  -3   7   1    7.40    1.90
  -3   7   1    9.70    6.40
   3   7  -1    3.50    4.50
   2  -7  -1 1398.66   61.79
   2  -7  -1 1349.96   57.59
   2  -7  -1 1330.97   49.30
  -2  -7   1 1309.87   55.49
  -2  -7   1 1342.57   51.49
  -2  -7   1 1230.98   49.99
   2  -7  -1 1265.37   39.80
  -2  -7   1 1244.08   47.80
   2  -7  -1 1270.27   48.60
  -2  -7   1 1371.26   49.60
   2   7  -1 1332.37   52.49
  -2   7   1 1295.87   40.00
  -2   7   1 1349.56   49.20
   2   7  -1 1341.77   49.80
   2   7  -1 1313.97   51.59
   2   7  -1 1315.97   50.09
  -2   7   1 1334.27   49.99
   2   7  -1 1293.37   54.19
   2   7  -1 1307.07   50.99
  -2   7   1 1286.57   59.79
  -2   7   1 1395.46   45.70
  -2   7   1 1241.58   54.29
  -1  -7   1 3760.92  116.59
  -1  -7   1 3906.51  110.69
   1  -7  -1 3508.15  102.49
   1  -7  -1 3639.94  111.49
   1  -7  -1 3806.92  109.49
  -1  -7   1 3726.93  112.69
   1  -7  -1 3734.43  113.39
  -1  -7   1 3712.73  110.19
   1  -7  -1 3674.33  117.79
  -1  -7   1 3690.03  104.49
   1  -7  -1 3634.54  120.79
  -1   7   1 3595.24  119.59
  -1   7   1 3557.74  102.89
   1   7  -1 3734.53  115.29
   1   7  -1 3710.93  112.99
  -1   7   1 3691.43  108.89
  -1   7   1 3681.03  112.99
   1   7  -1 3594.24  123.99
  -1   7   1 3591.44  116.39
   1   7  -1 3654.73  111.49
   1   7  -1 3746.83  111.09
   1   7  -1 3728.23  109.89
   0  -7  -1 1281.97   47.80
   0  -7   1 1290.87   54.39
   0  -7   1 1313.87   52.49
   0  -7   1 1301.17   48.50
   0  -7  -1 1286.77   46.10
   0  -7  -1 1308.77   51.79
   0  -7   1 1287.47   47.30
   0  -7  -1 1255.17   50.69
   0  -7   1 1315.57   46.90
   0  -7   1 1263.37   55.19
   0  -7  -1 1255.57   55.09
   0   7  -1 1262.67   46.90
   0   7   1 1295.67   48.20
   0   7  -1 1233.78   48.10
   0   7  -1 1375.06   52.69
   0   7  -1 1327.87   63.09
   0   7  -1 1286.77   50.39
   0   7   1 1287.17   51.39
   0   7   1 1324.87   46.70
   0   7   1 1237.28   51.49
   0   7  -1 1269.57   52.69
   0   7   1 1254.57   49.70
  -1  -7  -1   -4.10    4.40
  -1  -7  -1    2.00    5.30
  -1  -7  -1    3.50    3.00
   1  -7   1   -3.40    6.00
   1  -7   1   11.80    7.70
   1  -7   1    2.40    5.80
   1  -7   1    1.50    6.40
  -1  -7  -1    1.80    5.60
  -1  -7  -1    0.00    5.20
   1  -7   1   -0.30    4.20
  -1   7  -1    3.20    5.90
  -1   7  -1   -3.60    5.30
  -1   7  -1    0.20    4.00
   1   7   1   -7.80    4.60
   1   7   1   -0.80    4.70
   1   7   1   -5.70    4.70
   1   7   1    2.30    4.00
  -1   7  -1    0.70    3.80
  -1   7  -1    0.50    4.70
   1   7   1    3.20    5.40
  -2  -7  -1  894.21   38.20
  -2  -7  -1  873.81   39.20
  -2  -7  -1  873.31   39.30
  -2  -7  -1  886.91   43.70
   2  -7   1  796.82   44.50
   2  -7   1  888.71   45.70
   2  -7   1  964.30   47.50
  -2  -7  -1  829.22   37.30
   2  -7   1  848.62   40.40
   2  -7   1  841.02   42.60
   2   7   1  893.81   40.00
  -2   7  -1  885.91   45.40
   2   7   1  869.51   43.40
  -2   7  -1  916.41   41.50
   2   7   1  851.61   32.70
   2   7   1  843.92   38.60
  -2   7  -1  845.12   38.00
  -2   7  -1  845.22   43.70
   2   7   1  795.02   38.20
  -2   7  -1  867.81   32.80
  -2   7  -1  839.92   39.50
   3  -7   1 1657.53   68.79
   3  -7   1 1669.03   69.89
   3  -7   1 1461.05   60.79
  -3  -7  -1 1593.94   60.29
  -3  -7  -1 1641.94   60.49
   3  -7   1 1652.93   62.69
   3  -7   1 1557.54   57.49
  -3  -7  -1 1607.34   51.59
  -3  -7  -1 1622.94   56.79
   3  -7   1 1586.94   63.09
  -3  -7  -1 1634.34   61.89
   3   7   1 1570.94   65.49
   3   7   1 1579.94   61.89
   3   7   1 1607.04   60.79
  -3   7  -1 1526.35   64.99
   3   7   1 1592.04   60.59
  -3   7  -1 1565.44   56.79
  -3   7  -1 1622.24   63.49
   3   7   1 1540.05   54.49
  -3   7  -1 1600.04   60.29
   4  -7   1 1324.37   56.29
  -4  -7  -1 1330.77   48.50
   4  -7   1 1329.27   49.80
  -4  -7  -1 1291.67   53.59
  -4  -7  -1 1325.77   45.80
   4  -7   1 1424.96   64.69
  -4  -7  -1 1292.47   55.49
  -4  -7  -1 1381.16   53.69
   4  -7   1 1261.47   59.39
   4  -7   1 1274.97   55.19
   4  -7   1 1388.56   56.69
   4   7   1 1284.47   53.29
   4   7   1 1365.16   59.79
  -4   7  -1 1371.86   48.90
  -4   7  -1 1302.67   53.59
   4   7   1 1304.77   53.49
  -4   7  -1 1343.87   59.09
   4   7   1 1231.18   49.30
  -4   7  -1 1344.77   42.10
   4   7   1 1313.27   56.19
  -4   7  -1 1302.17   56.39
   5  -7   1  170.98   19.00
   5  -7   1  179.18   20.30
   5  -7   1  199.48   19.60
  -5  -7  -1  182.28   15.50
   5  -7   1  152.88   26.90
  -5  -7  -1  164.18   18.10
  -5  -7  -1  187.98   14.60
   5  -7   1  207.98   16.70
   5  -7   1  198.88   23.60
  -5  -7  -1  192.18   18.70
   5   7   1  185.78   18.40
   5   7   1  196.68   28.70
  -5   7  -1  208.78   14.90
  -5   7  -1  182.08   11.40
   5   7   1  197.38   18.50
  -5   7  -1  205.38   19.30
   5   7   1  214.18   35.30
  -5   7  -1  180.48   20.80
  -5   7  -1  189.18   20.50
   5   7   1  209.18   18.30
  -6  -7  -1   81.59   10.00
   6  -7   1   60.89   14.60
   6  -7   1   73.59   15.90
  -6  -7  -1   92.39   10.60
   6  -7   1   82.39   14.60
   6  -7   1   84.99   14.40
   6  -7   1   75.29   14.60
  -6  -7  -1   89.49   14.00
  -6  -7  -1   63.89   12.20
  -6   7  -1   98.79    9.70
  -6   7  -1   74.19   12.90
   6   7   1   86.19   13.70
   6   7   1   79.59   13.10
   6   7   1   83.09   13.30
  -6   7  -1   70.69    7.50
  -6   7  -1  100.69   15.40
   6   7   1   82.19   16.60
   7  -7   1  560.94   34.10
  -7  -7  -1  582.84   32.50
   7  -7   1  650.33   40.50
  -7  -7  -1  635.24   26.60
   7  -7   1  657.43   44.30
   7  -7   1  622.04   36.10
   7   7   1  595.54   33.30
  -7   7  -1  655.63   36.80
   7   7   1  609.54   33.90
   7   7   1  649.43   38.10
  -7   7  -1  615.44   23.50
  -7   7  -1  630.24   23.40
   7   7   1  595.54   36.90
   7   7   1  609.54   33.60
  -8  -7  -1  325.17   17.40
   8  -7   1  378.66   28.10
   8  -7   1  294.57   24.30
   8  -7   1  427.66   36.40
   8  -7   1  352.66   29.10
  -8  -7  -1  307.87   14.80
  -8  -7  -1  336.97   23.70
  -8   7  -1  350.46   26.50
   8   7   1  363.96   24.90
   8   7   1  332.77   23.90
   8   7   1  364.86   29.50
   8   7   1  365.16   28.60
  -8   7  -1  338.47   20.30
   9  -8  -1   17.80    8.10
  -9  -8   1    4.60    5.30
   9  -8  -1    9.30    8.70
   9  -8  -1    7.10   10.10
   9  -8  -1   14.30    9.20
   9   8  -1   13.40    8.80
   9   8  -1    1.30    6.30
   9   8  -1   -4.00    5.60
  -9   8   1    8.00    6.50
   8  -8  -1  125.39   21.40
   8  -8  -1   82.89   12.80
  -8  -8   1   80.69   11.80
   8  -8  -1   91.99   16.50
   8  -8  -1   98.19   14.60
  -8  -8   1   83.39    9.00
   8   8  -1  101.79   17.20
   8   8  -1  106.99   17.90
   8   8  -1   97.59   14.80
   8   8  -1   85.39   13.80
  -8   8   1  127.69   16.50
  -7  -8   1  346.17   22.90
   7  -8  -1  304.37   23.00
   7  -8  -1  328.27   17.10
  -7  -8   1  341.47   25.40
   7  -8  -1  398.26   30.90
   7  -8  -1  351.26   33.00
   7  -8  -1  370.36   26.30
   7   8  -1  369.66   25.20
   7   8  -1  372.36   25.10
   7   8  -1  374.96   28.90
  -7   8   1  334.57   24.20
   7   8  -1  358.86   25.60
  -7   8   1  394.06   25.40
   6  -8  -1  223.98   27.70
   6  -8  -1  194.48   20.50
  -6  -8   1  225.28   20.50
   6  -8  -1  242.38   23.70
   6  -8  -1  228.18   20.20
  -6  -8   1  219.78   17.20
  -6  -8   1  224.78   15.60
  -6  -8   1  227.28   18.50
   6  -8  -1  248.58   21.50
  -6   8   1  206.58   18.50
  -6   8   1  198.38   21.40
   6   8  -1  222.78   20.30
   6   8  -1  255.77   23.10
   6   8  -1  188.28   21.90
   6   8  -1  238.38   20.20
  -6   8   1  248.98   20.80
   6   8  -1  211.38   19.60
   5  -8  -1   51.49   11.70
  -5  -8   1   52.49   11.60
  -5  -8   1   39.50    9.10
   5  -8  -1   55.39   10.60
   5  -8  -1   52.49    8.30
   5  -8  -1   49.40   11.60
   5  -8  -1   34.60   12.10
  -5  -8   1   39.80    8.70
  -5  -8   1   42.70    8.10
  -5   8   1   60.99   12.20
   5   8  -1   47.80   10.90
   5   8  -1   67.49   12.70
   5   8  -1   56.19   10.10
  -5   8   1   54.89   13.00
  -5   8   1   59.59   10.80
  -5   8   1   58.79    8.90
   4  -8  -1  818.52   40.70
  -4  -8   1  863.31   36.60
   4  -8  -1  878.31   47.70
   4  -8  -1  888.71   38.90
   4  -8  -1  856.91   35.40
  -4  -8   1  924.51   39.70
   4  -8  -1  830.12   44.50
  -4  -8   1  829.92   26.30
   4  -8  -1  914.01   47.00
   4  -8  -1  871.11   50.59
  -4  -8   1  867.31   40.80
  -4  -8   1  868.31   37.90
  -4   8   1  843.02   39.00
   4   8  -1  854.91   43.20
   4   8  -1  856.21   36.10
   4   8  -1  858.41   40.80
  -4   8   1  853.41   43.60
  -4   8   1  869.31   36.10
   4   8  -1  848.92   39.40
   4   8  -1  740.83   42.40
   4   8  -1  782.82   37.90
  -4   8   1  815.02   36.30
   3  -8  -1  835.42   44.40
  -3  -8   1  816.62   36.90
  -3  -8   1  813.22   39.00
   3  -8  -1  805.82   37.80
   3  -8  -1  827.82   36.60
  -3  -8   1  811.62   37.20
   3  -8  -1  799.42   35.60
   3  -8  -1  830.92   39.90
   3  -8  -1  866.11   49.00
  -3  -8   1  808.52   27.30
   3  -8  -1  775.92   41.60
  -3  -8   1  860.11   38.60
  -3  -8   1  811.42   36.30
  -3   8   1  850.31   37.00
  -3   8   1  800.32   41.70
   3   8  -1  884.01   40.70
  -3   8   1  873.11   37.70
   3   8  -1  733.53   40.50
  -3   8   1  859.61   48.20
  -3   8   1  806.82   25.10
   3   8  -1  784.02   40.50
   3   8  -1  816.52   37.40
  -3   8   1  826.42   34.00
   3   8  -1  847.22   37.00
   2  -8  -1    5.80    6.10
   2  -8  -1   19.70    8.40
  -2  -8   1   14.10    6.30
   2  -8  -1   13.00    9.60
  -2  -8   1   10.90    7.60
  -2  -8   1    8.40    4.60
   2  -8  -1    8.50    6.00
   2  -8  -1    8.30    3.20
  -2  -8   1    0.70    5.40
  -2  -8   1   13.90    5.50
   2  -8  -1    7.10    4.90
  -2  -8   1    7.20    7.40
  -2   8   1    0.00    6.30
  -2   8   1    7.70    5.70
  -2   8   1   10.40    4.80
   2   8  -1    2.70    5.60
  -2   8   1    9.30    7.40
   2   8  -1    4.80    4.70
   2   8  -1   20.50    8.60
   2   8  -1    8.20    7.00
   2   8  -1    6.90    5.00
  -2   8   1    5.00    4.20
  -2   8   1    6.70    3.70
   1  -8  -1   83.19   14.20
  -1  -8   1   51.59   10.10
  -1  -8   1   59.49   11.30
  -1  -8   1   49.10    9.40
  -1  -8   1   62.89   10.60
   1  -8  -1   52.89    8.20
  -1  -8   1   63.89   13.70
  -1  -8   1   54.09   10.80
   1  -8  -1   47.30   12.10
   1  -8  -1   67.29   14.00
  -1  -8   1   50.19    9.00
   1  -8  -1   64.59   10.50
   1  -8  -1   59.69   11.00
   1   8  -1   38.80    9.60
  -1   8   1   59.49   12.80
   1   8  -1   60.89   12.30
  -1   8   1   55.89   12.90
   1   8  -1   50.09    9.60
  -1   8   1   51.29   11.10
  -1   8   1   58.69   11.40
   1   8  -1   39.50   10.10
   1   8  -1   52.09   10.80
  -1   8   1   60.39    8.70
   1   8  -1   46.70   10.40
  -1   8   1   51.49    9.50
   0  -8   1  624.14   32.30
   0  -8  -1  638.74   30.90
   0  -8   1  598.94   28.80
   0  -8  -1  598.54   31.30
   0  -8   1  600.64   30.00
   0  -8   1  584.54   29.10
   0  -8   1  632.94   36.90
   0  -8  -1  576.64   31.80
   0  -8  -1  604.14   28.30
   0  -8   1  570.04   34.90
   0  -8  -1  542.55   35.00
   0  -8   1  574.74   32.90
   0   8   1  631.34   30.50
   0   8  -1  579.34   34.80
   0   8   1  581.34   28.30
   0   8   1  621.54   32.10
   0   8  -1  567.84   33.20
   0   8  -1  609.84   29.20
   0   8  -1  557.04   29.80
   0   8   1  573.54   35.20
   0   8  -1  616.84   32.30
   0   8   1  548.95   33.30
   0   8   1  577.04   31.30
   0   8  -1  605.34   36.40
  -1  -8  -1 1531.85   54.89
  -1  -8  -1 1403.06   55.99
  -1  -8  -1 1465.75   54.29
  -1  -8  -1 1474.15   55.69
  -1  -8  -1 1432.76   60.69
   1  -8   1 1468.35   55.89
   1  -8   1 1472.25   60.69
  -1  -8  -1 1442.66   46.30
   1  -8   1 1436.46   54.79
   1  -8   1 1489.55   62.79
   1  -8   1 1444.86   63.89
   1  -8   1 1391.06   54.59
  -1   8  -1 1375.36   54.49
   1   8   1 1467.45   56.59
   1   8   1 1397.96   54.99
  -1   8  -1 1430.06   58.69
   1   8   1 1427.66   53.89
   1   8   1 1472.95   58.09
  -1   8  -1 1450.85   55.89
   1   8   1 1483.35   61.29
  -1   8  -1 1440.26   50.29
   1   8   1 1451.05   52.29
  -1   8  -1 1466.95   60.89
  -1   8  -1 1420.66   62.79
  -2  -8  -1   11.20    4.60
  -2  -8  -1   11.60    4.40
  -2  -8  -1    9.70    5.70
  -2  -8  -1    6.60    6.60
   2  -8   1   12.30    6.60
   2  -8   1   12.60    8.60
  -2  -8  -1   30.90   10.80
   2  -8   1    9.30    7.80
   2  -8   1    3.20    6.90
   2  -8   1   12.90    6.80
   2  -8   1    6.40    7.50
  -2  -8  -1   10.80    6.10
  -2   8  -1    8.70    4.30
   2   8   1   12.80    8.30
  -2   8  -1   25.50   10.50
   2   8   1   13.40    6.00
  -2   8  -1   23.80    9.90
   2   8   1    9.10    6.40
   2   8   1   18.00    5.20
   2   8   1   11.40    6.70
   2   8   1   12.70    6.40
  -2   8  -1   10.00    6.80
  -2   8  -1   14.70    6.10
  -3  -8  -1  137.49   14.50
   3  -8   1  133.59   16.60
   3  -8   1  120.79   17.20
  -3  -8  -1  124.09   14.90
   3  -8   1  106.89   17.90
  -3  -8  -1  150.38   15.60
   3  -8   1  128.79   13.80
   3  -8   1  142.29   19.10
  -3  -8  -1  153.08   11.80
   3  -8   1  134.89   20.80
  -3  -8  -1  140.49   14.70
  -3  -8  -1  146.59   16.60
   3  -8   1  152.38   23.20
  -3   8  -1  143.09   14.60
   3   8   1  130.69   14.60
   3   8   1  117.89   12.30
  -3   8  -1  118.19   17.60
  -3   8  -1  145.69   11.70
   3   8   1  143.69   16.10
   3   8   1  130.69   15.40
  -3   8  -1  132.69   17.70
   3   8   1  113.69   17.30
  -3   8  -1  118.99   14.60
   4  -8   1  130.49   18.00
   4  -8   1  127.69   19.50
  -4  -8  -1  126.09   11.20
  -4  -8  -1  135.19   17.10
  -4  -8  -1  104.09   14.60
   4  -8   1  163.48   18.20
   4  -8   1  128.59   18.80
  -4  -8  -1  143.79   17.10
   4  -8   1  116.09   13.70
   4  -8   1  113.39   16.50
  -4  -8  -1  125.49   13.40
   4   8   1  157.98   16.50
  -4   8  -1  140.39   16.30
  -4   8  -1  134.99   19.70
  -4   8  -1  150.98   19.80
   4   8   1  120.49   16.80
   4   8   1  103.19   16.40
  -4   8  -1  160.08   14.60
   4   8   1  163.38   18.10
   4   8   1  116.79   12.70
   5  -8   1   86.89   14.90
   5  -8   1   67.89   10.70
   5  -8   1   76.39   16.70
  -5  -8  -1   77.09   10.50
  -5  -8  -1  100.49   15.20
  -5  -8  -1   63.79   14.00
  -5  -8  -1   73.29   14.10
   5  -8   1   68.09   16.10
   5  -8   1   93.99   15.60
  -5  -8  -1   75.89   10.50
   5   8   1  109.89   19.20
   5   8   1   74.39   12.40
  -5   8  -1   77.39   13.30
   5   8   1   61.49   15.20
  -5   8  -1   69.79   10.60
  -5   8  -1   85.09    7.50
   5   8   1   65.09   13.00
  -5   8  -1   68.79   14.10
  -5   8  -1   72.89   13.60
   5   8   1   76.29   13.30
  -6  -8  -1  135.39   17.20
   6  -8   1  121.29   19.60
  -6  -8  -1  109.19   11.70
  -6  -8  -1  122.19   16.00
   6  -8   1  113.79   11.70
   6  -8   1  115.49   17.40
   6  -8   1  107.89   20.30
  -6  -8  -1  122.89   11.80
   6  -8   1  132.19   16.30
   6  -8   1  121.19   17.70
   6   8   1   89.19   13.10
  -6   8  -1  141.79   19.20
   6   8   1  102.59   15.60
  -6   8  -1  135.79   12.20
   6   8   1  104.69   15.40
  -6   8  -1  133.29    8.90
  -6   8  -1  132.89   17.30
   6   8   1  117.19   17.20
  -7  -8  -1   43.40    7.00
   7  -8   1   38.60   14.40
  -7  -8  -1   43.00   10.30
  -7  -8  -1   42.80    7.40
   7  -8   1   45.50   12.30
   7  -8   1   68.89   12.80
   7  -8   1   35.20   12.40
   7   8   1   43.60   10.80
   7   8   1   47.10   13.20
  -7   8  -1   50.99    5.90
   7   8   1   47.90   11.40
   7   8   1   34.10    8.60
   7   8   1   43.40   11.30
  -7   8  -1   49.70    7.00
  -7   8  -1   21.90    8.90
  -8  -8  -1    1.70    3.50
   8  -8   1  -13.10    5.10
   8  -8   1    0.10    6.90
   8  -8   1    8.90   11.60
  -8  -8  -1   -3.40    4.70
   8   8   1    9.00    5.40
   8   8   1   -1.60    7.00
  -8   8  -1   -5.20    5.40
   8   8   1   -8.20    5.90
  -8   8  -1   -3.30    2.60
   8   8   1   -3.60    6.00
   8  -9  -1   15.90    8.70
   8  -9  -1   25.70    9.20
   8  -9  -1   12.00    8.70
   8  -9  -1   12.80    8.70
  -8  -9   1   21.80    6.80
   8   9  -1   26.80    9.10
   8   9  -1   27.20    8.80
  -8   9   1   32.20    9.80
   8   9  -1   44.10   12.70
   8   9  -1   25.50   10.30
  -7  -9   1  224.38   14.80
  -7  -9   1  186.48   16.90
   7  -9  -1  175.88   18.90
   7  -9  -1  189.28   26.60
   7  -9  -1  223.78   24.10
   7  -9  -1  205.48   15.30
   7  -9  -1  228.98   20.70
   7   9  -1  172.78   18.70
   7   9  -1  208.78   19.80
   7   9  -1  236.78   20.60
  -7   9   1  233.88   21.30
  -7   9   1  217.68   19.30
   7   9  -1  257.67   23.80
   6  -9  -1  440.06   36.30
   6  -9  -1  476.65   34.30
  -6  -9   1  385.26   27.10
   6  -9  -1  453.75   28.10
  -6  -9   1  427.06   22.80
   6  -9  -1  377.06   27.20
   6  -9  -1  436.56   22.20
   6  -9  -1  437.16   29.40
  -6  -9   1  438.06   26.10
   6   9  -1  422.96   27.00
  -6   9   1  451.15   28.30
   6   9  -1  404.16   27.80
  -6   9   1  435.36   26.50
   6   9  -1  432.26   27.90
   6   9  -1  445.96   31.30
   5  -9  -1 1221.18   61.79
  -5  -9   1 1368.66   53.09
  -5  -9   1 1256.47   50.49
   5  -9  -1 1347.47   61.69
   5  -9  -1 1400.76   54.39
   5  -9  -1 1384.86   48.80
   5  -9  -1 1326.97   59.99
  -5  -9   1 1318.27   55.99
   5  -9  -1 1334.27   55.79
   5  -9  -1 1427.26   67.49
  -5  -9   1 1355.56   49.80
   5   9  -1 1336.07   53.89
  -5   9   1 1385.16   48.80
   5   9  -1 1396.46   59.19
  -5   9   1 1307.27   58.89
   5   9  -1 1228.78   58.39
   5   9  -1 1256.87   53.29
  -5   9   1 1290.37   50.79
  -5   9   1 1378.96   54.29
   5   9  -1 1350.96   56.89
  -4  -9   1  403.76   24.60
  -4  -9   1  382.86   24.20
  -4  -9   1  389.66   26.60
  -4  -9   1  405.86   25.80
   4  -9  -1  416.76   28.10
   4  -9  -1  448.46   32.00
   4  -9  -1  447.26   26.30
   4  -9  -1  437.16   32.80
   4  -9  -1  431.46   23.90
   4  -9  -1  461.15   36.20
   4  -9  -1  437.76   27.60
   4   9  -1  446.96   27.40
   4   9  -1  437.56   24.70
   4   9  -1  437.36   29.40
  -4   9   1  398.46   29.70
  -4   9   1  483.05   25.70
   4   9  -1  433.06   26.50
  -4   9   1  425.96   26.60
   4   9  -1  374.26   29.70
   4   9  -1  406.56   27.40
  -4   9   1  426.36   24.00
  -3  -9   1  103.49   15.20
   3  -9  -1   76.39   12.30
   3  -9  -1   87.69   14.30
   3  -9  -1  124.09   21.90
  -3  -9   1   98.59   13.90
  -3  -9   1   80.29   12.30
   3  -9  -1   95.29   13.20
   3  -9  -1   94.79   18.00
  -3  -9   1  101.79   14.30
  -3  -9   1   73.09   11.60
   3  -9  -1  101.89   16.70
   3   9  -1   75.99   12.50
   3   9  -1  108.89   17.50
  -3   9   1   97.69    7.10
   3   9  -1   84.89   13.60
   3   9  -1   81.99   14.00
   3   9  -1   95.89   13.50
  -3   9   1  108.39   11.60
  -3   9   1  100.89   13.90
  -3   9   1   98.09   15.80
   3   9  -1   72.39   11.30
  -3   9   1   64.39   15.30
  -3   9   1   95.09   13.60
   2  -9  -1 1584.74   69.09
  -2  -9   1 1729.13   60.49
   2  -9  -1 1685.43   72.79
  -2  -9   1 1685.33   62.49
  -2  -9   1 1702.33   68.39
  -2  -9   1 1739.73   63.69
  -2  -9   1 1659.63   62.09
   2  -9  -1 1671.53   65.39
   2  -9  -1 1641.74   60.59
   2  -9  -1 1653.03   51.89
  -2  -9   1 1704.93   59.59
  -2   9   1 1674.63   51.89
  -2   9   1 1641.34   56.19
   2   9  -1 1669.83   62.19
   2   9  -1 1617.44   65.99
  -2   9   1 1634.04   67.29
  -2   9   1 1710.73   60.79
   2   9  -1 1695.83   60.99
   2   9  -1 1632.34   62.79
  -2   9   1 1681.53   71.59
  -2   9   1 1561.64   63.59
   2   9  -1 1690.13   63.09
  -2   9   1 1704.13   62.19
  -1  -9   1 2297.47   78.59
  -1  -9   1 2281.17   79.69
   1  -9  -1 2291.17   77.49
   1  -9  -1 2205.78   69.89
   1  -9  -1 2302.07   80.39
  -1  -9   1 2307.17   75.89
   1  -9  -1 2289.57   87.49
  -1  -9   1 2294.17   76.49
  -1  -9   1 2289.27   75.69
   1  -9  -1 2253.87   84.09
  -1  -9   1 2277.67   83.79
  -1  -9   1 2220.98   71.49
   1  -9  -1 2233.08   76.39
   1   9  -1 2253.67   79.39
  -1   9   1 2264.77   75.59
   1   9  -1 2260.87   76.29
   1   9  -1 2203.18   81.89
  -1   9   1 2187.28   70.19
  -1   9   1 2191.88   83.09
  -1   9   1 2290.37   80.09
   1   9  -1 2343.67   83.09
  -1   9   1 2224.38   77.89
   1   9  -1 2274.17   76.69
  -1   9   1 2261.67   85.89
   1   9  -1 2281.97   78.59
   0  -9  -1  630.74   38.50
   0  -9   1  597.04   34.00
   0  -9  -1  624.84   33.90
   0  -9   1  578.14   29.60
   0  -9   1  588.84   32.70
   0  -9   1  606.44   37.00
   0  -9   1  578.94   29.20
   0  -9  -1  593.84   32.40
   0  -9   1  621.54   37.50
   0  -9  -1  609.44   30.80
   0  -9  -1  618.74   29.20
   0  -9   1  581.74   30.70
   0   9  -1  604.74   35.30
   0   9   1  630.24   33.50
   0   9  -1  637.14   37.50
   0   9  -1  632.34   31.90
   0   9  -1  604.74   29.90
   0   9   1  608.94   29.70
   0   9  -1  586.74   32.70
   0   9  -1  629.64   34.70
   0   9   1  583.64   36.50
   0   9   1  576.44   34.70
   0   9   1  635.54   33.60
   0   9   1  598.84   30.70
   1  -9   1  172.88   20.80
  -1  -9  -1  161.18   20.00
  -1  -9  -1  182.48   17.40
  -1  -9  -1  155.68   15.80
   1  -9   1  179.18   17.50
  -1  -9  -1  176.28   17.90
   1  -9   1  130.49   20.50
  -1  -9  -1  151.68   15.90
  -1  -9  -1  167.68   12.00
   1  -9   1  167.18   16.80
   1  -9   1  183.98   17.20
   1  -9   1  124.89   17.60
   1   9   1  197.88   18.70
   1   9   1  128.89   18.60
  -1   9  -1  129.79   20.00
   1   9   1  177.38   17.60
  -1   9  -1  168.68   18.80
   1   9   1  167.48   15.20
  -1   9  -1  157.98   19.60
   1   9   1  183.28   17.00
  -1   9  -1  181.68   15.10
  -1   9  -1  176.38   17.90
   1   9   1  173.28   18.00
  -1   9  -1  180.78   17.30
   2  -9   1  821.82   46.90
   2  -9   1  873.11   41.20
  -2  -9  -1  840.62   40.40
  -2  -9  -1  839.32   32.10
  -2  -9  -1  826.92   39.10
  -2  -9  -1  816.12   38.50
  -2  -9  -1  830.42   44.40
  -2  -9  -1  827.42   37.90
   2  -9   1  822.72   39.60
   2  -9   1  888.31   40.00
   2  -9   1  823.92   45.70
   2  -9   1  828.42   45.10
   2   9   1  868.51   40.20
  -2   9  -1  836.52   33.10
   2   9   1  836.52   39.00
   2   9   1  768.72   39.30
  -2   9  -1  863.11   40.50
  -2   9  -1  847.72   39.50
  -2   9  -1  760.22   44.10
  -2   9  -1  857.71   40.70
  -2   9  -1  821.82   45.50
   2   9   1  785.12   37.80
   2   9   1  817.52   44.20
   3  -9   1 1671.53   66.19
   3  -9   1 1820.82   74.39
   3  -9   1 1710.83   61.99
   3  -9   1 1794.52   73.99
  -3  -9  -1 1615.44   61.69
   3  -9   1 1659.43   71.59
  -3  -9  -1 1708.43   55.29
  -3  -9  -1 1626.24   60.69
  -3  -9  -1 1686.03   64.49
  -3  -9  -1 1727.73   64.49
   3  -9   1 1639.24   65.59
  -3   9  -1 1775.12   67.09
  -3   9  -1 1746.93   62.59
   3   9   1 1628.64   63.99
   3   9   1 1706.93   70.19
   3   9   1 1791.02   65.99
  -3   9  -1 1609.74   69.59
  -3   9  -1 1701.33   53.79
   3   9   1 1703.33   57.39
   3   9   1 1642.44   64.39
  -3   9  -1 1682.83   63.69
   4  -9   1  552.54   29.00
  -4  -9  -1  562.04   31.30
   4  -9   1  590.04   38.90
   4  -9   1  550.04   38.00
  -4  -9  -1  526.65   23.80
   4  -9   1  512.45   35.90
  -4  -9  -1  520.55   31.40
  -4  -9  -1  511.45   28.00
  -4  -9  -1  547.75   29.90
   4  -9   1  527.35   32.60
   4  -9   1  551.14   33.10
   4  -9   1  514.85   32.20
   4   9   1  533.85   32.10
  -4   9  -1  556.44   33.90
  -4   9  -1  556.24   36.10
   4   9   1  510.95   34.20
   4   9   1  565.24   28.20
  -4   9  -1  560.64   29.00
  -4   9  -1  535.05   30.90
   4   9   1  574.04   33.80
  -4   9  -1  554.14   23.00
   4   9   1  528.35   31.40
  -5  -9  -1   94.49   10.80
  -5  -9  -1   81.39   14.30
   5  -9   1   64.69   15.00
   5  -9   1   85.79   17.20
  -5  -9  -1   69.39   10.80
   5  -9   1   78.59   11.60
   5  -9   1   58.19   11.60
   5  -9   1   76.99   13.90
   5  -9   1  102.59   15.70
  -5  -9  -1   70.79   12.80
  -5  -9  -1  101.99   15.80
   5   9   1   87.19   15.30
   5   9   1   48.60   13.50
  -5   9  -1   85.19    7.80
  -5   9  -1   81.89   11.70
   5   9   1   70.99   12.00
  -5   9  -1   79.89   15.70
   5   9   1   73.59   13.70
   5   9   1   70.99   14.00
  -5   9  -1   77.49    7.10
  -5   9  -1   88.39   14.10
  -5   9  -1   68.39   14.40
  -6  -9  -1  135.59   12.10
   6  -9   1  110.49   13.20
  -6  -9  -1  111.39   12.50
   6  -9   1  124.39   16.90
  -6  -9  -1  157.28   17.60
   6  -9   1  122.79   21.20
   6  -9   1  168.18   23.50
   6  -9   1  112.59   17.20
  -6   9  -1  116.09   12.00
   6   9   1  113.49   15.20
   6   9   1  105.59   15.40
  -6   9  -1  107.89    7.90
   6   9   1  127.79   15.00
  -6   9  -1   94.79   15.20
  -6   9  -1  122.79   17.70
   6   9   1  120.49   17.80
   7  -9   1  328.97   19.10
  -7  -9  -1  392.36   26.10
   7  -9   1  296.97   26.40
   7  -9   1  400.06   33.50
   7  -9   1  349.96   27.50
  -7  -9  -1  381.86   17.80
  -7  -9  -1  345.57   19.60
   7  -9   1  389.66   32.30
  -7   9  -1  362.66   27.40
  -7   9  -1  342.27   13.90
   7   9   1  342.27   25.30
   7   9   1  385.86   26.30
   7   9   1  405.86   29.90
   7   9   1  368.96   24.80
  -7   9  -1  400.66   19.50
   8  -9   1  180.28   20.30
   8  -9   1  180.28   25.80
  -8  -9  -1  171.78   10.60
   8  -9   1  216.88   21.90
  -8  -9  -1  184.78   13.00
   8  -9   1  198.08   23.50
  -8   9  -1  129.19   17.30
   8   9   1  204.58   21.50
   8   9   1  187.28   18.80
   8   9   1  213.28   21.50
  -8   9  -1  173.98    7.60
   8   9   1  121.79   19.80
   8 -10  -1  158.58   16.80
   8 -10  -1  235.58   24.80
   8 -10  -1  220.78   20.90
   8 -10  -1  176.38   26.10
  -8 -10   1  173.78   13.90
  -8 -10   1  172.58   16.60
   8  10  -1  204.68   19.60
   8  10  -1  200.68   22.10
  -8  10   1  163.18   17.00
  -7 -10   1  221.48   16.90
   7 -10  -1  290.57   28.20
  -7 -10   1  253.97   20.10
   7 -10  -1  305.67   26.10
   7 -10  -1  233.78   20.80
   7 -10  -1  246.78   16.60
   7 -10  -1  286.27   29.90
   7 -10  -1  296.47   23.30
   7  10  -1  271.67   22.20
  -7  10   1  253.67   21.10
   7  10  -1  251.57   20.80
  -7  10   1  290.97   22.00
   7  10  -1  269.27   24.60
   7  10  -1  319.97   24.40
   6 -10  -1   59.49   16.30
   6 -10  -1   50.59   11.10
   6 -10  -1   80.89   13.50
   6 -10  -1   63.49   13.70
  -6 -10   1   48.50    8.90
   6 -10  -1   59.69    9.50
   6 -10  -1   72.59   16.80
  -6 -10   1   63.09   11.10
   6  10  -1   57.49   11.20
   6  10  -1   54.49   11.10
   6  10  -1   87.99   16.20
   6  10  -1   70.39   13.60
  -6  10   1   81.89   13.50
  -6  10   1   60.49   11.10
   5 -10  -1   69.09   13.40
  -5 -10   1   65.19   12.50
   5 -10  -1   48.50   13.60
   5 -10  -1   73.99   10.80
   5 -10  -1   74.79   12.30
   5 -10  -1   97.89   20.40
  -5 -10   1   66.19   11.20
   5 -10  -1   76.69   15.80
   5 -10  -1   76.09   12.70
  -5 -10   1   75.59   12.40
   5  10  -1   84.39   11.80
   5  10  -1   43.70    9.60
   5  10  -1   77.39   13.50
   5  10  -1   68.79   13.70
  -5  10   1   74.79   11.70
  -5  10   1   73.79   11.40
   5  10  -1   64.79   11.90
  -5  10   1   64.09   14.50
   5  10  -1   60.29   14.10
  -4 -10   1  413.96   25.70
  -4 -10   1  400.16   27.50
   4 -10  -1  472.85   36.30
   4 -10  -1  495.35   33.20
   4 -10  -1  430.16   32.90
  -4 -10   1  426.36   16.80
   4 -10  -1  395.66   24.10
  -4 -10   1  451.75   26.40
  -4 -10   1  478.65   28.30
   4 -10  -1  431.66   29.00
   4 -10  -1  437.76   27.90
  -4  10   1  435.26   26.70
   4  10  -1  454.15   27.70
  -4  10   1  418.36   13.10
   4  10  -1  422.36   25.30
   4  10  -1  456.05   29.40
   4  10  -1  400.36   30.50
   4  10  -1  448.56   29.90
   4  10  -1  429.76   26.60
  -4  10   1  405.76   30.30
  -4  10   1  446.26   26.00
  -4  10   1  481.25   25.30
   3 -10  -1  438.36   29.20
   3 -10  -1  512.65   35.40
  -3 -10   1  431.56   25.70
   3 -10  -1  450.95   31.20
  -3 -10   1  437.36   25.40
  -3 -10   1  435.26   26.60
   3 -10  -1  485.75   37.10
  -3 -10   1  413.56   27.70
   3 -10  -1  474.75   27.90
  -3 -10   1  483.45   28.70
  -3 -10   1  473.75   32.70
   3 -10  -1  435.76   26.20
  -3  10   1  427.56   26.50
   3  10  -1  463.85   27.50
   3  10  -1  466.75   30.00
  -3  10   1  436.76   34.00
  -3  10   1  469.45   32.30
  -3  10   1  493.65   24.80
   3  10  -1  441.26   28.20
   3  10  -1  500.05   30.50
  -3  10   1  452.65   27.40
   3  10  -1  425.46   30.80
  -3  10   1  462.55   18.50
   2 -10  -1  385.96   30.70
   2 -10  -1  357.36   24.00
  -2 -10   1  387.46   25.20
   2 -10  -1  433.36   33.50
   2 -10  -1  371.86   18.60
  -2 -10   1  335.87   22.80
  -2 -10   1  430.76   30.50
   2 -10  -1  325.67   23.20
   2 -10  -1  395.76   27.90
  -2 -10   1  370.36   22.80
  -2 -10   1  365.86   25.00
  -2 -10   1  411.96   26.50
  -2  10   1  369.76   18.60
   2  10  -1  355.56   25.40
   2  10  -1  385.56   25.70
  -2  10   1  351.26   28.30
  -2  10   1  354.66   24.50
  -2  10   1  343.77   25.50
  -2  10   1  396.06   31.10
  -2  10   1  336.17   23.30
   2  10  -1  344.87   23.40
   2  10  -1  346.77   27.10
   2  10  -1  388.56   25.50
  -2  10   1  352.86   21.00
  -1 -10   1   83.19   13.90
  -1 -10   1  109.89   14.90
  -1 -10   1   91.79   17.20
  -1 -10   1  100.59   15.00
   1 -10  -1   96.99   18.20
   1 -10  -1   89.99   13.90
   1 -10  -1   97.99   13.80
   1 -10  -1  129.09   19.20
  -1 -10   1  109.39   14.20
   1 -10  -1  119.39   14.30
  -1 -10   1  113.79   13.90
   1 -10  -1  106.29   11.40
  -1  10   1  116.99   12.00
   1  10  -1  108.49   16.60
  -1  10   1  118.69   19.40
  -1  10   1   84.09   13.80
   1  10  -1   96.79   15.80
   1  10  -1   98.29   15.20
  -1  10   1  107.49   16.80
   1  10  -1  102.59   16.40
  -1  10   1  105.39   15.30
   1  10  -1   98.49   15.20
  -1  10   1   73.49   12.30
   1  10  -1  104.99   14.40
   0 -10  -1  774.92   34.90
   0 -10  -1  813.52   39.30
   0 -10   1  833.02   40.00
   0 -10  -1  850.91   46.50
   0 -10   1  817.32   36.20
   0 -10  -1  823.12   40.60
   0 -10   1  882.71   46.20
   0 -10   1  805.52   36.90
   0 -10  -1  808.82   37.40
   0 -10   1  795.02   37.60
   0 -10   1  737.53   40.20
   0 -10   1  821.02   44.80
   0  10   1  788.02   39.50
   0  10   1  799.82   42.20
   0  10  -1  800.52   41.00
   0  10   1  868.81   40.80
   0  10   1  819.72   38.30
   0  10  -1  790.62   39.80
   0  10  -1  759.62   42.70
   0  10  -1  750.02   41.30
   0  10   1  782.22   35.70
   0  10  -1  833.02   37.00
   0  10  -1  752.22   37.50
   0  10   1  758.02   43.20
   1 -10   1  989.40   52.49
  -1 -10  -1  989.50   51.09
  -1 -10  -1  999.20   45.00
  -1 -10  -1 1110.99   45.10
   1 -10   1 1056.89   46.40
  -1 -10  -1 1045.70   44.10
   1 -10   1 1036.70   49.99
  -1 -10  -1 1003.80   46.50
   1 -10   1 1092.69   45.70
   1 -10   1 1024.10   51.69
  -1 -10  -1 1028.20   36.90
   1 -10   1 1012.10   45.00
  -1  10  -1  985.90   47.70
  -1  10  -1  967.60   50.79
  -1  10  -1  994.90   46.10
   1  10   1 1030.00   50.99
  -1  10  -1 1022.50   45.20
   1  10   1 1053.79   44.50
  -1  10  -1 1077.09   51.29
   1  10   1 1023.80   46.80
  -1  10  -1 1027.40   40.90
   1  10   1 1078.09   48.40
   1  10   1 1031.60   42.40
   1  10   1 1051.99   46.30
  -2 -10  -1  293.97   22.10
  -2 -10  -1  291.17   17.20
   2 -10   1  281.67   23.00
   2 -10   1  298.07   21.80
   2 -10   1  339.07   23.80
  -2 -10  -1  279.17   21.20
   2 -10   1  310.97   27.80
  -2 -10  -1  302.17   22.30
   2 -10   1  340.47   28.30
  -2 -10  -1  343.37   28.50
   2 -10   1  320.47   29.30
  -2 -10  -1  309.67   23.70
   2  10   1  325.97   22.60
  -2  10  -1  286.77   22.90
  -2  10  -1  289.97   27.10
  -2  10  -1  281.97   26.30
   2  10   1  318.87   23.00
  -2  10  -1  326.87   24.60
   2  10   1  354.26   25.20
   2  10   1  333.17   24.10
  -2  10  -1  291.27   23.10
  -2  10  -1  313.67   18.40
   2  10   1  286.07   25.40
  -3 -10  -1    1.90    3.60
  -3 -10  -1    2.10    5.90
  -3 -10  -1   -4.50    5.30
  -3 -10  -1    4.60    6.20
  -3 -10  -1   -1.20    7.20
   3 -10   1    2.50    7.50
   3 -10   1   -2.00    7.40
   3 -10   1    1.80    6.90
   3 -10   1    1.90    9.50
  -3 -10  -1    9.50    5.90
   3 -10   1    7.70    6.20
  -3  10  -1  -11.10    5.40
   3  10   1    4.60    3.70
  -3  10  -1    3.90    5.80
   3  10   1    3.40    6.70
   3  10   1    6.60    6.80
  -3  10  -1    3.80    3.50
  -3  10  -1    6.10    6.10
   3  10   1    1.90    5.80
   3  10   1   -1.00    6.00
  -3  10  -1    2.20    7.10
  -3  10  -1   -4.30    5.30
  -4 -10  -1  272.77   25.20
  -4 -10  -1  253.07   36.10
  -4 -10  -1  286.67   16.60
   4 -10   1  264.17   39.80
   4 -10   1  218.68   18.80
  -4 -10  -1  265.67   20.10
   4 -10   1  248.78   22.50
   4 -10   1  326.17   29.80
  -4 -10  -1  276.67   22.30
  -4  10  -1  273.67   20.70
  -4  10  -1  265.57   14.90
   4  10   1  319.77   36.30
   4  10   1  294.97   24.00
  -4  10  -1  269.07   21.40
   4  10   1  243.38   21.60
   4  10   1  264.77   18.50
  -4  10  -1  251.97   23.10
   4  10   1  304.67   28.80
  -4  10  -1  260.67   28.60
   5 -10   1  360.96   28.80
   5 -10   1  437.86   34.10
   5 -10   1  447.66   30.20
   5 -10   1  435.46   33.10
  -5 -10  -1  437.26   24.70
  -5 -10  -1  402.26   25.40
  -5 -10  -1  413.76   21.00
   5 -10   1  422.76   25.60
  -5 -10  -1  408.86   28.30
   5 -10   1  467.45   35.20
  -5 -10  -1  386.96   26.50
   5 -10   1  420.36   29.40
   5  10   1  396.06   27.40
  -5  10  -1  439.86   18.10
  -5  10  -1  431.86   28.00
  -5  10  -1  442.56   32.40
   5  10   1  415.76   30.10
   5  10   1  374.56   30.40
   5  10   1  450.65   29.40
  -5  10  -1  467.85   25.50
  -5  10  -1  401.36   29.00
  -5  10  -1  420.56   17.10
  -6 -10  -1  243.68   17.80
  -6 -10  -1  269.17   16.10
   6 -10   1  273.37   19.50
   6 -10   1  292.57   28.80
   6 -10   1  310.67   29.10
   6 -10   1  252.47   22.80
   6 -10   1  316.37   25.10
  -6 -10  -1  256.37   21.40
  -6  10  -1  249.78   11.90
  -6  10  -1  264.37   11.70
   6  10   1  250.77   22.30
   6  10   1  286.77   23.10
  -6  10  -1  270.57   18.10
   6  10   1  270.07   23.90
   6  10   1  250.17   20.30
  -6  10  -1  221.58   21.20
  -6  10  -1  271.57   24.00
   7 -10   1   43.30   10.80
  -7 -10  -1   41.90    9.80
   7 -10   1   36.70   11.80
   7 -10   1   39.00   14.80
  -7 -10  -1   37.00    6.00
   7 -10   1   34.70   12.10
  -7 -10  -1   24.90    6.60
   7 -10   1   24.50    6.70
   7  10   1   24.00    7.40
   7  10   1   24.20    9.00
  -7  10  -1   31.10    6.80
  -7  10  -1   34.50    3.80
   7  10   1   54.59   10.80
  -7  10  -1   37.40   11.40
   7  10   1   56.99   13.00
   8 -10   1   -0.80    8.10
   8 -10   1   13.10   10.20
  -8 -10  -1   -6.60    4.60
  -8 -10  -1    0.60    5.90
  -8 -10  -1    0.40    2.70
   8 -10   1   -5.00    6.50
   8  10   1    5.90    8.20
   8  10   1    8.70    5.30
  -8  10  -1    5.50    7.50
   8  10   1    6.80    6.80
  -8 -11   1    5.90    5.70
   8 -11  -1   10.90    5.20
   8 -11  -1   22.80   12.80
   8 -11  -1    7.20    8.40
   8 -11  -1   21.00    9.70
   8 -11  -1    3.00    7.30
  -8 -11   1   10.30    6.80
   8 -11  -1   27.60    9.40
   8  11  -1   28.20    9.90
   8  11  -1   30.70    9.10
   8  11  -1   -6.10    6.80
  -8  11   1   24.10    8.20
   7 -11  -1   30.90    9.30
  -7 -11   1   38.40    9.50
   7 -11  -1   41.40   12.50
   7 -11  -1   21.40    6.50
   7 -11  -1   41.30   13.10
  -7 -11   1   33.50    8.10
   7 -11  -1   25.20    8.40
   7 -11  -1   32.80   11.70
  -7  11   1   42.90   11.30
   7  11  -1   16.10    9.60
   7  11  -1    9.50    7.90
   7  11  -1   12.70    7.20
  -7  11   1   14.70    8.40
   7  11  -1   33.70    9.00
   6 -11  -1  403.06   27.80
   6 -11  -1  386.36   22.70
  -6 -11   1  369.66   23.20
   6 -11  -1  430.86   35.80
  -6 -11   1  409.26   25.90
   6 -11  -1  438.96   33.70
   6 -11  -1  409.06   31.60
   6 -11  -1  425.56   27.40
   6  11  -1  400.76   27.40
  -6  11   1  425.16   27.10
   6  11  -1  402.56   27.80
   6  11  -1  382.06   29.40
   6  11  -1  411.96   26.60
  -6  11   1  394.06   24.40
  -5 -11   1  430.26   26.90
   5 -11  -1  432.76   33.60
  -5 -11   1  396.76   24.50
   5 -11  -1  410.46   31.10
   5 -11  -1  486.85   37.10
  -5 -11   1  423.96   13.90
  -5 -11   1  361.96   24.30
   5 -11  -1  365.96   27.80
  -5 -11   1  385.96   27.20
  -5 -11   1  422.26   13.00
   5 -11  -1  405.76   28.20
   5 -11  -1  425.56   24.50
   5 -11  -1  405.26   26.40
   5  11  -1  421.86   30.20
  -5  11   1  377.56   25.80
   5  11  -1  450.15   28.70
   5  11  -1  408.06   26.10
   5  11  -1  360.76   30.40
  -5  11   1  394.36   24.00
  -5  11   1  484.25   25.70
   5  11  -1  420.36   27.80
   5  11  -1  432.36   24.90
  -5  11   1  360.96   29.50
   4 -11  -1  116.69   18.90
  -4 -11   1  101.29   13.60
   4 -11  -1  110.29   14.40
  -4 -11   1  108.49   16.20
  -4 -11   1  110.19   15.40
  -4 -11   1  120.09    8.50
   4 -11  -1  113.09   16.90
   4 -11  -1  114.59   21.20
   4 -11  -1  131.69   17.40
   4 -11  -1   87.69   17.00
  -4 -11   1  129.59   15.60
  -4  11   1  125.69   14.70
   4  11  -1  114.89   16.00
  -4  11   1  136.79   13.50
  -4  11   1  112.29    7.60
   4  11  -1  150.48   15.80
   4  11  -1  125.99   18.40
   4  11  -1  125.59   17.20
   4  11  -1  109.79   21.50
   4  11  -1   97.19   13.60
  -4  11   1  122.49   16.40
  -4  11   1  119.29   19.80
  -3 -11   1   74.89   12.30
   3 -11  -1   83.29   14.90
   3 -11  -1   77.19   14.00
   3 -11  -1   99.89   14.20
  -3 -11   1   85.59   13.30
   3 -11  -1  102.59   20.10
  -3 -11   1  102.69   12.60
   3 -11  -1  102.59   15.40
  -3 -11   1   96.29   17.30
  -3 -11   1   83.49   13.20
   3 -11  -1   89.09   16.40
  -3 -11   1   72.39   12.60
   3  11  -1   86.59   14.70
  -3  11   1   91.79   16.70
   3  11  -1   79.59   13.90
   3  11  -1   98.29   14.60
  -3  11   1   91.99    8.20
  -3  11   1   83.79   14.70
   3  11  -1   78.29   14.00
  -3  11   1  105.09   14.30
   3  11  -1   86.79   15.90
  -3  11   1   89.99   13.70
   2 -11  -1 1023.90   44.80
   2 -11  -1 1042.30   49.70
   2 -11  -1 1029.10   45.40
  -2 -11   1 1075.49   52.79
   2 -11  -1 1036.40   37.70
  -2 -11   1 1003.10   44.20
  -2 -11   1 1010.20   38.70
  -2 -11   1 1109.49   47.00
  -2 -11   1 1048.70   47.60
  -2 -11   1 1088.69   47.50
   2 -11  -1  983.00   52.39
  -2 -11   1 1026.30   42.80
   2 -11  -1  997.30   54.49
   2  11  -1 1055.69   50.79
  -2  11   1 1010.60   37.50
  -2  11   1 1126.89   45.90
  -2  11   1 1004.00   41.30
   2  11  -1 1029.00   47.20
   2  11  -1 1139.09   48.10
  -2  11   1 1027.10   48.80
  -2  11   1  981.80   50.39
   2  11  -1 1060.69   45.40
   2  11  -1  956.40   45.70
   2  11  -1 1001.20   49.50
  -2  11   1 1052.89   53.89
  -2  11   1 1100.19   47.70
   1 -11  -1 1287.67   51.59
  -1 -11   1 1350.36   49.20
   1 -11  -1 1329.87   60.39
  -1 -11   1 1326.47   52.09
  -1 -11   1 1298.17   55.49
   1 -11  -1 1283.17   47.20
  -1 -11   1 1291.17   51.89
   1 -11  -1 1285.67   55.99
   1 -11  -1 1219.38   52.59
   1 -11  -1 1369.96   63.59
  -1 -11   1 1300.87   51.59
  -1 -11   1 1320.77   60.19
  -1 -11   1 1336.47   55.19
  -1  11   1 1218.58   53.49
   1  11  -1 1306.77   54.69
   1  11  -1 1325.47   52.89
   1  11  -1 1234.18   57.69
  -1  11   1 1313.37   59.89
  -1  11   1 1274.47   52.09
   1  11  -1 1314.97   58.19
  -1  11   1 1357.66   61.99
  -1  11   1 1321.57   55.99
   1  11  -1 1321.37   52.99
   1  11  -1 1329.57   56.09
  -1  11   1 1290.17   47.50
   0 -11   1  460.95   27.20
   0 -11   1  462.65   33.70
   0 -11   1  478.15   33.90
   0 -11  -1  476.25   30.50
   0 -11  -1  441.76   25.00
   0 -11   1  465.95   31.30
   0 -11   1  458.75   27.30
   0 -11   1  448.86   25.90
   0 -11  -1  450.85   26.90
   0 -11  -1  485.95   34.80
   0 -11   1  458.55   29.10
   0 -11  -1  471.75   29.30
   0  11  -1  501.05   27.50
   0  11   1  474.25   28.10
   0  11  -1  459.65   28.00
   0  11  -1  461.15   30.20
   0  11  -1  465.65   30.10
   0  11  -1  408.56   31.20
   0  11   1  467.45   26.70
   0  11   1  449.26   29.40
   0  11  -1  465.45   32.10
   0  11   1  433.16   32.60
   0  11   1  490.95   32.50
   0  11   1  432.56   28.90
  -1 -11  -1    8.30    4.20
  -1 -11  -1   17.70    7.40
   1 -11   1   11.40    7.20
   1 -11   1   18.30   10.60
  -1 -11  -1    5.80    7.20
  -1 -11  -1    9.30    6.50
   1 -11   1    9.90    8.90
   1 -11   1   19.70   10.10
  -1 -11  -1    1.60    6.50
   1 -11   1    6.40    6.60
  -1 -11  -1   12.10    6.80
   1 -11   1    0.50    4.60
  -1  11  -1    9.60    5.20
   1  11   1    1.20    5.10
   1  11   1    2.60    6.60
  -1  11  -1    5.70    6.60
   1  11   1    9.20    5.80
  -1  11  -1   18.00    8.80
   1  11   1   10.00    8.00
   1  11   1    4.00    6.00
  -1  11  -1    8.10    7.30
  -1  11  -1    1.10    5.00
  -1  11  -1    9.20    8.30
   1  11   1    7.80    7.60
  -2 -11  -1  467.15   29.10
   2 -11   1  476.85   29.60
  -2 -11  -1  513.85   36.00
   2 -11   1  539.55   35.90
  -2 -11  -1  535.15   31.50
  -2 -11  -1  472.05   29.10
  -2 -11  -1  473.35   28.20
   2 -11   1  502.75   30.20
   2 -11   1  542.15   38.10
   2 -11   1  504.65   36.30
   2 -11   1  505.75   31.30
  -2 -11  -1  504.85   23.50
   2  11   1  502.05   28.90
  -2  11  -1  544.65   31.70
   2  11   1  455.15   30.30
  -2  11  -1  453.45   33.50
  -2  11  -1  482.65   34.40
   2  11   1  496.75   30.00
   2  11   1  511.35   30.50
   2  11   1  484.15   33.60
  -2  11  -1  471.65   24.40
  -2  11  -1  523.15   30.80
  -2  11  -1  484.95   30.20
   3 -11   1  722.73   43.30
   3 -11   1  735.13   45.40
  -3 -11  -1  707.03   37.30
  -3 -11  -1  687.53   35.20
   3 -11   1  711.33   35.70
  -3 -11  -1  665.23   29.70
  -3 -11  -1  672.93   36.30
  -3 -11  -1  725.03   42.00
  -3 -11  -1  698.33   35.20
   3 -11   1  735.83   44.50
   3 -11   1  702.03   37.60
   3 -11   1  656.63   37.00
  -3  11  -1  669.73   41.30
   3  11   1  754.32   38.00
  -3  11  -1  744.53   44.50
   3  11   1  648.14   40.00
   3  11   1  693.33   37.20
  -3  11  -1  649.14   27.90
  -3  11  -1  632.84   34.80
   3  11   1  637.24   36.40
  -3  11  -1  809.42   40.20
  -3  11  -1  691.43   36.20
   4 -11   1  376.36   24.30
   4 -11   1  356.76   30.50
   4 -11   1  360.76   31.30
   4 -11   1  313.77   26.80
   4 -11   1  304.47   25.10
  -4 -11  -1  314.17   24.90
  -4 -11  -1  332.37   23.40
  -4 -11  -1  306.07   23.50
  -4 -11  -1  344.27   18.60
  -4 -11  -1  341.17   24.80
   4  11   1  347.27   25.40
   4  11   1  362.46   21.70
  -4  11  -1  337.97   23.20
   4  11   1  338.97   28.50
  -4  11  -1  348.57   17.20
   4  11   1  366.66   27.10
  -4  11  -1  339.07   29.30
  -4  11  -1  355.66   26.90
  -4  11  -1  333.27   23.90
   4  11   1  344.37   25.80
   5 -11   1    0.30    7.00
   5 -11   1   14.50   10.00
  -5 -11  -1    7.80    6.60
   5 -11   1   14.60    9.80
  -5 -11  -1    0.50    4.90
  -5 -11  -1    8.10    4.20
   5 -11   1   -8.30    6.10
   5 -11   1    1.80    9.70
   5  11   1    8.00    6.10
  -5  11  -1    5.30    7.50
  -5  11  -1    8.00    5.90
   5  11   1    3.00    7.40
  -5  11  -1    7.20    3.10
  -5  11  -1    8.90    3.50
  -5  11  -1    8.60    5.90
   5  11   1    5.80    5.80
   5  11   1    9.80    7.90
   6 -11   1   66.09   12.30
   6 -11   1  104.79   19.40
   6 -11   1   69.59   16.60
   6 -11   1   56.39   10.60
  -6 -11  -1   60.79   10.70
   6 -11   1   60.79   13.50
  -6 -11  -1   65.09    8.90
   6 -11   1   47.50   13.50
  -6 -11  -1   73.99   13.20
   6  11   1   58.69   12.40
  -6  11  -1   59.99   11.70
   6  11   1   72.89   14.90
  -6  11  -1   70.19    5.40
  -6  11  -1   74.89   13.70
  -6  11  -1   63.59    5.60
   6  11   1   80.99   14.20
   6  11   1   65.69   10.40
  -7 -11  -1  155.78   16.70
   7 -11   1  116.69   16.60
   7 -11   1  161.88   18.90
  -7 -11  -1  146.89   10.00
   7 -11   1  114.59   20.80
   7 -11   1  129.39   13.40
  -7 -11  -1  115.49   13.60
   7 -11   1  147.39   22.90
   7  11   1  187.08   21.20
  -7  11  -1  170.48   19.00
   7  11   1  133.39   15.30
   7  11   1  142.19   18.40
  -7  11  -1  132.49   12.70
   7  11   1  142.69   18.10
  -8 -11  -1   96.39   11.40
   8 -11   1   94.09   15.60
   8 -11   1   98.19   20.70
  -8 -11  -1  113.79   14.80
   8 -11   1  136.79   21.90
  -8  11  -1  110.89   16.40
   8  11   1   96.29   17.00
   8  11   1  108.19   17.30
   8  11   1  119.79   16.60
   8 -12  -1  161.68   24.10
   8 -12  -1  110.39   15.30
   8 -12  -1  152.68   19.90
   8 -12  -1  177.68   19.00
   8 -12  -1  121.89   13.30
  -8 -12   1  131.59   15.00
  -8 -12   1  170.08   16.90
   8  12  -1  160.38   17.90
  -8  12   1  178.88   18.00
   8  12  -1  104.69   15.20
   7 -12  -1   69.99   14.10
   7 -12  -1  129.09   21.70
   7 -12  -1  100.39   19.90
  -7 -12   1  136.39   15.20
   7 -12  -1   91.39   17.40
   7 -12  -1   74.89   10.60
   7 -12  -1  111.39   15.50
  -7 -12   1   73.09   10.50
   7  12  -1   90.49   14.70
  -7  12   1   86.49   13.80
   7  12  -1   90.99   16.50
   7  12  -1   86.39   12.90
  -7  12   1  127.19   16.70
   7  12  -1  102.69   16.90
   6 -12  -1   14.60   10.20
  -6 -12   1    2.60    5.40
   6 -12  -1    6.90    8.60
   6 -12  -1    0.90    6.60
   6 -12  -1    1.80    6.20
   6 -12  -1    7.90    9.90
   6 -12  -1    1.20    5.10
  -6 -12   1   -7.10    5.60
   6  12  -1   12.40    7.70
  -6  12   1    0.70    6.10
  -6  12   1    4.40    6.00
   6  12  -1    5.10    6.80
   6  12  -1    4.40    6.80
   6  12  -1    5.50    7.30
  -5 -12   1  143.59    6.90
   5 -12  -1  157.08   24.50
  -5 -12   1  138.49   17.60
   5 -12  -1  118.69   19.50
   5 -12  -1  128.69   19.40
  -5 -12   1  131.89   15.70
   5 -12  -1  113.69   16.40
   5 -12  -1  121.39   14.50
   5  12  -1  139.19   20.30
   5  12  -1  106.69   16.10
  -5  12   1  133.69   13.80
  -5  12   1  133.09   17.50
   5  12  -1  130.79   14.30
  -5  12   1  138.99   15.20
   5  12  -1  154.88   16.00
   5  12  -1  150.18   17.10
  -4 -12   1  485.95   28.10
  -4 -12   1  465.65   28.50
   4 -12  -1  467.35   30.90
   4 -12  -1  531.85   39.60
  -4 -12   1  515.45   28.20
   4 -12  -1  460.85   32.70
  -4 -12   1  457.25   19.30
  -4 -12   1  482.25   29.30
   4 -12  -1  472.55   35.20
   4 -12  -1  485.35   27.80
  -4 -12   1  496.65   30.90
  -4 -12   1  490.55   19.60
   4 -12  -1  449.26   29.40
   4  12  -1  442.86   32.50
  -4  12   1  508.55   29.20
   4  12  -1  492.75   32.00
   4  12  -1  416.26   28.10
  -4  12   1  490.85   29.30
  -4  12   1  456.85   32.70
   4  12  -1  511.55   29.10
  -4  12   1  496.15   25.70
  -4  12   1  487.55   17.20
   4  12  -1  528.05   31.70
  -3 -12   1  321.07   23.90
  -3 -12   1  322.97   24.60
  -3 -12   1  338.27   28.30
   3 -12  -1  294.27   31.10
   3 -12  -1  332.27   30.70
  -3 -12   1  339.77   17.70
   3 -12  -1  332.67   31.00
   3 -12  -1  325.17   23.90
  -3 -12   1  364.06   34.40
   3 -12  -1  310.17   23.40
  -3 -12   1  304.27   27.40
  -3 -12   1  315.97   21.80
   3 -12  -1  324.57   30.60
   3  12  -1  279.37   25.30
   3  12  -1  308.97   24.00
   3  12  -1  373.36   27.20
  -3  12   1  344.77   16.60
  -3  12   1  338.57   27.90
  -3  12   1  360.46   24.50
   3  12  -1  367.36   26.80
   3  12  -1  281.97   23.60
  -3  12   1  331.87   31.70
  -3  12   1  320.07   20.10
  -3  12   1  339.77   24.60
  -2 -12   1  320.17   22.60
  -2 -12   1  271.27   22.60
   2 -12  -1  233.08   20.10
   2 -12  -1  308.57   28.10
   2 -12  -1  306.87   23.00
  -2 -12   1  279.27   18.00
  -2 -12   1  281.17   23.10
   2 -12  -1  309.47   24.10
  -2 -12   1  292.97   20.70
  -2 -12   1  309.87   23.10
   2 -12  -1  327.57   26.00
   2 -12  -1  272.67   28.00
  -2 -12   1  276.37   26.50
  -2  12   1  298.57   23.40
  -2  12   1  290.27   17.60
   2  12  -1  289.07   22.80
  -2  12   1  303.67   25.90
   2  12  -1  267.37   21.20
   2  12  -1  277.17   22.60
   2  12  -1  292.67   26.10
  -2  12   1  278.27   21.70
  -2  12   1  294.87   24.40
   2  12  -1  272.27   23.60
  -2  12   1  309.07   20.20
   2  12  -1  301.27   23.50
  -2  12   1  255.57   24.80
  -1 -12   1   17.30    8.20
  -1 -12   1    8.10    5.40
   1 -12  -1    6.10    6.90
   1 -12  -1   -2.30    4.70
  -1 -12   1    5.30    5.00
   1 -12  -1   11.20    8.50
  -1 -12   1   12.00    6.00
  -1 -12   1    8.50    9.40
   1 -12  -1   12.50    9.10
  -1 -12   1    1.00    5.60
  -1 -12   1    7.80    5.50
   1 -12  -1   10.10    5.10
   1 -12  -1    3.20    7.40
  -1  12   1    2.50    5.40
   1  12  -1   16.70    8.40
   1  12  -1   33.20   11.20
   1  12  -1   10.20    7.60
  -1  12   1    7.30    6.80
  -1  12   1   -0.80    6.70
  -1  12   1   -0.80    6.10
   1  12  -1    2.40    5.50
   1  12  -1    2.20    6.70
  -1  12   1    8.90    5.10
  -1  12   1   15.10    6.40
   1  12  -1    4.30    5.20
   0 -12  -1  544.55   32.40
   0 -12   1  549.15   33.20
   0 -12   1  602.64   35.70
   0 -12   1  544.35   29.00
   0 -12  -1  565.14   31.30
   0 -12   1  617.44   31.10
   0 -12  -1  549.35   28.80
   0 -12   1  591.04   38.40
   0 -12  -1  560.04   34.20
   0 -12  -1  631.24   40.70
   0 -12   1  590.04   31.90
   0  12   1  564.34   33.70
   0  12   1  578.34   30.10
   0  12   1  597.54   36.80
   0  12  -1  608.84   35.10
   0  12  -1  530.05   36.20
   0  12  -1  584.14   31.10
   0  12   1  578.94   32.00
   0  12   1  562.84   34.00
   0  12  -1  559.14   32.00
   0  12  -1  511.15   35.00
   0  12   1  564.94   37.20
   0  12  -1  544.75   34.00
   1 -12   1 1197.68   51.49
   1 -12   1 1332.27   61.69
  -1 -12  -1 1242.48   44.00
  -1 -12  -1 1267.47   55.19
  -1 -12  -1 1260.57   50.99
   1 -12   1 1299.37   61.69
  -1 -12  -1 1253.87   53.19
  -1 -12  -1 1313.77   52.39
  -1 -12  -1 1306.47   60.99
   1 -12   1 1242.38   53.19
   1 -12   1 1262.27   57.59
   1 -12   1 1235.18   51.99
  -1  12  -1 1278.87   58.99
  -1  12  -1 1275.27   53.09
   1  12   1 1257.77   51.29
  -1  12  -1 1194.88   53.79
   1  12   1 1225.18   56.09
  -1  12  -1 1245.68   47.90
   1  12   1 1216.98   53.99
   1  12   1 1281.57   49.60
  -1  12  -1 1194.08   55.69
  -1  12  -1 1227.08   59.89
   1  12   1 1285.77   54.19
   1  12   1 1204.38   57.79
  -2 -12  -1  904.11   43.00
   2 -12   1  903.91   43.60
   2 -12   1  905.81   50.79
   2 -12   1  922.41   49.30
  -2 -12  -1  901.21   34.70
  -2 -12  -1  874.11   42.10
   2 -12   1  940.01   50.89
  -2 -12  -1  904.11   41.90
   2 -12   1  932.91   44.20
   2 -12   1  896.91   43.00
  -2 -12  -1  960.10   45.20
  -2 -12  -1  908.71   49.10
  -2  12  -1  889.51   48.90
  -2  12  -1  902.61   36.60
   2  12   1  886.81   48.70
   2  12   1  880.81   44.40
  -2  12  -1  922.41   50.29
   2  12   1  924.21   41.60
   2  12   1  930.41   45.70
   2  12   1  920.21   43.60
  -2  12  -1  942.51   44.10
  -2  12  -1  875.81   42.80
  -2  12  -1  940.61   44.80
   2  12   1  955.70   43.80
  -3 -12  -1   57.39   13.00
   3 -12   1   47.90   20.60
  -3 -12  -1   41.70   15.40
   3 -12   1   47.90   11.00
   3 -12   1   39.90   10.00
  -3 -12  -1   25.70    9.80
   3 -12   1   32.60   12.10
  -3 -12  -1   35.10    9.70
   3 -12   1   32.90    8.80
  -3 -12  -1   35.90   10.50
  -3  12  -1   51.19   18.30
  -3  12  -1   38.40   10.50
  -3  12  -1   57.59   12.60
  -3  12  -1   31.70   11.40
  -3  12  -1   43.80    7.60
   3  12   1   48.20   12.90
   3  12   1   33.30   11.30
   3  12   1   24.40    9.00
   3  12   1   43.20   11.00
  -3  12  -1   40.50   10.20
   4 -12   1  307.87   25.20
   4 -12   1  282.47   22.30
  -4 -12  -1  305.57   23.90
  -4 -12  -1  312.67   22.60
   4 -12   1  313.27   29.90
   4 -12   1  284.47   27.00
  -4 -12  -1  288.37   22.00
   4 -12   1  315.47   29.30
  -4 -12  -1  300.77   17.40
  -4 -12  -1  341.97   25.40
   4 -12   1  274.57   24.90
   4  12   1  330.37   25.20
  -4  12  -1  306.27   25.70
  -4  12  -1  321.57   23.60
   4  12   1  318.27   25.20
   4  12   1  284.17   19.70
  -4  12  -1  335.37   16.50
   4  12   1  273.17   22.80
  -4  12  -1  279.27   26.30
  -4  12  -1  300.97   23.00
   4  12   1  299.57   27.30
   5 -12   1  498.95   36.60
   5 -12   1  484.55   28.40
  -5 -12  -1  493.65   22.50
   5 -12   1  484.75   31.70
  -5 -12  -1  548.15   31.70
   5 -12   1  518.45   37.90
  -5 -12  -1  472.85   27.90
   5 -12   1  481.15   36.40
  -5  12  -1  534.65   29.50
   5  12   1  547.45   33.80
  -5  12  -1  556.14   34.20
  -5  12  -1  528.05   19.80
   5  12   1  532.85   28.40
   5  12   1  506.25   31.30
  -5  12  -1  536.05   30.60
   6 -12   1  279.77   21.00
   6 -12   1  328.67   29.30
  -6 -12  -1  330.17   42.90
   6 -12   1  355.56   31.00
  -6 -12  -1  306.27   16.80
   6 -12   1  309.27   29.40
  -6 -12  -1  282.87   21.00
   6 -12   1  288.37   24.30
  -6  12  -1  309.77   11.40
   6  12   1  300.67   20.90
  -6  12  -1  308.57   20.80
   6  12   1  294.87   24.20
  -6  12  -1  291.27   22.80
   6  12   1  295.37   25.50
   6  12   1  265.17   23.20
  -6  12  -1  294.17   25.10
   7 -12   1   20.20    7.60
   7 -12   1    5.10   10.60
  -7 -12  -1   16.10    3.50
  -7 -12  -1    2.00    5.90
   7 -12   1   35.20   10.50
   7 -12   1   11.70    6.90
   7 -12   1   17.00    9.30
  -7 -12  -1   13.80    6.80
   7 -12   1   37.10   11.70
   7  12   1   18.90    8.00
  -7  12  -1    1.60    9.20
   7  12   1   19.00    7.10
  -7  12  -1   12.50    5.30
   7  12   1   25.90   11.10
   8 -13  -1  -10.70    4.70
   8 -13  -1    5.00   10.10
   8 -13  -1   -0.90    6.00
  -8 -13   1   -9.70    6.40
   8  13  -1  -12.30    6.40
  -7 -13   1   18.20    9.40
   7 -13  -1   23.60    7.50
   7 -13  -1   22.10   11.20
   7 -13  -1   15.10    8.60
  -7 -13   1   32.30    9.20
   7 -13  -1   46.20   13.50
   7  13  -1   12.30    8.60
   7  13  -1   24.00    9.30
   7  13  -1   24.50    8.50
  -7  13   1   31.60    9.00
  -7  13   1   25.70    9.70
   7  13  -1   14.60    8.50
   6 -13  -1  241.68   27.60
   6 -13  -1  213.98   21.70
   6 -13  -1  195.38   17.10
  -6 -13   1  224.48   19.60
   6 -13  -1  238.38   24.50
  -6 -13   1  231.18   22.50
   6 -13  -1  249.88   26.70
  -6  13   1  249.88   20.80
   6  13  -1  281.47   24.10
   6  13  -1  227.18   19.90
   6  13  -1  237.98   22.10
  -6  13   1  222.68   18.50
   5 -13  -1  200.98   27.40
  -5 -13   1  200.28   11.00
   5 -13  -1  188.38   22.90
   5 -13  -1  190.28   17.40
  -5 -13   1  188.58   18.80
   5 -13  -1  156.38   20.10
   5 -13  -1  168.08   23.20
  -5 -13   1  191.18    8.90
  -5 -13   1  170.38   18.00
   5  13  -1  195.58   19.60
   5  13  -1  157.28   16.80
   5  13  -1  180.68   20.00
   5  13  -1  192.58   18.00
  -5  13   1  209.88   18.50
  -5  13   1  169.88   16.10
   5  13  -1  218.48   21.20
  -5  13   1  196.48   18.90
  -4 -13   1   23.10    9.40
   4 -13  -1   23.30   10.60
   4 -13  -1   21.10   12.40
   4 -13  -1   18.40    9.40
  -4 -13   1   27.30    5.50
  -4 -13   1   34.60    9.10
  -4 -13   1   22.60    9.00
  -4 -13   1   37.70    9.80
  -4 -13   1   35.30    5.70
  -4 -13   1   23.00    8.60
   4 -13  -1   38.60   12.80
   4 -13  -1   16.50    8.10
   4 -13  -1   15.30    7.70
  -4  13   1   23.40    6.00
  -4  13   1   42.70   13.00
  -4  13   1   34.40    9.10
   4  13  -1   31.70   11.10
   4  13  -1   32.40   10.00
   4  13  -1   25.30    8.40
  -4  13   1   32.40    9.00
   4  13  -1   28.80    9.90
  -4  13   1   29.70    4.50
   4  13  -1   33.90    9.10
  -4  13   1   15.90   11.60
  -3 -13   1   87.59   14.30
   3 -13  -1   99.39   22.70
   3 -13  -1   93.29   14.20
   3 -13  -1  106.29   20.80
  -3 -13   1   90.69   14.60
   3 -13  -1  104.39   18.60
  -3 -13   1   96.19   15.30
   3 -13  -1   83.69   13.70
   3 -13  -1   82.79   14.40
  -3 -13   1   89.69   16.80
  -3 -13   1   83.39   12.30
  -3  13   1  119.89   17.30
  -3  13   1  108.89    9.60
   3  13  -1   94.99   15.90
  -3  13   1   91.29   24.10
   3  13  -1   96.29   15.70
  -3  13   1  119.29   19.90
   3  13  -1   95.69   17.10
  -3  13   1   83.89   14.00
   3  13  -1  116.59   17.20
  -3  13   1   71.59   10.70
   3  13  -1   83.39   13.70
   2 -13  -1  387.06   20.90
   2 -13  -1  357.06   32.20
   2 -13  -1  377.36   26.20
   2 -13  -1  367.36   25.80
  -2 -13   1  381.66   31.50
   2 -13  -1  403.06   27.90
  -2 -13   1  361.36   25.30
  -2 -13   1  330.07   24.50
  -2 -13   1  357.16   26.20
  -2 -13   1  385.96   21.90
  -2 -13   1  410.86   24.50
  -2 -13   1  356.56   26.70
   2 -13  -1  406.86   33.00
   2 -13  -1  398.46   29.70
  -2  13   1  380.26   27.20
   2  13  -1  395.36   28.00
  -2  13   1  416.16   31.10
  -2  13   1  351.96   22.60
   2  13  -1  397.76   30.30
   2  13  -1  415.76   28.00
  -2  13   1  389.76   25.80
  -2  13   1  376.66   32.50
   2  13  -1  430.56   27.90
  -2  13   1  346.87   31.40
   2  13  -1  383.76   26.30
   2  13  -1  330.27   27.80
   2  13  -1  390.86   26.60
  -2  13   1  377.16   20.60
   1 -13  -1 1217.88   54.49
  -1 -13   1 1114.49   48.70
   1 -13  -1 1264.17   57.69
   1 -13  -1 1173.48   44.80
  -1 -13   1 1203.78   58.19
  -1 -13   1 1141.99   48.70
  -1 -13   1 1111.59   52.39
  -1 -13   1 1219.28   49.30
  -1 -13   1 1104.99   45.60
  -1 -13   1 1238.58   52.99
   1 -13  -1 1075.89   49.70
   1 -13  -1 1152.38   49.30
   1 -13  -1 1297.97   62.59
   1  13  -1 1158.18   54.99
  -1  13   1 1164.18   49.60
  -1  13   1 1229.78   53.09
   1  13  -1 1208.18   50.79
  -1  13   1 1180.08   56.89
   1  13  -1 1226.78   53.89
  -1  13   1 1091.29   51.79
  -1  13   1 1194.18   45.60
   1  13  -1 1119.49   54.89
   1  13  -1 1173.48   49.80
   1  13  -1 1150.88   52.29
  -1  13   1 1168.98   57.99
   0 -13   1  572.04   37.80
   0 -13  -1  502.85   28.00
   0 -13   1  552.54   30.50
   0 -13   1  524.15   29.00
   0 -13  -1  580.84   34.80
   0 -13   1  488.15   29.80
   0 -13   1  550.24   34.40
   0 -13  -1  588.14   39.30
   0 -13  -1  467.15   30.70
   0 -13  -1  516.15   30.40
   0 -13   1  537.35   32.60
   0  13  -1  537.35   35.40
   0  13   1  512.75   33.10
   0  13   1  536.65   31.10
   0  13   1  523.75   36.30
   0  13   1  525.55   33.10
   0  13   1  572.24   36.60
   0  13  -1  510.75   33.60
   0  13  -1  558.44   34.10
   0  13  -1  532.15   29.70
   0  13  -1  515.55   35.60
   0  13   1  570.14   29.70
   0  13  -1  485.05   30.40
  -1 -13  -1   17.30    7.70
   1 -13   1   20.50    8.10
   1 -13   1   10.50    8.30
  -1 -13  -1    6.70    6.70
  -1 -13  -1    8.90    4.40
  -1 -13  -1   18.20    8.30
  -1 -13  -1   -1.10    6.90
   1 -13   1   15.40    7.60
   1 -13   1    8.50    7.30
   1 -13   1   23.60    8.40
   1 -13   1    0.20    6.30
  -1 -13  -1    7.70    6.70
  -1  13  -1   18.50   10.60
  -1  13  -1    1.80    7.00
   1  13   1   23.70    8.80
  -1  13  -1   11.90    6.20
   1  13   1    9.40    7.00
  -1  13  -1   28.90   10.40
   1  13   1   24.30    8.70
   1  13   1    8.70    8.00
   1  13   1   11.50    6.30
  -1  13  -1   15.70   10.00
  -1  13  -1    9.90    6.00
   2 -13   1  251.37   25.50
   2 -13   1  282.17   24.00
   2 -13   1  270.97   26.90
  -2 -13  -1  265.17   22.60
   2 -13   1  251.87   22.30
  -2 -13  -1  256.67   16.40
  -2 -13  -1  239.98   20.40
   2 -13   1  307.17   23.60
   2 -13   1  281.27   31.60
  -2 -13  -1  308.37   24.90
  -2 -13  -1  244.58   20.60
  -2  13  -1  279.67   23.50
  -2  13  -1  236.68   24.90
  -2  13  -1  273.67   18.20
  -2  13  -1  244.38   25.70
   2  13   1  234.38   21.30
   2  13   1  271.17   23.40
   2  13   1  247.08   22.20
   2  13   1  263.57   20.30
   2  13   1  279.87   23.10
   2  13   1  232.48   40.50
  -2  13  -1  273.37   30.70
  -2  13  -1  256.87   21.30
  -3 -13  -1  444.96   28.50
  -3 -13  -1  490.95   30.20
   3 -13   1  445.86   31.10
  -3 -13  -1  540.35   36.30
   3 -13   1  501.55   36.40
   3 -13   1  468.25   30.60
   3 -13   1  498.05   35.70
   3 -13   1  501.85   38.20
  -3 -13  -1  454.25   28.70
  -3 -13  -1  437.06   29.00
   3 -13   1  455.95   28.90
   3  13   1  488.05   30.90
   3  13   1  436.76   29.50
   3  13   1  455.85   29.00
  -3  13  -1  522.75   31.50
   3  13   1  437.96   33.20
  -3  13  -1  562.24   33.20
  -3  13  -1  471.45   35.70
  -3  13  -1  487.15   29.90
  -3  13  -1  453.85   22.90
  -3  13  -1  487.55   36.30
  -4 -13  -1  335.17   18.80
   4 -13   1  303.17   25.30
   4 -13   1  329.77   29.60
   4 -13   1  347.07   30.70
   4 -13   1  324.97   30.50
  -4 -13  -1  353.46   25.60
   4 -13   1  343.67   24.40
  -4  13  -1  336.87   17.10
  -4  13  -1  360.16   25.80
  -4  13  -1  348.87   26.90
   4  13   1  363.36   26.30
   4  13   1  363.86   26.70
  -4  13  -1  334.67   24.30
   5 -13   1   13.40    9.80
   5 -13   1   35.00   12.20
  -5 -13  -1   19.60   10.20
  -5 -13  -1   14.50    7.80
  -5 -13  -1   27.30    6.00
   5 -13   1   26.60   11.00
   5 -13   1    9.40    7.20
   5 -13   1   27.20   12.40
   5  13   1   13.60    9.60
   5  13   1   21.60    6.80
   5  13   1   28.70   10.20
  -5  13  -1   23.10    8.70
  -5  13  -1   29.30    4.90
  -5  13  -1   27.00    8.40
   5  13   1   25.80    8.90
  -5  13  -1   18.60    8.60
  -6 -13  -1   30.20    6.40
  -6 -13  -1   30.10    9.60
   6 -13   1   23.70    8.60
   6 -13   1   42.00   13.00
   6 -13   1   26.50   13.10
   6 -13   1   42.30   13.30
   6 -13   1   27.40   10.70
  -6 -13  -1    7.20    8.10
   6  13   1   16.10   10.00
  -6  13  -1   26.00    8.30
   6  13   1   52.09   13.00
   6  13   1   48.50   11.50
  -6  13  -1   29.60    9.00
   6  13   1   60.09   11.40
  -6  13  -1   32.20    3.60
  -6  13  -1   40.80   11.90
   7 -13   1  168.68   24.40
   7 -13   1  157.78   23.60
  -7 -13  -1  167.08    9.50
  -7 -13  -1  164.88   17.30
   7 -13   1  175.98   23.50
   7 -13   1  152.88   15.90
  -7 -13  -1  129.89   14.80
   7  13   1  137.09   18.30
  -7  13  -1  175.88   15.10
   7  13   1  156.48   17.10
  -7  13  -1  140.49   18.50
   7  13   1  203.88   21.40
  -7 -14   1  100.09   13.40
   7 -14  -1  146.59   22.60
  -7 -14   1  156.88   19.60
   7 -14  -1  104.89   15.40
   7 -14  -1   90.79   14.80
   7 -14  -1  132.09   22.50
   7 -14  -1  113.39   18.90
   7  14  -1   85.69   13.10
  -7  14   1   96.59   14.60
  -7  14   1  156.28   17.00
   7  14  -1  124.79   19.50
   7  14  -1  122.69   16.90
   7  14  -1  113.89   16.90
  -6 -14   1    2.80    7.10
   6 -14  -1   12.10    8.60
   6 -14  -1   16.20    8.10
   6 -14  -1   17.00    7.30
   6 -14  -1   24.30   11.20
   6 -14  -1   16.20    8.60
  -6  14   1    5.00    5.70
   6  14  -1   23.00    7.90
   6  14  -1   17.30    9.30
   6  14  -1   21.60    9.20
  -6  14   1    4.60    6.50
   6  14  -1   14.90    8.80
   5 -14  -1   66.89   14.00
  -5 -14   1   80.49   14.40
   5 -14  -1   66.39   11.40
   5 -14  -1  101.79   19.50
  -5 -14   1   75.29    6.30
   5 -14  -1   73.89   15.20
   5 -14  -1   84.49   17.20
  -5 -14   1   68.49    6.00
  -5 -14   1   51.09   12.20
   5  14  -1   87.79   13.10
   5  14  -1   88.39   15.40
   5  14  -1   97.49   16.20
  -5  14   1   82.39   13.30
  -5  14   1   64.39   10.60
  -5  14   1   64.49   12.50
   4 -14  -1  560.84   39.00
   4 -14  -1  494.15   30.00
   4 -14  -1  613.04   38.50
   4 -14  -1  546.05   32.40
   4 -14  -1  635.44   43.70
  -4 -14   1  571.34   32.60
  -4 -14   1  590.84   30.50
  -4 -14   1  557.94   32.50
  -4 -14   1  520.35   22.40
  -4 -14   1  531.35   22.60
  -4  14   1  591.14   35.20
  -4  14   1  504.45   51.19
   4  14  -1  606.04   32.70
  -4  14   1  514.15   26.80
   4  14  -1  593.64   34.20
   4  14  -1  518.55   33.30
  -4  14   1  512.55   31.30
  -4  14   1  529.55   20.40
   4  14  -1  601.24   35.10
  -3 -14   1  513.65   36.10
  -3 -14   1  498.45   29.30
   3 -14  -1  461.05   30.80
  -3 -14   1  496.95   30.80
   3 -14  -1  516.65   34.90
  -3 -14   1  495.45   27.50
   3 -14  -1  529.75   37.50
   3 -14  -1  496.55   29.60
  -3 -14   1  501.45   30.90
  -3 -14   1  498.75   31.20
   3 -14  -1  505.85   39.60
  -3 -14   1  494.95   23.40
   3 -14  -1  535.45   34.80
  -3  14   1  456.05   33.40
   3  14  -1  502.15   41.00
   3  14  -1  554.54   33.00
  -3  14   1  477.05   29.60
  -3  14   1  515.45   26.40
   3  14  -1  509.15   34.00
   3  14  -1  481.95   30.50
  -3  14   1  469.65   22.00
  -3  14   1  470.95   36.30
   3  14  -1  448.16   32.70
   3  14  -1  515.25   31.90
  -3  14   1  521.15   37.20
  -2 -14   1  165.38   18.40
   2 -14  -1  167.48   19.70
  -2 -14   1  194.58   17.20
   2 -14  -1  194.18   23.90
  -2 -14   1  158.98   18.50
  -2 -14   1  206.98   23.40
   2 -14  -1  156.38   20.80
   2 -14  -1  250.27   26.00
  -2 -14   1  221.08   18.80
  -2 -14   1  205.88   20.60
  -2 -14   1  209.28   16.40
   2 -14  -1  197.88   14.90
   2 -14  -1  166.78   17.30
   2 -14  -1  173.18   23.60
   2  14  -1  200.68   22.70
   2  14  -1  191.68   19.30
  -2  14   1  203.48   21.70
  -2  14   1  182.18   22.30
   2  14  -1  174.28   20.10
   2  14  -1  238.68   21.30
   2  14  -1  252.67   21.00
  -2  14   1  180.28   14.50
   2  14  -1  219.98   20.10
  -2  14   1  194.18   23.90
  -2  14   1  199.08   18.30
   2  14  -1  195.38   18.70
  -2  14   1  229.08   17.60
  -1 -14   1   12.80    9.30
  -1 -14   1    4.20    7.20
   1 -14  -1   24.60    9.50
  -1 -14   1    6.80    5.50
  -1 -14   1    4.20    4.60
   1 -14  -1   -3.70    7.70
   1 -14  -1   -2.20    3.70
   1 -14  -1    6.30    9.60
  -1 -14   1    3.40    8.00
  -1 -14   1    8.60    6.30
   1 -14  -1    5.80    5.90
   1  14  -1    9.70    8.40
  -1  14   1    4.30    8.80
  -1  14   1    5.50    5.10
  -1  14   1   17.70    8.90
  -1  14   1   -9.70    5.70
   1  14  -1    7.30    7.00
   1  14  -1    2.80    7.10
   1  14  -1   16.30    8.80
  -1  14   1   10.10    6.60
   1  14  -1    9.70   10.00
   1  14  -1   15.70    8.10
   0 -14   1  377.96   26.00
   0 -14  -1  435.86   26.80
   0 -14  -1  428.66   30.00
   0 -14   1  393.76   24.70
   0 -14   1  410.36   32.70
   0 -14   1  391.16   29.00
   0 -14   1  432.16   31.30
   0 -14  -1  427.86   32.20
   0 -14  -1  401.36   24.30
   0 -14   1  363.36   24.50
   0  14   1  411.06   27.10
   0  14  -1  430.46   29.10
   0  14  -1  382.26   28.60
   0  14  -1  347.97   31.10
   0  14   1  368.86   29.50
   0  14   1  405.36   29.80
   0  14  -1  423.46   34.40
   0  14  -1  347.67   29.60
   0  14   1  343.97   30.90
   0  14   1  408.66   25.20
   0  14  -1  416.96   27.90
  -1 -14  -1 1023.40   38.60
   1 -14   1 1065.09   49.40
  -1 -14  -1  954.10   47.10
  -1 -14  -1 1002.90   49.10
   1 -14   1 1029.20   46.10
   1 -14   1 1043.90   55.29
  -1 -14  -1 1114.39   56.19
   1 -14   1 1067.29   52.29
  -1 -14  -1 1038.60   45.50
   1 -14   1 1006.90   46.30
  -1 -14  -1 1027.40   46.10
   1  14   1 1029.80   45.70
   1  14   1 1055.39   43.80
  -1  14  -1 1033.00   42.90
  -1  14  -1 1091.29   81.49
   1  14   1  979.60   50.19
  -1  14  -1 1072.59   47.90
   1  14   1 1018.60   48.50
   1  14   1  958.40   51.39
  -1  14  -1 1031.90   52.49
  -1  14  -1 1045.50   56.39
   1  14   1 1057.49   49.99
   2 -14   1  692.83   41.80
  -2 -14  -1  652.33   37.40
  -2 -14  -1  614.04   33.90
   2 -14   1  655.53   36.00
  -2 -14  -1  591.94   33.70
   2 -14   1  578.34   47.50
  -2 -14  -1  640.34   41.00
  -2 -14  -1  637.94   27.50
   2 -14   1  696.53   43.70
   2 -14   1  640.04   35.40
  -2 -14  -1  612.14   35.00
   2 -14   1  610.54   35.40
  -2  14  -1  625.54   35.20
  -2  14  -1  619.04   37.00
   2  14   1  637.94   37.70
  -2  14  -1  628.54   35.30
  -2  14  -1  641.44   40.60
   2  14   1  632.94   33.40
   2  14   1  616.64   42.20
  -2  14  -1  611.74   40.30
  -2  14  -1  642.14   30.10
   2  14   1  615.94   35.40
   2  14   1  624.74   34.80
   2  14   1  607.94   39.70
  -3 -14  -1   14.40    8.10
  -3 -14  -1   18.40    8.50
   3 -14   1   15.90    7.90
   3 -14   1    5.30    8.30
  -3 -14  -1   19.70    8.50
   3 -14   1    5.70    8.10
   3 -14   1   10.60    7.90
   3 -14   1   23.70   11.70
  -3 -14  -1    7.00    7.00
   3 -14   1   13.70    8.90
  -3 -14  -1   10.20    9.10
   3  14   1    0.40    9.20
  -3  14  -1   19.10    6.30
  -3  14  -1   16.90    7.00
  -3  14  -1   27.50    9.10
  -3  14  -1    3.10    9.00
   3  14   1   16.20    8.30
   3  14   1    1.30    6.80
   3  14   1    6.50    8.10
   3  14   1   -2.40    6.60
  -3  14  -1   15.10    7.80
   4 -14   1  175.38   24.40
   4 -14   1  213.38   25.10
   4 -14   1  229.88   20.80
   4 -14   1  241.78   25.50
  -4 -14  -1  214.88   15.00
  -4 -14  -1  220.78   20.20
   4 -14   1  187.88   20.70
   4  14   1  211.48   21.30
   4  14   1  217.28   20.70
  -4  14  -1  212.58   21.30
  -4  14  -1  237.48   20.80
   4  14   1  210.18   20.70
  -4  14  -1  200.68   18.90
  -4  14  -1  197.38   13.00
  -5 -14  -1  292.37   22.70
  -5 -14  -1  323.37   25.20
   5 -14   1  356.16   31.40
   5 -14   1  366.66   31.20
  -5 -14  -1  329.97   17.60
   5 -14   1  314.17   30.50
   5 -14   1  359.36   25.10
   5 -14   1  280.67   24.40
  -5  14  -1  373.36   31.80
   5  14   1  337.47   26.20
   5  14   1  278.57   25.00
  -5  14  -1  314.17   14.40
  -5  14  -1  278.87   22.90
   5  14   1  288.17   20.10
  -5  14  -1  340.57   24.10
   5  14   1  314.17   25.50
   6 -14   1  273.77   27.50
   6 -14   1  266.77   27.60
   6 -14   1  161.18   23.10
  -6 -14  -1  228.38   13.90
   6 -14   1  270.47   28.30
  -6 -14  -1  216.98   19.00
  -6 -14  -1  272.17   22.00
  -6  14  -1  276.57   20.40
  -6  14  -1  231.08    8.30
   6  14   1  240.28   18.60
  -6  14  -1  192.58   20.00
  -6  14  -1  271.97   23.40
   6  14   1  255.07   22.30
   6  14   1  271.97   24.00
   7 -14   1   -6.40    6.90
   7 -14   1   23.40   11.40
   7 -14   1    7.50   10.10
  -7 -14  -1    8.60    2.80
  -7 -14  -1   11.70    7.90
   7 -14   1   21.60   10.80
  -7 -14  -1   19.50    7.40
  -7  14  -1   10.20    6.20
   7  14   1   11.50    7.00
   7  14   1    5.90    6.70
   7  14   1   19.70    9.50
  -7  14  -1    8.00    9.70
   7 -15  -1   27.70   11.50
   7 -15  -1   24.60    9.40
  -7 -15   1   37.20    9.00
   7 -15  -1   40.40   10.30
   7 -15  -1   44.80   14.10
   7 -15  -1   33.50   11.10
  -7  15   1   42.30    9.70
   7  15  -1   37.80   11.10
  -7  15   1   23.10    9.30
   7  15  -1   45.00   11.20
   7  15  -1   28.00    8.30
   6 -15  -1   45.10   11.60
   6 -15  -1   14.50    8.70
   6 -15  -1   54.69   14.60
   6 -15  -1   37.70   12.50
   6 -15  -1   40.70   10.00
  -6 -15   1   31.60   13.10
   6  15  -1   30.50    9.10
  -6  15   1   35.80    9.60
  -6  15   1   35.10    8.60
   6  15  -1   19.80   10.30
   6  15  -1   31.30   11.00
   5 -15  -1  101.59   20.50
  -5 -15   1  128.19   17.50
   5 -15  -1  142.99   22.40
  -5 -15   1  141.79    8.70
  -5 -15   1  119.29   16.40
   5 -15  -1  103.99   19.20
  -5 -15   1  128.39    8.40
   5 -15  -1   95.09   14.50
  -5  15   1  136.69   14.40
   5  15  -1  157.08   18.70
   5  15  -1  119.29   17.30
   5  15  -1  124.99   17.90
   5  15  -1  125.69   14.70
  -5  15   1  131.89   17.00
  -5  15   1  144.49   16.20
  -4 -15   1   34.00    6.10
   4 -15  -1   31.00   11.60
  -4 -15   1   28.60   10.30
   4 -15  -1   32.20    9.50
   4 -15  -1   29.90   10.40
   4 -15  -1   31.00    8.30
  -4 -15   1   42.50    9.00
  -4 -15   1   22.60    7.80
   4 -15  -1   21.70   10.40
  -4 -15   1   39.70   10.90
   4  15  -1   25.60   10.10
   4  15  -1   32.40   10.00
  -4  15   1   34.50    5.30
  -4  15   1   23.80    8.70
  -4  15   1   42.40   10.30
   4  15  -1   52.29   11.30
  -4  15   1   31.90    7.10
   4  15  -1   38.50   11.40
  -3 -15   1   -2.20    8.40
   3 -15  -1    3.00    8.20
   3 -15  -1    1.30    6.60
  -3 -15   1  -10.50    4.30
  -3 -15   1  -14.60    6.10
   3 -15  -1   -1.60    5.90
  -3 -15   1    5.70    6.90
   3 -15  -1   -5.40    6.60
   3 -15  -1   -2.90    5.20
  -3 -15   1   -0.50    3.90
  -3  15   1   -6.80    3.70
   3  15  -1    2.60    7.00
   3  15  -1   -1.60    5.70
   3  15  -1   -5.00    8.40
   3  15  -1    7.50    6.30
  -3  15   1  -10.50    7.40
  -3  15   1   -1.60    2.80
  -3  15   1   -0.20    5.50
  -3  15   1    3.30    6.50
  -2 -15   1   50.99   11.40
  -2 -15   1   65.79   14.90
   2 -15  -1   50.19   10.10
  -2 -15   1   41.40   11.10
   2 -15  -1   67.59   10.20
  -2 -15   1   49.60   11.60
  -2 -15   1   65.79   10.30
  -2 -15   1   69.39   11.30
   2 -15  -1   73.39   13.90
   2 -15  -1   45.80   13.90
   2 -15  -1   46.80   14.80
   2 -15  -1   50.89   14.00
   2 -15  -1   60.39   13.20
  -2 -15   1   53.49   11.90
  -2  15   1   78.99   12.40
  -2  15   1   67.19   14.90
   2  15  -1   62.99   12.80
  -2  15   1   73.79   14.20
  -2  15   1   54.89   14.50
  -2  15   1   61.69   11.20
   2  15  -1   69.69   13.00
  -2  15   1   89.79   11.20
   2  15  -1   57.49   12.90
   2  15  -1   59.59   14.10
   2  15  -1   49.00   11.40
   2  15  -1   71.69   13.60
  -2  15   1   63.89   13.40
   2  15  -1   45.40   13.60
  -1 -15   1  280.47   20.90
  -1 -15   1  327.77   29.90
   1 -15  -1  320.07   24.10
  -1 -15   1  282.97   24.10
  -1 -15   1  306.87   22.10
   1 -15  -1  320.37   24.00
  -1 -15   1  289.37   22.50
   1 -15  -1  363.36   28.00
   1 -15  -1  320.17   20.70
   1 -15  -1  324.17   25.70
  -1 -15   1  321.87   26.80
   1 -15  -1  287.87   29.00
   1  15  -1  319.57   24.30
   1  15  -1  277.27   27.30
  -1  15   1  289.77   20.30
   1  15  -1  260.27   23.30
  -1  15   1  321.57   23.60
  -1  15   1  290.27   25.30
   1  15  -1  279.27   28.60
  -1  15   1  267.97   28.20
  -1  15   1  322.07   25.60
   1  15  -1  278.67   25.90
   0 -15   1  220.58   19.50
   0 -15  -1  258.77   27.10
   0 -15   1  227.38   18.90
   0 -15   1  233.18   26.10
   0 -15  -1  217.08   20.40
   0 -15  -1  194.38   20.10
   0 -15  -1  202.68   21.00
   0 -15   1  185.18   18.60
   0 -15  -1  198.18   17.30
   0 -15   1  184.18   23.40
   0 -15   1  211.28   21.20
   0  15  -1  197.18   22.40
   0  15   1  223.98   19.00
   0  15   1  185.38   22.00
   0  15  -1  201.18   17.70
   0  15  -1  224.98   23.60
   0  15  -1  247.98   26.40
   0  15   1  223.68   21.40
   0  15   1  216.78   20.20
   0  15   1  191.88   23.40
   0  15  -1  205.48   21.90
   0  15   1  228.98   21.80
   0  15  -1  205.48   27.10
  -1 -15  -1   19.20   10.60
   1 -15   1   25.10   11.70
   1 -15   1    2.80    8.00
  -1 -15  -1   10.60    4.90
   1 -15   1   17.60    8.00
   1 -15   1   -7.80    7.80
  -1 -15  -1   18.70    8.30
   1 -15   1   12.60    9.00
  -1 -15  -1   10.00    7.80
   1 -15   1   15.50    8.00
  -1 -15  -1   18.50    8.80
   1  15   1   22.50    7.90
   1  15   1   20.10    8.20
   1  15   1   15.60    6.20
  -1  15  -1   13.50    7.30
  -1  15  -1   10.00    9.80
   1  15   1   22.10    8.90
  -1  15  -1   13.50    8.90
  -1  15  -1   14.70    7.70
  -1  15  -1   16.50    7.40
  -1  15  -1   13.70   10.80
   1  15   1   -8.80    8.40
   2 -15   1   14.60    7.50
  -2 -15  -1   31.80    9.50
   2 -15   1   15.10    8.30
  -2 -15  -1   34.10   12.80
  -2 -15  -1   33.70   10.60
   2 -15   1   35.20   10.00
   2 -15   1   29.60   11.70
  -2 -15  -1   37.20   10.70
  -2 -15  -1   32.00    6.30
   2 -15   1   21.90    9.50
  -2 -15  -1   24.00    8.20
   2 -15   1   17.00   10.80
  -2  15  -1   28.40   10.80
   2  15   1   32.20   10.10
   2  15   1    3.40    8.50
   2  15   1   22.50    8.10
   2  15   1   27.90    8.90
  -2  15  -1   21.50   10.70
  -2  15  -1   16.00    8.80
  -2  15  -1   24.40   12.00
   2  15   1   23.30   10.70
  -2  15  -1   36.20   10.40
  -2  15  -1   33.40    8.40
   2  15   1   32.00   10.10
   3 -15   1  259.27   22.00
   3 -15   1  242.48   22.30
   3 -15   1  249.78   26.80
   3 -15   1  270.77   28.40
  -3 -15  -1  217.08   21.40
  -3 -15  -1  264.77   27.50
   3 -15   1  337.57   30.60
  -3 -15  -1  249.08   22.00
  -3  15  -1  286.37   24.70
  -3  15  -1  221.88   32.00
  -3  15  -1  253.77   22.20
   3  15   1  288.47   23.60
  -3  15  -1  267.17   17.00
   3  15   1  239.38   22.60
   3  15   1  334.47   25.00
  -3  15  -1  212.18   20.20
   3  15   1  277.27   25.30
   4 -15   1  138.79   21.40
  -4 -15  -1  137.79   19.10
  -4 -15  -1  154.18   13.00
   4 -15   1  176.98   19.40
   4 -15   1  144.09   21.90
   4 -15   1  160.78   23.40
   4 -15   1  119.59   17.70
  -4 -15  -1  138.49   18.30
  -4  15  -1  174.28   18.90
  -4  15  -1  150.88   11.30
   4  15   1  156.88   19.70
   4  15   1  155.28   17.70
  -4  15  -1  149.09   16.60
  -4  15  -1  120.99   21.50
   4  15   1  171.08   19.20
  -5 -15  -1   26.60    6.10
   5 -15   1   22.40   11.10
  -5 -15  -1   32.50   11.00
   5 -15   1   19.00   11.40
   5 -15   1   19.60    9.50
   5 -15   1   29.90   10.90
   5 -15   1   23.30   12.50
   5  15   1   12.70    7.60
   5  15   1   26.90   11.00
  -5  15  -1   25.20    4.70
  -5  15  -1   17.60    8.20
  -5  15  -1   24.30   10.10
  -5  15  -1   20.30    8.40
   6 -15   1   14.70    8.80
  -6 -15  -1   26.00    5.70
  -6 -15  -1   34.10   10.40
   6 -15   1    9.70    9.60
   6 -15   1   18.80   11.90
   6 -15   1   26.00   11.90
  -6  15  -1   20.50    8.10
   6  15   1   22.30    9.40
   6  15   1   25.90    9.10
  -6  15  -1   19.20    8.60
   6  15   1   22.20    7.00
   7 -15   1  112.09   20.50
   7 -15   1   94.49   17.90
  -7 -15  -1  108.79   14.90
   7 -15   1   92.99   18.30
   7 -15   1   53.19   11.80
  -7  15  -1   57.79   13.20
   7  15   1  108.19   16.00
  -7  15  -1   79.89   11.60
   7  15   1   77.99   14.30
   7  15   1   86.19   12.40
   6 -16  -1   53.29   13.90
   6 -16  -1    8.20   10.00
   6 -16  -1   41.70   10.40
   6 -16  -1   26.30   12.30
  -6 -16   1   15.30    9.00
  -6  16   1   23.00    7.80
   6  16  -1    8.10    7.70
   6  16  -1   26.50    9.40
  -6  16   1   26.60    9.00
   5 -16  -1   52.59   13.50
   5 -16  -1   32.50   11.70
  -5 -16   1   40.60   10.50
  -5 -16   1   27.30    4.90
   5 -16  -1   43.90   11.60
  -5 -16   1   35.70    5.30
   5 -16  -1   30.40   13.20
   5  16  -1   38.80   12.00
   5  16  -1   45.20    9.90
  -5  16   1   30.60    8.70
  -5  16   1   30.90    9.00
   5  16  -1   16.10   10.30
   5  16  -1   42.70   11.70
  -5  16   1   32.20    9.90
   4 -16  -1  472.05   37.40
   4 -16  -1  412.86   34.00
  -4 -16   1  436.26   25.30
   4 -16  -1  393.66   28.10
  -4 -16   1  386.36   19.40
   4 -16  -1  465.65   33.80
  -4 -16   1  406.06   29.50
   4  16  -1  462.85   30.50
  -4  16   1  407.36   27.80
  -4  16   1  431.16   23.50
  -4  16   1  412.66   27.30
  -4  16   1  429.06   18.30
   4  16  -1  424.76   28.90
   4  16  -1  417.56   27.40
   4  16  -1  376.26   28.20
   3 -16  -1  775.62   46.40
   3 -16  -1  810.32   49.00
   3 -16  -1  684.73   43.30
   3 -16  -1  743.03   42.90
  -3 -16   1  804.62   46.10
  -3 -16   1  745.03   34.70
  -3 -16   1  728.53   31.30
   3  16  -1  733.73   39.60
  -3  16   1  737.03   29.80
  -3  16   1  699.33   33.00
   3  16  -1  724.53   38.90
   3  16  -1  668.93   39.50
  -3  16   1  784.82   40.10
  -3  16   1  724.63   37.60
   3  16  -1  803.32   40.40
  -2 -16   1  335.77   29.90
   2 -16  -1  332.47   32.40
   2 -16  -1  241.28   17.40
  -2 -16   1  286.27   30.60
  -2 -16   1  235.98   23.90
   2 -16  -1  329.37   28.40
  -2 -16   1  299.27   20.60
   2 -16  -1  256.27   29.10
  -2 -16   1  265.87   18.80
   2 -16  -1  295.07   25.00
   2  16  -1  224.98   23.20
  -2  16   1  256.67   19.40
  -2  16   1  314.17   24.00
   2  16  -1  277.37   23.60
   2  16  -1  271.67   23.80
  -2  16   1  233.78   25.90
   2  16  -1  277.17   23.70
  -2  16   1  313.87   19.60
  -2  16   1  303.47   25.30
  -1 -16   1   66.69   15.90
   1 -16  -1   52.89   11.40
   1 -16  -1   65.39   12.20
  -1 -16   1   52.89   12.30
  -1 -16   1   57.59   10.80
  -1 -16   1   71.09   12.40
   1 -16  -1   49.20    9.10
   1 -16  -1   60.19   14.80
   1 -16  -1   66.19   13.80
  -1 -16   1   87.89   12.90
   1 -16  -1   51.09   14.60
  -1 -16   1   56.19   11.20
   1  16  -1   45.70   13.30
  -1  16   1   67.59   14.10
   1  16  -1   49.60   11.60
  -1  16   1   74.49   13.80
  -1  16   1   73.29   23.00
  -1  16   1   59.69   10.20
   1  16  -1   49.70   13.40
  -1  16   1   57.79   14.30
   1  16  -1   62.09   13.20
   1  16  -1   63.79   12.60
   1  16  -1   47.80   13.60
   0 -16   1  585.64   34.10
   0 -16  -1  640.24   34.90
   0 -16  -1  678.73   38.50
   0 -16   1  688.63   43.40
   0 -16   1  593.24   32.30
   0 -16   1  695.63   40.40
   0 -16  -1  648.44   32.70
   0 -16   1  600.74   33.70
   0 -16  -1  640.54   42.50
   0  16   1  598.34   37.00
   0  16  -1  706.73   34.90
   0  16   1  640.24   37.50
   0  16  -1  622.34   35.50
   0  16  -1  585.64   38.90
   0  16   1  690.83   34.20
   0  16  -1  607.64   41.00
   0  16   1  646.24   36.10
   0  16   1  642.54   40.70
   0  16  -1  627.64   37.10
   0  16  -1  627.84   38.00
   0  16   1  639.94   47.30
   1 -16   1  534.65   36.20
  -1 -16  -1  474.45   29.00
  -1 -16  -1  435.66   28.60
   1 -16   1  517.15   31.50
   1 -16   1  516.55   37.50
  -1 -16  -1  546.45   38.70
  -1 -16  -1  506.35   33.80
  -1 -16  -1  495.35   24.20
   1 -16   1  472.95   30.00
   1 -16   1  527.95   38.20
   1  16   1  545.15   33.80
  -1  16  -1  465.15   36.90
  -1  16  -1  511.85   34.20
   1  16   1  513.85   30.30
  -1  16  -1  517.45   33.50
   1  16   1  451.35   34.30
   1  16   1  525.85   33.80
  -1  16  -1  503.35   27.80
  -1  16  -1  446.06   33.90
  -1  16  -1  541.95   32.30
   1  16   1  514.45   28.40
  -2 -16  -1  232.08   25.70
   2 -16   1  184.68   19.30
   2 -16   1  236.08   26.90
   2 -16   1  222.98   23.40
  -2 -16  -1  218.98   14.90
   2 -16   1  181.88   25.40
  -2 -16  -1  223.28   21.90
  -2  16  -1  193.18   21.00
  -2  16  -1  221.08   17.30
   2  16   1  236.28   21.30
   2  16   1  219.58   20.90
  -2  16  -1  205.78   20.20
   2  16   1  227.38   21.80
  -2  16  -1  233.38   21.50
  -2  16  -1  216.88   40.10
   2  16   1  183.08   21.70
   2  16   1  205.68   18.60
   3 -16   1    1.40    8.00
   3 -16   1   -3.10    7.70
  -3 -16  -1    3.40    5.40
   3 -16   1    0.50    5.80
   3 -16   1  -10.10    6.30
  -3 -16  -1   -1.20    6.80
  -3  16  -1    3.60    5.90
  -3  16  -1   -8.40    5.90
   3  16   1   -1.60    6.20
   3  16   1   -2.00    4.50
  -3  16  -1   -0.30    3.30
  -3  16  -1   -0.70    6.50
  -4 -16  -1   47.40    7.80
   4 -16   1   39.70   14.10
  -4 -16  -1   46.30   11.40
   4 -16   1   61.59   15.60
   4 -16   1   51.29   14.50
   4 -16   1   82.59   16.70
  -4  16  -1   42.20    7.10
  -4  16  -1   42.70   11.30
  -4  16  -1   46.20   10.60
  -4  16  -1   29.50    9.40
   4  16   1   74.79   13.20
   4  16   1   64.49   13.00
   5 -16   1  297.47   29.40
  -5 -16  -1  248.48   15.30
   5 -16   1  307.87   28.60
   5 -16   1  321.67   30.10
  -5 -16  -1  279.47   23.90
  -5  16  -1  313.87   23.70
   5  16   1  295.17   24.20
  -5  16  -1  254.17   22.90
   5  16   1  251.27   22.80
  -5  16  -1  254.57   21.10
  -5  16  -1  249.38   12.90
   6 -16   1  155.18   23.90
   6 -16   1  130.59   21.40
   6 -16   1  185.18   24.30
  -6 -16  -1  159.28   11.60
  -6 -16  -1  183.48   20.20
   6  16   1  153.08   20.60
  -6  16  -1  156.58   17.50
  -6  16  -1  189.08   18.40
   6  16   1  177.48   19.20
   6 -17  -1   55.69   14.40
   6 -17  -1   43.10   13.00
  -6 -17   1   65.69   13.80
   6 -17  -1   43.40   13.30
  -6  17   1   51.49   12.00
   6  17  -1   42.60   11.20
   6  17  -1   76.89   14.00
   5 -17  -1   30.50   12.30
   5 -17  -1   38.70   13.40
  -5 -17   1   34.70   10.60
  -5 -17   1   34.20    5.30
   5 -17  -1   28.00   11.90
   5 -17  -1   30.40   11.50
  -5 -17   1   32.50    5.60
  -5  17   1   28.30   10.10
   5  17  -1   50.69   12.40
   5  17  -1   54.89   12.20
  -5  17   1   21.40    7.20
  -5  17   1   32.70    8.80
   4 -17  -1   29.80    9.40
  -4 -17   1   13.30    6.20
  -4 -17   1   20.50    5.60
  -4 -17   1   16.90    8.70
   4 -17  -1   19.40   11.80
   4 -17  -1   22.80   10.90
   4 -17  -1   11.60    6.90
  -4  17   1   22.40   10.70
  -4  17   1   14.10    6.40
   4  17  -1   17.20    9.10
  -4  17   1   15.10    4.40
  -4  17   1   25.10    8.60
   4  17  -1   24.00    8.10
   4  17  -1   24.60    9.40
  -3 -17   1    5.70    8.70
   3 -17  -1    8.90    8.00
  -3 -17   1    1.10    4.70
   3 -17  -1   10.40   10.50
   3 -17  -1   15.90    8.20
   3 -17  -1    1.40    9.80
  -3 -17   1    8.20    7.80
   3  17  -1   10.60    7.20
  -3  17   1   11.50    4.80
   3  17  -1   14.40    8.20
   3  17  -1   10.70    6.60
  -3  17   1   15.60    7.70
   3  17  -1   20.70   10.00
  -3  17   1   26.40   14.90
  -3  17   1   16.50    6.10
   2 -17  -1   51.19   14.60
   2 -17  -1   40.70   12.80
  -2 -17   1   35.20   11.20
  -2 -17   1   30.50    8.10
  -2 -17   1   38.70    8.20
   2 -17  -1   31.80   11.10
   2 -17  -1   30.30   10.10
   2 -17  -1   27.50    7.40
  -2 -17   1   37.60   12.50
  -2  17   1   25.70    6.80
   2  17  -1   41.40   11.80
   2  17  -1   44.00   11.80
  -2  17   1   28.10    7.80
  -2  17   1   41.00   10.60
  -2  17   1   32.70   10.20
   2  17  -1   43.80   10.10
   2  17  -1   43.30   11.40
   1 -17  -1   24.60    8.80
   1 -17  -1   47.30   15.10
   1 -17  -1   23.10    7.10
  -1 -17   1   25.30   10.20
   1 -17  -1   32.80    9.50
   1 -17  -1   35.90   11.40
  -1 -17   1   15.10    7.90
  -1 -17   1   34.90    9.10
  -1 -17   1   24.70    9.80
  -1 -17   1   28.00    8.40
   1  17  -1   41.10    9.40
  -1  17   1   38.70   10.70
   1  17  -1   36.70   12.80
   1  17  -1   25.60    9.60
  -1  17   1   40.10   10.80
   1  17  -1   26.50    9.10
  -1  17   1   30.40   11.10
  -1  17   1   25.60    7.50
   0 -17   1   43.00   11.90
   0 -17   1   32.70    9.40
   0 -17  -1   43.50   10.80
   0 -17  -1   31.00   10.00
   0 -17   1   39.90    9.40
   0 -17  -1   31.70    8.90
   0 -17   1   51.89   15.70
   0 -17  -1   32.10   12.20
   0  17   1   40.90   10.10
   0  17  -1   39.10   11.70
   0  17  -1   45.50    9.80
   0  17  -1   40.60   11.00
   0  17   1   40.70   12.60
   0  17   1   53.09   13.30
   0  17   1   60.99   11.40
  -1 -17  -1    8.60    7.90
   1 -17   1    9.90    7.80
   1 -17   1   12.50    9.60
  -1 -17  -1    3.80    3.40
   1 -17   1  -14.10    6.00
  -1 -17  -1   -1.50    8.50
  -1 -17  -1   -0.90    5.90
   1 -17   1    3.00    8.70
   1  17   1    5.10    6.30
   1  17   1  -18.20    8.00
   1  17   1    0.40    4.50
   1  17   1   10.30    7.80
  -1  17  -1    9.50    7.70
  -1  17  -1   -4.60    4.00
  -1  17  -1    6.90    8.00
  -2 -17  -1   33.10    6.90
  -2 -17  -1   43.80   13.10
  -2 -17  -1   36.30   10.40
   2 -17   1   38.90   12.60
   2 -17   1   52.79   14.90
   2 -17   1   54.99   14.80
  -2  17  -1   48.80   11.00
   2  17   1   27.70    9.70
  -2  17  -1   43.90   12.80
   2  17   1   57.99   12.70
   2  17   1   34.30   10.90
  -2  17  -1   39.60    9.80
  -2  17  -1   37.10    7.80
  -3 -17  -1   22.10    9.00
   3 -17   1   32.70   12.50
   3 -17   1   39.30   11.90
  -3 -17  -1   12.60   10.70
   3 -17   1   25.30   11.00
  -3  17  -1   34.10   10.30
  -3  17  -1   22.30    8.10
   3  17   1   31.40    9.90
  -3  17  -1   20.10    6.00
  -3  17  -1   29.40   10.10
   3  17   1   31.40    8.30
  -4 -17  -1   50.59    8.20
  -4 -17  -1   45.60   11.00
   4 -17   1   45.50   14.30
   4 -17   1   43.50   14.30
   4 -17   1   54.59   13.60
  -4  17  -1   35.50    9.40
   4  17   1   42.20   11.80
  -4  17  -1   52.69   12.40
  -4  17  -1   66.89   13.00
  -4  17  -1   41.10    7.10
   4  17   1   47.60   11.30
   5 -17   1    7.80    7.90
   5 -17   1   -5.00    7.10
  -5 -17  -1    1.60    4.00
   5 -17   1    8.90    9.80
  -5 -17  -1   -3.10    6.20
   5  17   1    6.50    6.40
  -5  17  -1   -1.30    6.20
   5  17   1    1.50    5.30
  -5  17  -1   -6.20    6.80
  -5  17  -1   -4.30    2.70
  -5  17  -1   13.20    8.70
   6 -17   1    9.50    9.20
   6 -17   1    9.50    9.80
  -6 -17  -1    9.90    7.70
   6 -17   1    6.10    8.90
  -6 -17  -1    2.80    3.90
   6  17   1    4.90    6.80
   6  17   1    7.90    8.60
  -6  17  -1    6.60    6.20
  -6  17  -1   -2.80    6.10
  -5 -18   1   20.30    4.60
  -5 -18   1   22.00    9.40
   5 -18  -1   25.30   10.40
   5 -18  -1   21.90    8.90
   5 -18  -1   18.40    8.50
   5  18  -1   33.50   10.70
   5  18  -1   14.50    8.20
  -5  18   1   35.20    7.10
  -5  18   1   29.10    9.20
  -5  18   1   27.10    9.50
  -4 -18   1  499.25   31.10
   4 -18  -1  489.25   34.20
  -4 -18   1  421.76   21.70
   4 -18  -1  508.75   39.20
  -4 -18   1  469.75   26.00
   4 -18  -1  466.55   35.30
  -4  18   1  428.16   24.40
   4  18  -1  475.55   31.00
   4  18  -1  535.15   32.30
   4  18  -1  458.75   29.60
  -4  18   1  480.55   30.60
  -4  18   1  478.65   20.60
  -4  18   1  482.65   30.10
  -3 -18   1  749.62   44.80
  -3 -18   1  767.12   40.30
  -3 -18   1  651.23   30.10
   3 -18  -1  722.13   42.10
  -3 -18   1  647.14   31.80
   3 -18  -1  700.83   46.10
   3 -18  -1  751.72   46.20
   3  18  -1  644.34   36.90
  -3  18   1  695.53   29.20
   3  18  -1  696.23   38.00
   3  18  -1  705.33   38.20
  -3  18   1  737.53   39.50
  -3  18   1  656.93   31.60
  -3  18   1  676.63   36.50
   2 -18  -1  150.18   22.50
   2 -18  -1  113.79   19.10
  -2 -18   1  121.09   18.00
  -2 -18   1  112.29   14.30
  -2 -18   1  125.99   14.50
  -2 -18   1  125.59   21.70
   2 -18  -1   92.99   17.50
  -2  18   1  118.09   17.90
  -2  18   1  128.69   13.30
  -2  18   1  109.29   13.40
   2  18  -1  127.69   17.50
   2  18  -1  134.59   17.70
  -2  18   1  105.69   15.60
   2  18  -1  141.89   16.40
  -1 -18   1   70.09   11.60
   1 -18  -1  110.09   18.10
  -1 -18   1   89.29   16.60
  -1 -18   1   76.29   17.50
   1 -18  -1   75.19   16.60
  -1 -18   1   50.89   10.00
   1  18  -1   50.49   11.70
  -1  18   1   74.19   13.40
  -1  18   1   73.49   15.00
   1  18  -1   65.89   12.90
  -1  18   1   98.79   16.70
   1  18  -1   98.99   15.50
   0 -18   1  463.55   32.90
   0 -18  -1  461.65   32.20
   0 -18   1  438.76   27.40
   0 -18  -1  397.06   27.60
   0 -18   1  499.25   36.80
   0 -18   1  412.96   26.00
   0 -18  -1  414.46   26.30
   0 -18  -1  469.45   37.20
   0  18   1  467.25   28.00
   0  18  -1  438.16   29.30
   0  18   1  503.15   30.50
   0  18  -1  445.36   27.80
   0  18   1  453.65   31.30
   0  18   1  443.86   24.80
   0  18  -1  451.95   31.70
   1 -18   1  472.05   33.70
  -1 -18  -1  521.25   38.20
  -1 -18  -1  468.25   23.60
   1 -18   1  487.95   37.00
  -1 -18  -1  492.75   32.80
   1  18   1  476.05   29.90
   1  18   1  469.05   31.50
   1  18   1  452.85   26.80
  -1  18  -1  431.66   31.30
  -1  18  -1  455.25   30.30
  -1  18  -1  477.05   27.60
  -2 -18  -1  160.88   24.30
   2 -18   1  147.29   22.10
  -2 -18  -1  139.39   12.10
   2 -18   1  156.88   22.80
  -2 -18  -1  139.59   18.90
   2 -18   1  129.79   22.20
   2  18   1  153.08   16.30
  -2  18  -1  145.59   14.50
   2  18   1  124.69   17.40
  -2  18  -1  187.78   20.00
   2  18   1  158.48   17.80
  -2  18  -1  123.29   18.50
  -2  18  -1  134.19   17.90
  -3 -18  -1   -5.00    8.30
   3 -18   1    0.30    9.40
   3 -18   1    8.30    9.10
   3 -18   1    9.10    9.50
  -3 -18  -1    5.80    7.60
   3  18   1    1.70    5.90
  -3  18  -1    1.90    6.80
  -3  18  -1   -7.70    4.00
   3  18   1   -4.00    5.90
  -3  18  -1    5.40    8.20
  -4 -18  -1   63.49    9.50
   4 -18   1   80.99   17.50
   4 -18   1   60.09   16.20
   4 -18   1   64.19   15.90
  -4 -18  -1   75.89   14.40
  -4  18  -1   62.99   13.30
  -4  18  -1   71.19   11.20
   4  18   1   78.69   14.70
  -4  18  -1   68.59    9.50
  -4  18  -1   70.69   13.50
   4  18   1   93.79   14.60
   5 -18   1  176.98   24.70
   5 -18   1  201.98   24.30
  -5 -18  -1  177.98   12.70
   5 -18   1  111.79   18.80
   5  18   1  160.68   18.30
  -5  18  -1  113.79   17.50
   5  18   1  189.58   19.70
  -5  18  -1  155.58   10.20
  -5  18  -1  146.09   20.10
  -5  18  -1  180.58   18.90
  -5 -19   1   37.50    5.60
  -5 -19   1   29.20    6.60
  -5 -19   1   31.50   10.60
   5 -19  -1   54.49   15.40
   5 -19  -1   27.80   10.70
   5 -19  -1   47.70   13.20
  -5  19   1   35.50    4.10
   5  19  -1   49.40   12.50
  -5  19   1   36.00   10.60
  -5  19   1   22.80    8.00
   5  19  -1   47.20   11.30
  -5  19   1   57.99   11.10
   4 -19  -1   21.70   10.00
   4 -19  -1   10.70    9.50
  -4 -19   1    6.30    4.60
  -4 -19   1   -2.80    4.70
  -4 -19   1    7.90    5.70
   4 -19  -1    4.10    8.50
  -4  19   1    6.60    4.00
   4  19  -1   16.80    7.50
  -4  19   1    1.70    5.10
  -4  19   1    2.00    7.10
   4  19  -1    5.90    8.10
  -4  19   1   20.70    8.10
   4  19  -1    9.90    6.70
  -3 -19   1   24.40    7.30
   3 -19  -1   23.30    8.90
  -3 -19   1   27.10    7.40
   3 -19  -1   36.30   11.90
  -3 -19   1   26.00   11.70
   3 -19  -1   32.10   13.90
  -3 -19   1   47.70   11.90
   3  19  -1   35.50   10.90
   3  19  -1   32.20   10.40
  -3  19   1   29.40    8.20
  -3  19   1   23.80    9.00
   3  19  -1   31.00    9.30
  -3  19   1   42.30   11.70
  -3  19   1   25.60    6.50
  -2 -19   1   49.20   14.10
  -2 -19   1   47.00   12.80
   2 -19  -1   87.69   16.70
   2 -19  -1   62.09   13.00
  -2 -19   1   51.19   11.80
  -2 -19   1   67.49   11.00
   2 -19  -1   67.19   16.90
   2  19  -1   60.19   13.60
   2  19  -1   51.79   10.70
  -2  19   1   39.10   11.00
   2  19  -1   70.99   13.30
  -2  19   1   63.09   11.20
  -2  19   1   57.09    9.50
  -2  19   1   61.89   12.80
   1 -19  -1    7.10    6.30
   1 -19  -1   46.90   12.50
  -1 -19   1   28.00   12.00
  -1 -19   1    0.40    7.80
   1 -19  -1   23.10   12.50
  -1 -19   1   23.00    8.00
  -1 -19   1   22.00    8.60
   1  19  -1   19.40    8.30
   1  19  -1   25.20   10.50
  -1  19   1   33.20    9.80
   1  19  -1   16.90    9.00
  -1  19   1   37.30   10.90
  -1  19   1   22.60    7.00
   0 -19  -1    7.50    5.20
   0 -19  -1   13.20    9.70
   0 -19   1    9.20    7.80
   0 -19  -1   11.30   10.90
   0 -19   1   33.40   12.60
   0  19   1   15.70    6.80
   0  19   1   13.20    8.90
   0  19   1   12.10    6.50
   0  19  -1    9.30    7.40
   0  19  -1   11.90    6.50
   0  19  -1   15.80    7.40
   0  19   1   14.70    6.90
   1 -19   1    1.10    7.40
  -1 -19  -1    5.30    7.40
  -1 -19  -1    5.00    8.10
   1 -19   1    4.50    8.70
  -1 -19  -1    4.00    4.00
  -1 -19  -1   14.50    9.40
  -1  19  -1   16.20    7.40
   1  19   1   13.30    8.60
  -1  19  -1    4.10    5.70
  -1  19  -1   19.10    9.20
   1  19   1    7.70    5.70
  -2 -19  -1  100.49   10.80
  -2 -19  -1   80.69   17.40
  -2 -19  -1  104.89   17.50
   2 -19   1  115.99   20.50
   2 -19   1   67.69   16.10
   2 -19   1  122.89   21.00
  -2  19  -1  132.39   17.70
  -2  19  -1  100.69   16.80
   2  19   1   78.69   14.20
  -2  19  -1   90.59   16.30
   2  19   1   86.49   12.90
  -2  19  -1   87.09   12.90
  -3 -19  -1   26.00   10.60
   3 -19   1   24.60   10.30
  -3 -19  -1   15.80    8.50
   3 -19   1   28.50   13.80
   3 -19   1   25.20   10.90
   3  19   1   29.40    8.50
  -3  19  -1   26.30    9.10
  -3  19  -1   22.10    8.00
  -3  19  -1   24.10   10.00
   3  19   1   16.00    9.10
  -3  19  -1   12.80    5.80
   4 -19   1    3.30    9.00
  -4 -19  -1   13.90    7.50
   4 -19   1   16.50    9.00
  -4 -19  -1    7.70    5.10
   4 -19   1    2.10    8.10
  -4  19  -1    6.70    7.20
   4  19   1    4.30    6.30
   4  19   1    2.50    6.00
  -4  19  -1   -6.40    6.90
  -4  19  -1  -15.40    7.40
  -4  19  -1    9.60    4.80
   5 -19   1   -7.80    6.80
  -5 -19  -1  -12.30    6.50
  -5 -19  -1   -3.70    4.00
   5 -19   1   -3.90    9.00
  -5 -19  -1   -1.20    4.80
   5 -19   1   -0.80    7.40
   5  19   1   -4.30    5.40
   5  19   1    1.90    5.70
  -5  19  -1   -2.30    7.40
  -5  19  -1   -9.30    6.20
  -5  19  -1   -1.30    3.30
   4 -20  -1  222.88   25.70
  -4 -20   1  226.08   17.70
  -4 -20   1  204.08   15.90
   4 -20  -1  268.17   28.80
  -4 -20   1  287.47   23.90
   4 -20  -1  282.97   26.00
   4  20  -1  267.37   23.60
   4  20  -1  258.47   22.30
  -4  20   1  254.77   22.80
   4  20  -1  255.07   21.40
  -4  20   1  233.98   14.10
  -4  20   1  204.08   17.50
  -4  20   1  258.67   21.40
   3 -20  -1  369.66   33.40
  -3 -20   1  340.67   26.10
   3 -20  -1  339.47   28.90
  -3 -20   1  343.77   31.10
  -3 -20   1  272.67   19.50
   3 -20  -1  345.07   28.60
  -3 -20   1  316.07   20.70
  -3  20   1  288.87   18.00
  -3  20   1  325.77   24.80
   3  20  -1  277.17   24.20
  -3  20   1  310.47   25.10
  -3  20   1  289.07   19.50
   3  20  -1  310.27   24.40
   3  20  -1  339.47   26.00
  -2 -20   1  118.19   14.50
   2 -20  -1  118.99   18.40
  -2 -20   1  130.59   21.40
   2 -20  -1  147.59   23.00
  -2 -20   1   91.39   16.20
  -2 -20   1  131.49   14.30
   2 -20  -1  113.19   17.40
   2  20  -1  139.29   18.00
  -2  20   1  101.39   13.30
   2  20  -1  101.99   15.20
   2  20  -1  168.18   19.40
  -2  20   1  119.09   16.50
  -2  20   1  129.79   19.10
  -2  20   1  119.69   13.30
   1 -20  -1   15.20    8.80
   1 -20  -1   11.00    6.80
  -1 -20   1    2.70    7.00
   1 -20  -1    2.00    9.60
  -1 -20   1    8.20    5.20
  -1 -20   1   -1.70    8.60
   1  20  -1    5.00    7.50
   1  20  -1   14.20    7.70
  -1  20   1    0.80    6.70
  -1  20   1   12.50    8.30
   1  20  -1   16.50    7.40
  -1  20   1    9.30    5.70
   0 -20   1  220.28   19.70
   0 -20   1  242.48   27.30
   0 -20   1  216.98   22.80
   0 -20  -1  262.87   24.70
   0 -20  -1  247.28   28.20
   0 -20  -1  246.78   17.70
   0  20   1  227.18   18.00
   0  20  -1  191.08   21.80
   0  20  -1  235.48   21.30
   0  20  -1  200.98   19.50
   0  20   1  277.57   24.00
   0  20   1  284.97   21.30
  -1 -20  -1  415.16   30.30
   1 -20   1  483.25   36.90
  -1 -20  -1  424.66   23.70
   1 -20   1  450.25   33.70
  -1 -20  -1  510.75   38.40
  -1  20  -1  406.06   27.80
  -1  20  -1  470.35   31.70
  -1  20  -1  398.16   28.80
  -1  20  -1  437.56   26.30
   1  20   1  421.46   25.40
   1  20   1  435.66   28.00
   1  20   1  461.35   30.60
   2 -20   1  131.29   20.80
  -2 -20  -1  115.99   17.50
  -2 -20  -1  156.38   17.30
   2 -20   1  175.08   24.50
  -2 -20  -1  188.58   26.40
   2 -20   1  168.78   25.10
  -2  20  -1  154.78   17.10
   2  20   1  188.18   17.20
  -2  20  -1  189.28   21.70
  -2  20  -1  190.88   16.10
   2  20   1  188.48   19.20
  -2  20  -1  236.58   21.70
   3 -20   1    1.60    9.00
   3 -20   1   -4.30    9.10
  -3 -20  -1   19.70    8.00
  -3 -20  -1    6.20    6.70
   3 -20   1   20.00   11.10
  -3 -20  -1   14.40   10.20
  -3  20  -1   11.70    9.10
   3  20   1   12.60    8.50
  -3  20  -1   11.40    5.60
   3  20   1    0.20    5.80
  -3  20  -1   -1.00    6.30
  -3  20  -1   -0.20    9.50
  -4 -20  -1   83.19   10.70
  -4 -20  -1   74.99   10.80
   4 -20   1   78.49   16.40
   4 -20   1   92.79   18.70
   4 -20   1   88.99   17.80
  -4 -20  -1  110.19   16.50
   4  20   1  129.59   18.50
   4  20   1   93.09   14.40
  -4  20  -1   96.69   10.00
  -4  20  -1   88.09   15.10
  -4  20  -1   61.09   14.60
  -4  20  -1  116.79   17.70
  -3 -21   1   -0.90    7.60
   3 -21  -1    1.80    7.80
  -3 -21   1    4.00    5.20
  -3 -21   1   13.20    7.60
   3 -21  -1    4.50    8.20
   3 -21  -1    9.30    9.70
  -3 -21   1    6.60    9.40
  -3  21   1   10.00    6.80
   3  21  -1   12.00    8.10
   3  21  -1    8.00    6.30
   3  21  -1   25.20    8.90
  -3  21   1   23.40    9.20
  -3  21   1   16.80    5.50
  -2 -21   1   20.30   10.00
  -2 -21   1   -3.30    7.80
  -2 -21   1   17.00    9.80
  -2 -21   1   13.30    5.90
   2 -21  -1   11.80    8.90
   2 -21  -1   20.80   10.30
  -2  21   1    9.20    7.00
  -2  21   1   19.00    7.20
  -2  21   1   16.60    9.10
   2  21  -1   20.10    8.00
   2  21  -1   15.00    8.50
  -2  21   1   16.30    6.90
   2  21  -1   15.10    7.40
  -1 -21   1   20.70   10.10
   1 -21  -1   15.50    9.90
   1 -21  -1   25.80   11.50
  -1 -21   1   19.30    7.40
  -1 -21   1   16.20    9.10
  -1  21   1   34.80    9.30
  -1  21   1   29.70   10.00
   1  21  -1   22.50    8.10
  -1  21   1   26.20    9.60
   1  21  -1   22.80    8.50
   1  21  -1   19.90    8.60
   1  21  -1   22.90    8.50
  -1  21   1   26.80    8.00
   0 -21   1    5.90    8.60
   0 -21   1  -10.10    7.50
   0 -21  -1    0.60    8.50
   0 -21  -1   -5.90    6.50
   0 -21  -1    5.40    5.10
   0 -21   1   -2.20    4.70
   0  21  -1   17.50    7.50
   0  21  -1    6.50    6.40
   0  21   1    8.60    7.00
   0  21   1    8.70    5.30
   0  21   1   -2.20    4.00
   0  21  -1    5.80    7.20
  -1 -21  -1    2.80    4.10
  -1 -21  -1    8.90    9.00
  -1 -21  -1   15.20   10.60
   1 -21   1    4.50    8.80
   1 -21   1   10.40    7.00
  -1  21  -1    8.60    5.90
  -1  21  -1   -8.10    7.90
  -1  21  -1    5.70    5.90
   1  21   1    2.50    4.90
  -1  21  -1   11.60    7.70
   1  21   1   16.30    8.40
   2 -21   1    8.70    8.10
  -2 -21  -1   15.40    9.10
  -2 -21  -1   15.20   10.60
  -2 -21  -1   12.20    4.70
   2 -21   1   15.10   10.70
   2 -21   1   23.60   10.30
   2  21   1    3.50    6.90
  -2  21  -1    4.90    6.10
  -2  21  -1   18.40    8.50
  -2  21  -1   17.50    9.10
  -2  21  -1    6.40    8.20
   2  21   1    1.90    5.90
  -3 -21  -1  -21.60    7.10
   3 -21   1    7.40    8.60
  -3 -21  -1   12.70    9.00
  -3 -21  -1    5.60    9.00
   3 -21   1    1.00    7.80
   3 -21   1    4.70    9.30
  -3  21  -1   -0.20    4.80
   3  21   1   -3.50    5.00
   3  21   1   12.40    7.90
  -3  21  -1   -0.90    6.40
  -3  21  -1  -14.20    5.90
  -3  21  -1  -19.10    8.70
  -2 -22   1  103.79   16.90
   2 -22  -1   77.89   15.00
   2 -22  -1   96.49   19.00
  -2 -22   1  109.79   13.20
  -2 -22   1   94.09   18.10
   2  22  -1   77.59   12.60
  -2  22   1   55.09   11.40
   2  22  -1   87.09   13.90
  -2  22   1   88.29   14.70
   2  22  -1   86.89   16.20
  -2  22   1   61.09    9.60
  -2  22   1   93.49   15.50
   1 -22  -1   -5.80    6.60
  -1 -22   1  -13.70    5.60
  -1 -22   1   -6.60    4.60
  -1 -22   1   -1.90    7.90
   1 -22  -1   -1.10    6.50
  -1  22   1   -9.40    5.00
   1  22  -1    0.10    4.70
   1  22  -1    0.80    5.80
  -1  22   1   -3.20    6.80
  -1  22   1    0.10    7.30
  -1  22   1    1.70    6.90
   1  22  -1   -7.00    6.10
   0 -22   1  121.39   19.00
   0 -22  -1  130.39   13.20
   0 -22   1  137.09   22.00
   0 -22   1  100.39   14.20
   0 -22  -1  117.49   21.20
   0 -22  -1  118.29   17.50
   0  22  -1  120.49   17.90
   0  22  -1   77.19   14.90
   0  22  -1  135.49   17.30
   0  22   1  100.89   13.80
   0  22   1  110.39   13.20
   0  22   1  104.69   16.80
   1 -22   1  247.88   25.80
  -1 -22  -1  303.57   26.20
  -1 -22  -1  328.97   30.70
   1 -22   1  276.97   28.10
  -1 -22  -1  252.17   16.30
  -1  22  -1  265.07   20.20
   1  22   1  306.87   23.30
  -1  22  -1  293.77   24.80
  -1  22  -1  254.47   25.00
   1  22   1  261.07   19.90
  -2 -22  -1  254.77   28.20
  -2 -22  -1  232.08   14.90
  -2 -22  -1  253.97   23.60
   2 -22   1  240.38   25.30
   2 -22   1  216.38   24.40
  -2  22  -1  256.97   23.50
   2  22   1  258.17   22.00
  -2  22  -1  221.18   17.60
  -2  22  -1  215.88   23.80
   2  22   1  242.48   18.60
   9   0  -2    1.30    4.00
  -9   0   2    1.40    5.00
   9   0  -2   -6.20    6.00
   9   0  -2   -4.10    5.50
   9   0  -2    3.50    7.20
   8   0  -2  393.46   30.20
   8   0  -2  449.06   30.50
   8   0  -2  361.86   22.50
   8   0  -2  337.87   23.00
  -8   0   2  368.66   20.90
   8   0  -2  348.17   19.90
  -8   0   2  403.66   25.30
  -7   0   2 1013.80   48.50
  -7   0   2 1075.99   39.90
   7   0  -2 1004.20   41.80
  -7   0   2 1073.99   44.80
   7   0  -2 1100.59   40.10
   7   0  -2 1095.59   52.49
   7   0  -2 1020.00   48.80
   7   0  -2 1072.19   44.20
  -6   0   2 1145.79   42.90
   6   0  -2 1122.99   45.80
   6   0  -2 1187.08   54.69
   6   0  -2 1207.78   52.79
   6   0  -2 1208.58   43.10
  -6   0   2 1234.28   52.69
   6   0  -2 1173.48   45.00
  -6   0   2 1220.68   47.20
   5   0  -2  112.19   10.80
   5   0  -2  122.29   11.00
  -5   0   2  118.09   14.70
   5   0  -2  112.89   16.60
  -5   0   2  106.59   11.10
  -5   0   2  132.79   13.90
   5   0  -2  108.19   12.00
   5   0  -2  110.89   15.90
   4   0  -2 3188.28   95.29
  -4   0   2 3439.86  105.19
  -4   0   2 3419.76   95.99
   4   0  -2 3336.87  104.79
  -4   0   2 3383.56   97.29
   4   0  -2 3242.68   95.69
   4   0  -2 3439.16  108.39
   4   0  -2 3255.07   94.99
  -3   0   2 5046.40  146.69
   3   0  -2 5601.54  151.98
  -3   0   2 5460.35  143.69
   3   0  -2 5361.16  143.39
   3   0  -2 4869.21  138.29
   3   0  -2 5175.38  141.59
  -3   0   2 5525.95  151.38
   3   0  -2 5707.23  155.38
   2   0  -2 6089.49  158.48
   2   0  -2 6453.55  171.38
   2   0  -2 6162.28  163.18
   2   0  -2 6388.06  168.18
  -2   0   2 6022.10  158.68
   1   0  -2   82.49    8.40
  -1   0   2   75.59    8.30
   0   0   2  260.87   14.00
   0   0  -2  261.57   13.90
   0   0  -2  254.17    9.30
   0   0  -2  241.68   10.80
   0   0  -2  254.57   12.30
   0   0   2  264.97    9.70
   0   0   2  250.57   15.10
   0   0   2  242.78   11.70
   0   0  -2  224.98   14.00
   0   0   2  240.38   10.90
  -1   0  -2  433.36   21.20
   1   0   2  435.96   22.80
   1   0   2  472.15   22.90
  -1   0  -2  435.56   22.60
  -1   0  -2  448.06   23.40
   1   0   2  441.06   21.10
   1   0   2  409.16   19.70
  -1   0  -2  422.06   19.60
  -2   0  -2 4868.41  138.89
   2   0   2 4902.01  141.59
  -2   0  -2 4756.52  135.89
  -2   0  -2 5012.00  142.19
   2   0   2 4942.31  142.19
   2   0   2 5044.40  139.79
  -2   0  -2 4849.02  143.49
  -2   0  -2 4857.91  138.79
   2   0   2 4888.01  138.69
  -3   0  -2 1703.03   63.69
  -3   0  -2 1625.34   61.59
  -3   0  -2 1620.64   55.69
   3   0   2 1528.45   57.69
  -3   0  -2 1578.04   59.79
  -3   0  -2 1633.54   59.09
   3   0   2 1617.54   55.89
   3   0   2 1634.74   60.89
   3   0   2 1676.43   62.59
   3   0   2 1567.94   60.59
   4   0   2  140.49   16.60
   4   0   2  160.28   18.30
  -4   0  -2  209.28   18.10
   4   0   2  159.18   18.60
   4   0   2  144.49   13.90
  -4   0  -2  134.69   16.60
  -4   0  -2  162.58   12.40
   4   0   2  160.08   15.80
  -4   0  -2  159.98   14.40
  -4   0  -2  165.38   18.40
   5   0   2  378.76   25.00
  -5   0  -2  396.76   27.20
   5   0   2  419.96   29.70
  -5   0  -2  389.66   23.10
  -5   0  -2  354.66   26.80
   5   0   2  405.46   23.60
  -5   0  -2  384.36   26.30
  -5   0  -2  399.76   19.60
   5   0   2  396.86   28.80
   5   0   2  378.06   26.60
  -6   0  -2 1505.95   45.80
   6   0   2 1367.06   57.89
  -6   0  -2 1541.05   59.79
  -6   0  -2 1462.35   62.39
   6   0   2 1390.56   57.49
   6   0   2 1452.05   62.89
  -6   0  -2 1594.44   60.09
  -6   0  -2 1474.85   54.19
   6   0   2 1558.14   64.19
  -7   0  -2  993.00   40.80
   7   0   2  971.60   49.20
   7   0   2  914.31   43.90
   7   0   2 1019.20   49.70
  -7   0  -2  998.70   45.60
  -7   0  -2 1065.99   45.50
   7   0   2  923.41   44.00
   8   0   2   59.19   11.70
  -8   0  -2   48.90   11.80
   8   0   2   79.79   16.50
   8   0   2   64.69   12.10
  -8   0  -2   68.39   11.90
   8   0   2   82.59   16.60
  -8   0  -2   69.99   11.40
   9   0   2   40.00   11.10
  -9   0  -2   17.50    8.90
   9   0   2   29.20   10.60
   9  -1  -2   -0.50    3.50
   9  -1  -2  -19.80    6.70
  -9  -1   2  -10.40    4.30
   9  -1  -2    2.50    7.90
  -9  -1   2  -13.70    5.40
   9  -1  -2   -5.90    5.30
   9   1  -2   -8.90    7.00
   9   1  -2   -2.90    6.10
   9   1  -2   -7.50    3.60
   9   1  -2  -13.30    4.50
  -9   1   2    3.90    4.30
  -9   1   2   -9.60    5.00
   8  -1  -2    1.00    4.80
   8  -1  -2    2.20    3.80
  -8  -1   2    1.90    5.60
   8  -1  -2  -16.70    6.40
   8  -1  -2   12.60    9.30
   8  -1  -2    2.60    5.20
   8   1  -2    3.30    4.50
   8   1  -2    6.70    5.00
  -8   1   2   -7.50    4.00
   8   1  -2    8.20    8.70
   8   1  -2   13.20    8.10
   8   1  -2   -6.50    5.20
  -8   1   2    0.70    5.50
  -7  -1   2    2.70    5.60
   7  -1  -2    5.10    7.70
  -7  -1   2   -7.50    4.10
   7  -1  -2    0.60    5.60
  -7  -1   2    2.90    5.20
   7  -1  -2    3.00    6.30
   7  -1  -2   -4.90    4.50
   7  -1  -2    1.30    3.60
  -7   1   2    0.40    3.50
   7   1  -2   -3.50    4.90
  -7   1   2   -5.70    6.00
   7   1  -2   -3.20    4.80
   7   1  -2   11.20    9.00
  -7   1   2    0.00    6.00
   7   1  -2    4.30    6.50
   7   1  -2   -2.00    4.20
   7   1  -2   -4.80    5.30
   6  -1  -2   14.50    5.40
   6  -1  -2   13.40    8.80
  -6  -1   2   17.90    8.00
  -6  -1   2    9.80    5.50
  -6  -1   2    9.40    5.50
   6  -1  -2   16.40    5.60
   6  -1  -2   11.60    7.50
   6  -1  -2   12.80    4.60
   6   1  -2   17.40    6.50
   6   1  -2   15.40    9.00
  -6   1   2   10.30    5.60
   6   1  -2   18.00    7.90
   6   1  -2    4.30    4.90
   6   1  -2   16.90    6.00
  -6   1   2   24.50    7.80
   6   1  -2   21.50    9.90
  -6   1   2    3.30    5.30
   5  -1  -2    9.30    4.20
   5  -1  -2    8.60    3.90
  -5  -1   2    2.30    6.50
   5  -1  -2   23.60    8.00
   5  -1  -2   16.00    7.70
  -5  -1   2   15.10    4.90
  -5   1   2   18.60    6.10
  -5   1   2    8.50    4.20
   5   1  -2    5.50    5.60
   5   1  -2    9.00    4.80
  -5   1   2   14.60    7.10
   5   1  -2    7.60    7.60
   5   1  -2    2.30    3.70
   5   1  -2   10.10    5.20
   5   1  -2    7.90    6.60
  -4  -1   2   36.90    7.10
   4  -1  -2   44.30   10.60
  -4  -1   2   34.20    7.50
   4  -1  -2   35.20    7.10
   4  -1  -2   42.50    9.20
   4  -1  -2   40.30    5.80
   4  -1  -2   36.50    6.30
  -4  -1   2   38.10    9.60
  -4   1   2   36.80    8.20
  -4   1   2   45.50    6.60
   4   1  -2   38.30    6.80
   4   1  -2   42.10    3.10
   4   1  -2   35.90    9.60
   4   1  -2   30.60    8.70
  -4   1   2   39.70    8.90
   4   1  -2   46.00    6.70
   4   1  -2   49.50   10.80
   4   1  -2   41.10    7.60
   3  -1  -2   76.99   12.10
   3  -1  -2   66.89    7.50
  -3  -1   2   93.19   11.50
  -3  -1   2   84.69    9.50
   3  -1  -2   73.89    6.90
  -3  -1   2   82.69    7.80
   3  -1  -2   61.49    9.50
  -3   1   2   68.99    7.20
   3   1  -2   81.99    7.80
   3   1  -2   63.49    6.10
   3   1  -2   72.99    6.90
  -3   1   2   62.49   10.00
   3   1  -2   89.99   13.00
   3   1  -2   73.79    9.10
   3   1  -2   69.49   10.40
  -3   1   2   85.69    9.00
  -2  -1   2   19.40    3.00
   2  -1  -2   18.70    6.30
   2  -1  -2   14.80    4.40
  -2  -1   2   21.50    5.90
  -2  -1   2   17.20    6.20
   2  -1  -2   20.10    3.70
   2  -1  -2   12.20    3.30
   2   1  -2   23.20    5.10
   2   1  -2   13.40    4.90
  -2   1   2   23.20    5.10
   2   1  -2   17.60    5.40
   2   1  -2    6.40    4.70
   2   1  -2   17.10    3.40
  -1  -1   2    0.10    3.40
  -1  -1   2   -0.50    1.60
   1  -1  -2   -1.80    3.40
  -1  -1   2    2.70    2.40
  -1  -1   2   -1.60    3.30
   1  -1  -2    1.70    2.90
   1  -1  -2    3.90    1.70
   1  -1  -2    3.70    2.50
   1   1  -2    1.10    3.70
   1   1  -2    2.30    1.90
   1   1  -2    1.90    2.10
   1   1  -2    1.90    1.60
  -1   1   2    2.10    3.00
  -1   1   2    1.30    1.40
   1   1  -2    1.10    4.00
   0  -1   2  213.88   13.60
   0  -1   2  242.08   14.60
   0  -1  -2  223.38   11.30
   0  -1  -2  196.58   10.90
   0  -1   2  221.58   12.30
   0  -1   2  198.78   12.60
   0  -1  -2  234.68   12.20
   0  -1  -2  215.38   13.10
   0   1  -2  228.98   14.00
   0   1   2  215.08   12.90
   0   1   2  214.18   11.30
   0   1  -2  226.48   14.60
   0   1   2  214.48   12.10
   0   1  -2  214.18   12.40
   0   1   2  226.68   11.90
   0   1  -2  239.38   13.40
  -1  -1  -2  502.35   22.70
  -1  -1  -2  474.95   22.90
   1  -1   2  474.85   25.90
   1  -1   2  497.05   25.40
  -1  -1  -2  453.25   22.20
   1  -1   2  518.55   23.90
  -1  -1  -2  462.95   22.80
   1  -1   2  497.55   23.10
   1   1   2  457.95   22.50
  -1   1  -2  484.15   22.80
   1   1   2  470.05   22.40
  -1   1  -2  480.05   23.40
   1   1   2  465.45   23.30
  -1   1  -2  467.55   22.20
  -1   1  -2  484.95   25.00
  -1   1  -2  476.55   26.60
   1   1   2  483.65   22.50
   2  -1   2    5.50    3.60
  -2  -1  -2    0.70    4.40
   2  -1   2    0.30    5.20
  -2  -1  -2    2.60    5.00
   2  -1   2    1.70    4.90
  -2  -1  -2   -1.10    3.70
   2  -1   2    0.90    4.20
  -2  -1  -2   -3.70    4.50
  -2   1  -2   -1.50    4.50
  -2   1  -2   -0.80    4.00
  -2   1  -2   -1.00    3.00
   2   1   2   -0.60    3.70
  -2   1  -2   -0.60    4.10
   2   1   2    2.30    4.20
   2   1   2   -0.30    4.00
  -2   1  -2    0.80    3.90
   2   1   2    1.90    3.70
   2   1   2   -2.90    3.00
  -2   1  -2   -1.80    5.40
  -3  -1  -2   31.20    8.50
   3  -1   2   36.10    9.80
  -3  -1  -2   29.40    7.90
  -3  -1  -2   26.20    9.30
  -3  -1  -2   34.60    9.20
   3  -1   2   18.40    8.10
   3  -1   2   13.30    6.50
  -3   1  -2   25.80    6.00
   3   1   2   25.40    8.00
  -3   1  -2   34.80    9.10
   3   1   2   18.70    7.40
   3   1   2   22.40    6.70
  -3   1  -2   33.50    9.10
   3   1   2   23.90    7.10
  -3   1  -2   20.40    8.10
  -3   1  -2   20.90    5.90
  -3   1  -2   30.40    9.00
   3   1   2   36.40    9.40
   4  -1   2  116.19   17.80
  -4  -1  -2  125.69   14.10
  -4  -1  -2  112.79   12.80
   4  -1   2   77.19   14.70
  -4  -1  -2   92.29   13.90
   4  -1   2   93.79   13.50
   4  -1   2  120.09   17.60
  -4  -1  -2   99.59   14.90
   4   1   2  110.19   16.50
   4   1   2  109.59   16.80
  -4   1  -2  111.09   15.70
  -4   1  -2  110.99   11.50
   4   1   2   92.99   13.00
  -4   1  -2  111.99   11.60
  -4   1  -2  114.69   16.00
   4   1   2   97.19   14.10
   4   1   2  139.09   14.60
  -4   1  -2  107.19   16.10
  -4   1  -2  121.89   16.50
   5  -1   2    1.80    5.10
   5  -1   2    6.00    7.40
  -5  -1  -2    4.70    3.70
   5  -1   2    3.60    6.30
   5  -1   2    8.00    8.20
  -5  -1  -2   12.80    5.70
  -5  -1  -2    4.10    6.50
  -5  -1  -2    6.50    6.50
  -5  -1  -2    7.80    7.40
   5   1   2   11.10    6.00
  -5   1  -2   -0.70    3.70
   5   1   2    0.80    5.30
  -5   1  -2    1.20    4.50
  -5   1  -2    5.90    6.00
   5   1   2    3.30    4.70
   5   1   2   -2.80    4.70
  -5   1  -2    0.30    5.90
  -5   1  -2    2.70    6.50
   5   1   2   -7.20    6.60
  -6  -1  -2   52.99   10.10
  -6  -1  -2   47.90   11.60
   6  -1   2   40.10   10.70
  -6  -1  -2   52.19   11.80
  -6  -1  -2   40.80   11.30
   6  -1   2   51.19   12.30
   6  -1   2   39.90   10.70
  -6  -1  -2   44.50    7.00
  -6  -1  -2   42.50    5.20
   6  -1   2   53.29   13.10
  -6   1  -2   45.60    9.20
  -6   1  -2   85.39   15.10
   6   1   2   72.99   12.30
  -6   1  -2   50.19   11.90
  -6   1  -2   49.30   11.50
   6   1   2   42.30    9.50
   6   1   2   32.00    9.50
   6   1   2   42.20   12.30
   6   1   2   72.19   14.10
  -6   1  -2   52.19    6.50
   7  -1   2    8.20    8.30
   7  -1   2   -3.60    5.40
  -7  -1  -2   -0.50    5.80
   7  -1   2    1.80    7.00
   7  -1   2   -3.80    6.70
  -7  -1  -2    6.30    5.70
   7   1   2    4.80    6.90
   7   1   2    3.40    6.30
  -7   1  -2   -9.80    4.50
  -7   1  -2    8.10    6.00
  -7   1  -2    0.00    6.10
   7   1   2    9.60    6.80
   7   1   2    5.40    7.70
  -8  -1  -2   -4.70    6.70
  -8  -1  -2    6.80    6.50
   8  -1   2    6.50    7.90
   8  -1   2   -1.60    6.10
   8  -1   2   11.90    8.70
  -8  -1  -2    5.70    7.40
   8  -1   2  -12.20    6.40
   8   1   2    3.40    8.10
  -8   1  -2   14.00    6.90
  -8   1  -2    2.50    8.30
   8   1   2   -6.80    5.70
   8   1   2   10.10    8.90
   8   1   2   -2.10    6.40
  -8   1  -2   -2.90    4.70
  -9  -1  -2   -6.30    5.90
   9  -1   2   -2.70    6.90
   9  -1   2    3.30    7.20
  -9   1  -2   -9.80    6.10
   9   1   2    2.80    7.50
   9   1   2   -3.40    6.20
  -9   1  -2  -12.40    6.10
  -9  -2   2   -7.00    5.90
  -9  -2   2   -0.50    6.10
   9  -2  -2   -8.00    5.40
   9  -2  -2    1.40    6.10
   9  -2  -2   -5.00    6.50
   9   2  -2   -0.60    6.20
  -9   2   2  -10.40    4.00
   9   2  -2   -6.60    5.00
   9   2  -2   -6.40    4.50
  -9   2   2   -3.40    5.40
   9   2  -2    4.80    6.70
   8  -2  -2  239.98   23.50
   8  -2  -2  202.58   16.70
   8  -2  -2  191.58   13.00
  -8  -2   2  193.68   17.00
   8  -2  -2  192.68   19.40
   8  -2  -2  178.58   19.60
  -8  -2   2  179.38   16.00
   8   2  -2  219.98   16.60
   8   2  -2  190.88   14.70
   8   2  -2  186.78   16.10
  -8   2   2  213.18   18.50
   8   2  -2  225.18   22.10
   8   2  -2  239.78   24.70
  -8   2   2  174.38   12.60
  -7  -2   2  856.41   37.30
   7  -2  -2  935.41   48.10
   7  -2  -2  943.61   32.90
  -7  -2   2  888.31   38.20
   7  -2  -2  872.11   39.70
   7  -2  -2  841.82   37.30
   7  -2  -2  873.51   43.40
  -7  -2   2  853.51   44.40
   7   2  -2  921.21   37.80
   7   2  -2  847.82   44.30
  -7   2   2  904.01   43.50
   7   2  -2  909.21   46.60
  -7   2   2  845.92   40.10
  -7   2   2  886.71   34.00
   7   2  -2  943.41   46.40
   7   2  -2  848.62   37.60
   7   2  -2  970.60   48.20
   6  -2  -2 1403.36   50.69
  -6  -2   2 1381.16   51.19
   6  -2  -2 1452.15   53.39
   6  -2  -2 1360.96   56.79
  -6  -2   2 1394.06   50.69
   6  -2  -2 1484.95   63.89
   6  -2  -2 1365.46   44.70
  -6  -2   2 1408.56   58.89
   6   2  -2 1462.75   51.49
  -6   2   2 1341.97   55.69
   6   2  -2 1355.96   49.00
   6   2  -2 1326.37   58.09
   6   2  -2 1401.76   51.29
   6   2  -2 1454.25   59.99
  -6   2   2 1333.97   53.09
  -6   2   2 1381.26   45.30
   5  -2  -2  189.38   20.00
   5  -2  -2  180.88   14.20
  -5  -2   2  181.98   18.70
  -5  -2   2  211.78   15.00
   5  -2  -2  181.38   15.60
  -5  -2   2  181.88   15.60
   5  -2  -2  199.78   17.70
   5  -2  -2  177.98   11.40
   5   2  -2  188.88   18.70
  -5   2   2  187.88   11.80
   5   2  -2  194.88   20.70
  -5   2   2  243.98   27.40
   5   2  -2  187.48   18.80
   5   2  -2  164.98   13.30
   5   2  -2  183.08   14.80
  -5   2   2  190.48   17.50
   5   2  -2  152.08   14.00
  -4  -2   2  925.11   37.00
   4  -2  -2  867.81   34.30
  -4  -2   2  924.71   28.50
   4  -2  -2  893.31   39.20
  -4  -2   2  949.11   34.40
  -4  -2   2  874.71   41.30
   4  -2  -2  872.81   29.60
   4  -2  -2  874.71   26.30
   4  -2  -2  924.11   43.40
   4  -2  -2  870.11   36.40
   4   2  -2  853.41   31.30
   4   2  -2  922.61   36.80
  -4   2   2  916.31   30.00
   4   2  -2  906.91   42.20
  -4   2   2  908.11   38.90
   4   2  -2  893.91   41.90
   4   2  -2  871.61   34.40
   4   2  -2  815.72   27.00
  -4   2   2  910.11   36.70
   3  -2  -2 3108.19   88.39
   3  -2  -2 3487.65   89.99
   3  -2  -2 3302.57   95.09
   3  -2  -2 3358.36   98.59
  -3  -2   2 3345.37   93.69
   3  -2  -2 3309.77  103.69
  -3  -2   2 3352.76   93.19
  -3  -2   2 3383.76   98.29
  -3   2   2 3436.56   94.29
   3   2  -2 3270.17   97.79
  -3   2   2 3439.56   98.69
   3   2  -2 3258.17   93.79
   3   2  -2 3376.36  103.69
   3   2  -2 3359.06  104.09
  -3   2   2 3424.26  103.59
   3   2  -2 3257.77   88.49
  -2  -2   2 2241.88   67.99
   2  -2  -2 2187.98   64.39
   2  -2  -2 2318.17   78.09
   2  -2  -2 2152.18   62.79
  -2  -2   2 2265.87   62.79
  -2  -2   2 2177.78   61.49
  -2  -2   2 2222.88   67.99
   2  -2  -2 2146.09   59.59
  -2  -2   2 2237.88   71.79
   2   2  -2 2132.39   58.49
   2   2  -2 2281.57   71.79
   2   2  -2 2194.08   70.79
  -2   2   2 2295.37   69.79
  -2   2   2 2223.48   64.59
   2   2  -2 2135.29   67.69
   2   2  -2 2234.68   66.19
   2   2  -2 2169.58   62.79
  -1  -2   2  937.91   36.90
   1  -2  -2  937.01   28.60
  -1  -2   2  970.70   29.60
   1  -2  -2  895.31   37.20
   1  -2  -2  965.00   31.10
   1  -2  -2  953.00   32.10
  -1  -2   2  946.71   29.70
  -1  -2   2  943.81   30.40
  -1  -2   2  946.61   36.10
  -1   2   2  959.50   29.70
   1   2  -2  878.61   35.50
  -1   2   2  955.80   30.80
   1   2  -2  906.51   29.50
  -1   2   2  976.40   38.10
   1   2  -2  896.91   36.40
   1   2  -2  915.11   30.20
   1   2  -2  918.41   34.30
   1   2  -2  945.81   30.90
   0  -2  -2    3.30    3.50
   0  -2  -2    3.90    2.40
   0  -2  -2    0.00    3.10
   0  -2   2    2.80    2.60
   0  -2   2   12.10    3.80
   0  -2   2    2.10    4.80
   0  -2   2   13.20    6.10
   0  -2   2    6.30    5.20
   0   2  -2    3.40    3.80
   0   2   2    7.30    3.60
   0   2  -2    3.80    2.40
   0   2   2    4.20    2.10
   0   2   2    2.40    2.40
   0   2  -2    7.20    5.90
   0   2  -2    7.40    4.70
   0   2   2    1.20    3.50
   0   2  -2    1.60    5.40
   0   2   2    5.10    4.00
  -1  -2  -2 1189.18   41.40
   1  -2   2 1153.28   43.90
  -1  -2  -2 1118.29   41.10
   1  -2   2 1168.28   43.90
   1  -2   2 1162.78   47.20
  -1  -2  -2 1193.88   41.90
   1  -2   2 1176.18   45.90
  -1  -2  -2 1192.48   41.90
   1  -2   2 1173.78   44.40
   1   2   2 1152.18   40.80
  -1   2  -2 1286.97   49.20
  -1   2  -2 1159.38   45.10
   1   2   2 1172.08   41.90
  -1   2  -2 1189.38   45.50
   1   2   2 1162.08   42.80
  -1   2  -2 1167.48   43.70
   1   2   2 1153.58   41.60
   2  -2   2 3350.56  105.69
   2  -2   2 3351.36  103.09
   2  -2   2 3310.27  101.09
  -2  -2  -2 3407.36   98.59
  -2  -2  -2 3173.98   97.59
  -2  -2  -2 3259.17   98.89
   2  -2   2 3287.57   96.79
  -2  -2  -2 3286.27  100.69
   2  -2   2 3282.47  101.79
  -2   2  -2 3323.27  101.99
  -2   2  -2 3136.19  100.39
   2   2   2 3351.56   98.59
   2   2   2 3355.06   99.29
  -2   2  -2 3274.77  104.99
   2   2   2 3253.97   97.79
  -2   2  -2 3382.86  102.49
   2   2   2 3232.18   96.29
  -2   2  -2 3346.37   99.29
   2   2   2 3183.58  100.59
   3  -2   2 1552.94   62.19
  -3  -2  -2 1501.15   55.39
  -3  -2  -2 1527.45   58.29
   3  -2   2 1508.35   60.29
  -3  -2  -2 1667.53   58.19
  -3  -2  -2 1553.24   59.99
   3  -2   2 1593.64   60.79
   3  -2   2 1497.45   57.79
   3   2   2 1540.45   58.19
  -3   2  -2 1569.94   52.49
   3   2   2 1612.94   60.99
   3   2   2 1599.24   56.39
  -3   2  -2 1549.74   59.29
  -3   2  -2 1531.75   59.69
   3   2   2 1510.35   54.39
  -3   2  -2 1527.75   59.49
   3   2   2 1530.55   56.89
  -3   2  -2 1503.55   61.19
  -3   2  -2 1574.44   54.39
   4  -2   2   64.99   12.10
  -4  -2  -2   68.29   11.90
  -4  -2  -2   85.69   13.60
  -4  -2  -2   66.29   12.10
   4  -2   2   77.59   13.00
   4  -2   2   78.19   14.40
   4  -2   2   79.49   14.70
  -4  -2  -2   73.19   12.00
   4   2   2   71.89   10.90
   4   2   2   61.99   12.30
   4   2   2   79.49   11.90
   4   2   2   76.79   13.60
  -4   2  -2   72.59    9.60
  -4   2  -2   92.09   14.80
  -4   2  -2   60.29   12.50
   4   2   2   66.69   11.10
  -4   2  -2   68.79   12.90
  -4   2  -2   84.69   14.30
  -5  -2  -2  420.56   24.60
   5  -2   2  358.26   27.40
   5  -2   2  398.26   26.10
   5  -2   2  350.26   27.60
  -5  -2  -2  397.46   26.00
  -5  -2  -2  373.16   27.30
   5  -2   2  376.76   27.80
  -5  -2  -2  393.76   26.30
  -5   2  -2  397.76   27.80
  -5   2  -2  400.36   28.70
  -5   2  -2  418.86   28.10
   5   2   2  372.16   28.10
   5   2   2  365.96   24.50
  -5   2  -2  358.46   18.70
   5   2   2  410.76   28.20
   5   2   2  376.56   23.60
   5   2   2  404.66   24.20
  -5   2  -2  381.06   21.40
  -5   2  -2  353.46   26.20
  -6  -2  -2 1002.90   49.60
   6  -2   2 1024.90   49.10
  -6  -2  -2 1053.89   44.30
  -6  -2  -2 1040.40   46.40
   6  -2   2 1031.20   50.49
  -6  -2  -2 1039.50   33.70
   6  -2   2 1102.29   52.29
   6  -2   2  988.50   46.40
  -6  -2  -2 1074.79   35.20
  -6  -2  -2 1074.49   46.10
   6   2   2 1087.59   44.80
  -6   2  -2 1061.79   34.30
   6   2   2 1038.60   50.99
  -6   2  -2 1097.49   48.90
  -6   2  -2 1046.00   48.50
   6   2   2 1092.59   50.99
   6   2   2 1045.80   43.80
  -6   2  -2  998.90   40.10
  -6   2  -2 1004.80   49.40
   6   2   2 1036.80   46.30
  -7  -2  -2  612.24   32.00
   7  -2   2  572.94   37.50
  -7  -2  -2  533.15   25.90
   7  -2   2  570.64   33.30
   7  -2   2  564.24   35.20
   7  -2   2  618.14   37.00
  -7  -2  -2  583.84   19.40
  -7  -2  -2  579.04   33.10
  -7   2  -2  735.83   42.40
   7   2   2  585.34   33.30
   7   2   2  688.73   38.90
  -7   2  -2  673.63   22.00
   7   2   2  590.54   31.00
   7   2   2  621.94   38.00
  -7   2  -2  613.54   29.00
  -7   2  -2  570.34   34.40
   8  -2   2   92.79   17.30
  -8  -2  -2  111.39   16.40
   8  -2   2   94.79   14.40
   8  -2   2   58.09   13.20
  -8  -2  -2  108.79   14.90
   8  -2   2  106.29   17.10
  -8  -2  -2   89.89   12.80
  -8   2  -2   80.69   14.40
   8   2   2   78.79   11.80
  -8   2  -2  100.99   12.10
   8   2   2  102.09   17.50
  -8   2  -2   90.29   14.90
   8   2   2  106.19   17.60
   8   2   2   96.79   15.30
   9  -2   2   23.10   10.30
   9  -2   2   18.80    9.70
  -9  -2  -2   14.70    7.80
  -9   2  -2   39.30   10.50
   9   2   2    6.70    8.10
  -9   2  -2    7.00    6.20
   9   2   2   19.20    9.70
  -9  -3   2   -2.00    5.50
   9  -3  -2   -6.10    5.70
   9  -3  -2   -1.60    5.80
   9  -3  -2   -0.90    7.00
  -9  -3   2    1.40    7.30
  -9   3   2   -7.10    4.20
   9   3  -2    9.30    7.80
  -9   3   2    1.20    5.60
   9   3  -2    2.40    5.20
   9   3  -2    0.70    6.90
   9   3  -2   -7.90    4.60
   8  -3  -2   -2.40    6.50
  -8  -3   2  -10.20    4.50
   8  -3  -2    4.70    5.60
   8  -3  -2   -6.70    4.80
  -8  -3   2    6.60    5.10
   8  -3  -2   -0.50    6.50
  -8   3   2   -2.90    4.90
   8   3  -2    1.90    4.40
   8   3  -2   -3.40    7.10
   8   3  -2   -9.80    5.80
   8   3  -2    3.60    6.10
   8   3  -2   -0.10    4.80
  -8   3   2   -5.60    4.10
   7  -3  -2    9.50    7.30
  -7  -3   2   19.20    8.90
   7  -3  -2   -8.60    5.60
  -7  -3   2    9.90    5.70
  -7  -3   2    5.20    5.30
   7  -3  -2   11.30    8.50
   7   3  -2    5.20    6.10
   7   3  -2    3.60    6.70
   7   3  -2   12.80    7.90
  -7   3   2    7.50    3.50
  -7   3   2    7.20    7.10
   7   3  -2   10.90    5.60
  -7   3   2    9.90    6.40
   7   3  -2    8.60    7.70
   6  -3  -2    3.30    2.70
   6  -3  -2   -9.20    4.50
  -6  -3   2    2.50    4.70
  -6  -3   2   -7.00    5.50
   6  -3  -2   -1.50    4.40
   6  -3  -2   -4.00    5.00
  -6  -3   2    4.60    5.20
  -6   3   2    1.70    4.60
  -6   3   2   -2.20    2.90
   6   3  -2    2.80    6.70
  -6   3   2   -2.00    4.30
   6   3  -2    0.10    2.80
   6   3  -2    6.20    9.00
   6   3  -2   -1.80    3.40
   6   3  -2    1.70    4.30
   6   3  -2    3.60    5.90
   5  -3  -2    0.20    5.50
  -5  -3   2    6.50    7.00
  -5  -3   2    6.70    4.50
  -5  -3   2   -0.60    4.40
   5  -3  -2    2.70    1.90
   5  -3  -2    8.40    5.00
  -5  -3   2    3.10    2.50
   5  -3  -2   -0.70    4.40
   5  -3  -2    8.30    4.60
   5  -3  -2    4.80    2.80
   5   3  -2    4.60    3.20
   5   3  -2    2.70    6.10
  -5   3   2    5.60    3.00
   5   3  -2    4.90    6.00
  -5   3   2    2.60    4.60
   5   3  -2    3.80    6.20
   5   3  -2    4.10    4.40
  -5   3   2   -1.30    4.80
  -4  -3   2  174.78   15.40
  -4  -3   2  142.39   11.40
   4  -3  -2  153.28   13.70
   4  -3  -2  171.28    8.60
  -4  -3   2  156.88   16.70
  -4  -3   2  148.29   12.60
   4  -3  -2  156.88   15.40
   4  -3  -2  178.18   15.50
   4  -3  -2  165.58   18.00
   4  -3  -2  177.88    9.60
   4   3  -2  147.09    9.50
   4   3  -2  163.88   13.60
   4   3  -2  157.18    9.70
   4   3  -2  143.29   17.00
  -4   3   2  156.38   16.80
   4   3  -2  165.18   17.10
   4   3  -2  164.78   15.10
  -4   3   2  171.68   14.30
  -4   3   2  165.78    8.80
   3  -3  -2  229.68    9.00
  -3  -3   2  258.07   17.50
  -3  -3   2  255.27   14.90
   3  -3  -2  243.18   16.40
  -3  -3   2  267.57   16.00
   3  -3  -2  281.27   13.60
  -3  -3   2  240.38   14.00
   3  -3  -2  248.08   15.90
   3  -3  -2  258.57   19.90
  -3   3   2  272.57   15.10
   3   3  -2  241.18   19.80
   3   3  -2  229.08   13.50
   3   3  -2  237.28   14.90
  -3   3   2  262.27   19.60
   3   3  -2  226.58    8.60
   3   3  -2  252.37   17.80
  -3   3   2  256.87   16.40
   3   3  -2  268.07   20.00
  -2  -3   2   86.39    9.80
   2  -3  -2   98.19    9.60
   2  -3  -2   98.19    8.50
  -2  -3   2   87.99   10.00
  -2  -3   2   99.39   12.00
   2  -3  -2   93.79    8.60
  -2  -3   2   79.99    7.50
   2  -3  -2   85.69   14.00
  -2  -3   2   91.09    8.50
   2  -3  -2   75.69   11.30
  -2   3   2   98.99   10.90
   2   3  -2   80.79    4.60
   2   3  -2   90.19   11.20
  -2   3   2   94.89    7.70
   2   3  -2   81.49    9.30
  -2   3   2   87.09    7.60
   2   3  -2   84.89    8.70
   2   3  -2   98.69   11.60
   1  -3  -2  572.04   20.70
   1  -3  -2  598.94   23.50
  -1  -3   2  566.44   23.70
  -1  -3   2  554.44   22.30
  -1  -3   2  576.04   25.80
   1  -3  -2  552.34   29.40
   1  -3  -2  610.44   22.00
  -1  -3   2  606.54   25.00
  -1  -3   2  557.24   27.30
  -1  -3   2  567.14   27.40
  -1  -3   2  569.24   22.20
  -1   3   2  584.44   29.60
   1   3  -2  534.35   25.50
  -1   3   2  580.04   21.50
   1   3  -2  524.85   22.60
  -1   3   2  587.74   23.20
   1   3  -2  560.64   27.00
   1   3  -2  601.04   24.40
   1   3  -2  580.74   22.70
   1   3  -2  587.94   24.40
  -1   3   2  582.24   23.20
   0  -3   2  506.35   24.10
   0  -3   2  536.25   26.40
   0  -3  -2  535.75   22.90
   0  -3  -2  534.75   19.30
   0  -3   2  543.65   30.80
   0  -3   2  558.54   22.80
   0  -3   2  581.24   28.70
   0   3   2  542.55   26.50
   0   3   2  556.34   23.40
   0   3   2  523.75   19.30
   0   3  -2  518.05   24.70
   0   3  -2  571.84   27.90
   0   3  -2  521.65   27.80
   0   3  -2  553.34   22.30
   0   3  -2  548.35   26.90
   0   3   2  511.45   22.90
   0   3   2  523.75   20.30
  -1  -3  -2  598.54   27.30
   1  -3   2  641.34   32.00
   1  -3   2  631.64   29.00
  -1  -3  -2  622.14   26.50
  -1  -3  -2  640.04   28.00
  -1  -3  -2  612.34   29.00
  -1  -3  -2  633.44   26.70
   1  -3   2  612.34   31.90
   1  -3   2  597.64   30.20
   1  -3   2  588.24   29.80
   1  -3   2  562.94   30.50
  -1   3  -2  597.64   30.80
   1   3   2  567.94   28.60
   1   3   2  642.74   27.10
   1   3   2  589.24   27.40
  -1   3  -2  662.93   32.00
  -1   3  -2  578.34   30.40
   1   3   2  641.04   27.90
  -1   3  -2  579.84   30.00
  -2  -3  -2   18.70    6.70
   2  -3   2   19.70    7.20
  -2  -3  -2   13.40    5.50
  -2  -3  -2   24.80    6.60
  -2  -3  -2   25.80    7.00
   2  -3   2    9.10    4.70
   2  -3   2    9.20    6.20
   2  -3   2   21.70    6.70
   2  -3   2   20.50    7.30
  -2   3  -2   26.70   10.00
   2   3   2   18.50    5.90
   2   3   2   27.00    8.40
   2   3   2   17.20    5.60
   2   3   2   18.80    6.80
  -2   3  -2   19.20    7.10
  -2   3  -2   21.50    7.90
  -2   3  -2   15.60    6.70
  -2   3  -2   11.80    6.10
   2   3   2   26.60    7.90
  -3  -3  -2  144.09   14.70
  -3  -3  -2  162.58   16.30
   3  -3   2  154.58   17.10
   3  -3   2  156.68   20.20
   3  -3   2  127.29   18.70
   3  -3   2  158.28   17.80
  -3  -3  -2  142.09   16.00
   3  -3   2  155.98   13.60
  -3  -3  -2  158.58   15.80
   3   3   2  178.68   16.20
  -3   3  -2  158.98   19.20
  -3   3  -2  171.08   17.40
  -3   3  -2  177.78   13.50
   3   3   2  158.58   16.20
  -3   3  -2  156.58   14.50
  -3   3  -2  170.98   16.70
   3   3   2  149.69   13.20
   3   3   2  165.88   17.30
  -3   3  -2  156.68   20.50
  -4  -3  -2  313.47   24.10
   4  -3   2  371.66   24.50
  -4  -3  -2  358.26   24.20
   4  -3   2  317.27   25.00
   4  -3   2  371.66   26.90
   4  -3   2  324.77   25.10
  -4  -3  -2  317.97   21.90
  -4  -3  -2  319.17   22.50
  -4   3  -2  327.07   25.00
   4   3   2  326.97   25.20
  -4   3  -2  323.67   19.50
   4   3   2  338.17   22.70
  -4   3  -2  311.37   24.50
  -4   3  -2  343.47   19.40
   4   3   2  303.77   23.00
  -4   3  -2  350.06   25.10
  -4   3  -2  350.16   26.60
   4   3   2  299.47   21.60
   5  -3   2   24.50    8.70
  -5  -3  -2   28.30    9.00
   5  -3   2   26.30   10.70
   5  -3   2   23.40    9.90
  -5  -3  -2   29.90    5.70
  -5  -3  -2   34.50    8.60
  -5  -3  -2   31.80    7.90
  -5  -3  -2   31.60   10.10
   5  -3   2   28.40   10.60
  -5   3  -2   22.00    9.40
  -5   3  -2   45.90   11.50
   5   3   2   37.70   10.80
   5   3   2   18.00    8.90
   5   3   2   30.50    7.50
   5   3   2   26.00    9.50
  -5   3  -2   34.50   10.30
  -5   3  -2   30.90    6.10
  -5   3  -2   20.00    9.50
  -5   3  -2   12.30    5.30
   5   3   2   35.00    8.70
  -6  -3  -2   53.09   10.70
  -6  -3  -2   62.99   11.20
   6  -3   2   52.49   12.00
  -6  -3  -2   62.39    7.40
   6  -3   2   55.29   12.80
  -6  -3  -2   53.49   11.40
   6  -3   2   60.59   11.70
  -6  -3  -2   52.99   11.90
   6  -3   2   43.40   12.00
  -6   3  -2   48.80   12.40
  -6   3  -2   68.79    7.70
   6   3   2   59.59   11.70
  -6   3  -2   50.99   12.30
   6   3   2   68.29   11.10
   6   3   2   51.09   11.20
   6   3   2   44.20   11.90
  -6   3  -2   65.69   10.30
  -6   3  -2   66.89   14.20
   6   3   2   95.09   17.30
  -6   3  -2   60.99   12.80
  -7  -3  -2   43.90   10.30
  -7  -3  -2   54.39    6.00
  -7  -3  -2   67.49   11.80
   7  -3   2   37.00   11.20
  -7  -3  -2   65.29    7.00
   7  -3   2   58.29   14.10
   7  -3   2   68.09   14.70
  -7  -3  -2   57.59   11.50
   7  -3   2   68.09   13.40
   7   3   2   68.79   15.10
   7   3   2   71.49   12.10
  -7   3  -2   58.29    9.90
  -7   3  -2   54.99   12.00
   7   3   2   59.99   10.40
  -7   3  -2   72.19   13.60
   7   3   2   63.19   11.70
   7   3   2   77.19   14.50
  -8  -3  -2   25.60    7.20
   8  -3   2    0.90    7.30
   8  -3   2   15.80    8.30
   8  -3   2   20.00    9.00
  -8  -3  -2   10.80    8.10
   8   3   2    4.00    6.50
  -8   3  -2   18.90    9.10
  -8   3  -2    5.40    5.40
   8   3   2   17.20    7.40
   8   3   2   -0.70    6.20
   8   3   2   17.50    8.80
   8   3   2    1.80    5.80
   9  -3   2    8.70    7.60
  -9  -3  -2   -6.00    4.70
   9  -3   2    8.00    7.30
  -9  -3  -2   -4.70    7.10
   9   3   2   10.10    7.60
   9   3   2  -10.00    5.30
  -9   3  -2   -6.60    6.30
  -9   3  -2   -4.70    7.10
   9   3   2   -0.20    6.40
   9  -4  -2    9.40    7.40
   9  -4  -2    3.90    6.80
   9  -4  -2   -8.80    4.30
   9   4  -2   -4.30    5.50
   9   4  -2    0.30    6.90
   9   4  -2   -1.90    6.40
   9   4  -2    2.10    5.30
   9   4  -2   -3.20    3.20
  -9   4   2  -13.20    5.30
  -8  -4   2  200.48   16.90
   8  -4  -2  177.18   15.60
   8  -4  -2  185.98   19.00
   8  -4  -2  161.58   18.20
   8  -4  -2  217.48   23.20
  -8  -4   2  158.38   15.80
   8   4  -2  187.88   16.90
  -8   4   2  161.98   10.30
   8   4  -2  196.38   22.10
   8   4  -2  165.78   19.80
   8   4  -2  153.98   10.10
  -8   4   2  172.78   17.10
   8   4  -2  168.98   15.70
   7  -4  -2  625.54   31.00
   7  -4  -2  699.33   41.80
  -7  -4   2  682.43   31.50
  -7  -4   2  675.73   33.10
   7  -4  -2  752.02   41.80
   7  -4  -2  636.34   34.30
  -7   4   2  642.54   23.60
  -7   4   2  685.83   33.60
   7   4  -2  679.83   33.40
   7   4  -2  703.83   39.70
   7   4  -2  622.34   36.60
   7   4  -2  703.33   33.10
  -7   4   2  624.94   39.40
   7   4  -2  712.23   40.50
   7   4  -2  604.44   23.10
  -6  -4   2 1062.09   44.30
  -6  -4   2 1058.49   31.40
   6  -4  -2 1010.70   57.79
  -6  -4   2  999.00   49.10
  -6  -4   2 1069.39   41.60
   6  -4  -2 1074.89   45.40
   6  -4  -2 1002.60   42.20
   6  -4  -2 1051.19   46.30
  -6   4   2 1069.19   32.90
   6   4  -2 1055.79   42.70
  -6   4   2 1069.99   44.20
  -6   4   2 1089.49   46.40
   6   4  -2 1007.80   47.80
   6   4  -2 1052.29   43.70
   6   4  -2 1105.19   57.49
   6   4  -2 1015.00   32.60
   5  -4  -2  351.06   26.80
  -5  -4   2  336.37   17.20
   5  -4  -2  355.66   23.30
   5  -4  -2  348.57   14.30
  -5  -4   2  358.06   20.60
   5  -4  -2  344.67   22.50
  -5  -4   2  335.57   25.20
   5  -4  -2  309.37   20.70
  -5  -4   2  344.67   22.70
   5   4  -2  336.07   15.00
   5   4  -2  322.07   12.80
  -5   4   2  324.67   13.00
  -5   4   2  359.36   23.30
   5   4  -2  383.56   21.60
  -5   4   2  332.07   21.50
   5   4  -2  322.47   24.30
   5   4  -2  363.46   26.80
   5   4  -2  343.67   22.40
  -5   4   2  347.07   26.00
   4  -4  -2   49.90    9.70
  -4  -4   2   35.10    8.60
  -4  -4   2   38.70    7.10
   4  -4  -2   34.20    7.90
  -4  -4   2   33.90    7.10
   4  -4  -2   31.60    9.50
   4  -4  -2   40.80    5.50
   4  -4  -2   41.10    9.10
   4  -4  -2   47.20   13.50
   4   4  -2   26.10    7.60
   4   4  -2   38.00    6.00
   4   4  -2   42.70    7.70
  -4   4   2   35.50    7.90
   4   4  -2   31.00    8.90
  -4   4   2   39.90    7.80
   4   4  -2   37.80   10.00
  -4   4   2   45.90   11.20
   3  -4  -2 2137.19   81.49
  -3  -4   2 2013.10   74.69
   3  -4  -2 2122.59   72.09
   3  -4  -2 2073.79   63.89
   3  -4  -2 2008.50   60.99
   3  -4  -2 1967.90   65.59
  -3  -4   2 1991.00   63.79
  -3  -4   2 2082.79   63.49
  -3  -4   2 2065.89   71.09
   3   4  -2 1889.61   69.09
   3   4  -2 1959.50   61.79
   3   4  -2 1915.11   71.29
  -3   4   2 1975.60   76.69
  -3   4   2 1982.40   63.09
  -3   4   2 2022.60   62.19
   3   4  -2 2064.29   68.39
   3   4  -2 1992.60   63.99
  -2  -4   2 2742.63   81.89
   2  -4  -2 2872.51   96.89
   2  -4  -2 2722.53   80.69
  -2  -4   2 2859.01   80.99
   2  -4  -2 2882.21   72.89
   2  -4  -2 2873.91   82.79
  -2  -4   2 2850.41   72.49
   2  -4  -2 2866.71   84.49
  -2  -4   2 2879.91   86.79
   2  -4  -2 2672.63   77.29
   2  -4  -2 2827.52   87.69
  -2  -4   2 2834.92   85.09
   2   4  -2 2747.82   87.59
   2   4  -2 2857.41   86.99
   2   4  -2 2726.43   83.49
   2   4  -2 2788.62   87.39
   2   4  -2 2860.91   81.69
   2   4  -2 2893.81   83.49
  -2   4   2 2796.22   95.99
  -2   4   2 2779.82   80.09
  -2   4   2 2729.03   76.99
  -2   4   2 2686.03   85.79
   1  -4  -2 3228.48   95.89
  -1  -4   2 3341.87   97.19
  -1  -4   2 3346.17   97.09
  -1  -4   2 3300.07   93.29
   1  -4  -2 3270.67   97.29
  -1  -4   2 3255.97   99.59
   1  -4  -2 3362.06   95.59
  -1  -4   2 3283.47   98.89
   1  -4  -2 3399.76  104.69
   1  -4  -2 3296.07   90.09
  -1  -4   2 3245.28   93.49
   1  -4  -2 3283.77   92.79
  -1  -4   2 3284.57   97.19
   1   4  -2 3215.18   93.69
   1   4  -2 3406.06   99.39
   1   4  -2 3474.95   97.09
   1   4  -2 3255.67   96.19
   1   4  -2 3256.77   97.49
  -1   4   2 3286.27  103.99
  -1   4   2 3217.08   92.29
  -1   4   2 3289.67   95.19
  -1   4   2 3412.76   95.59
  -1   4   2 3453.65   94.19
   0  -4   2   -3.20    6.20
   0  -4   2    5.50    5.20
   0  -4  -2    4.10    4.50
   0  -4   2   -0.40    3.60
   0  -4  -2    1.90    2.20
   0  -4   2    5.40    5.70
   0  -4  -2    1.00    3.20
   0  -4   2    1.40    5.40
   0  -4   2    1.40    3.90
   0  -4  -2    4.60    5.50
   0   4   2   -0.60    3.60
   0   4   2    7.60    3.50
   0   4  -2    4.10    4.20
   0   4  -2    4.00    5.40
   0   4   2    2.10    2.40
   0   4  -2    3.90    4.10
   0   4  -2    5.40    6.00
   0   4   2    1.10    4.60
   0   4  -2   11.00    6.00
   0   4   2   -2.40    3.40
   1  -4   2 4394.66  125.49
  -1  -4  -2 4210.78  120.49
   1  -4   2 4388.76  126.29
   1  -4   2 4220.58  126.49
  -1  -4  -2 4237.58  125.89
  -1  -4  -2 4348.56  122.59
   1  -4   2 4324.57  127.19
  -1  -4  -2 4300.67  120.39
   1  -4   2 4368.86  130.49
  -1  -4  -2 4287.47  122.99
   1   4   2 4432.46  127.69
  -1   4  -2 4176.68  128.89
   1   4   2 4200.48  122.69
  -1   4  -2 4192.08  125.59
  -1   4  -2 4440.46  126.19
  -1   4  -2 4139.29  126.29
  -1   4  -2 4193.78  128.59
  -1   4  -2 4341.17  128.09
   1   4   2 4144.99  121.99
   1   4   2 4256.57  120.29
   2  -4   2 4360.76  128.79
   2  -4   2 4150.78  127.09
   2  -4   2 4098.09  123.79
   2  -4   2 4292.47  128.89
   2  -4   2 4250.97  129.49
  -2  -4  -2 4154.58  123.39
  -2  -4  -2 4127.49  118.59
  -2  -4  -2 3987.00  122.09
   2   4   2 4215.68  123.99
  -2   4  -2 4133.79  126.59
   2   4   2 4151.38  123.19
   2   4   2 4135.89  118.49
  -2   4  -2 4096.99  122.99
   2   4   2 4190.68  123.09
  -2   4  -2 4447.35  138.69
   2   4   2 4047.20  126.89
  -2   4  -2 4379.66  130.09
  -2   4  -2 4162.88  128.69
   3  -4   2 1716.23   60.49
   3  -4   2 1783.92   68.49
  -3  -4  -2 1642.04   61.39
   3  -4   2 1699.83   65.39
   3  -4   2 1622.14   65.19
  -3  -4  -2 1734.53   64.69
  -3  -4  -2 1772.82   59.69
  -3  -4  -2 1695.13   62.49
   3  -4   2 1695.53   67.19
   3   4   2 1773.42   67.69
  -3   4  -2 1806.22   65.99
   3   4   2 1780.52   62.79
  -3   4  -2 1690.13   66.29
   3   4   2 1645.84   62.19
   3   4   2 1730.53   65.09
   3   4   2 1686.33   57.09
  -3   4  -2 1762.42   67.69
  -3   4  -2 1853.11   60.79
  -3   4  -2 1778.32   68.29
  -4  -4  -2   22.60    5.50
  -4  -4  -2   18.30    7.00
   4  -4   2   15.90    8.10
   4  -4   2   18.10    5.80
   4  -4   2   26.80   10.30
   4  -4   2   30.20   11.50
  -4  -4  -2   20.50    8.70
  -4  -4  -2   23.00    8.40
  -4  -4  -2   21.80    7.00
   4  -4   2   34.90    9.00
  -4   4  -2   22.70    6.60
   4   4   2   16.40    7.90
   4   4   2   21.10    8.20
  -4   4  -2   26.70    9.30
  -4   4  -2   26.00    5.70
  -4   4  -2   20.10    7.70
   4   4   2   11.80    6.10
  -4   4  -2   25.00    8.40
   4   4   2   21.70    8.30
   4   4   2   17.70    7.10
  -4   4  -2   22.00    8.90
  -5  -4  -2  494.05   28.90
   5  -4   2  499.35   32.30
  -5  -4  -2  463.85   30.80
   5  -4   2  501.45   33.50
  -5  -4  -2  452.85   21.60
  -5  -4  -2  482.35   28.10
  -5  -4  -2  475.95   29.00
   5  -4   2  466.05   29.80
   5  -4   2  426.66   30.40
   5   4   2  474.15   32.20
   5   4   2  464.75   28.70
  -5   4  -2  520.55   32.70
  -5   4  -2  523.05   23.20
  -5   4  -2  456.45   23.10
   5   4   2  517.85   29.10
  -5   4  -2  509.95   32.20
  -5   4  -2  414.96   29.20
   5   4   2  518.65   32.00
  -5   4  -2  484.35   32.00
   5   4   2  471.45   24.60
  -6  -4  -2  846.12   40.10
  -6  -4  -2  883.71   30.50
  -6  -4  -2  776.02   38.00
   6  -4   2  879.71   46.60
  -6  -4  -2  843.12   38.10
   6  -4   2  819.52   43.80
   6  -4   2  809.22   41.00
  -6  -4  -2  812.92   43.40
   6  -4   2  820.42   43.30
  -6   4  -2  804.42   42.90
  -6   4  -2  737.63   40.90
   6   4   2  776.82   43.60
  -6   4  -2  843.92   33.40
   6   4   2  844.92   39.10
   6   4   2  827.72   42.80
  -6   4  -2  725.83   41.70
   6   4   2  789.42   34.50
   6   4   2  809.42   39.90
  -6   4  -2  820.32   29.80
  -6   4  -2  814.12   42.00
   7  -4   2  340.47   27.50
  -7  -4  -2  335.17   15.10
  -7  -4  -2  321.37   23.90
  -7  -4  -2  311.27   23.20
  -7  -4  -2  325.07   14.80
   7  -4   2  303.97   24.10
  -7  -4  -2  334.77   22.10
   7  -4   2  358.66   29.20
   7  -4   2  321.67   27.00
  -7   4  -2  348.27   27.30
  -7   4  -2  323.37   13.80
   7   4   2  378.86   29.10
  -7   4  -2  333.97   26.30
  -7   4  -2  290.77   18.40
   7   4   2  336.17   23.40
   7   4   2  325.57   24.10
   7   4   2  356.66   27.90
   7   4   2  299.17   19.70
  -8  -4  -2   84.19   11.80
   8  -4   2   54.29   13.00
   8  -4   2   94.19   16.60
  -8  -4  -2   82.69   13.90
   8  -4   2   96.39   17.50
   8   4   2   88.69   17.50
   8   4   2   84.09   12.80
   8   4   2   87.79   11.70
  -8   4  -2   91.39   10.70
   8   4   2   97.29   17.40
  -8   4  -2   98.99   15.90
   8   4   2   76.89   13.10
  -9  -4  -2    0.30    5.70
   9  -4   2   14.10    9.60
  -9  -4  -2    3.10    6.90
   9  -4   2    8.20    7.90
  -9   4  -2    0.80    6.60
  -9   4  -2   -1.50    7.40
   9   4   2    3.40    6.60
   9   4   2   13.30    9.00
   9   4   2    5.10    8.60
  -9  -5   2   24.00    7.20
   9  -5  -2   49.90   12.00
   9  -5  -2   33.50    9.40
   9  -5  -2   45.60   14.50
   9  -5  -2   36.70   12.20
   9   5  -2   45.80   12.90
   9   5  -2   33.70    4.00
   9   5  -2   33.80    7.70
   9   5  -2   51.49    9.70
  -9   5   2   33.70    8.40
   9   5  -2   20.90   10.40
   8  -5  -2   29.20   11.30
  -8  -5   2   30.00    8.30
   8  -5  -2   32.90   10.10
   8  -5  -2   48.60   11.70
   8  -5  -2   34.20   12.40
  -8  -5   2   37.00    8.00
   8  -5  -2   28.10    8.30
   8   5  -2   27.20    8.20
  -8   5   2   35.20    9.40
   8   5  -2   14.50    5.10
   8   5  -2   24.40    3.80
   8   5  -2   20.80    9.50
   8   5  -2   25.30   10.00
  -7  -5   2    2.00    4.90
   7  -5  -2   -2.60    7.60
  -7  -5   2  -12.20    5.30
   7  -5  -2    4.40    7.00
   7  -5  -2   -7.20    5.90
   7  -5  -2  -10.80    5.10
   7   5  -2    8.10    7.80
   7   5  -2    0.30    8.80
   7   5  -2   -2.70    2.10
   7   5  -2    1.90    4.70
  -7   5   2   -2.80    4.80
   7   5  -2    4.90    7.10
   7   5  -2    1.30    6.20
   6  -5  -2   51.59   10.30
   6  -5  -2   68.39   15.00
  -6  -5   2   62.69   11.50
  -6  -5   2   44.50    6.30
   6  -5  -2   52.49   10.80
  -6  -5   2   62.09   10.50
   6  -5  -2   41.50   16.40
   6  -5  -2   66.59   12.00
   6  -5  -2   49.99    5.90
  -6   5   2   43.70   10.10
   6   5  -2   48.30    9.50
  -6   5   2   42.10    9.60
  -6   5   2   49.90   12.00
   6   5  -2   56.79   10.10
   6   5  -2   60.29   12.30
   6   5  -2   51.49    4.10
   6   5  -2   53.19   13.10
   5  -5  -2  154.68   10.20
   5  -5  -2  193.18   16.70
   5  -5  -2  146.79   14.50
   5  -5  -2  177.28   19.90
  -5  -5   2  131.39   15.40
  -5  -5   2  162.18   14.30
   5  -5  -2  174.68   24.10
   5  -5  -2  159.28   16.30
  -5  -5   2  140.59   12.20
  -5   5   2  173.18   15.60
   5   5  -2  130.99   17.40
   5   5  -2  150.98   18.60
   5   5  -2  153.58   10.80
   5   5  -2  161.98   15.80
   5   5  -2  146.89   14.60
  -5   5   2  157.88   18.00
  -5   5   2  164.08   15.60
   4  -5  -2  281.67   28.30
   4  -5  -2  278.27   22.40
   4  -5  -2  288.27   21.10
   4  -5  -2  280.27   15.10
  -4  -5   2  233.78   15.80
  -4  -5   2  244.38   16.60
   4  -5  -2  259.17   18.10
   4  -5  -2  274.67   19.80
  -4  -5   2  285.27   18.10
  -4  -5   2  241.28   19.60
  -4   5   2  236.68   20.60
   4   5  -2  233.98   19.70
   4   5  -2  260.17   20.30
   4   5  -2  254.27   22.30
   4   5  -2  236.08   17.30
   4   5  -2  233.08   14.90
  -4   5   2  283.37   18.60
  -4   5   2  272.07   18.20
  -3  -5   2  174.88   17.20
   3  -5  -2  185.58   13.50
  -3  -5   2  200.68   14.70
   3  -5  -2  204.58   18.00
   3  -5  -2  193.58   15.50
   3  -5  -2  215.48   19.20
   3  -5  -2  211.28   23.60
  -3  -5   2  191.88   14.80
  -3  -5   2  184.48   13.70
   3  -5  -2  195.48   13.50
  -3  -5   2  186.18   16.70
  -3   5   2  198.98   17.70
  -3   5   2  187.28   13.10
   3   5  -2  201.28   17.70
   3   5  -2  210.38   19.10
   3   5  -2  186.78   14.30
   3   5  -2  169.98   14.20
   3   5  -2  173.68   17.50
   3   5  -2  190.18   16.60
  -2  -5   2   71.69    6.30
   2  -5  -2   65.69    4.80
  -2  -5   2   69.89    9.50
   2  -5  -2   60.39    9.60
  -2  -5   2   71.39   11.40
   2  -5  -2   52.59   10.40
   2  -5  -2   65.29    8.40
   2  -5  -2   66.69   14.20
  -2  -5   2   53.49    7.50
   2  -5  -2   60.59    8.90
  -2  -5   2   56.49    9.70
  -2  -5   2   54.39    8.80
   2  -5  -2   58.69    6.30
   2   5  -2   82.99   12.90
   2   5  -2   66.59    9.60
   2   5  -2   66.79    9.70
   2   5  -2   50.79    9.30
  -2   5   2   66.39    6.10
  -2   5   2   69.39   13.80
   2   5  -2   48.40    8.10
   2   5  -2   56.39   10.30
  -2   5   2   72.99   11.10
  -2   5   2   71.69    9.70
   1  -5  -2  594.94   27.60
  -1  -5   2  515.05   26.80
   1  -5  -2  542.15   32.00
   1  -5  -2  577.94   25.20
  -1  -5   2  586.24   27.80
  -1  -5   2  573.34   25.50
  -1  -5   2  608.04   24.60
  -1  -5   2  520.65   27.50
   1  -5  -2  565.84   29.00
  -1  -5   2  588.24   28.80
   1  -5  -2  576.54   22.40
  -1  -5   2  546.25   28.80
  -1   5   2  567.44   22.50
  -1   5   2  596.64   33.40
   1   5  -2  562.04   25.80
  -1   5   2  588.74   27.20
   1   5  -2  537.45   23.10
   1   5  -2  541.35   27.10
  -1   5   2  597.94   18.10
  -1   5   2  584.44   25.10
  -1   5   2  592.74   28.00
   1   5  -2  622.34   28.70
   1   5  -2  545.75   28.50
   0  -5  -2  272.07   21.00
   0  -5   2  244.68   16.90
   0  -5  -2  277.17   16.60
   0  -5  -2  251.67   17.60
   0  -5   2  273.67   19.50
   0  -5   2  250.57   19.60
   0  -5  -2  273.27   18.10
   0  -5   2  261.67   18.90
   0  -5  -2  300.97   17.30
   0  -5   2  286.77   22.60
   0  -5   2  273.37   18.10
   0   5  -2  253.27   17.80
   0   5  -2  277.87   18.10
   0   5  -2  246.38   17.30
   0   5   2  244.98   13.10
   0   5  -2  301.07   20.50
   0   5  -2  260.27   21.00
   0   5   2  256.07   20.60
   0   5   2  285.77   18.20
   0   5   2  254.37   16.80
   0   5  -2  277.27   18.30
   0   5  -2  283.97   20.30
   0   5   2  264.47   16.50
  -1  -5  -2  360.96   21.90
  -1  -5  -2  371.16   24.30
  -1  -5  -2  393.36   22.10
   1  -5   2  386.36   24.70
   1  -5   2  393.06   23.80
   1  -5   2  401.56   24.30
  -1  -5  -2  365.66   21.50
   1  -5   2  381.16   27.20
  -1  -5  -2  364.76   19.90
   1  -5   2  360.46   23.20
   1   5   2  396.16   22.60
  -1   5  -2  376.86   24.50
  -1   5  -2  383.56   25.60
   1   5   2  359.86   13.60
  -1   5  -2  381.26   26.60
   1   5   2  344.57   21.30
  -1   5  -2  372.76   24.20
   1   5   2  360.36   24.50
   1   5   2  347.97   19.80
  -1   5  -2  311.77   22.10
  -1   5  -2  380.96   24.40
   2  -5   2   55.19   10.50
  -2  -5  -2   33.80    7.80
   2  -5   2   66.99   13.60
   2  -5   2   43.00   11.60
   2  -5   2   72.19   13.50
  -2  -5  -2   48.50    9.50
  -2  -5  -2   41.00    7.90
  -2  -5  -2   46.30    8.80
  -2  -5  -2   38.50    8.70
   2  -5   2   43.00   10.50
   2  -5   2   52.09   10.70
  -2   5  -2   37.80   10.30
  -2   5  -2   58.19   12.10
   2   5   2   35.90    8.00
   2   5   2   43.60    9.00
  -2   5  -2   49.50   11.10
   2   5   2   56.59   11.50
  -2   5  -2   41.60    8.80
   3  -5   2  461.75   29.50
  -3  -5  -2  447.96   23.40
   3  -5   2  458.35   31.20
  -3  -5  -2  415.16   26.30
  -3  -5  -2  447.76   26.60
   3  -5   2  418.86   25.40
  -3  -5  -2  427.06   27.00
   3  -5   2  408.96   27.90
   3  -5   2  441.96   30.50
   3  -5   2  423.36   28.40
  -3  -5  -2  441.06   23.20
  -3   5  -2  457.95   30.40
   3   5   2  417.86   26.00
   3   5   2  419.66   26.20
  -3   5  -2  453.55   30.20
  -3   5  -2  422.86   24.80
  -3   5  -2  438.76   29.80
  -3   5  -2  442.56   27.80
   3   5   2  425.66   27.30
   3   5   2  412.36   22.00
   3   5   2  421.36   29.40
  -4  -5  -2  260.27   22.50
  -4  -5  -2  269.47   20.00
   4  -5   2  270.77   21.80
  -4  -5  -2  293.87   22.30
   4  -5   2  286.67   24.40
   4  -5   2  306.87   19.90
   4  -5   2  286.87   24.80
  -4  -5  -2  294.37   17.90
   4  -5   2  330.67   26.70
  -4  -5  -2  246.78   20.50
  -4   5  -2  314.67   25.20
  -4   5  -2  286.27   22.50
   4   5   2  274.97   21.60
   4   5   2  249.18   23.00
  -4   5  -2  267.37   23.40
  -4   5  -2  288.67   16.50
  -4   5  -2  297.47   19.10
   4   5   2  263.47   21.50
   4   5   2  292.07   23.60
  -4   5  -2  297.47   25.30
   4   5   2  261.57   17.40
   5  -5   2  111.19   18.40
   5  -5   2   75.09   13.50
  -5  -5  -2   77.69   11.30
   5  -5   2   90.39   15.60
  -5  -5  -2   99.89   14.30
   5  -5   2   80.69   13.90
  -5  -5  -2   77.59   14.30
  -5  -5  -2   85.59   13.60
  -5  -5  -2  116.69   16.00
  -5   5  -2   84.09   15.90
   5   5   2   80.19   16.10
   5   5   2  102.69   15.60
   5   5   2   93.69   15.30
   5   5   2   93.99   14.30
  -5   5  -2  105.49   16.80
   5   5   2   91.19   15.50
  -5   5  -2   91.89   10.70
  -5   5  -2   83.39   15.80
   5   5   2   76.49   10.20
  -5   5  -2   88.59   16.10
  -5   5  -2   86.89   11.40
  -6  -5  -2    4.20    6.00
   6  -5   2    4.50    5.90
  -6  -5  -2    4.50    5.90
   6  -5   2   -4.60    6.30
  -6  -5  -2    8.80    6.50
  -6  -5  -2    2.60    4.30
  -6  -5  -2    7.10    6.10
   6  -5   2    4.80    7.80
   6  -5   2    4.60    7.20
   6   5   2    2.30    7.40
  -6   5  -2    2.20    4.00
   6   5   2    0.00    6.30
  -6   5  -2   -3.40    5.90
   6   5   2   -0.90    4.60
  -6   5  -2  -11.90    6.70
  -6   5  -2    6.80    7.80
  -6   5  -2   11.80    7.10
   6   5   2    6.70    6.90
  -6   5  -2    1.40    3.90
   6   5   2    0.50    6.30
  -7  -5  -2   48.00    9.90
  -7  -5  -2   54.19   11.60
  -7  -5  -2   51.09    6.50
  -7  -5  -2   56.99   11.90
   7  -5   2   48.90   13.10
   7  -5   2   33.00   13.90
   7  -5   2   29.10    9.00
   7  -5   2   51.19   13.30
   7   5   2   60.39   13.90
   7   5   2   52.39   12.40
   7   5   2   43.10    8.00
  -7   5  -2   48.30   11.70
  -7   5  -2   50.39    6.00
  -7   5  -2   69.19   14.40
   7   5   2   52.49   10.90
  -7   5  -2   34.40    6.80
   7   5   2   37.20   11.30
   8  -5   2   28.20    8.20
  -8  -5  -2    9.50    6.40
   8  -5   2    9.00    7.40
  -8  -5  -2   12.90    3.20
  -8  -5  -2    8.10    3.10
   8  -5   2   11.20    8.40
  -8  -5  -2   15.20    8.20
   8   5   2   23.40   11.20
  -8   5  -2   18.30    5.80
   8   5   2   22.70    8.70
   8   5   2    9.30    7.80
   8   5   2    2.90    7.90
   8   5   2    5.30    5.60
  -8   5  -2    9.80    7.90
   9  -5   2   38.80   11.00
   9  -5   2   45.00   13.00
  -9  -5  -2   36.00    7.70
  -9   5  -2   37.30    8.30
   9   5   2   43.00   11.10
   9   5   2   25.30    6.50
   9   5   2   24.30   10.30
  -9  -6   2  -10.10    4.70
   9  -6  -2    0.00    6.10
   9  -6  -2  -10.30    6.50
   9   6  -2   -9.00    4.60
   9   6  -2   -5.90    6.20
  -9   6   2   -5.50    5.10
   9   6  -2  -12.80    6.10
   9   6  -2    4.20    7.90
   8  -6  -2  195.68   16.80
   8  -6  -2  185.18   18.80
   8  -6  -2  174.38   24.90
  -8  -6   2  186.48   16.00
   8  -6  -2  185.28   23.00
   8   6  -2  196.78   22.00
   8   6  -2  190.48   21.00
  -8   6   2  167.48   17.20
   8   6  -2  201.18   16.50
   8   6  -2  211.38   18.10
   7  -6  -2  441.96   26.30
   7  -6  -2  482.55   38.00
   7  -6  -2  429.46   28.10
  -7  -6   2  452.05   25.00
   7  -6  -2  457.95   33.60
   7  -6  -2  427.76   31.30
  -7  -6   2  434.96   27.20
  -7  -6   2  416.06   17.80
   7   6  -2  480.15   32.00
   7   6  -2  425.96   26.70
   7   6  -2  417.46   28.40
   7   6  -2  397.96   25.20
  -7   6   2  433.86   31.80
  -7   6   2  451.45   26.40
  -6  -6   2  563.84   28.80
   6  -6  -2  514.45   29.40
   6  -6  -2  579.44   22.70
   6  -6  -2  610.04   32.50
  -6  -6   2  639.84   26.10
  -6  -6   2  571.24   31.70
   6  -6  -2  607.44   37.50
   6  -6  -2  559.74   32.30
   6  -6  -2  613.74   42.60
   6   6  -2  569.04   31.10
   6   6  -2  596.84   33.80
  -6   6   2  613.44   32.00
   6   6  -2  556.14   35.30
  -6   6   2  637.34   31.00
  -6   6   2  632.54   36.60
   5  -6  -2  479.05   21.10
   5  -6  -2  473.05   28.50
  -5  -6   2  458.05   27.80
  -5  -6   2  472.85   23.20
  -5  -6   2  458.05   25.10
   5  -6  -2  502.05   28.30
   5  -6  -2  514.25   38.80
   5  -6  -2  481.35   27.10
   5  -6  -2  475.65   32.80
  -5  -6   2  505.15   25.30
   5   6  -2  489.75   32.30
   5   6  -2  467.65   21.80
   5   6  -2  443.96   25.80
  -5   6   2  501.25   26.60
  -5   6   2  499.55   31.90
  -5   6   2  469.05   26.50
   5   6  -2  495.85   28.90
   5   6  -2  474.85   30.00
   4  -6  -2  161.28   14.10
  -4  -6   2  152.38   13.50
   4  -6  -2  144.89   11.90
  -4  -6   2  162.78   14.50
  -4  -6   2  182.48   17.00
   4  -6  -2  204.98   24.30
  -4  -6   2  181.28   14.40
   4  -6  -2  158.58   16.30
   4  -6  -2  172.68   16.40
   4  -6  -2  177.28   18.90
   4   6  -2  168.18   18.20
   4   6  -2  167.38   16.30
   4   6  -2  162.38   17.00
  -4   6   2  181.68   14.80
   4   6  -2  173.08   15.20
  -4   6   2  164.28   17.50
   4   6  -2  153.18   13.10
  -4   6   2  149.59   13.70
   4   6  -2  160.08   17.90
   3  -6  -2 2056.19   67.99
   3  -6  -2 2126.19   84.19
  -3  -6   2 2048.00   67.39
   3  -6  -2 2127.69   75.69
  -3  -6   2 2062.99   67.79
  -3  -6   2 2105.69   66.49
  -3  -6   2 2026.80   71.89
   3  -6  -2 2002.00   63.99
   3  -6  -2 2006.90   65.39
  -3  -6   2 2069.49   71.69
   3  -6  -2 2039.60   71.89
   3   6  -2 1995.10   73.99
  -3   6   2 2072.99   65.79
  -3   6   2 2109.89   63.49
   3   6  -2 2057.69   68.69
   3   6  -2 2040.20   71.69
  -3   6   2 2050.49   73.09
   3   6  -2 2074.39   72.09
   3   6  -2 2016.00   66.79
   3   6  -2 2115.19   74.99
   2  -6  -2 3677.83  123.19
   2  -6  -2 3653.33   97.69
  -2  -6   2 3787.02  109.49
  -2  -6   2 3520.25  111.19
  -2  -6   2 3821.32   99.89
  -2  -6   2 3765.82  115.09
  -2  -6   2 3715.93  107.09
  -2  -6   2 3695.53  110.39
  -2  -6   2 3722.63  111.89
   2  -6  -2 3775.62  115.99
   2  -6  -2 3755.82  111.29
   2  -6  -2 3733.13  108.89
   2  -6  -2 3642.24  106.89
   2   6  -2 3657.23  111.89
  -2   6   2 3605.04  111.99
   2   6  -2 3509.95  111.49
   2   6  -2 3725.03  107.89
  -2   6   2 3598.14   97.69
   2   6  -2 3807.42  113.99
   2   6  -2 3713.43  110.09
  -2   6   2 3726.43   99.39
   2   6  -2 3690.53  110.09
  -2   6   2 3690.23  111.49
  -2   6   2 3712.23  122.99
  -2   6   2 3703.53  106.39
  -1  -6   2 1511.45   57.19
  -1  -6   2 1562.34   57.79
   1  -6  -2 1623.04   55.99
  -1  -6   2 1503.65   52.89
  -1  -6   2 1601.34   56.19
   1  -6  -2 1568.44   55.79
  -1  -6   2 1486.65   50.49
   1  -6  -2 1557.34   58.09
  -1  -6   2 1482.65   55.69
   1  -6  -2 1586.34   63.99
  -1  -6   2 1522.85   56.49
   1  -6  -2 1543.55   52.79
   1  -6  -2 1589.84   49.30
   1   6  -2 1626.64   60.79
   1   6  -2 1532.25   56.59
  -1   6   2 1592.14   52.99
   1   6  -2 1592.54   56.39
   1   6  -2 1557.84   53.89
  -1   6   2 1624.04   63.99
  -1   6   2 1512.65   56.79
   1   6  -2 1625.54   58.09
   1   6  -2 1448.66   55.49
  -1   6   2 1651.83   49.99
  -1   6   2 1585.64   55.89
   0  -6   2   51.99    9.10
   0  -6   2   44.80    9.60
   0  -6  -2   32.10    6.90
   0  -6  -2   48.20    8.50
   0  -6  -2   46.40    8.90
   0  -6  -2   41.00   10.30
   0  -6   2   57.49   10.00
   0  -6   2   60.69   11.70
   0  -6  -2   39.10    8.20
   0  -6   2   47.40    9.60
   0  -6   2   39.60   10.90
   0   6   2   50.39    9.50
   0   6  -2   46.80    9.30
   0   6   2   58.49    9.90
   0   6  -2   40.20    8.80
   0   6   2   45.20    8.50
   0   6  -2   53.99   10.40
   0   6  -2   56.09   10.10
   0   6  -2   67.69   12.30
   0   6  -2   48.50    9.00
   0   6  -2   40.60   11.20
   0   6   2   38.20   10.00
   0   6   2   38.90    5.70
  -1  -6  -2 2709.53   90.39
   1  -6   2 2622.34   91.69
  -1  -6  -2 2635.94   89.29
  -1  -6  -2 2614.74   80.49
   1  -6   2 2606.64   92.89
   1  -6   2 2916.61   93.79
   1  -6   2 2657.23   88.49
   1  -6   2 2565.54   85.29
  -1  -6  -2 2542.35   83.49
   1  -6   2 2584.04   85.59
   1   6   2 2710.13   92.99
  -1   6  -2 2601.84  101.59
  -1   6  -2 2740.33   87.99
  -1   6  -2 2719.03   87.09
   1   6   2 2536.15   83.19
  -1   6  -2 2589.94   89.39
  -1   6  -2 2603.64   86.59
   1   6   2 2641.54   80.79
  -1   6  -2 2618.34   87.89
  -2  -6  -2 5118.59  150.68
  -2  -6  -2 5404.96  157.28
  -2  -6  -2 5062.99  158.08
   2  -6   2 5125.69  156.38
   2  -6   2 5108.19  154.18
   2  -6   2 5276.97  152.78
   2  -6   2 5379.06  157.98
  -2  -6  -2 5069.59  144.79
   2  -6   2 5125.39  155.28
  -2  -6  -2 5135.99  150.38
   2  -6   2 5212.88  160.28
  -2   6  -2 5236.78  155.28
  -2   6  -2 5186.68  159.28
   2   6   2 5371.56  150.98
   2   6   2 5265.47  151.18
  -2   6  -2 5230.98  155.68
   2   6   2 5152.98  140.19
  -2   6  -2 5415.86  156.98
   2   6   2 5122.49  156.48
  -2   6  -2 5416.76  151.78
   2   6   2 5127.09  151.28
   3  -6   2 1542.05   64.69
  -3  -6  -2 1480.75   57.79
  -3  -6  -2 1434.56   50.79
  -3  -6  -2 1521.55   57.39
  -3  -6  -2 1469.65   52.89
  -3  -6  -2 1501.75   57.29
   3  -6   2 1473.85   63.49
   3  -6   2 1576.94   61.69
   3  -6   2 1499.35   61.29
   3  -6   2 1402.36   59.49
   3   6   2 1444.76   61.59
   3   6   2 1399.76   56.49
  -3   6  -2 1601.54   62.99
  -3   6  -2 1457.75   58.99
  -3   6  -2 1472.25   54.79
   3   6   2 1462.95   57.09
   3   6   2 1430.46   57.89
   3   6   2 1479.95   51.29
  -3   6  -2 1471.55   61.49
  -3   6  -2 1437.16   61.49
  -4  -6  -2    3.50    4.80
   4  -6   2    8.90    8.50
   4  -6   2    1.30    7.10
  -4  -6  -2    9.60    5.30
   4  -6   2   -0.40    5.80
  -4  -6  -2   11.20    5.50
  -4  -6  -2    3.70    5.10
   4  -6   2   10.40    7.50
   4  -6   2    3.30    6.80
   4  -6   2    5.10    6.90
  -4  -6  -2    6.70    5.50
   4   6   2   19.10    8.20
   4   6   2    7.10    4.20
   4   6   2    4.70    4.60
  -4   6  -2    5.00    4.30
  -4   6  -2   11.50    8.10
   4   6   2    1.20    5.50
  -4   6  -2   -8.00    4.80
   4   6   2    7.30    6.80
  -4   6  -2    9.20    6.30
  -4   6  -2    5.30    4.90
  -4   6  -2    9.20    7.70
   5  -6   2  429.26   30.10
   5  -6   2  406.36   23.30
   5  -6   2  374.86   29.20
   5  -6   2  411.36   28.30
   5  -6   2  401.56   36.10
  -5  -6  -2  431.46   25.70
   5  -6   2  402.76   32.40
  -5  -6  -2  422.26   21.90
  -5  -6  -2  389.66   26.60
  -5  -6  -2  387.86   26.10
   5   6   2  387.36   26.90
   5   6   2  409.96   26.80
  -5   6  -2  457.85   31.60
  -5   6  -2  400.86   21.90
  -5   6  -2  383.36   24.60
   5   6   2  387.06   21.30
  -5   6  -2  418.76   28.30
  -5   6  -2  398.86   29.70
  -5   6  -2  395.76   33.60
   6  -6   2  644.34   37.60
  -6  -6  -2  643.04   34.20
   6  -6   2  588.44   40.60
   6  -6   2  621.04   35.50
  -6  -6  -2  554.94   32.10
   6  -6   2  585.84   37.10
  -6  -6  -2  603.84   26.30
  -6  -6  -2  648.04   31.60
   6  -6   2  641.74   40.30
  -6   6  -2  675.53   38.40
   6   6   2  621.94   27.80
  -6   6  -2  644.14   26.60
   6   6   2  602.44   34.20
  -6   6  -2  592.54   36.70
   6   6   2  600.64   33.50
   6   6   2  591.64   32.60
  -6   6  -2  607.04   35.20
   6   6   2  599.44   36.20
  -6   6  -2  658.63   26.70
   6   6   2  657.43   38.80
  -7  -6  -2  377.56   25.80
   7  -6   2  381.36   30.50
  -7  -6  -2  390.26   22.30
   7  -6   2  395.86   33.20
   7  -6   2  284.87   26.00
  -7  -6  -2  400.66   24.90
   7  -6   2  391.56   29.40
  -7   6  -2  355.26   16.70
   7   6   2  329.47   24.50
   7   6   2  344.77   28.50
   7   6   2  415.46   25.80
  -7   6  -2  367.06   27.90
  -7   6  -2  327.07   18.00
   7   6   2  326.57   19.30
   7   6   2  355.06   27.70
   7   6   2  290.27   24.10
  -8  -6  -2   41.60    5.60
   8  -6   2   37.50   10.20
   8  -6   2   50.09   13.40
   8  -6   2   39.90   13.20
  -8  -6  -2   49.00   11.20
  -8  -6  -2   53.89    9.00
   8  -6   2   73.29   14.00
   8   6   2   75.69   15.80
   8   6   2   21.00    9.50
  -8   6  -2   43.90    7.90
   8   6   2   33.40    7.60
   8   6   2   46.50   11.40
  -8   6  -2   67.19   13.10
   8   6   2   61.09   11.30
   9  -7  -2  125.79   23.50
  -9  -7   2   90.69   13.10
   9  -7  -2  104.29   18.10
   9  -7  -2  143.49   17.40
   9  -7  -2   80.59   12.80
   9   7  -2  124.19   18.90
   9   7  -2  111.19   15.50
  -9   7   2   93.19   13.50
   9   7  -2  100.19   16.50
   9   7  -2   67.59   10.90
  -8  -7   2  120.59   14.80
   8  -7  -2   87.79   14.30
   8  -7  -2   99.09   17.70
   8  -7  -2   98.19   18.50
   8  -7  -2   88.89   11.50
   8   7  -2  123.89   19.00
   8   7  -2   98.69   16.90
   8   7  -2   92.99   13.30
  -8   7   2   85.29   12.70
   8   7  -2   98.89   13.90
  -7  -7   2   37.60   10.10
   7  -7  -2   40.80   13.70
   7  -7  -2   35.20    5.40
   7  -7  -2   30.40    9.30
   7  -7  -2   38.00   10.50
  -7  -7   2   40.80    6.90
   7  -7  -2   49.10   13.30
  -7  -7   2   41.20    8.10
   7  -7  -2   32.40    9.20
   7   7  -2   33.20    9.00
   7   7  -2   28.70    8.80
   7   7  -2   58.79   13.20
  -7   7   2   38.00    9.10
  -7   7   2   24.80    8.00
   7   7  -2   41.20   10.20
   6  -7  -2   29.90   10.20
  -6  -7   2   34.10    8.40
  -6  -7   2   33.20    6.90
   6  -7  -2   39.20    9.40
   6  -7  -2   36.30    6.30
   6  -7  -2   41.10   13.20
  -6  -7   2   36.70    8.50
   6  -7  -2   24.70    7.90
   6  -7  -2   39.50   10.60
  -6   7   2   44.80   12.10
  -6   7   2   35.70    8.80
   6   7  -2   30.20    8.80
   6   7  -2   31.30    9.30
   6   7  -2   46.50   12.70
  -6   7   2   38.20    9.90
   6   7  -2   28.50   11.70
   5  -7  -2  574.64   36.20
   5  -7  -2  605.64   30.50
   5  -7  -2  565.84   31.40
  -5  -7   2  600.44   33.00
  -5  -7   2  578.04   29.00
   5  -7  -2  637.54   43.30
   5  -7  -2  549.35   24.70
  -5  -7   2  556.94   28.10
   5  -7  -2  597.54   33.10
  -5   7   2  567.34   34.60
  -5   7   2  569.74   29.10
   5   7  -2  539.45   25.50
   5   7  -2  581.74   30.20
   5   7  -2  572.44   35.10
  -5   7   2  589.34   29.50
   5   7  -2  525.25   34.30
   5   7  -2  562.54   31.90
   5   7  -2  544.85   32.20
   4  -7  -2  274.87   21.00
  -4  -7   2  304.97   22.30
  -4  -7   2  268.87   18.80
   4  -7  -2  308.37   18.20
   4  -7  -2  254.67   21.80
  -4  -7   2  305.47   19.10
   4  -7  -2  302.77   19.40
   4  -7  -2  274.07   24.70
  -4  -7   2  279.67   19.50
   4  -7  -2  298.17   22.60
   4  -7  -2  347.87   31.60
   4   7  -2  310.07   24.70
   4   7  -2  266.77   21.30
   4   7  -2  275.37   20.50
  -4   7   2  283.27   18.30
   4   7  -2  251.87   23.10
  -4   7   2  300.17   19.50
   4   7  -2  269.37   18.10
   4   7  -2  297.77   22.30
  -4   7   2  293.17   23.80
   3  -7  -2  305.37   20.20
   3  -7  -2  327.77   30.10
  -3  -7   2  283.17   21.60
   3  -7  -2  279.37   23.80
  -3  -7   2  301.17   11.10
   3  -7  -2  298.37   22.40
  -3  -7   2  310.47   21.70
   3  -7  -2  305.97   18.10
  -3  -7   2  299.77   20.50
  -3  -7   2  291.87   18.70
  -3  -7   2  304.37   20.00
  -3   7   2  312.97   23.20
  -3   7   2  295.47   16.20
  -3   7   2  287.77   26.80
   3   7  -2  271.57   19.80
   3   7  -2  283.77   19.50
  -3   7   2  296.67   19.10
   3   7  -2  285.37   23.30
   3   7  -2  307.67   23.80
   3   7  -2  288.77   21.70
   3   7  -2  322.37   23.10
  -2  -7   2  223.18   18.60
   2  -7  -2  245.88   17.30
  -2  -7   2  241.98   17.00
   2  -7  -2  236.18   21.60
  -2  -7   2  230.58   12.70
  -2  -7   2  246.58   18.80
  -2  -7   2  250.77   19.70
  -2  -7   2  234.18   18.40
   2  -7  -2  233.68   19.20
   2  -7  -2  248.08   12.20
  -2  -7   2  250.67   21.70
   2  -7  -2  251.97   24.80
   2  -7  -2  233.68   20.70
  -2   7   2  238.88   16.90
   2   7  -2  225.98   17.20
  -2   7   2  200.88   22.50
  -2   7   2  245.98   12.60
   2   7  -2  240.38   20.10
   2   7  -2  234.88   19.10
  -2   7   2  270.67   20.00
  -2   7   2  255.87   12.50
   2   7  -2  254.67   19.00
   2   7  -2  220.28   18.60
   1  -7  -2  600.04   28.10
   1  -7  -2  555.34   24.40
  -1  -7   2  586.24   32.30
  -1  -7   2  593.14   30.90
   1  -7  -2  618.44   33.30
   1  -7  -2  589.84   36.10
   1  -7  -2  573.34   30.20
  -1  -7   2  594.64   26.50
  -1  -7   2  593.24   31.00
  -1  -7   2  590.04   31.30
  -1  -7   2  569.24   27.90
   1  -7  -2  600.24   30.00
  -1  -7   2  556.24   29.10
  -1   7   2  632.64   25.70
   1   7  -2  562.44   30.60
  -1   7   2  589.74   30.30
   1   7  -2  580.84   30.30
   1   7  -2  553.34   30.50
   1   7  -2  562.64   32.90
   1   7  -2  590.54   31.10
   1   7  -2  598.74   29.10
  -1   7   2  628.14   28.40
  -1   7   2  561.64   31.20
  -1   7   2  546.85   34.70
   0  -7   2  311.07   23.40
   0  -7  -2  321.47   22.00
   0  -7  -2  340.57   26.10
   0  -7  -2  305.97   18.90
   0  -7   2  323.27   24.00
   0  -7  -2  331.07   20.60
   0  -7  -2  337.67   22.00
   0  -7   2  324.77   22.50
   0  -7   2  340.97   26.50
   0  -7   2  311.77   20.90
   0  -7   2  313.17   20.60
   0   7  -2  302.97   20.60
   0   7  -2  327.77   22.90
   0   7  -2  326.57   21.20
   0   7   2  300.27   24.10
   0   7   2  271.47   20.70
   0   7   2  320.37   16.30
   0   7  -2  343.97   25.90
   0   7  -2  343.17   23.60
   0   7   2  342.17   20.30
   0   7  -2  309.97   21.10
   0   7  -2  358.36   23.50
   0   7   2  293.27   21.10
  -1  -7  -2   67.79   13.90
   1  -7   2   54.39   12.50
  -1  -7  -2   58.59   10.20
   1  -7   2   60.89   10.80
   1  -7   2   54.79   11.70
  -1  -7  -2   83.89   12.00
   1  -7   2   69.69   11.60
   1  -7   2   90.29   13.70
   1  -7   2   69.49   14.70
  -1  -7  -2   63.09   10.40
  -1   7  -2   68.99   12.30
  -1   7  -2   68.49   12.20
   1   7   2   59.19    9.30
  -1   7  -2   58.39   13.30
   1   7   2   67.29   11.30
  -1   7  -2   56.99    9.50
   1   7   2   75.29   11.80
  -1   7  -2   73.39   13.30
  -1   7  -2   67.09   15.50
  -1   7  -2   66.59   11.20
   1   7   2   69.19   13.50
   2  -7   2   22.30    9.20
   2  -7   2   30.40    8.80
   2  -7   2   18.90    6.30
  -2  -7  -2   30.70    7.90
   2  -7   2   32.00   10.50
  -2  -7  -2   23.60    7.30
  -2  -7  -2   31.60   10.40
  -2  -7  -2   25.40    7.00
  -2  -7  -2   14.10    6.80
  -2  -7  -2   25.00    8.50
   2  -7   2   15.00    8.30
   2  -7   2   14.10    8.80
  -2   7  -2   30.90    9.10
   2   7   2   20.40    8.00
  -2   7  -2   19.10    9.40
   2   7   2   39.80   10.00
   2   7   2   22.10    4.70
  -2   7  -2   26.50    9.00
  -2   7  -2   23.60    9.30
  -2   7  -2   30.30    9.10
   2   7   2   19.30    8.10
  -2   7  -2   29.00    8.50
   2   7   2   35.20    9.40
   3  -7   2  165.68   18.80
   3  -7   2  178.58   18.40
  -3  -7  -2  191.78   14.60
   3  -7   2  168.78   16.70
  -3  -7  -2  201.38   18.80
   3  -7   2  199.88   21.90
  -3  -7  -2  181.88   18.10
  -3  -7  -2  211.38   19.10
   3  -7   2  195.78   22.30
  -3  -7  -2  202.08   16.20
   3  -7   2  188.68   19.60
   3   7   2  186.98   19.80
   3   7   2  202.18   18.50
  -3   7  -2  212.18   18.20
   3   7   2  195.48   14.50
  -3   7  -2  161.98   20.70
  -3   7  -2  183.78   19.80
  -3   7  -2  223.78   21.70
   3   7   2  193.98   18.70
  -3   7  -2  160.58   17.40
   3   7   2  176.98   18.00
  -4  -7  -2  313.17   19.80
   4  -7   2  338.97   26.80
   4  -7   2  312.37   24.60
   4  -7   2  287.37   21.00
   4  -7   2  289.37   25.10
  -4  -7  -2  295.77   19.60
   4  -7   2  278.27   25.80
  -4  -7  -2  283.87   23.10
  -4  -7  -2  310.47   23.00
   4  -7   2  317.77   29.00
  -4  -7  -2  267.47   22.20
   4   7   2  312.57   20.10
   4   7   2  298.57   23.00
   4   7   2  269.47   25.60
  -4   7  -2  289.27   23.50
  -4   7  -2  319.27   26.10
  -4   7  -2  357.66   21.90
   4   7   2  333.47   25.60
  -4   7  -2  323.57   25.50
  -4   7  -2  305.77   26.90
   4   7   2  304.67   23.40
  -5  -7  -2  350.36   20.40
   5  -7   2  378.26   28.40
   5  -7   2  386.76   31.90
   5  -7   2  324.57   28.70
  -5  -7  -2  373.36   25.60
  -5  -7  -2  333.97   25.70
   5  -7   2  302.27   25.10
   5  -7   2  346.37   21.90
  -5  -7  -2  358.16   23.10
   5   7   2  383.76   25.60
   5   7   2  342.07   27.00
  -5   7  -2  402.46   29.20
   5   7   2  355.46   23.20
  -5   7  -2  348.27   21.20
  -5   7  -2  436.96   30.40
   5   7   2  344.37   28.80
  -5   7  -2  337.57   25.30
  -5   7  -2  361.66   18.40
   6  -7   2   28.80   10.30
   6  -7   2   24.70   10.00
   6  -7   2   29.90   12.40
  -6  -7  -2   38.50    9.50
  -6  -7  -2   15.00    5.40
   6  -7   2   11.70    8.80
  -6  -7  -2   30.80    9.30
   6  -7   2   44.70   13.90
   6   7   2   37.40    9.80
   6   7   2   30.40    9.50
  -6   7  -2   33.30    7.00
  -6   7  -2   21.70    5.50
  -6   7  -2   16.20    9.60
  -6   7  -2   37.70   11.10
  -6   7  -2   33.10    9.90
   6   7   2   32.50    8.90
   6   7   2   10.90    6.70
   6   7   2   28.70    8.50
  -7  -7  -2    0.00    4.00
  -7  -7  -2   -3.40    4.90
  -7  -7  -2    0.20    5.70
   7  -7   2   -1.70    6.10
   7  -7   2  -10.40    7.30
   7  -7   2   -1.60    5.70
   7  -7   2   -2.90    8.00
  -7   7  -2   -2.10    7.20
   7   7   2    5.60    6.80
   7   7   2   -1.50    4.20
  -7   7  -2   -3.10    3.70
   7   7   2    4.80    6.20
   7   7   2    9.20    6.30
   7   7   2    9.00    6.60
  -7   7  -2    0.30    3.00
   8  -7   2   50.89   15.60
  -8  -7  -2   67.19    9.60
   8  -7   2   71.69   15.00
   8  -7   2   72.39   15.60
  -8  -7  -2   73.69   12.60
  -8   7  -2   76.09    8.20
   8   7   2   77.89   14.90
   8   7   2   66.39   11.40
   8   7   2   75.49   15.60
  -8   7  -2   69.99    6.40
   9  -8  -2    1.40    6.20
   9  -8  -2   10.30    8.80
   9  -8  -2  -12.00    6.30
   9  -8  -2    7.70    7.90
  -9  -8   2  -10.10    5.60
  -9   8   2  -10.90    5.90
   9   8  -2    9.50    7.30
   9   8  -2   -0.20    6.90
   9   8  -2    1.00    6.60
   9   8  -2   -1.10    4.90
   8  -8  -2   27.80    8.40
   8  -8  -2   63.99   15.20
  -8  -8   2   68.69   10.30
  -8  -8   2   52.59    6.70
   8  -8  -2   66.59   12.60
   8  -8  -2   58.39   16.30
   8   8  -2   62.59   13.60
   8   8  -2   53.79   12.40
   8   8  -2   47.80    9.40
  -8   8   2   45.10    8.60
   8   8  -2   44.60    9.30
   7  -8  -2  527.35   35.50
   7  -8  -2  436.46   20.40
  -7  -8   2  474.15   26.30
   7  -8  -2  519.35   39.70
   7  -8  -2  535.15   30.30
   7  -8  -2  459.05   28.40
   7   8  -2  474.85   27.50
   7   8  -2  479.45   31.10
  -7   8   2  460.45   28.00
   7   8  -2  493.35   29.40
  -7   8   2  517.55   28.20
   7   8  -2  475.95   32.20
  -6  -8   2  433.46   24.90
   6  -8  -2  422.46   26.10
   6  -8  -2  429.46   32.10
   6  -8  -2  418.76   26.80
   6  -8  -2  458.05   37.70
   6  -8  -2  434.86   29.00
  -6  -8   2  413.86   24.20
  -6  -8   2  428.96   22.90
  -6  -8   2  415.16   27.40
  -6   8   2  433.86   25.80
   6   8  -2  414.16   25.80
  -6   8   2  405.46   29.90
   6   8  -2  427.06   28.70
   6   8  -2  417.66   30.60
   6   8  -2  453.45   28.20
  -6   8   2  465.35   26.30
   6   8  -2  445.76   31.40
  -5  -8   2   37.40    8.20
  -5  -8   2   40.20   10.80
  -5  -8   2   57.99    9.20
   5  -8  -2   55.19   11.60
   5  -8  -2   52.59    8.50
   5  -8  -2   75.29   15.30
   5  -8  -2   58.19   13.60
  -5  -8   2   49.40    9.60
   5  -8  -2   65.49   12.20
   5  -8  -2   74.89   12.30
  -5   8   2   60.29   13.10
   5   8  -2   62.29   11.60
  -5   8   2   51.59   10.20
  -5   8   2   45.70    9.90
   5   8  -2   51.99    9.00
   5   8  -2   40.00   11.20
   5   8  -2   53.59   11.30
   5   8  -2   55.79    9.50
  -4  -8   2  160.28   15.50
   4  -8  -2  186.18   14.50
   4  -8  -2  219.88   25.30
   4  -8  -2  168.88   16.50
   4  -8  -2  149.39   17.00
  -4  -8   2  144.19   14.00
   4  -8  -2  176.08   19.00
  -4  -8   2  176.08   15.60
  -4  -8   2  169.28   17.20
   4  -8  -2  163.48   14.40
   4  -8  -2  194.08   21.20
  -4  -8   2  126.89   14.90
   4   8  -2  152.18   18.30
   4   8  -2  154.08   16.80
  -4   8   2  168.68   18.10
  -4   8   2  164.78   14.90
   4   8  -2  171.18   16.70
   4   8  -2  159.88   18.70
   4   8  -2  163.78   17.20
   4   8  -2  158.58   14.20
  -4   8   2  170.08   13.70
  -3  -8   2 1128.19   34.10
  -3  -8   2 1142.79   46.10
  -3  -8   2 1090.59   43.60
  -3  -8   2 1135.89   47.50
   3  -8  -2 1125.09   45.00
   3  -8  -2 1103.19   48.70
   3  -8  -2 1133.19   44.40
  -3  -8   2 1096.59   47.70
   3  -8  -2 1134.39   52.89
   3  -8  -2 1181.08   59.29
  -3  -8   2 1159.18   46.40
  -3   8   2 1138.59   31.90
   3   8  -2 1120.69   46.80
  -3   8   2 1122.29   39.30
   3   8  -2 1136.79   48.10
   3   8  -2 1154.48   48.90
  -3   8   2 1106.19   56.89
  -3   8   2 1120.89   44.90
   3   8  -2 1121.59   45.40
  -3   8   2 1158.88   44.20
   3   8  -2 1170.48   51.29
   3   8  -2 1132.29   50.49
  -3   8   2 1110.89   49.70
   2  -8  -2 1205.48   54.69
  -2  -8   2 1198.38   40.80
  -2  -8   2 1254.57   50.29
  -2  -8   2 1242.98   50.29
   2  -8  -2 1249.97   48.80
   2  -8  -2 1225.18   39.30
   2  -8  -2 1257.47   47.40
  -2  -8   2 1236.08   49.70
   2  -8  -2 1267.47   60.09
  -2  -8   2 1247.38   53.89
   2  -8  -2 1260.17   50.99
  -2  -8   2 1233.68   49.50
  -2  -8   2 1207.88   46.90
  -2   8   2 1262.07   59.49
   2   8  -2 1304.57   51.69
   2   8  -2 1195.68   49.50
  -2   8   2 1210.78   39.60
   2   8  -2 1277.37   50.19
  -2   8   2 1220.18   39.50
  -2   8   2 1217.98   46.20
  -2   8   2 1229.58   51.89
  -2   8   2 1218.58   48.60
   2   8  -2 1165.18   47.10
  -2   8   2 1267.37   50.89
   2   8  -2 1189.38   51.59
  -1  -8   2  721.43   30.80
   1  -8  -2  684.63   34.00
   1  -8  -2  723.43   41.40
   1  -8  -2  691.13   35.00
   1  -8  -2  701.63   29.10
  -1  -8   2  720.83   34.20
  -1  -8   2  759.12   36.70
   1  -8  -2  706.53   37.40
  -1  -8   2  713.23   32.90
  -1  -8   2  741.63   36.20
   1  -8  -2  701.73   32.80
  -1  -8   2  711.73   37.30
  -1   8   2  694.33   29.40
  -1   8   2  705.83   36.90
   1   8  -2  699.23   34.40
   1   8  -2  683.73   36.70
  -1   8   2  633.24   33.80
   1   8  -2  723.63   36.50
   1   8  -2  693.63   35.60
  -1   8   2  746.03   41.60
  -1   8   2  702.43   32.60
   1   8  -2  712.93   38.70
   1   8  -2  700.43   33.30
  -1   8   2  765.02   35.90
   0  -8  -2    8.40    6.00
   0  -8   2   13.10    8.30
   0  -8  -2   18.20    7.30
   0  -8  -2   12.40    6.40
   0  -8  -2   11.30    5.70
   0  -8   2   14.00    8.90
   0  -8   2   14.50    6.30
   0  -8   2   20.00    8.60
   0  -8   2    5.70    6.90
   0  -8   2    7.70    6.20
   0  -8  -2   22.40   11.10
   0   8   2   20.50    8.20
   0   8  -2   15.40    9.20
   0   8  -2   16.50    6.90
   0   8  -2   15.50    7.00
   0   8  -2   13.00    6.50
   0   8  -2   13.60    8.60
   0   8   2   15.50    8.70
   0   8   2    6.80    3.80
   0   8   2   16.70    7.30
   0   8   2   12.20    6.40
  -1  -8  -2  852.61   40.80
  -1  -8  -2  898.51   28.80
  -1  -8  -2  889.31   39.30
  -1  -8  -2  953.70   46.50
   1  -8   2  925.91   41.90
  -1  -8  -2  916.11   40.90
  -1  -8  -2  920.61   39.80
   1  -8   2  911.51   41.20
   1  -8   2  943.71   42.20
   1  -8   2  898.21   46.30
   1  -8   2  912.71   45.10
   1  -8   2  930.41   49.50
   1   8   2  899.91   39.90
   1   8   2  896.21   41.10
  -1   8  -2  940.11   42.90
  -1   8  -2  887.21   41.90
   1   8   2  943.51   46.50
  -1   8  -2  808.22   46.00
   1   8   2  889.81   40.40
  -1   8  -2  881.11   41.70
   1   8   2  923.91   37.30
  -1   8  -2  976.40   45.00
  -1   8  -2  923.01   38.40
   2  -8   2 1527.25   66.19
   2  -8   2 1504.05   59.59
   2  -8   2 1473.55   64.69
  -2  -8  -2 1439.36   54.69
  -2  -8  -2 1448.66   55.49
  -2  -8  -2 1441.16   61.89
  -2  -8  -2 1373.86   55.39
  -2  -8  -2 1377.36   54.29
  -2  -8  -2 1452.25   51.79
   2  -8   2 1490.55   57.09
   2  -8   2 1427.96   62.09
   2  -8   2 1376.96   57.79
  -2  -8  -2 1495.25   57.89
   2   8   2 1437.76   55.09
  -2   8  -2 1509.15   60.29
  -2   8  -2 1562.04   64.09
   2   8   2 1416.96   57.29
  -2   8  -2 1445.56   59.59
   2   8   2 1436.36   56.49
  -2   8  -2 1480.35   52.09
  -2   8  -2 1554.64   61.59
   2   8   2 1422.46   46.30
  -2   8  -2 1449.85   57.39
   2   8   2 1457.85   62.19
  -2   8  -2 1417.86   63.19
  -3  -8  -2 1155.18   49.00
   3  -8   2 1196.68   57.39
  -3  -8  -2 1144.89   48.90
  -3  -8  -2 1207.18   49.70
  -3  -8  -2 1146.59   45.80
  -3  -8  -2 1131.39   42.40
   3  -8   2 1138.59   51.39
   3  -8   2 1128.39   47.40
   3  -8   2 1066.99   50.29
   3  -8   2 1155.88   55.39
   3  -8   2 1110.99   51.59
  -3   8  -2 1096.99   51.59
   3   8   2 1127.69   49.20
  -3   8  -2 1181.38   48.00
  -3   8  -2 1100.79   53.69
   3   8   2 1060.79   52.29
   3   8   2 1075.39   48.40
  -3   8  -2 1168.48   50.99
  -3   8  -2 1126.09   52.49
   3   8   2 1124.39   49.10
   3   8   2 1102.39   40.90
   4  -8   2  103.49   18.10
   4  -8   2  107.99   17.00
   4  -8   2   79.19   12.00
  -4  -8  -2   97.19   13.60
  -4  -8  -2   90.99   12.30
   4  -8   2   85.49   15.90
  -4  -8  -2  104.59   11.80
  -4  -8  -2   90.19   14.60
  -4  -8  -2   88.29   13.60
   4  -8   2  109.29   18.20
   4  -8   2   79.19   14.80
   4   8   2   94.79   15.30
  -4   8  -2   72.49   13.80
  -4   8  -2  110.99   18.30
   4   8   2   95.89   11.70
   4   8   2   96.39   14.60
   4   8   2   84.89   16.10
  -4   8  -2   94.79   13.00
  -4   8  -2   98.89   17.80
  -4   8  -2   72.89   14.40
   4   8   2   77.79   13.40
   5  -8   2  172.18   19.40
   5  -8   2  210.88   20.20
  -5  -8  -2  154.38   20.30
  -5  -8  -2  178.68   18.70
  -5  -8  -2  204.98   19.30
  -5  -8  -2  210.18   16.10
   5  -8   2  230.88   18.50
   5  -8   2  191.88   22.90
   5  -8   2  177.08   19.80
  -5  -8  -2  174.68   15.90
   5   8   2  194.08   22.30
   5   8   2  201.78   19.70
  -5   8  -2  196.28   12.90
  -5   8  -2  195.28   21.70
  -5   8  -2  204.48   16.40
   5   8   2  191.98   18.90
  -5   8  -2  176.68   20.80
   5   8   2  157.48   15.60
   5   8   2  216.18   21.40
  -5   8  -2  192.08   18.50
  -5   8  -2  192.48   24.30
  -6  -8  -2  449.56   25.00
   6  -8   2  410.36   29.70
   6  -8   2  384.06   22.70
   6  -8   2  401.46   28.10
  -6  -8  -2  458.15   29.10
   6  -8   2  472.25   34.40
   6  -8   2  492.65   36.60
  -6  -8  -2  425.66   22.70
   6   8   2  438.86   26.70
  -6   8  -2  474.45   31.90
  -6   8  -2  438.56   23.00
   6   8   2  458.55   31.60
  -6   8  -2  412.06   29.40
   6   8   2  415.96   28.50
   6   8   2  467.95   29.10
   7  -8   2  409.26   29.90
  -7  -8  -2  339.47   24.90
  -7  -8  -2  410.46   22.00
   7  -8   2  442.76   35.60
  -7  -8  -2  370.36   19.70
   7  -8   2  377.46   32.10
  -7   8  -2  332.17   17.40
   7   8   2  460.05   30.90
  -7   8  -2  398.26   28.70
   7   8   2  434.06   27.20
   7   8   2  384.56   25.20
  -7   8  -2  370.86   19.40
   7   8   2  392.76   29.80
  -8  -8  -2   21.10    9.40
   8  -8   2   45.70   15.10
   8  -8   2   40.60   12.80
  -8  -8  -2   24.50    5.20
  -8  -8  -2   38.20    7.00
   8  -8   2   24.40    9.70
   8   8   2   37.50   10.80
  -8   8  -2   47.90   11.70
  -8   8  -2   26.60    5.40
   8   8   2   29.60   10.00
   8   8   2   35.70    9.40
  -8   8  -2   25.30    4.60
   9  -9  -2   87.69   13.70
   9  -9  -2   86.09   17.90
  -9  -9   2   75.69   12.90
   9  -9  -2   62.69   10.70
   9  -9  -2   66.19   15.40
  -9   9   2   76.39   12.60
   9   9  -2  107.09   15.60
   9   9  -2   94.69   16.80
   9   9  -2   85.99   16.50
   9   9  -2  126.69   15.60
   8  -9  -2  123.99   15.30
   8  -9  -2  121.69    8.70
  -8  -9   2   96.09   12.60
   8  -9  -2  122.29   19.50
   8  -9  -2  119.59   20.50
   8  -9  -2  142.39   16.70
   8   9  -2  122.39   15.80
  -8   9   2  122.99   15.40
   8   9  -2  120.39   18.20
   8   9  -2  154.78   16.60
   7  -9  -2   16.30    8.10
   7  -9  -2   36.10    9.90
   7  -9  -2   21.30    7.00
   7  -9  -2    9.00    7.10
  -7  -9   2   21.30    4.70
   7  -9  -2   25.60   11.30
  -7  -9   2   35.10    8.50
   7  -9  -2   32.70   10.50
  -7   9   2   11.40    6.80
  -7   9   2   21.70    7.50
   7   9  -2   33.80    8.70
   7   9  -2   37.40    8.80
   7   9  -2   12.90    7.40
   7   9  -2   21.60   10.30
   6  -9  -2   35.50    6.90
   6  -9  -2   28.70   10.10
   6  -9  -2   28.60   11.40
   6  -9  -2   33.10   11.70
  -6  -9   2   27.40    6.70
   6  -9  -2   17.90    6.70
   6  -9  -2   38.60   13.90
  -6  -9   2   24.60    6.40
  -6  -9   2   28.90    7.90
  -6  -9   2    5.10    7.20
   6  -9  -2   29.20    8.30
   6   9  -2   31.10    8.20
  -6   9   2   20.40   10.10
   6   9  -2   27.30   10.20
  -6   9   2   21.30    6.20
   6   9  -2   15.10    6.80
   6   9  -2   33.20    9.60
  -6   9   2   22.50    6.60
   5  -9  -2  290.67   18.80
  -5  -9   2  324.47   20.90
   5  -9  -2  278.77   22.60
  -5  -9   2  315.37   21.60
   5  -9  -2  313.77   31.20
   5  -9  -2  294.77   26.10
   5  -9  -2  326.97   45.00
  -5  -9   2  339.97   28.80
   5  -9  -2  286.57   20.70
  -5  -9   2  283.77   21.30
   5   9  -2  323.77   23.30
  -5   9   2  305.47   19.60
   5   9  -2  298.67   25.80
   5   9  -2  254.87   26.10
  -5   9   2  321.97   21.70
   5   9  -2  277.17   21.40
   5   9  -2  309.67   19.70
   5   9  -2  337.17   26.60
   4  -9  -2  682.43   39.70
  -4  -9   2  646.34   34.30
  -4  -9   2  634.14   31.00
  -4  -9   2  648.04   32.20
   4  -9  -2  645.74   44.20
  -4  -9   2  583.94   33.60
   4  -9  -2  626.84   30.20
  -4  -9   2  673.93   33.30
   4  -9  -2  629.94   30.30
   4  -9  -2  667.73   36.90
   4  -9  -2  659.63   36.00
   4  -9  -2  623.94   33.00
   4   9  -2  681.83   32.30
   4   9  -2  662.43   33.80
   4   9  -2  562.34   35.50
  -4   9   2  657.33   37.10
   4   9  -2  676.13   35.90
  -4   9   2  610.14   31.00
   4   9  -2  642.04   34.30
  -4   9   2  636.84   28.40
   4   9  -2  675.53   37.90
  -3  -9   2  136.09    9.20
   3  -9  -2  158.38   14.60
   3  -9  -2  112.29   17.70
  -3  -9   2  131.59   15.00
  -3  -9   2  141.79   15.30
  -3  -9   2  119.39   15.30
  -3  -9   2  145.99   16.60
   3  -9  -2  159.08   16.80
   3  -9  -2  142.99   14.30
  -3  -9   2  151.38   14.30
   3  -9  -2  127.19   21.60
   3   9  -2  141.99   15.50
   3   9  -2  131.69   17.70
   3   9  -2  136.29   18.20
   3   9  -2  130.69   15.80
   3   9  -2  127.49   18.10
  -3   9   2  167.58   15.70
  -3   9   2  135.79   14.20
   3   9  -2  130.19   20.10
  -3   9   2  113.69   17.10
  -3   9   2  121.09   19.90
  -3   9   2  135.39   11.10
   2  -9  -2  346.17   17.10
   2  -9  -2  366.06   28.90
  -2  -9   2  344.57   18.40
   2  -9  -2  354.26   30.60
  -2  -9   2  397.46   25.30
  -2  -9   2  332.27   23.90
  -2  -9   2  370.46   22.30
  -2  -9   2  337.07   26.70
   2  -9  -2  358.46   22.10
  -2  -9   2  363.56   24.20
   2  -9  -2  369.76   23.50
  -2  -9   2  357.16   24.00
   2  -9  -2  364.76   25.70
   2   9  -2  335.77   25.10
  -2   9   2  361.36   17.30
   2   9  -2  359.66   24.80
   2   9  -2  375.46   23.60
   2   9  -2  391.86   26.20
  -2   9   2  352.26   23.70
  -2   9   2  358.56   17.50
  -2   9   2  343.17   21.80
  -2   9   2  379.26   25.20
  -2   9   2  350.26   25.90
  -2   9   2  291.77   26.70
   1  -9  -2 1442.56   57.59
   1  -9  -2 1561.94   56.39
  -1  -9   2 1486.75   55.99
  -1  -9   2 1576.74   53.79
  -1  -9   2 1500.55   61.99
  -1  -9   2 1561.94   57.89
   1  -9  -2 1565.24   62.89
   1  -9  -2 1478.25   51.49
   1  -9  -2 1629.34   68.89
  -1  -9   2 1561.74   60.29
  -1  -9   2 1492.55   59.59
   1  -9  -2 1583.84   60.09
   1   9  -2 1528.15   58.09
  -1   9   2 1519.65   52.09
  -1   9   2 1588.54   59.69
  -1   9   2 1629.94   63.59
  -1   9   2 1489.95   65.89
   1   9  -2 1526.55   56.99
  -1   9   2 1496.55   55.89
   1   9  -2 1538.45   59.99
  -1   9   2 1510.05   59.29
   1   9  -2 1500.25   60.79
   1   9  -2 1537.35   60.39
   1   9  -2 1470.65   62.99
   0  -9  -2  555.04   30.80
   0  -9   2  512.55   28.60
   0  -9   2  553.34   29.00
   0  -9  -2  549.35   36.00
   0  -9  -2  519.65   28.10
   0  -9   2  560.04   34.20
   0  -9  -2  527.35   27.20
   0  -9   2  530.35   28.10
   0  -9   2  571.94   32.10
   0  -9  -2  524.75   30.80
   0  -9   2  520.95   35.40
   0  -9   2  541.95   33.60
   0   9   2  517.15   30.00
   0   9  -2  538.05   35.30
   0   9  -2  486.55   28.80
   0   9  -2  531.35   28.60
   0   9   2  536.95   28.10
   0   9   2  504.55   33.90
   0   9   2  516.35   23.80
   0   9   2  559.64   31.30
   0   9  -2  584.84   33.00
   0   9  -2  506.25   31.30
   0   9  -2  573.94   33.10
   0   9   2  511.75   31.20
   1  -9   2  110.69   18.00
  -1  -9  -2  123.99   14.00
  -1  -9  -2  141.39   14.70
   1  -9   2   89.99   13.70
  -1  -9  -2  112.99   15.70
   1  -9   2  123.59   16.70
   1  -9   2  104.79   18.10
   1  -9   2  105.49   14.40
   1  -9   2   94.09   15.90
  -1  -9  -2  130.19   14.70
  -1  -9  -2  108.69    7.90
  -1  -9  -2  132.69   19.60
  -1   9  -2  135.59   18.80
   1   9   2  114.99   15.50
  -1   9  -2  116.99   15.90
   1   9   2  122.49   14.60
  -1   9  -2  105.29   16.00
  -1   9  -2  134.89   20.40
   1   9   2  109.49   17.20
   1   9   2  118.59   12.40
  -1   9  -2  118.39   13.30
   1   9   2   99.39   14.50
   2  -9   2   21.40    7.10
   2  -9   2    2.50    7.60
  -2  -9  -2    8.10    6.10
   2  -9   2   11.90    8.50
   2  -9   2   18.50   10.10
   2  -9   2    6.60    5.90
  -2  -9  -2   23.50    9.50
  -2  -9  -2   17.10    6.20
  -2  -9  -2    7.60    5.00
   2  -9   2   12.90    6.10
  -2  -9  -2    1.50    5.70
  -2   9  -2   20.10    8.70
  -2   9  -2    4.70    7.80
   2   9   2    8.90    5.40
   2   9   2   13.70    6.70
  -2   9  -2    9.50    7.40
  -2   9  -2   23.90    8.30
   2   9   2   10.80    8.30
  -2   9  -2   17.50    6.70
   2   9   2   17.00    6.20
  -2   9  -2    2.40    7.50
   3  -9   2   89.79   17.10
   3  -9   2   94.39   15.70
   3  -9   2  123.49   19.00
   3  -9   2   93.49   15.80
  -3  -9  -2  122.09   12.60
  -3  -9  -2  100.49   13.40
  -3  -9  -2   83.29   13.90
   3  -9   2  138.39   19.50
  -3  -9  -2   89.69   13.60
   3  -9   2  110.29   15.10
  -3  -9  -2  129.69   17.00
  -3   9  -2  102.29   14.70
   3   9   2   88.79   16.60
  -3   9  -2  114.79   11.90
   3   9   2  118.89   14.70
  -3   9  -2  119.99   18.80
   3   9   2  117.19   11.30
   3   9   2   95.99   14.20
  -3   9  -2  109.19   17.60
   3   9   2  138.09   18.30
  -3   9  -2  107.39   15.80
   4  -9   2  422.26   31.80
   4  -9   2  423.36   30.60
   4  -9   2  441.76   33.10
  -4  -9  -2  468.55   28.50
   4  -9   2  398.76   28.90
  -4  -9  -2  438.86   28.60
  -4  -9  -2  411.96   21.90
   4  -9   2  358.06   24.80
   4  -9   2  443.86   43.80
  -4  -9  -2  433.96   25.10
  -4  -9  -2  383.56   27.80
   4   9   2  396.66   22.50
   4   9   2  417.86   27.80
  -4   9  -2  400.36   28.20
   4   9   2  384.56   27.50
  -4   9  -2  429.96   26.30
   4   9   2  395.46   28.10
  -4   9  -2  431.96   30.60
   4   9   2  403.66   35.30
  -5  -9  -2  300.27   23.50
  -5  -9  -2  333.77   20.20
   5  -9   2  349.96   27.30
   5  -9   2  334.77   30.30
   5  -9   2  322.87   22.60
   5  -9   2  286.67   25.50
   5  -9   2  339.87   30.00
  -5  -9  -2  327.77   21.10
  -5  -9  -2  336.17   26.60
   5  -9   2  376.16   26.90
  -5  -9  -2  309.07   24.40
   5   9   2  310.17   21.00
   5   9   2  365.66   25.90
   5   9   2  338.07   26.60
   5   9   2  297.67   27.70
  -5   9  -2  307.27   28.40
  -5   9  -2  325.97   25.00
   5   9   2  316.07   24.70
  -5   9  -2  330.37   27.40
  -5   9  -2  362.36   22.40
  -5   9  -2  324.17   16.80
  -6  -9  -2   43.90    8.80
  -6  -9  -2   27.10    7.20
  -6  -9  -2   33.80   10.00
   6  -9   2   21.70    7.70
   6  -9   2   40.60   11.40
   6  -9   2   47.50   13.60
   6  -9   2   34.90   10.90
   6  -9   2   39.50   13.70
  -6   9  -2   48.80   13.20
   6   9   2   32.90    9.80
  -6   9  -2   42.20    8.50
   6   9   2   44.30   11.40
  -6   9  -2   38.60    7.70
   6   9   2   33.90   11.00
   6   9   2   27.40    7.90
  -6   9  -2   27.30   10.30
  -7  -9  -2   28.10    6.30
  -7  -9  -2    7.70    5.70
  -7  -9  -2   36.40    8.60
   7  -9   2    0.40    8.70
   7  -9   2   19.00    9.60
   7  -9   2   15.90   10.40
   7  -9   2   27.70   11.50
  -7   9  -2   20.20    5.60
   7   9   2   39.40   11.50
   7   9   2   24.40    7.60
   7   9   2    2.70    7.90
   7   9   2   35.50   11.50
   7   9   2   18.90    7.10
  -7   9  -2   29.20   10.00
  -8  -9  -2   85.99    9.70
  -8  -9  -2   73.39    9.20
   8  -9   2   99.89   17.00
   8  -9   2   84.29   17.10
   8  -9   2   74.79   17.10
  -8  -9  -2  112.79   15.70
   8   9   2  116.19   18.30
  -8   9  -2   92.69   16.10
  -8   9  -2   80.39    8.50
   8   9   2   94.29   16.80
   8   9   2   91.09   13.80
   8 -10  -2   70.49   14.20
  -8 -10   2  105.39   14.10
  -8 -10   2   89.89   10.40
   8 -10  -2  101.09   16.70
   8 -10  -2  102.49   18.70
   8 -10  -2   97.59   14.30
   8 -10  -2  106.99   20.70
   8  10  -2   94.39   13.90
   8  10  -2  103.09   15.40
  -8  10   2   75.29   12.00
   8  10  -2   94.29   16.10
   7 -10  -2  589.04   36.60
   7 -10  -2  602.44   39.50
   7 -10  -2  585.64   25.80
  -7 -10   2  547.45   27.70
   7 -10  -2  622.64   44.30
   7 -10  -2  613.34   32.60
  -7 -10   2  621.94   31.00
   7 -10  -2  577.54   32.60
  -7  10   2  608.94   31.40
   7  10  -2  607.14   34.30
  -7  10   2  548.95   30.30
   7  10  -2  596.94   36.80
   7  10  -2  575.64   33.00
   7  10  -2  551.64   31.20
   6 -10  -2  397.46   31.50
   6 -10  -2  369.76   28.40
  -6 -10   2  338.57   22.90
   6 -10  -2  367.96   33.80
  -6 -10   2  345.77   21.80
   6 -10  -2  394.66   24.90
   6 -10  -2  313.47   24.60
   6 -10  -2  337.97   19.80
  -6  10   2  397.26   24.30
   6  10  -2  355.96   24.10
   6  10  -2  383.76   26.60
   6  10  -2  351.86   28.30
   6  10  -2  407.76   27.30
  -6  10   2  398.56   23.00
  -5 -10   2    9.40    6.10
   5 -10  -2   11.70    9.90
   5 -10  -2    8.20    5.90
   5 -10  -2   -2.80    5.90
   5 -10  -2    0.70    4.50
  -5 -10   2   11.50    6.30
  -5 -10   2    5.90    7.70
  -5 -10   2   12.00    6.50
   5 -10  -2   30.00    9.30
   5 -10  -2    8.20    7.20
   5 -10  -2    0.60    6.90
   5  10  -2   17.10    8.00
   5  10  -2    3.30    7.30
  -5  10   2    4.50    4.20
  -5  10   2   15.20    6.60
   5  10  -2   12.70    5.80
   5  10  -2   12.90    6.10
   5  10  -2   10.70    7.00
   5  10  -2    8.00    7.50
  -4 -10   2  270.87   10.10
   4 -10  -2  273.77   23.10
  -4 -10   2  263.37   20.60
  -4 -10   2  290.37   21.20
  -4 -10   2  252.07   21.70
   4 -10  -2  279.87   22.00
  -4 -10   2  251.37   20.00
   4 -10  -2  272.57   26.00
   4 -10  -2  289.37   30.40
  -4 -10   2  260.17    9.60
   4 -10  -2  291.47   20.20
   4 -10  -2  280.67   23.70
  -4 -10   2  266.37   19.30
  -4  10   2  283.27   20.30
   4  10  -2  258.87   19.80
  -4  10   2  274.27   18.90
   4  10  -2  272.87   24.40
   4  10  -2  299.77   25.60
   4  10  -2  281.57   21.80
  -4  10   2  268.17   23.40
   4  10  -2  277.27   23.10
   3 -10  -2  933.61   52.69
  -3 -10   2  933.81   42.20
  -3 -10   2  880.01   42.30
   3 -10  -2  860.81   39.40
   3 -10  -2  870.61   47.40
   3 -10  -2  839.92   39.30
  -3 -10   2  941.01   42.30
  -3 -10   2  836.02   38.60
   3 -10  -2  913.71   44.40
  -3 -10   2  897.31   40.70
  -3 -10   2  907.21   31.20
   3  10  -2  942.01   43.90
   3  10  -2  943.11   45.20
  -3  10   2  928.41   39.80
  -3  10   2  905.81   33.70
   3  10  -2  904.91   41.20
  -3  10   2  864.21   50.99
   3  10  -2  892.71   42.30
  -3  10   2  924.01   29.50
  -3  10   2  950.50   41.30
   3  10  -2  900.41   45.30
  -3  10   2  926.31   45.30
   2 -10  -2  854.91   48.50
   2 -10  -2  796.02   37.80
  -2 -10   2  889.41   44.80
  -2 -10   2  815.62   39.70
   2 -10  -2  722.23   38.80
  -2 -10   2  780.62   39.30
  -2 -10   2  860.71   39.70
   2 -10  -2  767.72   29.90
   2 -10  -2  830.82   37.20
   2 -10  -2  871.21   45.60
  -2 -10   2  818.62   38.30
  -2 -10   2  834.82   37.10
  -2 -10   2  771.72   31.40
   2  10  -2  751.52   41.50
  -2  10   2  799.92   41.90
   2  10  -2  733.23   40.20
  -2  10   2  815.02   46.30
  -2  10   2  785.42   38.60
   2  10  -2  791.72   37.50
   2  10  -2  801.02   39.10
  -2  10   2  755.42   39.30
  -2  10   2  795.82   30.50
  -2  10   2  851.71   37.30
   2  10  -2  791.92   39.50
  -2  10   2  785.32   30.50
   2  10  -2  775.02   39.00
   1 -10  -2  178.18   19.80
  -1 -10   2  177.58   16.20
   1 -10  -2  170.58   16.40
   1 -10  -2  181.88   18.90
  -1 -10   2  170.58   16.40
  -1 -10   2  204.98   18.70
   1 -10  -2  166.18   16.00
   1 -10  -2  181.58   17.10
   1 -10  -2  168.08   24.30
  -1 -10   2  177.88   19.10
  -1 -10   2  205.58   21.60
   1  10  -2  161.08   17.80
   1  10  -2  174.48   17.40
  -1  10   2  191.58   15.20
   1  10  -2  180.28   16.90
  -1  10   2  186.58   19.30
  -1  10   2  199.78   18.80
   1  10  -2  185.78   19.20
   1  10  -2  180.58   18.50
   1  10  -2  208.88   21.60
  -1  10   2  212.68   19.40
  -1  10   2  190.98   17.10
  -1  10   2  200.68   21.60
   0 -10   2  277.17   26.40
   0 -10   2  257.27   23.70
   0 -10  -2  232.28   17.90
   0 -10   2  226.98   22.20
   0 -10  -2  238.18   20.60
   0 -10   2  235.28   18.50
   0 -10   2  219.18   18.70
   0 -10   2  229.28   20.50
   0 -10  -2  225.08   18.80
   0 -10  -2  243.18   20.40
   0 -10   2  234.38   17.60
   0 -10  -2  228.48   24.10
   0  10  -2  252.97   22.00
   0  10   2  259.77   19.80
   0  10  -2  236.58   22.80
   0  10   2  219.58   19.80
   0  10   2  212.98   17.80
   0  10   2  251.37   21.40
   0  10   2  195.18   22.80
   0  10   2  245.08   15.80
   0  10  -2  264.57   22.70
   0  10  -2  235.68   19.30
   0  10  -2  244.18   20.50
   0  10   2  256.37   22.00
   0  10  -2  231.68   20.60
  -1 -10  -2  729.93   26.10
  -1 -10  -2  751.72   36.00
   1 -10   2  764.92   42.60
  -1 -10  -2  779.92   39.10
  -1 -10  -2  772.72   43.10
   1 -10   2  730.63   37.00
  -1 -10  -2  785.82   37.00
   1 -10   2  710.03   37.30
   1 -10   2  783.32   45.60
  -1 -10  -2  776.62   38.20
   1 -10   2  705.43   37.30
   1 -10   2  766.02   42.50
   1  10   2  727.73   41.90
  -1  10  -2  758.92   43.80
  -1  10  -2  754.42   34.90
   1  10   2  757.12   36.50
  -1  10  -2  736.83   40.80
  -1  10  -2  726.83   38.70
   1  10   2  775.42   38.70
   1  10   2  727.83   37.50
   1  10   2  745.63   33.10
  -1  10  -2  716.23   37.40
  -2 -10  -2  826.62   38.60
  -2 -10  -2  770.82   39.40
   2 -10   2  782.32   43.90
  -2 -10  -2  750.52   37.80
  -2 -10  -2  749.73   43.10
   2 -10   2  791.42   45.20
   2 -10   2  785.42   39.00
   2 -10   2  855.91   48.20
  -2 -10  -2  753.02   37.50
   2 -10   2  726.83   38.80
   2 -10   2  769.62   40.10
   2  10   2  795.02   44.40
   2  10   2  807.52   39.10
  -2  10  -2  770.32   44.80
  -2  10  -2  787.42   40.50
  -2  10  -2  765.62   39.20
   2  10   2  773.22   36.90
  -2  10  -2  800.12   34.60
  -2  10  -2  855.31   45.00
   2  10   2  743.73   39.10
  -2  10  -2  767.72   40.40
  -3 -10  -2  565.64   32.90
   3 -10   2  639.44   40.40
   3 -10   2  574.94   32.50
   3 -10   2  582.44   39.80
  -3 -10  -2  592.74   37.60
  -3 -10  -2  567.04   31.40
  -3 -10  -2  598.74   28.20
  -3 -10  -2  597.94   32.30
   3 -10   2  622.34   40.20
   3 -10   2  560.64   34.40
  -3 -10  -2  628.04   34.70
   3 -10   2  568.34   34.80
   3  10   2  605.34   34.20
  -3  10  -2  579.64   33.90
  -3  10  -2  657.43   29.00
   3  10   2  602.74   26.60
  -3  10  -2  610.24   36.00
  -3  10  -2  583.34   38.40
   3  10   2  570.84   33.20
   3  10   2  546.05   36.70
   3  10   2  611.44   33.50
  -3  10  -2  577.34   32.70
  -4 -10  -2  100.49   15.30
   4 -10   2   91.99   16.70
   4 -10   2   66.39   13.30
   4 -10   2   78.29   13.40
   4 -10   2   80.49   17.30
  -4 -10  -2   42.10   10.20
   4 -10   2   62.49   15.00
  -4 -10  -2   86.59   13.40
   4 -10   2   55.19   14.60
  -4 -10  -2   67.59   11.30
  -4 -10  -2   69.79    9.90
  -4  10  -2   61.29   12.20
   4  10   2   63.39   12.90
   4  10   2   71.39   13.90
   4  10   2   91.59   17.10
  -4  10  -2   78.19   10.20
  -4  10  -2   61.89   11.20
  -4  10  -2   72.09   14.40
   4  10   2   63.69    9.80
  -4  10  -2   56.99   13.30
   4  10   2   56.19   12.20
   5 -10   2  149.99   23.00
   5 -10   2   99.69   16.00
  -5 -10  -2  142.39   13.60
  -5 -10  -2   88.09   15.90
  -5 -10  -2  152.68   28.40
  -5 -10  -2  138.19   17.80
   5 -10   2  133.59   27.90
   5 -10   2  144.79   21.40
   5 -10   2  117.99   13.90
  -5 -10  -2  124.19   13.90
   5  10   2  115.99   13.20
   5  10   2  118.39   17.90
  -5  10  -2  132.29   10.50
  -5  10  -2  135.69   14.70
  -5  10  -2  133.49   19.20
   5  10   2  120.19   17.60
   5  10   2  120.19   16.80
   6 -10   2  430.86   34.20
  -6 -10  -2  445.46   29.80
  -6 -10  -2  461.75   24.40
   6 -10   2  490.65   36.00
   6 -10   2  479.55   26.60
   6 -10   2  504.75   33.00
  -6 -10  -2  476.15   25.10
   6 -10   2  464.95   30.90
   6  10   2  511.25   33.20
   6  10   2  441.96   25.50
  -6  10  -2  503.85   33.00
   6  10   2  459.75   30.10
   6  10   2  484.05   30.30
  -6  10  -2  460.75   19.50
  -6  10  -2  454.95   25.30
  -6  10  -2  432.76   29.60
   7 -10   2  445.16   31.20
   7 -10   2  417.96   34.50
  -7 -10  -2  372.96   21.80
  -7 -10  -2  479.05   29.40
  -7 -10  -2  413.16   21.50
   7 -10   2  397.46   33.50
   7 -10   2  361.16   28.40
   7  10   2  475.65   32.10
  -7  10  -2  455.25   31.00
  -7  10  -2  430.76   17.70
   7  10   2  422.66   29.70
  -7  10  -2  439.56   22.50
   7  10   2  423.66   28.60
   7  10   2  402.06   25.70
  -8 -10  -2   34.40    5.90
  -8 -10  -2    4.90    7.90
   8 -10   2   36.70   14.10
   8 -10   2   41.50   13.30
   8 -10   2   57.39   14.80
  -8 -10  -2   25.40    7.20
  -8  10  -2   25.50   10.00
  -8  10  -2   29.30    6.00
   8  10   2   39.90   11.10
   8  10   2   34.30   10.70
  -8  10  -2   27.30    4.60
   8  10   2   41.10   10.40
   8 -11  -2  121.99   19.60
   8 -11  -2  115.29   18.60
   8 -11  -2  104.69   10.90
   8 -11  -2   99.79   14.10
   8 -11  -2   84.49   18.10
  -8 -11   2   80.39   10.70
  -8 -11   2   92.59   12.40
   8  11  -2   93.99   15.40
   8  11  -2  149.29   17.30
   8  11  -2   99.29   13.60
   8  11  -2  139.99   21.20
  -8  11   2   97.99   13.90
   7 -11  -2   13.40    9.20
   7 -11  -2   11.00    5.10
   7 -11  -2   10.10    5.40
  -7 -11   2   12.20    6.20
   7 -11  -2    8.20    9.10
   7 -11  -2   21.70    9.90
   7 -11  -2    7.30    9.30
  -7 -11   2   11.50    5.90
   7  11  -2    2.40    6.90
  -7  11   2   10.50    6.40
   7  11  -2   19.70    7.90
  -7  11   2   -7.10    6.10
   7  11  -2    1.30    7.00
   7  11  -2   19.80    9.50
  -6 -11   2   53.29   10.50
   6 -11  -2   58.09   14.10
   6 -11  -2   51.09   10.50
   6 -11  -2   57.29   16.50
  -6 -11   2   40.50    8.50
   6 -11  -2   34.80    8.30
   6 -11  -2   54.39   11.50
   6 -11  -2   48.30   12.60
   6  11  -2   54.19   12.00
   6  11  -2   66.39   13.20
  -6  11   2   48.70    8.70
   6  11  -2   58.59   13.60
   6  11  -2   34.50   10.30
  -6  11   2   61.19   11.70
   6  11  -2   42.90    8.40
   5 -11  -2  207.08   22.80
   5 -11  -2  207.28   20.10
   5 -11  -2  270.57   23.10
   5 -11  -2  298.97   30.50
  -5 -11   2  231.58   19.00
   5 -11  -2  259.57   18.80
   5 -11  -2  270.17   23.90
  -5 -11   2  224.98   18.50
  -5 -11   2  202.88   20.70
  -5 -11   2  267.07   20.60
   5  11  -2  216.58   23.80
   5  11  -2  265.07   24.40
   5  11  -2  268.37   22.70
  -5  11   2  257.47   23.40
  -5  11   2  277.77   20.40
   5  11  -2  257.97   21.60
  -5  11   2  243.08   16.70
   5  11  -2  277.07   19.80
   5  11  -2  231.08   20.90
  -4 -11   2  853.21   40.20
   4 -11  -2  835.72   40.20
   4 -11  -2  822.62   37.70
   4 -11  -2  898.41   47.90
   4 -11  -2  911.71   52.69
  -4 -11   2  855.61   39.80
  -4 -11   2  865.31   40.30
   4 -11  -2  948.01   47.00
   4 -11  -2  803.32   41.20
  -4 -11   2  849.02   41.60
  -4 -11   2  807.52   37.80
  -4 -11   2  846.72   26.70
  -4  11   2  840.72   44.20
  -4  11   2  858.81   38.60
   4  11  -2  826.52   38.70
   4  11  -2  916.21   43.60
   4  11  -2  774.02   43.90
   4  11  -2  892.11   41.20
  -4  11   2  858.41   38.80
   4  11  -2  772.22   39.50
   3 -11  -2  184.98   20.30
   3 -11  -2  188.98   21.90
  -3 -11   2  174.18   18.20
  -3 -11   2  199.38   12.40
  -3 -11   2  182.78   17.90
  -3 -11   2  235.28   23.50
   3 -11  -2  225.48   26.40
   3 -11  -2  211.28   18.20
   3 -11  -2  202.08   18.40
  -3 -11   2  201.08   17.10
  -3 -11   2  181.08   18.80
   3  11  -2  229.08   20.20
  -3  11   2  180.08   20.50
   3  11  -2  230.08   21.40
   3  11  -2  196.48   21.50
  -3  11   2  205.78   17.90
   3  11  -2  186.88   17.70
   3  11  -2  198.08   20.20
  -3  11   2  128.79   21.40
  -3  11   2  191.28   18.00
  -3  11   2  180.48   13.30
  -3  11   2  209.28   11.60
  -2 -11   2   15.00    5.90
  -2 -11   2   13.90    5.30
   2 -11  -2   13.60    7.30
  -2 -11   2   10.80    6.10
   2 -11  -2    9.20    8.10
   2 -11  -2   19.20    7.50
  -2 -11   2   13.40    8.80
  -2 -11   2   18.30    7.10
   2 -11  -2   19.90    5.70
  -2 -11   2   13.20    6.80
   2 -11  -2    8.40    7.10
  -2 -11   2   13.50    6.10
   2 -11  -2   13.00    9.30
  -2  11   2   10.90    6.80
  -2  11   2   11.70    5.00
  -2  11   2   15.20    5.30
   2  11  -2   23.70    9.30
   2  11  -2   23.30    9.20
   2  11  -2   11.30    8.40
  -2  11   2   11.70    6.00
   2  11  -2   14.00    7.30
   2  11  -2   17.10    7.50
  -2  11   2   19.30    7.00
  -2  11   2   19.10    8.00
  -2  11   2    9.90   10.10
   2  11  -2   24.20    8.40
  -1 -11   2 1178.18   48.60
   1 -11  -2 1123.19   49.90
  -1 -11   2 1150.18   51.29
   1 -11  -2 1241.58   60.39
   1 -11  -2 1181.68   48.40
  -1 -11   2 1221.18   49.90
  -1 -11   2 1193.48   55.69
  -1 -11   2 1254.47   53.39
   1 -11  -2 1195.58   44.20
   1 -11  -2 1230.08   52.69
  -1 -11   2 1169.48   45.90
   1 -11  -2 1179.88   54.09
   1  11  -2 1147.19   51.99
  -1  11   2 1216.48   58.39
  -1  11   2 1121.49   51.09
   1  11  -2 1200.88   50.29
   1  11  -2 1159.48   49.30
   1  11  -2 1131.09   55.09
  -1  11   2 1220.28   49.10
  -1  11   2 1254.17   52.39
   1  11  -2 1148.69   51.59
  -1  11   2 1215.58   55.19
   1  11  -2 1152.68   53.09
  -1  11   2 1224.08   45.00
   0 -11  -2 1407.76   52.99
   0 -11  -2 1418.26   64.89
   0 -11   2 1414.26   54.89
   0 -11   2 1469.65   54.59
   0 -11   2 1387.26   64.79
   0 -11  -2 1422.06   55.39
   0 -11   2 1424.16   55.89
   0 -11  -2 1375.36   57.89
   0 -11   2 1474.25   59.39
   0 -11   2 1503.15   61.89
   0 -11   2 1477.75   63.69
   0 -11  -2 1371.56   56.89
   0  11  -2 1390.26   63.49
   0  11   2 1410.26   55.29
   0  11  -2 1429.86   60.59
   0  11  -2 1392.76   60.09
   0  11   2 1424.76   64.09
   0  11   2 1347.07   57.59
   0  11  -2 1412.16   58.79
   0  11   2 1407.46   57.59
   0  11  -2 1481.05   57.29
   0  11   2 1386.56   48.90
   0  11   2 1360.36   59.39
   0  11  -2 1429.86   54.89
   0  11   2 1483.55   54.29
   1 -11   2  605.94   34.80
   1 -11   2  563.14   39.70
  -1 -11  -2  633.14   23.50
   1 -11   2  622.64   38.60
  -1 -11  -2  571.14   33.90
   1 -11   2  621.74   33.40
   1 -11   2  602.24   37.80
  -1 -11  -2  623.24   32.20
   1 -11   2  603.34   33.30
  -1 -11  -2  590.84   33.60
  -1 -11  -2  565.24   38.10
  -1 -11  -2  605.24   32.20
  -1  11  -2  661.43   31.80
   1  11   2  601.64   32.40
   1  11   2  587.74   38.10
  -1  11  -2  587.24   36.60
  -1  11  -2  640.44   40.60
   1  11   2  618.44   29.70
   1  11   2  630.74   35.50
   1  11   2  581.74   33.80
  -1  11  -2  648.44   36.00
  -1  11  -2  594.04   34.30
   2 -11   2    4.60    8.00
   2 -11   2   -0.20    6.30
  -2 -11  -2   -0.60    5.70
  -2 -11  -2   -0.50    7.50
   2 -11   2   -8.80    5.00
  -2 -11  -2    0.10    5.30
  -2 -11  -2    1.50    5.40
   2 -11   2    5.40    8.20
   2 -11   2   -3.20    6.70
   2 -11   2   -3.70    5.40
  -2 -11  -2   -0.10    6.00
  -2  11  -2    3.20    5.40
   2  11   2   -5.50    6.10
  -2  11  -2   -3.60    3.60
   2  11   2    0.80    5.20
   2  11   2   -2.20    5.50
   2  11   2   -4.00    4.00
  -2  11  -2   -7.00    6.40
  -2  11  -2   -2.70    6.20
  -2  11  -2    1.80    6.60
  -2  11  -2   -4.50    6.80
  -3 -11  -2  244.18   25.30
  -3 -11  -2  220.18   19.70
  -3 -11  -2  283.37   23.10
   3 -11   2  232.48   23.40
  -3 -11  -2  228.58   17.10
  -3 -11  -2  259.97   20.30
   3 -11   2  222.58   22.10
   3 -11   2  295.87   28.20
   3 -11   2  269.77   28.40
  -3 -11  -2  222.68   20.70
   3 -11   2  225.28   20.50
   3 -11   2  260.97   25.50
  -3  11  -2  231.88   21.90
  -3  11  -2  272.97   22.20
   3  11   2  245.68   22.00
  -3  11  -2  266.17   17.70
  -3  11  -2  244.28   32.00
  -3  11  -2  237.58   23.00
   3  11   2  252.07   16.20
   3  11   2  257.77   21.30
   3  11   2  217.88   25.80
   3  11   2  222.98   20.80
   4 -11   2  669.93   39.60
   4 -11   2  725.93   44.10
  -4 -11  -2  724.93   30.50
   4 -11   2  681.43   35.30
   4 -11   2  690.73   38.30
  -4 -11  -2  709.53   34.80
  -4 -11  -2  689.73   35.00
  -4 -11  -2  699.13   37.60
  -4 -11  -2  740.53   37.60
   4 -11   2  713.53   44.20
   4  11   2  747.83   38.90
   4  11   2  695.13   37.60
  -4  11  -2  697.43   35.80
   4  11   2  644.14   40.50
   4  11   2  654.13   30.10
  -4  11  -2  715.33   29.70
  -4  11  -2  701.93   39.90
  -4  11  -2  634.44   40.80
  -4  11  -2  638.64   36.50
   4  11   2  636.54   41.00
   5 -11   2  156.18   16.70
  -5 -11  -2  181.78   19.20
   5 -11   2  184.78   25.10
   5 -11   2  146.19   19.50
   5 -11   2  201.28   23.70
   5 -11   2  170.98   23.80
  -5 -11  -2  196.68   15.10
  -5 -11  -2  176.18   16.30
  -5  11  -2  182.88   13.40
  -5  11  -2  210.18   22.00
  -5  11  -2  188.98   18.00
   5  11   2  192.78   20.50
   5  11   2  177.18   15.50
   5  11   2  203.88   20.00
  -5  11  -2  180.98   19.20
   5  11   2  206.68   20.00
  -6 -11  -2    1.60    6.90
  -6 -11  -2    7.90    5.50
   6 -11   2   15.20    9.00
   6 -11   2   14.70   10.10
   6 -11   2   -1.20    6.30
  -6 -11  -2    1.70    6.10
   6 -11   2   13.30    9.90
   6 -11   2    3.50    8.50
   6  11   2   13.00    7.60
  -6  11  -2   13.30    4.40
  -6  11  -2   14.90    9.00
   6  11   2    1.00    5.40
  -6  11  -2    2.60    3.40
   6  11   2  -13.10    5.40
   6  11   2    6.40    7.00
  -6  11  -2    6.10    5.90
  -7 -11  -2   85.09   10.30
   7 -11   2   58.99   14.50
   7 -11   2   73.69   17.40
   7 -11   2   72.99   14.60
  -7 -11  -2   59.39   10.10
  -7 -11  -2   69.59   13.00
   7 -11   2   45.70    9.70
  -7  11  -2   60.79    6.90
  -7  11  -2   88.19   16.10
  -7  11  -2   63.09    6.60
  -7  11  -2   64.09   10.10
   7  11   2   80.99   16.80
   7  11   2   62.99   11.50
   7  11   2   63.59   12.70
   8 -11   2   79.99   16.40
  -8 -11  -2   94.99    9.30
  -8 -11  -2   81.39   13.60
   8 -11   2   99.09   17.50
   8 -11   2   98.09   18.90
  -8 -11  -2   77.39   10.00
  -8  11  -2   93.89   10.10
  -8  11  -2   93.79    5.90
   8  11   2   91.19   15.90
   8  11   2   84.89   15.50
  -8  11  -2  103.99   17.00
   8  11   2   92.99   15.00
  -8 -12   2   69.69   12.40
   8 -12  -2   71.09   11.80
   8 -12  -2   82.29   15.90
   8 -12  -2  123.99   20.90
   8 -12  -2   85.59   18.50
   8 -12  -2   55.39   10.30
   8 -12  -2   55.99    9.00
  -8 -12   2   53.99   10.30
   8  12  -2   87.69   13.90
   8  12  -2   72.79   12.80
  -8  12   2   72.39   11.90
   8  12  -2   54.59   12.00
   8  12  -2   78.09   15.00
   7 -12  -2  320.47   32.10
   7 -12  -2  276.87   26.20
  -7 -12   2  310.17   21.40
   7 -12  -2  297.27   22.50
   7 -12  -2  266.17   26.80
   7 -12  -2  299.97   19.00
   7 -12  -2  262.37   22.50
  -7 -12   2  328.67   22.20
   7  12  -2  337.07   25.40
   7  12  -2  331.77   24.30
   7  12  -2  372.36   28.50
  -7  12   2  336.77   22.30
   7  12  -2  283.17   23.50
  -7  12   2  266.17   21.10
  -6 -12   2  305.77   21.30
   6 -12  -2  304.97   28.00
   6 -12  -2  284.27   29.30
   6 -12  -2  290.47   19.60
   6 -12  -2  261.67   24.60
   6 -12  -2  294.47   21.30
   6 -12  -2  262.77   22.40
  -6 -12   2  296.77   21.70
   6  12  -2  292.87   25.70
   6  12  -2  322.57   24.90
  -6  12   2  283.57   19.60
   6  12  -2  299.27   20.20
  -6  12   2  298.17   21.70
   6  12  -2  286.27   22.70
   6  12  -2  286.07   23.50
   5 -12  -2   56.29   12.40
  -5 -12   2   41.30   10.00
   5 -12  -2   54.29   15.20
   5 -12  -2   48.50   14.60
   5 -12  -2   29.20    8.30
   5 -12  -2   32.50   11.30
  -5 -12   2   38.70    9.40
  -5  12   2   42.10    9.70
   5  12  -2   39.60    9.20
  -5  12   2   38.80   11.70
   5  12  -2   45.70   11.60
   5  12  -2   45.40   10.70
  -5  12   2   46.50    8.00
   5  12  -2   46.40   10.80
   5  12  -2   39.90    9.50
  -4 -12   2  181.18   18.50
   4 -12  -2  188.08   17.70
  -4 -12   2  186.48   10.50
  -4 -12   2  206.58   18.80
  -4 -12   2  183.28   19.10
   4 -12  -2  214.68   26.60
  -4 -12   2  188.98   10.20
   4 -12  -2  208.78   19.40
   4 -12  -2  233.78   22.10
  -4 -12   2  187.68   16.80
  -4 -12   2  203.58   18.40
   4 -12  -2  180.88   19.60
   4  12  -2  200.08   18.20
   4  12  -2  166.38   19.60
  -4  12   2  210.98   18.90
  -4  12   2  212.88   14.90
   4  12  -2  219.48   20.50
  -4  12   2  190.98   34.60
   4  12  -2  205.28   21.80
  -4  12   2  204.28   18.10
  -4  12   2  211.48   26.00
  -4  12   2  194.18    8.20
   4  12  -2  210.08   20.30
   3 -12  -2  706.53   35.30
   3 -12  -2  679.83   34.80
   3 -12  -2  733.03   43.70
  -3 -12   2  724.53   37.30
  -3 -12   2  715.03   36.90
  -3 -12   2  733.13   35.30
  -3 -12   2  738.43   42.00
   3 -12  -2  670.63   44.60
  -3 -12   2  653.83   27.30
   3  12  -2  775.42   54.19
  -3  12   2  723.93   35.10
   3  12  -2  737.03   39.20
   3  12  -2  640.34   36.30
  -3  12   2  716.03   36.50
  -3  12   2  648.54   38.60
   3  12  -2  702.63   36.90
   3  12  -2  639.84   38.80
  -3  12   2  683.33   28.70
  -3  12   2  702.73   26.30
   2 -12  -2  782.52   47.60
  -2 -12   2  766.02   31.80
   2 -12  -2  712.83   35.70
   2 -12  -2  740.33   39.60
  -2 -12   2  697.53   34.90
   2 -12  -2  735.63   37.10
  -2 -12   2  721.53   42.30
   2 -12  -2  678.83   41.70
  -2 -12   2  709.83   38.20
  -2 -12   2  677.73   36.20
  -2 -12   2  752.92   36.50
  -2 -12   2  751.82   39.10
  -2  12   2  706.93   44.70
  -2  12   2  716.03   37.70
  -2  12   2  751.22   36.00
   2  12  -2  736.33   38.90
  -2  12   2  718.33   38.80
   2  12  -2  726.73   41.10
  -2  12   2  725.73   30.20
   2  12  -2  763.12   39.10
  -2  12   2  690.63   40.10
   2  12  -2  698.53   37.30
   2  12  -2  784.72   37.70
  -2  12   2  713.93   30.30
   2  12  -2  746.83   42.00
   1 -12  -2  129.49   17.80
   1 -12  -2  117.89   20.40
   1 -12  -2  132.79   18.90
  -1 -12   2  135.59   15.70
   1 -12  -2  148.19   17.30
  -1 -12   2  100.99   15.40
  -1 -12   2  134.19   13.80
   1 -12  -2  138.59   13.10
  -1 -12   2  120.99   19.40
   1 -12  -2  128.19   16.30
  -1 -12   2   94.99   14.00
  -1 -12   2  154.88   16.50
  -1 -12   2  133.89   17.70
  -1  12   2  130.49   14.10
   1  12  -2  110.59   17.90
  -1  12   2  145.59   14.10
   1  12  -2  129.79   16.80
  -1  12   2  127.99   19.60
  -1  12   2  121.99   17.40
  -1  12   2  130.29   17.20
   1  12  -2  138.69   18.10
   1  12  -2  146.39   16.50
   1  12  -2  153.48   16.40
   1  12  -2  129.89   20.10
  -1  12   2  114.89   19.00
   0 -12  -2   -2.50    6.00
   0 -12   2    0.60    5.30
   0 -12  -2   -2.10    5.90
   0 -12   2   -2.80    4.80
   0 -12   2    0.10    6.10
   0 -12  -2   -3.70    6.10
   0 -12   2   -1.10    6.00
   0 -12   2    4.40    5.00
   0 -12   2    0.70    5.20
   0 -12  -2   -5.20    3.70
   0 -12  -2   -6.00    3.90
   0 -12   2   -2.10    8.00
   0  12  -2   -0.90    6.60
   0  12   2    3.40    4.60
   0  12   2    2.20    5.80
   0  12  -2    0.70    6.80
   0  12  -2   -0.50    7.70
   0  12   2   -8.30    4.10
   0  12  -2    4.70    6.00
   0  12   2   -7.20    4.30
   0  12  -2    6.10    5.60
   0  12   2   -3.00    2.70
   0  12  -2   -0.70    5.60
   0  12   2    2.00    8.00
   0  12   2   -5.00    4.00
  -1 -12  -2  358.96   26.30
   1 -12   2  338.07   29.00
  -1 -12  -2  355.36   16.70
   1 -12   2  374.06   26.90
  -1 -12  -2  327.57   25.20
   1 -12   2  362.76   25.70
   1 -12   2  341.17   31.00
   1 -12   2  335.27   24.20
  -1 -12  -2  337.97   23.70
  -1 -12  -2  378.16   25.10
  -1 -12  -2  320.07   28.60
   1 -12   2  355.76   29.20
   1  12   2  320.57   29.00
   1  12   2  311.77   20.70
   1  12   2  342.67   26.10
  -1  12  -2  352.06   28.10
  -1  12  -2  345.37   26.00
   1  12   2  374.36   27.10
  -1  12  -2  339.67   22.50
   1  12   2  330.37   24.20
  -1  12  -2  300.17   24.70
  -1  12  -2  310.27   28.00
   2 -12   2  612.04   35.50
   2 -12   2  665.33   42.00
   2 -12   2  709.03   42.50
  -2 -12  -2  648.24   34.70
   2 -12   2  678.43   36.80
  -2 -12  -2  632.54   34.90
  -2 -12  -2  682.83   36.30
   2 -12   2  598.24   35.50
   2 -12   2  655.33   43.80
  -2 -12  -2  668.43   41.10
  -2 -12  -2  711.63   38.20
   2  12   2  668.33   41.20
  -2  12  -2  639.64   36.90
   2  12   2  685.63   37.10
  -2  12  -2  694.43   37.80
  -2  12  -2  660.63   37.80
   2  12   2  739.23   37.30
  -2  12  -2  655.03   31.40
  -2  12  -2  650.53   39.80
   2  12   2  646.64   36.70
   2  12   2  652.23   33.40
  -2  12  -2  721.63   43.70
  -3 -12  -2  257.67   22.00
   3 -12   2  262.17   26.90
   3 -12   2  234.88   25.30
  -3 -12  -2  195.58   18.90
   3 -12   2  181.48   18.90
   3 -12   2  218.88   21.60
   3 -12   2  205.18   20.60
  -3 -12  -2  260.67   25.10
   3 -12   2  146.99   22.50
  -3 -12  -2  223.98   16.90
  -3 -12  -2  232.98   20.00
  -3 -12  -2  236.68   20.00
  -3  12  -2  228.98   21.00
  -3  12  -2  213.48   21.00
  -3  12  -2  216.08   24.00
  -3  12  -2  227.48   16.80
  -3  12  -2  268.97   24.20
   3  12   2  189.88   23.80
   3  12   2  234.78   20.70
   3  12   2  230.48   21.90
   3  12   2  222.08   21.10
  -3  12  -2  219.48   23.90
   4 -12   2    0.30    6.50
  -4 -12  -2    9.60    7.30
  -4 -12  -2   -7.60    5.90
  -4 -12  -2   -1.10    7.40
   4 -12   2    2.80    8.60
  -4 -12  -2    9.00    6.00
  -4 -12  -2    7.50    4.30
   4 -12   2  -10.50    7.40
   4 -12   2   -2.90    7.80
   4 -12   2   12.30    9.50
   4 -12   2    6.60    6.80
   4  12   2    3.70    3.80
  -4  12  -2   -8.90    7.50
   4  12   2   10.00    7.30
   4  12   2    8.60   11.50
  -4  12  -2    4.40    4.10
   4  12   2   12.50   10.40
   4  12   2    5.00    6.50
  -4  12  -2    0.40    6.30
  -4  12  -2    7.30    5.50
  -4  12  -2    3.80    5.60
   5 -12   2   71.19   14.00
   5 -12   2   53.19   10.60
  -5 -12  -2   53.89   10.00
  -5 -12  -2   97.49   10.60
   5 -12   2   77.39   16.60
  -5 -12  -2   60.09   12.30
   5 -12   2   89.09   17.70
   5 -12   2   80.29   16.50
  -5  12  -2   67.99   13.40
   5  12   2   62.69   13.20
  -5  12  -2   79.59   12.90
  -5  12  -2  103.59   17.90
   5  12   2   59.09   12.20
   5  12   2   78.69   14.60
   5  12   2   50.19    8.90
  -5  12  -2   75.69    8.80
   6 -12   2  234.68   22.40
   6 -12   2  250.87   26.20
   6 -12   2  179.08   18.20
   6 -12   2  217.18   26.20
  -6 -12  -2  206.18   20.10
   6 -12   2  216.78   26.30
  -6 -12  -2  215.28   15.90
  -6  12  -2  211.68   12.60
   6  12   2  211.58   17.60
   6  12   2  248.08   23.10
  -6  12  -2  204.98   11.70
  -6  12  -2  230.28   18.50
   6  12   2  228.68   21.20
  -6  12  -2  232.48   22.80
   7 -12   2  192.98   16.00
  -7 -12  -2  229.08   21.30
   7 -12   2  238.18   25.80
   7 -12   2  219.48   24.10
   7 -12   2  226.08   23.20
  -7 -12  -2  227.18   14.20
   7 -12   2  225.88   24.90
   7  12   2  188.98   18.00
  -7  12  -2  204.88   10.20
   7  12   2  254.87   22.40
  -7  12  -2  200.48   10.50
  -7  12  -2  191.58   21.30
   7  12   2  255.17   23.90
  -7  12  -2  218.08   16.80
  -8 -13   2   78.99   11.60
   8 -13  -2   72.09    9.50
  -8 -13   2   65.49   11.70
   8 -13  -2   81.49   17.10
   8 -13  -2   84.09   19.20
   8 -13  -2   95.29   16.00
   8 -13  -2  102.09   14.90
   8  13  -2   85.09   14.40
  -8  13   2   85.89   12.70
   8  13  -2   70.99   14.00
   8  13  -2   75.79   13.00
   8  13  -2   75.59   13.10
  -7 -13   2   -8.70    5.60
   7 -13  -2    3.60    9.20
   7 -13  -2    1.60    7.60
   7 -13  -2   -0.70    5.90
  -7 -13   2    0.60    7.50
   7 -13  -2   22.60    9.70
   7 -13  -2    4.80    8.90
   7  13  -2    4.50    7.90
   7  13  -2   10.90    8.40
  -7  13   2   18.20    8.00
   7  13  -2  -11.40    6.90
  -7  13   2   -0.80    7.50
   6 -13  -2   47.30    9.80
   6 -13  -2   64.89   15.30
  -6 -13   2   45.40   10.70
   6 -13  -2   68.59   16.20
   6 -13  -2   78.79   16.10
  -6 -13   2   75.69   12.70
   6 -13  -2   71.29   13.20
  -6  13   2   64.09   10.80
   6  13  -2   66.79   12.70
  -6  13   2   59.89   10.90
   6  13  -2   57.39   11.90
   6  13  -2   62.99   11.70
   6  13  -2   74.49   15.30
   6  13  -2   68.79   13.00
   5 -13  -2  297.97   25.50
  -5 -13   2  235.48   20.40
   5 -13  -2  279.77   23.10
   5 -13  -2  287.57   30.60
   5 -13  -2  252.57   25.60
   5 -13  -2  264.77   20.10
  -5 -13   2  258.27   22.40
   5  13  -2  256.17   21.00
  -5  13   2  284.67   21.40
   5  13  -2  237.88   22.00
  -5  13   2  255.37   17.30
   5  13  -2  283.47   23.90
   5  13  -2  267.37   24.20
   5  13  -2  287.07   22.30
   4 -13  -2  515.45   36.70
   4 -13  -2  476.25   38.60
  -4 -13   2  503.25   29.90
  -4 -13   2  459.25   19.10
  -4 -13   2  483.95   28.80
   4 -13  -2  469.55   32.00
   4 -13  -2  423.46   28.00
   4 -13  -2  461.85   28.00
  -4 -13   2  412.36   28.00
  -4 -13   2  492.55   28.00
   4 -13  -2  490.25   32.90
  -4 -13   2  485.95   32.40
   4  13  -2  483.85   30.80
   4  13  -2  417.16   27.50
  -4  13   2  483.75   32.40
  -4  13   2  471.85   16.80
   4  13  -2  423.26   31.60
  -4  13   2  505.55   24.00
  -4  13   2  520.35   29.10
  -4  13   2  406.16   34.60
   4  13  -2  490.65   32.00
  -4  13   2  531.45   30.10
   4  13  -2  496.35   30.50
   3 -13  -2  359.46   26.50
  -3 -13   2  347.87   24.20
   3 -13  -2  403.96   34.50
  -3 -13   2  324.77   24.90
  -3 -13   2  391.46   26.70
  -3 -13   2  439.06   47.10
  -3 -13   2  376.46   26.30
   3 -13  -2  351.26   24.20
   3 -13  -2  377.56   30.60
   3 -13  -2  397.76   26.50
  -3 -13   2  335.77   18.70
   3 -13  -2  427.86   29.60
  -3 -13   2  379.46   24.70
  -3  13   2  319.07   31.60
   3  13  -2  364.36   26.00
   3  13  -2  333.27   28.20
  -3  13   2  447.66   28.10
  -3  13   2  364.96   19.50
   3  13  -2  419.96   29.50
  -3  13   2  415.46   25.70
   3  13  -2  411.36   28.00
   3  13  -2  382.36   27.00
  -3  13   2  402.36   29.40
[truncated: 1,134,093 more chars]
