# Supplementary material for: Steric Pruning Unlocks Hierarchical Structuring, Thermochromism, C‐H/O Activation, and 6‐electron Redox Transmetalation in Planar Bismuth Triamides
Source: Angew Chem Int Ed Engl. 2025 Nov 17;65(1):e18367. doi: 10.1002/anie.202518367 (PMC12759222; doi:10.1002/anie.202518367)
Supplement: Supplementary file 3 — Supporting Information [file ANIE-65-e18367-s002.zip › Compound 4.cif]

data_mo_2024_0626_jdm_sc_wh142_40s__a
_audit_creation_date               2024-07-11
_audit_creation_method
;
Olex2 1.5
(compiled 2024.02.16 svn.r378c4104 for OlexSys, GUI svn.r6928)
;
_shelx_SHELXL_version_number       '2019/3'
_audit_contact_author_address      ?
_audit_contact_author_email        ?
_audit_contact_author_name         ''
_audit_contact_author_phone        ?
_publ_contact_author_id_orcid      ?
_publ_section_references
;
D. Kratzert, I. Krossing, (2018), J. Appl. Cryst. 51, 928-934.

Dolomanov, O.V., Bourhis, L.J., Gildea, R.J, Howard, J.A.K. & Puschmann, H.
 (2009), J. Appl. Cryst. 42, 339-341.

Kratzert, D., Holstein, J.J. & Krossing, I. (2015). J. Appl. Cryst. 48, 933-938.

Sheldrick, G.M. (2015). Acta Cryst. C71, 3-8.
;
_chemical_name_common              ?
_chemical_name_systematic          ?
_chemical_formula_moiety           'C92 H124 Bi4 K2 N12 O11'
_chemical_formula_sum              'C92 H124 Bi4 K2 N12 O11'
_chemical_formula_weight           2488.14
_chemical_melting_point            ?
loop_
  _atom_type_symbol
  _atom_type_description
  _atom_type_scat_dispersion_real
  _atom_type_scat_dispersion_imag
  _atom_type_scat_source
 'C' 'C' 0.0033 0.0016 'International Tables Vol C Tables 4.2.6.8 and 6.1.1.4'
 'H' 'H' 0.0000 0.0000 'International Tables Vol C Tables 4.2.6.8 and 6.1.1.4'
 'Bi' 'Bi' -4.1077 10.2566
 'International Tables Vol C Tables 4.2.6.8 and 6.1.1.4'
 'K' 'K' 0.2009 0.2494 'International Tables Vol C Tables 4.2.6.8 and 6.1.1.4'
 'N' 'N' 0.0061 0.0033 'International Tables Vol C Tables 4.2.6.8 and 6.1.1.4'
 'O' 'O' 0.0106 0.0060 'International Tables Vol C Tables 4.2.6.8 and 6.1.1.4'

_shelx_space_group_comment
;
The symmetry employed for this shelxl refinement is uniquely defined
by the following loop, which should always be used as a source of
symmetry information in preference to the above space-group names.
They are only intended as comments.
;
_space_group_crystal_system        'triclinic'
_space_group_IT_number             2
_space_group_name_H-M_alt          'P -1'
_space_group_name_Hall             '-P 1'
loop_
  _space_group_symop_operation_xyz
 'x, y, z'
 '-x, -y, -z'

_cell_length_a                     11.9318(10)
_cell_length_b                     14.6398(13)
_cell_length_c                     14.8560(12)
_cell_angle_alpha                  77.535(3)
_cell_angle_beta                   74.628(3)
_cell_angle_gamma                  74.494(3)
_cell_volume                       2381.6(4)
_cell_formula_units_Z              1
_cell_measurement_reflns_used      9980
_cell_measurement_temperature      150.00
_cell_measurement_theta_max        28.21
_cell_measurement_theta_min        2.55
_shelx_estimated_absorpt_T_max     0.705
_shelx_estimated_absorpt_T_min     0.398
_exptl_absorpt_coefficient_mu      7.517
_exptl_absorpt_correction_T_max    0.0299
_exptl_absorpt_correction_T_min    0.0075
_exptl_absorpt_correction_type     multi-scan
_exptl_absorpt_process_details
;
SADABS-2016/2 (Bruker,2016/2) was used for absorption correction.
wR2(int) was 0.1411 before and 0.0801 after correction.
The Ratio of minimum to maximum transmission is 0.2508.
The \l/2 correction factor is Not present.
;
_exptl_absorpt_special_details     ?
_exptl_crystal_colour              yellow
_exptl_crystal_colour_primary      yellow
_exptl_crystal_density_diffrn      1.735
_exptl_crystal_density_meas        ?
_exptl_crystal_density_method      ?
_exptl_crystal_description         block
_exptl_crystal_F_000               1218
_exptl_crystal_size_max            0.15
_exptl_crystal_size_mid            0.06
_exptl_crystal_size_min            0.05
_exptl_transmission_factor_max     ?
_exptl_transmission_factor_min     ?
_diffrn_reflns_av_R_equivalents    0.0888
_diffrn_reflns_av_unetI/netI       0.0452
_diffrn_reflns_Laue_measured_fraction_full  0.999
_diffrn_reflns_Laue_measured_fraction_max  0.999
_diffrn_reflns_limit_h_max         14
_diffrn_reflns_limit_h_min         -14
_diffrn_reflns_limit_k_max         18
_diffrn_reflns_limit_k_min         -18
_diffrn_reflns_limit_l_max         18
_diffrn_reflns_limit_l_min         -18
_diffrn_reflns_number              85925
_diffrn_reflns_point_group_measured_fraction_full  0.999
_diffrn_reflns_point_group_measured_fraction_max  0.999
_diffrn_reflns_theta_full          25.242
_diffrn_reflns_theta_max           26.371
_diffrn_reflns_theta_min           2.054
_diffrn_ambient_temperature        150.00
_diffrn_detector                   '100 \\times 140 mm^2^ CMOS sensor'
_diffrn_detector_area_resol_mean   7.3910
_diffrn_detector_type              'Bruker PHOTON III'
_diffrn_measured_fraction_theta_full  0.999
_diffrn_measured_fraction_theta_max  0.999
_diffrn_measurement_device         '\k--geometry diffractometer'
_diffrn_measurement_device_type    'Bruker D8 Venture'
_diffrn_measurement_method         '\f and \w scans'
_diffrn_radiation_monochromator    'multilayer mirror'
_diffrn_radiation_type             MoK\a
_diffrn_radiation_wavelength       0.71073
_diffrn_source                     'microfocus sealed tube'
_diffrn_source_current             1.4
_diffrn_source_power               0.07
_diffrn_source_type                'Incoatec I\mS 3.0'
_diffrn_source_voltage             50.0
_diffrn_standards_number           0
_reflns_Friedel_coverage           0.000
_reflns_Friedel_fraction_full      .
_reflns_Friedel_fraction_max       .
_reflns_number_gt                  6810
_reflns_number_total               9746
_reflns_special_details
;
 Reflections were merged by SHELXL according to the crystal
 class for the calculation of statistics and refinement.
 
 _reflns_Friedel_fraction is defined as the number of unique
 Friedel pairs measured divided by the number that would be
 possible theoretically, ignoring centric projections and
 systematic absences.
;
# start Validation Reply Form
_vrf_PLAT342_mo_2024_0626_jdm_sc_wh142_40s__a
;
PROBLEM: Low Bond Precision on  C-C Bonds ...............    0.02447 Ang.  
RESPONSE: This is mostly due to the THF molecules coordinated to the potassium 
atom. Attempts to model disorder in these four THF molecules all failed, and 
the only model that worked well involved many restraints on each THF moiety.
;
_vrf_PLAT971_mo_2024_0626_jdm_sc_wh142_40s__a
;
PROBLEM: Check Calcd Resid. Dens.  0.96Ang From Bi1             3.50 eA-3  
RESPONSE: The remaining electron density is mostly located in close proximity 
to the Bi atoms. A variety of absorption corrections were attempted and this 
was the best result.
;
# end Validation Reply Form
_reflns_threshold_expression       'I > 2\s(I)'
_computing_cell_refinement         'SAINT V8.40B (?, 2016)'
_computing_data_collection         ?
_computing_data_reduction          'SAINT V8.40B (?, 2016)'
_computing_molecular_graphics      'Olex2 1.5 (Dolomanov et al., 2009)'
_computing_publication_material    'Olex2 1.5 (Dolomanov et al., 2009)'
_computing_structure_refinement    'SHELXL 2019/3 (Sheldrick, 2015)'
_computing_structure_solution      'SHELXT 2018/2 (Sheldrick, 2018)'
_refine_diff_density_max           3.247
_refine_diff_density_min           -1.415
_refine_diff_density_rms           0.206
_refine_ls_extinction_coef         .
_refine_ls_extinction_method       none
_refine_ls_goodness_of_fit_ref     1.117
_refine_ls_hydrogen_treatment      mixed
_refine_ls_matrix_type             full
_refine_ls_number_parameters       576
_refine_ls_number_reflns           9746
_refine_ls_number_restraints       375
_refine_ls_R_factor_all            0.0943
_refine_ls_R_factor_gt             0.0565
_refine_ls_restrained_S_all        1.106
_refine_ls_shift/su_max            0.001
_refine_ls_shift/su_mean           0.000
_refine_ls_structure_factor_coef   Fsqd
_refine_ls_weighting_details      
 'w=1/[\s^2^(Fo^2^)+(0.0672P)^2^+29.8755P] where P=(Fo^2^+2Fc^2^)/3'
_refine_ls_weighting_scheme        calc
_refine_ls_wR_factor_gt            0.1423
_refine_ls_wR_factor_ref           0.1736          
_refine_special_details            
;
THF molecules coordinated to the potassium atom have restraints 
(DFIX, SADI, SIMU, RIGU). Attempts to model disorder for each THF 
molecule were not successful. For one THF (O5 and C41-C44), the atom 
occupancies were allowed to freely refine and it was found that they 
were close to 0.5 occupancy; thus these atoms were set to 0.5 
occupancy. No reasonable electron density around that THF could 
account for the other half of THF, thus it is assumed that the 
occupancy is correct at half a THF.
;
_olex2_refinement_description
;
1. Fixed Uiso
 At 1.2 times of:
  All C(H) groups, All C(H,H) groups
 At 1.5 times of:
  All C(H,H,H) groups
2. Restrained distances
 O6-C48 = O6-C46
 1.44 with sigma of 0.02
 C48-C45 = C47-C46
 1.53 with sigma of 0.02
 C45-C47
 1.54 with sigma of 0.02
 O5-C44 = O5-C41
 1.44 with sigma of 0.02
 C44-C43 = C42-C41
 1.53 with sigma of 0.02
 C43-C42
 1.54 with sigma of 0.02
 O2-C29 = O2-C32
 1.44 with sigma of 0.02
 C29-C30 = C31-C32
 1.53 with sigma of 0.02
 C30-C31
 1.54 with sigma of 0.02
 O4-C37 = O4-C40
 1.44 with sigma of 0.02
 C37-C38 = C39-C40
 1.53 with sigma of 0.02
 C38-C39
 1.54 with sigma of 0.02
 O7-C33 = O7-C36
 1.44 with sigma of 0.02
 C33-C34 = C35-C36
 1.53 with sigma of 0.02
 C34-C35
 1.54 with sigma of 0.02
 O6-C45 = O6-C47 = C48-C47 = C45-C46
 2.38 with sigma of 0.04
 O5-C43 = O5-C42 = C44-C42 = C43-C41
 2.38 with sigma of 0.04
 O2-C30 = O2-C31 = C29-C31 = C30-C32
 2.38 with sigma of 0.04
 O4-C38 = O4-C39 = C37-C39 = C38-C40
 2.38 with sigma of 0.04
 O7-C34 = O7-C35 = C33-C35 = C34-C36
 2.38 with sigma of 0.04
 C48-C45 \\sim C45-C47 \\sim C47-C46
 with sigma of 0.02
 O6-C48 \\sim O6-C46
 with sigma of 0.02
 O6-C45 \\sim O6-C47
 with sigma of 0.04
 C45-C46 \\sim C48-C47
 with sigma of 0.04
 C44-C43 \\sim C43-C42 \\sim C42-C41
 with sigma of 0.02
 O5-C44 \\sim O5-C41
 with sigma of 0.02
 O5-C43 \\sim O5-C42
 with sigma of 0.04
 C43-C41 \\sim C44-C42
 with sigma of 0.04
 C29-C30 \\sim C30-C31 \\sim C31-C32
 with sigma of 0.02
 O2-C29 \\sim O2-C32
 with sigma of 0.02
 O2-C30 \\sim O2-C31
 with sigma of 0.04
 C30-C32 \\sim C29-C31
 with sigma of 0.04
 C37-C38 \\sim C38-C39 \\sim C39-C40
 with sigma of 0.02
 O4-C37 \\sim O4-C40
 with sigma of 0.02
 O4-C38 \\sim O4-C39
 with sigma of 0.04
 C38-C40 \\sim C37-C39
 with sigma of 0.04
 C33-C34 \\sim C34-C35 \\sim C35-C36
 with sigma of 0.02
 O7-C33 \\sim O7-C36
 with sigma of 0.02
 O7-C34 \\sim O7-C35
 with sigma of 0.04
 C34-C36 \\sim C33-C35
 with sigma of 0.04
3. Uiso/Uaniso restraints and constraints
O6 \\sim C45 \\sim C46 \\sim C47 \\sim C48: within 2A with sigma of 0.04 and
sigma for terminal atoms of 0.08 within 2A
O5 \\sim C41 \\sim C42 \\sim C43 \\sim C44: within 2A with sigma of 0.04 and
sigma for terminal atoms of 0.08 within 2A
O2 \\sim C29 \\sim C30 \\sim C31 \\sim C32: within 2A with sigma of 0.04 and
sigma for terminal atoms of 0.08 within 2A
O4 \\sim C37 \\sim C38 \\sim C39 \\sim C40: within 2A with sigma of 0.04 and
sigma for terminal atoms of 0.08 within 2A
O7 \\sim C33 \\sim C34 \\sim C35 \\sim C36: within 2A with sigma of 0.04 and
sigma for terminal atoms of 0.08 within 2A
4. Rigid body (RIGU) restrains
 O6, C45, C46, C47, C48
 with sigma for 1-2 distances of 0.004 and sigma for 1-3 distances of 0.004
 O5, C41, C42, C43, C44
 with sigma for 1-2 distances of 0.004 and sigma for 1-3 distances of 0.004
 O2, C29, C30, C31, C32
 with sigma for 1-2 distances of 0.004 and sigma for 1-3 distances of 0.004
 O4, C37, C38, C39, C40
 with sigma for 1-2 distances of 0.004 and sigma for 1-3 distances of 0.004
 O7, C33, C34, C35, C36
 with sigma for 1-2 distances of 0.004 and sigma for 1-3 distances of 0.004
5. Others
 Fixed Sof: O5(0.5) C41(0.5) H41A(0.5) H41B(0.5) C42(0.5) H42A(0.5) H42B(0.5)
 C43(0.5) H43A(0.5) H43B(0.5) C44(0.5) H44A(0.5) H44B(0.5)
6.a Secondary CH2 refined with riding coordinates:
 C29(H29A,H29B), C30(H30A,H30B), C31(H31A,H31B), C32(H32A,H32B), C37(H37A,
 H37B), C38(H38A,H38B), C39(H39A,H39B), C40(H40A,H40B), C45(H45A,H45B),
 C46(H46A,H46B), C47(H47A,H47B), C33(H33A,H33B), C34(H34A,H34B), C35(H35A,H35B),
  C36(H36A,H36B), C41(H41A,H41B), C42(H42A,H42B), C43(H43A,H43B), C44(H44A,H44B)
6.b Aromatic/amide H refined with riding coordinates:
 C3(H3A), C4(H4), C5(H5), C6(H6), C10(H10), C13(H13), C17(H17), C18(H18),
 C19(H19), C20(H20), C24(H24), C25(H25), C26(H26), C27(H27), C48(H48)
6.c Idealised Me refined as rotating group:
 C1(H1A,H1B,H1C), C8(H8A,H8B,H8C), C15(H15A,H15B,H15C), C22(H22A,H22B,H22C)
;
_atom_sites_solution_hydrogens     mixed
_atom_sites_solution_primary       dual
_atom_sites_solution_secondary     ?
loop_
  _atom_site_label
  _atom_site_type_symbol
  _atom_site_fract_x
  _atom_site_fract_y
  _atom_site_fract_z
  _atom_site_U_iso_or_equiv
  _atom_site_adp_type
  _atom_site_occupancy
  _atom_site_site_symmetry_order
  _atom_site_calc_flag
  _atom_site_refinement_flags_posn
  _atom_site_refinement_flags_adp
  _atom_site_refinement_flags_occupancy
  _atom_site_disorder_assembly
  _atom_site_disorder_group
 Bi1 Bi 0.48175(4) 0.62053(3) 0.52318(3) 0.04190(14) Uani 1 1 d . . . . .
 Bi2 Bi 0.59424(4) 0.42963(3) 0.71014(3) 0.04747(15) Uani 1 1 d . . . . .
 K1 K 0.8397(3) 0.1795(2) 0.7779(2) 0.0596(7) Uani 1 1 d . . . . .
 O1 O 0.4992(7) 0.4774(6) 0.5983(6) 0.0471(19) Uani 1 1 d . . . . .
 O2 O 0.7081(12) 0.1782(9) 0.9557(9) 0.099(4) Uani 1 1 d D U . . .
 O4 O 1.0542(9) 0.1239(8) 0.6562(8) 0.081(3) Uani 1 1 d D U . . .
 O6 O 0.8967(18) 0.3200(12) 0.8318(10) 0.145(6) Uani 1 1 d D U . . .
 N1 N 0.6719(9) 0.6105(7) 0.4807(7) 0.047(2) Uani 1 1 d . . . . .
 N2 N 0.5319(9) 0.6605(7) 0.6446(7) 0.046(2) Uani 1 1 d . . . . .
 N3 N 0.3019(10) 0.6488(8) 0.7029(8) 0.050(2) Uani 1 1 d . . . . .
 H3 H 0.364(8) 0.595(7) 0.707(6) 0.01(2) Uiso 1 1 d . . . . .
 N4 N 0.7359(9) 0.3087(7) 0.6363(8) 0.051(3) Uani 1 1 d . . . . .
 N5 N 0.5261(10) 0.2972(8) 0.7426(7) 0.051(2) Uani 1 1 d . . . . .
 N6 N 0.4307(10) 0.4502(9) 0.8277(8) 0.060(3) Uani 1 1 d . . . . .
 C1 C 0.7444(12) 0.5849(10) 0.3904(9) 0.055(3) Uani 1 1 d . . . . .
 H1A H 0.803003 0.524659 0.401276 0.083 Uiso 1 1 calc R U . . .
 H1B H 0.785982 0.635925 0.356776 0.083 Uiso 1 1 calc R U . . .
 H1C H 0.693057 0.576731 0.352385 0.083 Uiso 1 1 calc R U . . .
 C2 C 0.7284(10) 0.6181(8) 0.5474(9) 0.044(3) Uani 1 1 d . . . . .
 C3 C 0.8527(10) 0.5990(9) 0.5376(9) 0.049(3) Uani 1 1 d . . . . .
 H3A H 0.903686 0.576718 0.481977 0.058 Uiso 1 1 calc R U . . .
 C4 C 0.9031(12) 0.6120(10) 0.6070(10) 0.054(3) Uani 1 1 d . . . . .
 H4 H 0.987332 0.600334 0.597584 0.065 Uiso 1 1 calc R U . . .
 C5 C 0.8320(12) 0.6412(10) 0.6883(11) 0.058(3) Uani 1 1 d . . . . .
 H5 H 0.867058 0.647954 0.736288 0.070 Uiso 1 1 calc R U . . .
 C6 C 0.7094(12) 0.6612(9) 0.7020(10) 0.053(3) Uani 1 1 d . . . . .
 H6 H 0.660985 0.682756 0.758678 0.064 Uiso 1 1 calc R U . . .
 C7 C 0.6552(10) 0.6500(8) 0.6330(8) 0.040(2) Uani 1 1 d . . . . .
 C8 C 0.1801(14) 0.6372(12) 0.7372(13) 0.077(5) Uani 1 1 d . . . . .
 H8A H 0.129981 0.680995 0.696139 0.115 Uiso 1 1 calc R U . . .
 H8B H 0.150176 0.651798 0.801812 0.115 Uiso 1 1 calc R U . . .
 H8C H 0.177738 0.570849 0.736848 0.115 Uiso 1 1 calc R U . . .
 C9 C 0.3291(11) 0.7348(9) 0.7104(9) 0.049(3) Uani 1 1 d . . . . .
 C10 C 0.2437(13) 0.8125(9) 0.7405(10) 0.057(3) Uani 1 1 d . . . . .
 H10 H 0.162870 0.807483 0.761687 0.069 Uiso 1 1 calc R U . . .
 C11 C 0.2731(13) 0.8986(10) 0.7405(9) 0.058(3) Uani 1 1 d . . . . .
 C12 C 0.3909(13) 0.9054(10) 0.7102(10) 0.060(4) Uani 1 1 d . . . . .
 C13 C 0.4789(12) 0.8263(9) 0.6807(9) 0.051(3) Uani 1 1 d . . . . .
 H13 H 0.559840 0.831183 0.661215 0.062 Uiso 1 1 calc R U . . .
 C14 C 0.4502(11) 0.7412(9) 0.6795(8) 0.048(3) Uani 1 1 d . . . . .
 C15 C 0.8376(12) 0.3366(10) 0.5647(11) 0.061(4) Uani 1 1 d . . . . .
 H15A H 0.818976 0.350691 0.502078 0.092 Uiso 1 1 calc R U . . .
 H15B H 0.908269 0.283812 0.565612 0.092 Uiso 1 1 calc R U . . .
 H15C H 0.853408 0.393729 0.578789 0.092 Uiso 1 1 calc R U . . .
 C16 C 0.6874(12) 0.2439(10) 0.6133(10) 0.057(4) Uani 1 1 d . . . . .
 C17 C 0.7338(12) 0.1878(9) 0.5435(10) 0.054(3) Uani 1 1 d . . . . .
 H17 H 0.812885 0.186638 0.507811 0.065 Uiso 1 1 calc R U . . .
 C18 C 0.6695(13) 0.1340(9) 0.5244(11) 0.059(3) Uani 1 1 d . . . . .
 H18 H 0.703879 0.097652 0.474116 0.070 Uiso 1 1 calc R U . . .
 C19 C 0.5561(15) 0.1300(10) 0.5752(11) 0.065(4) Uani 1 1 d . . . . .
 H19 H 0.512817 0.092046 0.559600 0.079 Uiso 1 1 calc R U . . .
 C20 C 0.5049(12) 0.1824(10) 0.6502(10) 0.056(3) Uani 1 1 d . . . . .
 H20 H 0.426474 0.179379 0.685381 0.067 Uiso 1 1 calc R U . . .
 C21 C 0.5681(10) 0.2403(7) 0.6751(9) 0.043(3) Uani 1 1 d . . . . .
 C22 C 0.4075(17) 0.5250(12) 0.8863(11) 0.080(5) Uani 1 1 d . . . . .
 H22A H 0.415471 0.494993 0.950625 0.120 Uiso 1 1 calc R U . . .
 H22B H 0.326451 0.564098 0.887974 0.120 Uiso 1 1 calc R U . . .
 H22C H 0.465028 0.565885 0.859347 0.120 Uiso 1 1 calc R U . . .
 C23 C 0.4245(12) 0.2921(10) 0.8179(10) 0.057(3) Uani 1 1 d . . . . .
 C24 C 0.3812(14) 0.2104(12) 0.8543(10) 0.065(4) Uani 1 1 d . . . . .
 H24 H 0.414865 0.153705 0.826455 0.078 Uiso 1 1 calc R U . . .
 C25 C 0.2855(15) 0.2130(16) 0.9342(12) 0.082(5) Uani 1 1 d . . . . .
 H25 H 0.253468 0.157394 0.957542 0.098 Uiso 1 1 calc R U . . .
 C26 C 0.2375(17) 0.2884(18) 0.9787(12) 0.094(6) Uani 1 1 d . . . . .
 H26 H 0.173754 0.286422 1.032780 0.113 Uiso 1 1 calc R U . . .
 C27 C 0.2825(15) 0.3695(14) 0.9444(11) 0.078(5) Uani 1 1 d . . . . .
 H27 H 0.248818 0.424359 0.975087 0.093 Uiso 1 1 calc R U . . .
 C28 C 0.3795(13) 0.3728(12) 0.8632(10) 0.064(4) Uani 1 1 d . . . . .
 C29 C 0.6228(17) 0.2610(12) 0.9838(14) 0.109(6) Uani 1 1 d D U . . .
 H29A H 0.586141 0.298453 0.930845 0.130 Uiso 1 1 calc R U . . .
 H29B H 0.660277 0.302533 1.005502 0.130 Uiso 1 1 calc R U . . .
 C30 C 0.5299(17) 0.2225(15) 1.0645(13) 0.131(7) Uani 1 1 d D U . . .
 H30A H 0.541792 0.228420 1.126299 0.157 Uiso 1 1 calc R U . . .
 H30B H 0.448376 0.258072 1.058516 0.157 Uiso 1 1 calc R U . . .
 C31 C 0.5489(15) 0.1176(15) 1.0555(15) 0.121(6) Uani 1 1 d D U . . .
 H31A H 0.529809 0.077916 1.118104 0.145 Uiso 1 1 calc R U . . .
 H31B H 0.499773 0.109805 1.014588 0.145 Uiso 1 1 calc R U . . .
 C32 C 0.6802(17) 0.0918(12) 1.0107(16) 0.126(8) Uani 1 1 d D U . . .
 H32A H 0.727755 0.067300 1.059768 0.151 Uiso 1 1 calc R U . . .
 H32B H 0.696605 0.041997 0.970279 0.151 Uiso 1 1 calc R U . . .
 C37 C 1.0794(16) 0.0854(14) 0.5698(12) 0.102(5) Uani 1 1 d D U . . .
 H37A H 1.007651 0.103658 0.542680 0.122 Uiso 1 1 calc R U . . .
 H37B H 1.103556 0.014482 0.582066 0.122 Uiso 1 1 calc R U . . .
 C38 C 1.1793(17) 0.1263(13) 0.5021(11) 0.120(6) Uani 1 1 d D U . . .
 H38A H 1.148197 0.187699 0.463951 0.144 Uiso 1 1 calc R U . . .
 H38B H 1.230050 0.080676 0.459375 0.144 Uiso 1 1 calc R U . . .
 C39 C 1.2468(13) 0.1413(14) 0.5687(13) 0.124(7) Uani 1 1 d D U . . .
 H39A H 1.303155 0.081431 0.587887 0.149 Uiso 1 1 calc R U . . .
 H39B H 1.291120 0.192585 0.539806 0.149 Uiso 1 1 calc R U . . .
 C40 C 1.1479(15) 0.1703(14) 0.6507(13) 0.100(5) Uani 1 1 d D U . . .
 H40A H 1.177184 0.150612 0.709941 0.120 Uiso 1 1 calc R U . . .
 H40B H 1.118152 0.240839 0.641387 0.120 Uiso 1 1 calc R U . . .
 C45 C 1.003(3) 0.436(2) 0.8258(16) 0.163(9) Uani 1 1 d D U . . .
 H45A H 0.994469 0.506114 0.807772 0.196 Uiso 1 1 calc R U . . .
 H45B H 1.088369 0.403789 0.815583 0.196 Uiso 1 1 calc R U . . .
 C46 C 0.921(4) 0.312(2) 0.9228(15) 0.199(10) Uani 1 1 d D U . . .
 H46A H 0.994189 0.262129 0.929787 0.239 Uiso 1 1 calc R U . . .
 H46B H 0.853709 0.295290 0.973582 0.239 Uiso 1 1 calc R U . . .
 C47 C 0.938(3) 0.410(2) 0.9269(15) 0.165(9) Uani 1 1 d D U . . .
 H47A H 0.986795 0.406189 0.972466 0.198 Uiso 1 1 calc R U . . .
 H47B H 0.860492 0.455709 0.943098 0.198 Uiso 1 1 calc R U . . .
 C48 C 0.938(3) 0.3979(18) 0.7723(14) 0.149(8) Uani 1 1 d D U . . .
 H48 H 0.926943 0.422390 0.709822 0.179 Uiso 1 1 calc R U . . .
 O7 O 0.8144(10) 0.0038(8) 0.7907(12) 0.110(5) Uani 1 1 d D U . A 1
 C33 C 0.9147(15) -0.0599(14) 0.743(2) 0.143(8) Uani 1 1 d D U . A 1
 H33A H 0.982403 -0.073112 0.774258 0.171 Uiso 1 1 calc R U . A 1
 H33B H 0.940112 -0.030764 0.676476 0.171 Uiso 1 1 calc R U . A 1
 C34 C 0.8781(14) -0.1498(12) 0.747(2) 0.138(8) Uani 1 1 d D U . A 1
 H34A H 0.907663 -0.199768 0.797376 0.165 Uiso 1 1 calc R U . A 1
 H34B H 0.910010 -0.173940 0.686043 0.165 Uiso 1 1 calc R U . A 1
 C35 C 0.7442(13) -0.1243(13) 0.769(2) 0.117(7) Uani 1 1 d D U . A 1
 H35A H 0.714133 -0.130355 0.714995 0.140 Uiso 1 1 calc R U . A 1
 H35B H 0.711654 -0.167126 0.825545 0.140 Uiso 1 1 calc R U . A 1
 C36 C 0.7087(13) -0.0225(11) 0.787(2) 0.114(6) Uani 1 1 d D U . A 1
 H36A H 0.673384 0.020095 0.734888 0.137 Uiso 1 1 calc R U . A 1
 H36B H 0.649046 -0.016609 0.846895 0.137 Uiso 1 1 calc R U . A 1
 O5 O 0.994(3) 0.0524(18) 0.8870(16) 0.104(7) Uani 0.5 1 d D U P A -1
 C41 C 0.998(6) -0.038(2) 0.948(2) 0.113(10) Uani 0.5 1 d D U P A -1
 H41A H 1.072476 -0.084392 0.926159 0.136 Uiso 0.5 1 calc R U P A -1
 H41B H 0.929340 -0.063919 0.949274 0.136 Uiso 0.5 1 calc R U P A -1
 C42 C 0.993(6) -0.019(3) 1.047(2) 0.131(12) Uani 0.5 1 d D U P A -1
 H42A H 1.060845 -0.062612 1.072141 0.157 Uiso 0.5 1 calc R U P A -1
 H42B H 0.917697 -0.029374 1.090504 0.157 Uiso 0.5 1 calc R U P A -1
 C43 C 1.002(5) 0.086(3) 1.032(2) 0.129(11) Uani 0.5 1 d D U P A -1
 H43A H 0.922923 0.127751 1.053006 0.155 Uiso 0.5 1 calc R U P A -1
 H43B H 1.058469 0.093299 1.066577 0.155 Uiso 0.5 1 calc R U P A -1
 C44 C 1.048(4) 0.108(3) 0.925(2) 0.110(9) Uani 0.5 1 d D U P A -1
 H44A H 1.022517 0.177171 0.901605 0.132 Uiso 0.5 1 calc R U P A -1
 H44B H 1.135742 0.088414 0.907509 0.132 Uiso 0.5 1 calc R U P A -1

loop_
  _atom_site_aniso_label
  _atom_site_aniso_U_11
  _atom_site_aniso_U_22
  _atom_site_aniso_U_33
  _atom_site_aniso_U_23
  _atom_site_aniso_U_13
  _atom_site_aniso_U_12
 Bi1 0.0377(2) 0.0387(2) 0.0484(3) -0.00791(19) -0.01207(18) -0.00346(18)
 Bi2 0.0487(3) 0.0436(3) 0.0511(3) -0.0072(2) -0.0172(2) -0.0062(2)
 K1 0.0644(18) 0.0488(16) 0.0613(18) -0.0071(13) -0.0115(14) -0.0091(14)
 O1 0.049(5) 0.049(5) 0.047(5) -0.013(4) -0.023(4) -0.001(4)
 O2 0.108(9) 0.090(8) 0.075(8) 0.014(6) -0.012(6) -0.011(6)
 O4 0.069(6) 0.071(7) 0.097(7) -0.019(6) -0.007(5) -0.012(5)
 O6 0.230(17) 0.154(13) 0.085(9) -0.044(9) 0.013(10) -0.125(12)
 N1 0.041(5) 0.044(6) 0.054(6) -0.011(5) -0.009(5) -0.003(4)
 N2 0.045(5) 0.040(5) 0.057(6) -0.018(5) -0.015(5) -0.002(4)
 N3 0.045(6) 0.044(6) 0.057(6) -0.018(5) -0.003(5) -0.006(5)
 N4 0.041(5) 0.044(6) 0.067(7) -0.012(5) -0.017(5) 0.000(4)
 N5 0.060(7) 0.046(6) 0.048(6) -0.009(5) -0.011(5) -0.015(5)
 N6 0.058(7) 0.060(7) 0.059(7) -0.016(6) -0.012(6) -0.005(6)
 C1 0.048(7) 0.061(8) 0.057(8) -0.016(6) -0.003(6) -0.016(6)
 C2 0.039(6) 0.037(6) 0.052(7) -0.002(5) -0.011(5) -0.007(5)
 C3 0.038(6) 0.053(7) 0.055(7) -0.007(6) -0.010(5) -0.011(5)
 C4 0.041(7) 0.053(8) 0.071(9) -0.013(7) -0.018(6) -0.008(6)
 C5 0.050(8) 0.061(8) 0.074(9) -0.015(7) -0.024(7) -0.016(6)
 C6 0.049(7) 0.052(7) 0.062(8) -0.014(6) -0.013(6) -0.013(6)
 C7 0.042(6) 0.028(5) 0.051(7) -0.009(5) -0.010(5) -0.007(5)
 C8 0.061(9) 0.068(10) 0.103(13) -0.031(9) -0.004(9) -0.019(8)
 C9 0.049(7) 0.038(6) 0.059(8) -0.015(6) -0.009(6) -0.005(5)
 C10 0.058(8) 0.047(7) 0.059(8) -0.013(6) -0.014(6) 0.006(6)
 C11 0.066(9) 0.054(8) 0.049(7) -0.017(6) -0.009(6) -0.001(7)
 C12 0.065(9) 0.055(8) 0.051(8) -0.007(6) -0.015(7) 0.003(7)
 C13 0.046(7) 0.052(7) 0.058(8) -0.013(6) -0.011(6) -0.012(6)
 C14 0.045(7) 0.055(7) 0.041(6) -0.008(5) -0.014(5) 0.001(6)
 C15 0.046(7) 0.056(8) 0.075(10) -0.014(7) -0.009(7) -0.001(6)
 C16 0.054(7) 0.049(7) 0.059(8) 0.028(6) -0.019(6) -0.023(6)
 C17 0.049(7) 0.042(7) 0.063(8) -0.013(6) -0.013(6) 0.010(6)
 C18 0.057(8) 0.041(7) 0.072(9) -0.016(6) -0.018(7) 0.008(6)
 C19 0.079(10) 0.048(8) 0.080(10) -0.001(7) -0.042(9) -0.014(7)
 C20 0.050(7) 0.054(8) 0.066(9) -0.006(7) -0.022(6) -0.010(6)
 C21 0.043(6) 0.024(5) 0.056(7) -0.008(5) -0.013(5) 0.008(4)
 C22 0.099(13) 0.066(10) 0.062(9) -0.018(8) -0.017(9) 0.007(9)
 C23 0.055(8) 0.053(8) 0.055(8) -0.006(6) -0.006(6) -0.009(6)
 C24 0.067(9) 0.074(10) 0.054(8) -0.007(7) -0.013(7) -0.022(8)
 C25 0.065(10) 0.110(15) 0.068(10) -0.004(10) -0.003(8) -0.033(10)
 C26 0.070(11) 0.15(2) 0.054(10) -0.001(11) 0.003(8) -0.033(12)
 C27 0.072(10) 0.094(13) 0.054(9) -0.010(8) -0.008(8) -0.002(9)
 C28 0.060(9) 0.072(10) 0.055(8) -0.010(7) -0.012(7) -0.006(7)
 C29 0.112(13) 0.111(10) 0.096(12) -0.023(10) -0.035(9) 0.003(9)
 C30 0.116(13) 0.167(15) 0.070(11) -0.009(12) -0.020(9) 0.027(12)
 C31 0.095(11) 0.174(15) 0.085(12) 0.011(12) -0.029(9) -0.032(11)
 C32 0.123(13) 0.107(10) 0.107(14) 0.008(11) 0.017(12) -0.021(10)
 C37 0.089(11) 0.086(12) 0.120(11) -0.038(9) -0.020(9) 0.011(8)
 C38 0.114(13) 0.072(11) 0.113(11) 0.002(9) 0.008(8) 0.034(9)
 C39 0.079(10) 0.094(13) 0.148(14) 0.054(11) -0.005(8) -0.010(9)
 C40 0.094(11) 0.091(12) 0.116(12) 0.012(9) -0.034(9) -0.034(9)
 C45 0.18(2) 0.18(2) 0.175(17) 0.000(16) -0.062(15) -0.112(16)
 C46 0.29(2) 0.24(2) 0.118(12) -0.014(15) -0.028(16) -0.171(19)
 C47 0.16(2) 0.23(2) 0.163(15) -0.090(17) -0.022(15) -0.106(18)
 C48 0.20(2) 0.154(18) 0.131(13) -0.001(12) -0.041(14) -0.111(16)
 O7 0.068(7) 0.066(7) 0.206(14) -0.032(8) -0.035(8) -0.015(5)
 C33 0.082(10) 0.092(12) 0.26(2) -0.068(14) -0.021(13) -0.017(9)
 C34 0.083(10) 0.097(12) 0.23(2) -0.071(14) 0.010(14) -0.029(9)
 C35 0.084(10) 0.107(12) 0.174(19) -0.062(13) -0.003(12) -0.038(9)
 C36 0.063(8) 0.074(10) 0.21(2) -0.013(12) -0.043(11) -0.012(7)
 O5 0.124(18) 0.095(17) 0.099(14) 0.034(12) -0.049(14) -0.049(14)
 C41 0.15(2) 0.11(2) 0.078(16) 0.040(14) -0.036(17) -0.054(19)
 C42 0.17(3) 0.14(3) 0.088(14) 0.026(17) -0.043(18) -0.06(2)
 C43 0.15(3) 0.14(3) 0.100(17) 0.009(18) -0.027(19) -0.06(2)
 C44 0.13(2) 0.11(2) 0.096(18) 0.016(16) -0.042(17) -0.053(19)

_geom_special_details
;
 All esds (except the esd in the dihedral angle between two l.s. planes)
 are estimated using the full covariance matrix.  The cell esds are taken
 into account individually in the estimation of esds in distances, angles
 and torsion angles; correlations between esds in cell parameters are only
 used when they are defined by crystal symmetry.  An approximate (isotropic)
 treatment of cell esds is used for estimating esds involving l.s. planes.
;
loop_
  _geom_bond_atom_site_label_1
  _geom_bond_atom_site_label_2
  _geom_bond_distance
  _geom_bond_site_symmetry_2
  _geom_bond_publ_flag
 Bi1 Bi1 3.6313(9) 2_666 ?
 Bi1 O1 2.136(8) . ?
 Bi1 O1 2.467(8) 2_666 ?
 Bi1 N1 2.161(10) . ?
 Bi1 N2 2.274(10) . ?
 Bi2 K1 4.151(3) . ?
 Bi2 O1 2.147(7) . ?
 Bi2 N4 2.334(10) . ?
 Bi2 N5 2.209(10) . ?
 Bi2 N6 2.248(12) . ?
 K1 O2 2.691(12) . ?
 K1 O4 2.747(11) . ?
 K1 O6 2.661(13) . ?
 K1 N4 2.819(11) . ?
 K1 C15 3.490(15) . ?
 K1 C16 3.257(13) . ?
 K1 O7 2.631(12) . ?
 K1 O5 2.82(2) . ?
 K1 C44 3.54(4) . ?
 O2 C29 1.419(13) . ?
 O2 C32 1.419(13) . ?
 O4 C37 1.440(13) . ?
 O4 C40 1.432(13) . ?
 O6 C46 1.431(14) . ?
 O6 C48 1.398(14) . ?
 N1 C1 1.455(16) . ?
 N1 C2 1.374(16) . ?
 N2 C7 1.405(15) . ?
 N2 C14 1.413(15) . ?
 N3 H3 0.93(9) . ?
 N3 C8 1.451(18) . ?
 N3 C9 1.414(16) . ?
 N4 C15 1.471(17) . ?
 N4 C16 1.374(17) . ?
 N5 C21 1.349(15) . ?
 N5 C23 1.422(17) . ?
 N6 C22 1.468(19) . ?
 N6 C28 1.37(2) . ?
 C1 H1A 0.9800 . ?
 C1 H1B 0.9800 . ?
 C1 H1C 0.9800 . ?
 C2 C3 1.408(16) . ?
 C2 C7 1.431(17) . ?
 C3 H3A 0.9500 . ?
 C3 C4 1.391(18) . ?
 C4 H4 0.9500 . ?
 C4 C5 1.36(2) . ?
 C5 H5 0.9500 . ?
 C5 C6 1.381(18) . ?
 C6 H6 0.9500 . ?
 C6 C7 1.404(17) . ?
 C8 H8A 0.9800 . ?
 C8 H8B 0.9800 . ?
 C8 H8C 0.9800 . ?
 C9 C10 1.374(17) . ?
 C9 C14 1.417(18) . ?
 C10 H10 0.9500 . ?
 C10 C11 1.40(2) . ?
 C11 C12 1.38(2) . ?
 C12 C13 1.399(18) . ?
 C13 H13 0.9500 . ?
 C13 C14 1.382(18) . ?
 C15 H15A 0.9800 . ?
 C15 H15B 0.9800 . ?
 C15 H15C 0.9800 . ?
 C16 C17 1.37(2) . ?
 C16 C21 1.482(17) . ?
 C17 H17 0.9500 . ?
 C17 C18 1.35(2) . ?
 C18 H18 0.9500 . ?
 C18 C19 1.37(2) . ?
 C19 H19 0.9500 . ?
 C19 C20 1.40(2) . ?
 C20 H20 0.9500 . ?
 C20 C21 1.432(18) . ?
 C22 H22A 0.9800 . ?
 C22 H22B 0.9800 . ?
 C22 H22C 0.9800 . ?
 C23 C24 1.38(2) . ?
 C23 C28 1.40(2) . ?
 C24 H24 0.9500 . ?
 C24 C25 1.41(2) . ?
 C25 H25 0.9500 . ?
 C25 C26 1.33(3) . ?
 C26 H26 0.9500 . ?
 C26 C27 1.38(3) . ?
 C27 H27 0.9500 . ?
 C27 C28 1.44(2) . ?
 C29 H29A 0.9900 . ?
 C29 H29B 0.9900 . ?
 C29 C30 1.523(13) . ?
 C30 H30A 0.9900 . ?
 C30 H30B 0.9900 . ?
 C30 C31 1.522(13) . ?
 C31 H31A 0.9900 . ?
 C31 H31B 0.9900 . ?
 C31 C32 1.509(13) . ?
 C32 H32A 0.9900 . ?
 C32 H32B 0.9900 . ?
 C37 H37A 0.9900 . ?
 C37 H37B 0.9900 . ?
 C37 C38 1.509(13) . ?
 C38 H38A 0.9900 . ?
 C38 H38B 0.9900 . ?
 C38 C39 1.511(13) . ?
 C39 H39A 0.9900 . ?
 C39 H39B 0.9900 . ?
 C39 C40 1.500(12) . ?
 C40 H40A 0.9900 . ?
 C40 H40B 0.9900 . ?
 C45 H45A 0.9900 . ?
 C45 H45B 0.9900 . ?
 C45 C47 1.515(13) . ?
 C45 C48 1.513(13) . ?
 C46 H46A 0.9900 . ?
 C46 H46B 0.9900 . ?
 C46 C47 1.514(14) . ?
 C47 H47A 0.9900 . ?
 C47 H47B 0.9900 . ?
 C48 H48 0.9500 . ?
 O7 C33 1.429(13) . ?
 O7 C36 1.432(13) . ?
 C33 H33A 0.9900 . ?
 C33 H33B 0.9900 . ?
 C33 C34 1.478(12) . ?
 C34 H34A 0.9900 . ?
 C34 H34B 0.9900 . ?
 C34 C35 1.502(12) . ?
 C35 H35A 0.9900 . ?
 C35 H35B 0.9900 . ?
 C35 C36 1.497(12) . ?
 C36 H36A 0.9900 . ?
 C36 H36B 0.9900 . ?
 O5 C41 1.429(15) . ?
 O5 C44 1.429(15) . ?
 C41 H41A 0.9900 . ?
 C41 H41B 0.9900 . ?
 C41 C42 1.525(13) . ?
 C42 H42A 0.9900 . ?
 C42 H42B 0.9900 . ?
 C42 C43 1.534(14) . ?
 C43 H43A 0.9900 . ?
 C43 H43B 0.9900 . ?
 C43 C44 1.532(14) . ?
 C44 H44A 0.9900 . ?
 C44 H44B 0.9900 . ?

loop_
  _geom_angle_atom_site_label_1
  _geom_angle_atom_site_label_2
  _geom_angle_atom_site_label_3
  _geom_angle
  _geom_angle_site_symmetry_1
  _geom_angle_site_symmetry_3
  _geom_angle_publ_flag
 O1 Bi1 Bi1 34.81(19) 2_666 2_666 ?
 O1 Bi1 Bi1 41.3(2) . 2_666 ?
 O1 Bi1 O1 76.1(3) . 2_666 ?
 O1 Bi1 N1 93.9(4) . . ?
 O1 Bi1 N2 87.5(3) . . ?
 N1 Bi1 Bi1 91.5(3) . 2_666 ?
 N1 Bi1 O1 88.8(3) . 2_666 ?
 N1 Bi1 N2 74.5(4) . . ?
 N2 Bi1 Bi1 126.5(3) . 2_666 ?
 N2 Bi1 O1 155.8(3) . 2_666 ?
 O1 Bi2 K1 132.5(2) . . ?
 O1 Bi2 N4 94.8(3) . . ?
 O1 Bi2 N5 87.8(4) . . ?
 O1 Bi2 N6 95.3(4) . . ?
 N4 Bi2 K1 40.5(3) . . ?
 N5 Bi2 K1 65.3(3) . . ?
 N5 Bi2 N4 70.0(4) . . ?
 N5 Bi2 N6 72.9(4) . . ?
 N6 Bi2 K1 111.3(3) . . ?
 N6 Bi2 N4 140.9(4) . . ?
 O2 K1 Bi2 85.9(3) . . ?
 O2 K1 O4 149.4(4) . . ?
 O2 K1 N4 116.1(4) . . ?
 O2 K1 C15 135.6(4) . . ?
 O2 K1 C16 115.1(4) . . ?
 O2 K1 O5 76.7(7) . . ?
 O2 K1 C44 74.5(7) . . ?
 O4 K1 Bi2 122.0(3) . . ?
 O4 K1 N4 94.0(3) . . ?
 O4 K1 C15 72.5(3) . . ?
 O4 K1 C16 94.4(4) . . ?
 O4 K1 O5 72.8(7) . . ?
 O4 K1 C44 76.2(7) . . ?
 O6 K1 Bi2 73.3(5) . . ?
 O6 K1 O2 78.3(4) . . ?
 O6 K1 O4 96.7(5) . . ?
 O6 K1 N4 91.7(5) . . ?
 O6 K1 C15 83.9(4) . . ?
 O6 K1 C16 116.2(5) . . ?
 O6 K1 O5 86.3(7) . . ?
 O6 K1 C44 63.8(7) . . ?
 N4 K1 Bi2 32.5(2) . . ?
 N4 K1 C15 24.1(3) . . ?
 N4 K1 C16 24.8(3) . . ?
 N4 K1 C44 151.7(5) . . ?
 C15 K1 Bi2 50.0(2) . . ?
 C15 K1 C44 131.3(5) . . ?
 C16 K1 Bi2 48.5(3) . . ?
 C16 K1 C15 41.5(3) . . ?
 C16 K1 C44 170.4(7) . . ?
 O7 K1 Bi2 125.6(3) . . ?
 O7 K1 O2 87.2(5) . . ?
 O7 K1 O4 85.8(4) . . ?
 O7 K1 O6 155.5(5) . . ?
 O7 K1 N4 112.5(4) . . ?
 O7 K1 C15 119.9(5) . . ?
 O7 K1 C16 87.7(4) . . ?
 O7 K1 O5 71.1(6) . . ?
 O7 K1 C44 93.5(6) . . ?
 O5 K1 Bi2 155.6(6) . . ?
 O5 K1 N4 166.3(6) . . ?
 O5 K1 C15 142.4(6) . . ?
 O5 K1 C16 155.7(6) . . ?
 O5 K1 C44 22.5(5) . . ?
 C44 K1 Bi2 135.4(7) . . ?
 Bi1 O1 Bi1 103.9(3) . 2_666 ?
 Bi1 O1 Bi2 121.4(4) . . ?
 Bi2 O1 Bi1 123.2(4) . 2_666 ?
 C29 O2 K1 121.2(10) . . ?
 C32 O2 K1 120.6(12) . . ?
 C32 O2 C29 112.6(13) . . ?
 C37 O4 K1 129.7(9) . . ?
 C40 O4 K1 117.8(9) . . ?
 C40 O4 C37 107.5(12) . . ?
 C46 O6 K1 122.8(13) . . ?
 C48 O6 K1 126.2(11) . . ?
 C48 O6 C46 108.9(15) . . ?
 C1 N1 Bi1 123.7(8) . . ?
 C2 N1 Bi1 117.4(8) . . ?
 C2 N1 C1 118.5(10) . . ?
 C7 N2 Bi1 113.6(7) . . ?
 C7 N2 C14 120.8(10) . . ?
 C14 N2 Bi1 112.4(7) . . ?
 C8 N3 H3 119(6) . . ?
 C9 N3 H3 114(6) . . ?
 C9 N3 C8 119.1(11) . . ?
 Bi2 N4 K1 107.0(4) . . ?
 C15 N4 Bi2 117.5(8) . . ?
 C15 N4 K1 104.5(7) . . ?
 C16 N4 Bi2 113.8(8) . . ?
 C16 N4 K1 95.8(7) . . ?
 C16 N4 C15 115.0(11) . . ?
 C21 N5 Bi2 115.0(8) . . ?
 C21 N5 C23 125.8(11) . . ?
 C23 N5 Bi2 117.3(8) . . ?
 C22 N6 Bi2 120.7(11) . . ?
 C28 N6 Bi2 116.3(9) . . ?
 C28 N6 C22 119.1(13) . . ?
 N1 C1 H1A 109.5 . . ?
 N1 C1 H1B 109.5 . . ?
 N1 C1 H1C 109.5 . . ?
 H1A C1 H1B 109.5 . . ?
 H1A C1 H1C 109.5 . . ?
 H1B C1 H1C 109.5 . . ?
 N1 C2 C3 125.3(11) . . ?
 N1 C2 C7 117.6(10) . . ?
 C3 C2 C7 117.1(11) . . ?
 C2 C3 H3A 119.1 . . ?
 C4 C3 C2 121.9(12) . . ?
 C4 C3 H3A 119.1 . . ?
 C3 C4 H4 119.9 . . ?
 C5 C4 C3 120.1(12) . . ?
 C5 C4 H4 119.9 . . ?
 C4 C5 H5 119.7 . . ?
 C4 C5 C6 120.7(13) . . ?
 C6 C5 H5 119.7 . . ?
 C5 C6 H6 119.6 . . ?
 C5 C6 C7 120.8(13) . . ?
 C7 C6 H6 119.6 . . ?
 N2 C7 C2 116.0(10) . . ?
 C6 C7 N2 124.4(11) . . ?
 C6 C7 C2 119.4(11) . . ?
 N3 C8 H8A 109.5 . . ?
 N3 C8 H8B 109.5 . . ?
 N3 C8 H8C 109.5 . . ?
 H8A C8 H8B 109.5 . . ?
 H8A C8 H8C 109.5 . . ?
 H8B C8 H8C 109.5 . . ?
 N3 C9 C14 117.0(11) . . ?
 C10 C9 N3 123.1(12) . . ?
 C10 C9 C14 119.7(12) . . ?
 C9 C10 H10 119.2 . . ?
 C9 C10 C11 121.5(14) . . ?
 C11 C10 H10 119.2 . . ?
 C12 C11 C10 119.1(13) . . ?
 C11 C12 C13 119.9(14) . . ?
 C12 C13 H13 119.4 . . ?
 C14 C13 C12 121.3(13) . . ?
 C14 C13 H13 119.4 . . ?
 N2 C14 C9 116.5(11) . . ?
 C13 C14 N2 124.9(12) . . ?
 C13 C14 C9 118.5(11) . . ?
 K1 C15 H15A 147.3 . . ?
 K1 C15 H15B 64.2 . . ?
 K1 C15 H15C 102.5 . . ?
 N4 C15 K1 51.4(6) . . ?
 N4 C15 H15A 109.5 . . ?
 N4 C15 H15B 109.5 . . ?
 N4 C15 H15C 109.5 . . ?
 H15A C15 H15B 109.5 . . ?
 H15A C15 H15C 109.5 . . ?
 H15B C15 H15C 109.5 . . ?
 N4 C16 K1 59.4(6) . . ?
 N4 C16 C21 111.1(13) . . ?
 C17 C16 K1 111.8(9) . . ?
 C17 C16 N4 128.9(13) . . ?
 C17 C16 C21 120.0(13) . . ?
 C21 C16 K1 97.8(7) . . ?
 C16 C17 H17 119.3 . . ?
 C18 C17 C16 121.4(13) . . ?
 C18 C17 H17 119.3 . . ?
 C17 C18 H18 118.9 . . ?
 C17 C18 C19 122.3(14) . . ?
 C19 C18 H18 118.9 . . ?
 C18 C19 H19 120.3 . . ?
 C18 C19 C20 119.4(14) . . ?
 C20 C19 H19 120.3 . . ?
 C19 C20 H20 119.3 . . ?
 C19 C20 C21 121.4(13) . . ?
 C21 C20 H20 119.3 . . ?
 N5 C21 C16 117.8(12) . . ?
 N5 C21 C20 126.7(12) . . ?
 C20 C21 C16 115.2(12) . . ?
 N6 C22 H22A 109.5 . . ?
 N6 C22 H22B 109.5 . . ?
 N6 C22 H22C 109.5 . . ?
 H22A C22 H22B 109.5 . . ?
 H22A C22 H22C 109.5 . . ?
 H22B C22 H22C 109.5 . . ?
 C24 C23 N5 124.0(13) . . ?
 C24 C23 C28 120.3(14) . . ?
 C28 C23 N5 115.1(13) . . ?
 C23 C24 H24 120.9 . . ?
 C23 C24 C25 118.2(16) . . ?
 C25 C24 H24 120.9 . . ?
 C24 C25 H25 118.0 . . ?
 C26 C25 C24 124.0(18) . . ?
 C26 C25 H25 118.0 . . ?
 C25 C26 H26 120.9 . . ?
 C25 C26 C27 118.2(17) . . ?
 C27 C26 H26 120.9 . . ?
 C26 C27 H27 119.4 . . ?
 C26 C27 C28 121.3(17) . . ?
 C28 C27 H27 119.4 . . ?
 N6 C28 C23 118.1(13) . . ?
 N6 C28 C27 123.9(15) . . ?
 C23 C28 C27 118.0(15) . . ?
 O2 C29 H29A 110.8 . . ?
 O2 C29 H29B 110.8 . . ?
 O2 C29 C30 104.9(12) . . ?
 H29A C29 H29B 108.8 . . ?
 C30 C29 H29A 110.8 . . ?
 C30 C29 H29B 110.8 . . ?
 C29 C30 H30A 110.7 . . ?
 C29 C30 H30B 110.7 . . ?
 H30A C30 H30B 108.8 . . ?
 C31 C30 C29 105.1(10) . . ?
 C31 C30 H30A 110.7 . . ?
 C31 C30 H30B 110.7 . . ?
 C30 C31 H31A 111.3 . . ?
 C30 C31 H31B 111.3 . . ?
 H31A C31 H31B 109.2 . . ?
 C32 C31 C30 102.4(11) . . ?
 C32 C31 H31A 111.3 . . ?
 C32 C31 H31B 111.3 . . ?
 O2 C32 C31 105.4(12) . . ?
 O2 C32 H32A 110.7 . . ?
 O2 C32 H32B 110.7 . . ?
 C31 C32 H32A 110.7 . . ?
 C31 C32 H32B 110.7 . . ?
 H32A C32 H32B 108.8 . . ?
 O4 C37 H37A 110.2 . . ?
 O4 C37 H37B 110.2 . . ?
 O4 C37 C38 107.4(11) . . ?
 H37A C37 H37B 108.5 . . ?
 C38 C37 H37A 110.2 . . ?
 C38 C37 H37B 110.2 . . ?
 C37 C38 H38A 111.4 . . ?
 C37 C38 H38B 111.4 . . ?
 C37 C38 C39 102.0(10) . . ?
 H38A C38 H38B 109.2 . . ?
 C39 C38 H38A 111.4 . . ?
 C39 C38 H38B 111.4 . . ?
 C38 C39 H39A 111.4 . . ?
 C38 C39 H39B 111.4 . . ?
 H39A C39 H39B 109.3 . . ?
 C40 C39 C38 101.9(10) . . ?
 C40 C39 H39A 111.4 . . ?
 C40 C39 H39B 111.4 . . ?
 O4 C40 C39 107.9(11) . . ?
 O4 C40 H40A 110.1 . . ?
 O4 C40 H40B 110.1 . . ?
 C39 C40 H40A 110.1 . . ?
 C39 C40 H40B 110.1 . . ?
 H40A C40 H40B 108.4 . . ?
 H45A C45 H45B 109.3 . . ?
 C47 C45 H45A 111.5 . . ?
 C47 C45 H45B 111.5 . . ?
 C48 C45 H45A 111.5 . . ?
 C48 C45 H45B 111.5 . . ?
 C48 C45 C47 101.3(12) . . ?
 O6 C46 H46A 110.7 . . ?
 O6 C46 H46B 110.7 . . ?
 O6 C46 C47 105.3(14) . . ?
 H46A C46 H46B 108.8 . . ?
 C47 C46 H46A 110.7 . . ?
 C47 C46 H46B 110.7 . . ?
 C45 C47 H47A 111.8 . . ?
 C45 C47 H47B 111.8 . . ?
 C46 C47 C45 100.0(13) . . ?
 C46 C47 H47A 111.8 . . ?
 C46 C47 H47B 111.8 . . ?
 H47A C47 H47B 109.5 . . ?
 O6 C48 C45 107.4(14) . . ?
 O6 C48 H48 126.3 . . ?
 C45 C48 H48 126.3 . . ?
 C33 O7 K1 115.6(10) . . ?
 C33 O7 C36 107.9(14) . . ?
 C36 O7 K1 126.0(9) . . ?
 O7 C33 H33A 110.2 . . ?
 O7 C33 H33B 110.2 . . ?
 O7 C33 C34 107.6(12) . . ?
 H33A C33 H33B 108.5 . . ?
 C34 C33 H33A 110.2 . . ?
 C34 C33 H33B 110.2 . . ?
 C33 C34 H34A 110.6 . . ?
 C33 C34 H34B 110.6 . . ?
 C33 C34 C35 105.6(10) . . ?
 H34A C34 H34B 108.8 . . ?
 C35 C34 H34A 110.6 . . ?
 C35 C34 H34B 110.6 . . ?
 C34 C35 H35A 110.6 . . ?
 C34 C35 H35B 110.6 . . ?
 H35A C35 H35B 108.7 . . ?
 C36 C35 C34 105.9(9) . . ?
 C36 C35 H35A 110.6 . . ?
 C36 C35 H35B 110.6 . . ?
 O7 C36 C35 107.3(11) . . ?
 O7 C36 H36A 110.3 . . ?
 O7 C36 H36B 110.3 . . ?
 C35 C36 H36A 110.3 . . ?
 C35 C36 H36B 110.3 . . ?
 H36A C36 H36B 108.5 . . ?
 C41 O5 K1 138(3) . . ?
 C41 O5 C44 107(2) . . ?
 C44 O5 K1 108(2) . . ?
 O5 C41 H41A 110.3 . . ?
 O5 C41 H41B 110.3 . . ?
 O5 C41 C42 107.0(17) . . ?
 H41A C41 H41B 108.6 . . ?
 C42 C41 H41A 110.3 . . ?
 C42 C41 H41B 110.3 . . ?
 C41 C42 H42A 110.8 . . ?
 C41 C42 H42B 110.8 . . ?
 C41 C42 C43 104.7(12) . . ?
 H42A C42 H42B 108.9 . . ?
 C43 C42 H42A 110.8 . . ?
 C43 C42 H42B 110.8 . . ?
 C42 C43 H43A 111.3 . . ?
 C42 C43 H43B 111.3 . . ?
 H43A C43 H43B 109.2 . . ?
 C44 C43 C42 102.6(14) . . ?
 C44 C43 H43A 111.3 . . ?
 C44 C43 H43B 111.3 . . ?
 K1 C44 H44A 61.9 . . ?
 K1 C44 H44B 129.4 . . ?
 O5 C44 K1 49.1(16) . . ?
 O5 C44 C43 104.2(18) . . ?
 O5 C44 H44A 110.9 . . ?
 O5 C44 H44B 110.9 . . ?
 C43 C44 K1 119(3) . . ?
 C43 C44 H44A 110.9 . . ?
 C43 C44 H44B 110.9 . . ?
 H44A C44 H44B 108.9 . . ?

loop_
  _geom_torsion_atom_site_label_1
  _geom_torsion_atom_site_label_2
  _geom_torsion_atom_site_label_3
  _geom_torsion_atom_site_label_4
  _geom_torsion
  _geom_torsion_site_symmetry_1
  _geom_torsion_site_symmetry_2
  _geom_torsion_site_symmetry_3
  _geom_torsion_site_symmetry_4
  _geom_torsion_publ_flag
 Bi1 N1 C2 C3 169.8(10) . . . . ?
 Bi1 N1 C2 C7 -11.6(13) . . . . ?
 Bi1 N2 C7 C2 1.2(12) . . . . ?
 Bi1 N2 C7 C6 -173.6(9) . . . . ?
 Bi1 N2 C14 C9 56.4(12) . . . . ?
 Bi1 N2 C14 C13 -119.9(11) . . . . ?
 Bi2 N4 C15 K1 118.3(9) . . . . ?
 Bi2 N4 C16 K1 -111.4(7) . . . . ?
 Bi2 N4 C16 C17 154.2(11) . . . . ?
 Bi2 N4 C16 C21 -24.7(12) . . . . ?
 Bi2 N5 C21 C16 27.7(13) . . . . ?
 Bi2 N5 C21 C20 -146.0(10) . . . . ?
 Bi2 N5 C23 C24 -171.3(11) . . . . ?
 Bi2 N5 C23 C28 -0.1(16) . . . . ?
 Bi2 N6 C28 C23 -6.4(17) . . . . ?
 Bi2 N6 C28 C27 173.3(12) . . . . ?
 K1 O2 C29 C30 152.8(13) . . . . ?
 K1 O2 C32 C31 -134.1(14) . . . . ?
 K1 O4 C37 C38 142.9(11) . . . . ?
 K1 O4 C40 C39 -170.1(11) . . . . ?
 K1 O6 C46 C47 -174.9(17) . . . . ?
 K1 O6 C48 C45 -158.3(19) . . . . ?
 K1 N4 C16 C17 -94.4(13) . . . . ?
 K1 N4 C16 C21 86.7(9) . . . . ?
 K1 C16 C17 C18 118.7(12) . . . . ?
 K1 C16 C21 N5 59.4(10) . . . . ?
 K1 C16 C21 C20 -126.1(9) . . . . ?
 K1 O7 C33 C34 -172.5(19) . . . . ?
 K1 O7 C36 C35 164.1(15) . . . . ?
 K1 O5 C41 C42 -116(3) . . . . ?
 K1 O5 C44 C43 116(3) . . . . ?
 O2 C29 C30 C31 -18(2) . . . . ?
 O4 C37 C38 C39 29.6(19) . . . . ?
 O6 C46 C47 C45 -38(3) . . . . ?
 N1 C2 C3 C4 177.5(12) . . . . ?
 N1 C2 C7 N2 6.6(15) . . . . ?
 N1 C2 C7 C6 -178.3(11) . . . . ?
 N3 C9 C10 C11 -175.3(13) . . . . ?
 N3 C9 C14 N2 -0.3(17) . . . . ?
 N3 C9 C14 C13 176.3(11) . . . . ?
 N4 C16 C17 C18 -173.7(12) . . . . ?
 N4 C16 C21 N5 -0.8(15) . . . . ?
 N4 C16 C21 C20 173.7(10) . . . . ?
 N5 C23 C24 C25 174.9(14) . . . . ?
 N5 C23 C28 N6 4(2) . . . . ?
 N5 C23 C28 C27 -175.4(13) . . . . ?
 C1 N1 C2 C3 -2.9(18) . . . . ?
 C1 N1 C2 C7 175.7(11) . . . . ?
 C2 C3 C4 C5 2(2) . . . . ?
 C3 C2 C7 N2 -174.7(10) . . . . ?
 C3 C2 C7 C6 0.3(17) . . . . ?
 C3 C4 C5 C6 -2(2) . . . . ?
 C4 C5 C6 C7 1(2) . . . . ?
 C5 C6 C7 N2 174.2(12) . . . . ?
 C5 C6 C7 C2 -0.4(18) . . . . ?
 C7 N2 C14 C9 -165.1(11) . . . . ?
 C7 N2 C14 C13 18.6(18) . . . . ?
 C7 C2 C3 C4 -1.1(18) . . . . ?
 C8 N3 C9 C10 -6(2) . . . . ?
 C8 N3 C9 C14 177.5(13) . . . . ?
 C9 C10 C11 C12 0(2) . . . . ?
 C10 C9 C14 N2 -176.5(12) . . . . ?
 C10 C9 C14 C13 0.1(19) . . . . ?
 C10 C11 C12 C13 -1(2) . . . . ?
 C11 C12 C13 C14 1(2) . . . . ?
 C12 C13 C14 N2 175.2(12) . . . . ?
 C12 C13 C14 C9 -1.1(19) . . . . ?
 C14 N2 C7 C2 -136.9(11) . . . . ?
 C14 N2 C7 C6 48.3(17) . . . . ?
 C14 C9 C10 C11 1(2) . . . . ?
 C15 N4 C16 K1 108.9(10) . . . . ?
 C15 N4 C16 C17 14.5(18) . . . . ?
 C15 N4 C16 C21 -164.4(10) . . . . ?
 C16 N4 C15 K1 -103.6(10) . . . . ?
 C16 C17 C18 C19 -2(2) . . . . ?
 C17 C16 C21 N5 -179.8(11) . . . . ?
 C17 C16 C21 C20 -5.3(16) . . . . ?
 C17 C18 C19 C20 -1(2) . . . . ?
 C18 C19 C20 C21 0(2) . . . . ?
 C19 C20 C21 N5 176.6(12) . . . . ?
 C19 C20 C21 C16 2.7(17) . . . . ?
 C21 N5 C23 C24 25(2) . . . . ?
 C21 N5 C23 C28 -163.4(12) . . . . ?
 C21 C16 C17 C18 5.1(19) . . . . ?
 C22 N6 C28 C23 -164.4(14) . . . . ?
 C22 N6 C28 C27 15(2) . . . . ?
 C23 N5 C21 C16 -168.6(11) . . . . ?
 C23 N5 C21 C20 18(2) . . . . ?
 C23 C24 C25 C26 -3(3) . . . . ?
 C24 C23 C28 N6 175.8(14) . . . . ?
 C24 C23 C28 C27 -4(2) . . . . ?
 C24 C25 C26 C27 1(3) . . . . ?
 C25 C26 C27 C28 0(3) . . . . ?
 C26 C27 C28 N6 -177.7(16) . . . . ?
 C26 C27 C28 C23 2(2) . . . . ?
 C28 C23 C24 C25 4(2) . . . . ?
 C29 O2 C32 C31 20(3) . . . . ?
 C29 C30 C31 C32 29(2) . . . . ?
 C30 C31 C32 O2 -30(2) . . . . ?
 C32 O2 C29 C30 -1(2) . . . . ?
 C37 O4 C40 C39 -13(2) . . . . ?
 C37 C38 C39 C40 -35.5(18) . . . . ?
 C38 C39 C40 O4 30.6(19) . . . . ?
 C40 O4 C37 C38 -11.0(19) . . . . ?
 C46 O6 C48 C45 6(3) . . . . ?
 C47 C45 C48 O6 -29(3) . . . . ?
 C48 O6 C46 C47 21(3) . . . . ?
 C48 C45 C47 C46 39(3) . . . . ?
 O7 C33 C34 C35 19(3) . . . . ?
 C33 O7 C36 C35 21(3) . . . . ?
 C33 C34 C35 C36 -6(3) . . . . ?
 C34 C35 C36 O7 -9(3) . . . . ?
 C36 O7 C33 C34 -25(3) . . . . ?
 O5 C41 C42 C43 -7(6) . . . . ?
 C41 O5 C44 K1 -156(4) . . . . ?
 C41 O5 C44 C43 -40(4) . . . . ?
 C41 C42 C43 C44 -16(5) . . . . ?
 C42 C43 C44 K1 85(4) . . . . ?
 C42 C43 C44 O5 34(5) . . . . ?
 C44 O5 C41 C42 29(5) . . . . ?

_shelx_res_file
;
TITL mo_2024_0626_JDM_SC_WH142_40s__a.res in P-1
    mo_2024_0626_jdm_sc_wh142_40s__a.res
    created by SHELXL-2019/3 at 20:25:29 on 11-Jul-2024
REM Old TITL mo_2024_0626_JDM_SC_WH142_40s_ in P-1
REM SHELXT solution in P-1: R1 0.138, Rweak 0.004, Alpha 0.040
REM <I/s> 0.000 for 0 systematic absences, Orientation as input
REM Formula found by SHELXT: C35 Bi2 K N9 O2
CELL 0.71073 11.9318 14.6398 14.856 77.535 74.628 74.494
ZERR 1 0.001 0.0013 0.0012 0.003 0.003 0.003
LATT 1
SFAC C H Bi K N O
UNIT 92 124 4 2 12 11
DFIX 1.44 O6 C48 O6 C46
DANG 2.38 O6 C45 O6 C47 C48 C47 C45 C46
DFIX 1.53 C48 C45 C47 C46
DFIX 1.54 C45 C47
SADI C48 C45 C45 C47 C47 C46
SADI O6 C48 O6 C46
SADI 0.04 O6 C45 O6 C47
SADI 0.04 C45 C46 C48 C47
SIMU O6 C45 > C48
RIGU O6 C45 > C48
DFIX 1.44 O5 C44 O5 C41
DANG 2.38 O5 C43 O5 C42 C44 C42 C43 C41
DFIX 1.53 C44 C43 C42 C41
DFIX 1.54 C43 C42
SADI C44 C43 C43 C42 C42 C41
SADI O5 C44 O5 C41
SADI 0.04 O5 C43 O5 C42
SADI 0.04 C43 C41 C44 C42
SIMU O5 > C44
RIGU O5 > C44
DFIX 1.44 O2 C29 O2 C32
DANG 2.38 O2 C30 O2 C31 C29 C31 C30 C32
DFIX 1.53 C29 C30 C31 C32
DFIX 1.54 C30 C31
SADI C29 C30 C30 C31 C31 C32
SADI O2 C29 O2 C32
SADI 0.04 O2 C30 O2 C31
SADI 0.04 C30 C32 C29 C31
SIMU O2 C29 > C32
RIGU O2 C29 > C32
DFIX 1.44 O4 C37 O4 C40
DANG 2.38 O4 C38 O4 C39 C37 C39 C38 C40
DFIX 1.53 C37 C38 C39 C40
DFIX 1.54 C38 C39
SADI C37 C38 C38 C39 C39 C40
SADI O4 C37 O4 C40
SADI 0.04 O4 C38 O4 C39
SADI 0.04 C38 C40 C37 C39
SIMU O4 C37 > C40
RIGU O4 C37 > C40
DFIX 1.44 O7 C33 O7 C36
DANG 2.38 O7 C34 O7 C35 C33 C35 C34 C36
DFIX 1.53 C33 C34 C35 C36
DFIX 1.54 C34 C35
SADI C33 C34 C34 C35 C35 C36
SADI O7 C33 O7 C36
SADI 0.04 O7 C34 O7 C35
SADI 0.04 C34 C36 C33 C35
SIMU O7 > C36
RIGU O7 > C36

L.S. 8
PLAN  20
SIZE 0.05 0.06 0.15
TEMP -123.15
CONF
FREE K1 C33
BOND
LIST 4
MORE -1
BOND $H
fmap 2
ACTA
OMIT -1 2 0
OMIT 0 3 0
REM <olex2.extras>
REM <HklSrc "%.\\mo_2024_0626_JDM_SC_WH142_40s__a.hkl">
REM </olex2.extras>

WGHT    0.067200   29.875498
FVAR       0.17305
BI1   3    0.481748    0.620527    0.523181    11.00000    0.03770    0.03866 =
         0.04839   -0.00791   -0.01207   -0.00346
BI2   3    0.594239    0.429633    0.710141    11.00000    0.04874    0.04365 =
         0.05112   -0.00718   -0.01715   -0.00624
K1    4    0.839711    0.179545    0.777864    11.00000    0.06440    0.04882 =
         0.06129   -0.00707   -0.01155   -0.00909
O1    6    0.499230    0.477367    0.598301    11.00000    0.04907    0.04876 =
         0.04724   -0.01253   -0.02281   -0.00134
O2    6    0.708102    0.178165    0.955728    11.00000    0.10794    0.09016 =
         0.07478    0.01363   -0.01228   -0.01061
O4    6    1.054192    0.123945    0.656178    11.00000    0.06888    0.07063 =
         0.09674   -0.01949   -0.00681   -0.01241
O6    6    0.896705    0.320024    0.831769    11.00000    0.23036    0.15356 =
         0.08478   -0.04366    0.01347   -0.12522
N1    5    0.671929    0.610467    0.480734    11.00000    0.04083    0.04363 =
         0.05382   -0.01128   -0.00851   -0.00252
N2    5    0.531901    0.660543    0.644618    11.00000    0.04464    0.03962 =
         0.05743   -0.01774   -0.01534   -0.00203
N3    5    0.301903    0.648840    0.702934    11.00000    0.04513    0.04418 =
         0.05716   -0.01833   -0.00338   -0.00554
H3    2    0.364196    0.595300    0.706819    11.00000    0.01164
N4    5    0.735861    0.308679    0.636311    11.00000    0.04130    0.04380 =
         0.06731   -0.01194   -0.01659   -0.00014
N5    5    0.526147    0.297219    0.742555    11.00000    0.06013    0.04612 =
         0.04781   -0.00894   -0.01110   -0.01460
N6    5    0.430689    0.450177    0.827725    11.00000    0.05798    0.06037 =
         0.05946   -0.01640   -0.01200   -0.00529
C1    1    0.744409    0.584855    0.390421    11.00000    0.04755    0.06136 =
         0.05704   -0.01639   -0.00296   -0.01562
AFIX 137
H1A   2    0.803003    0.524659    0.401276    11.00000   -1.50000
H1B   2    0.785982    0.635925    0.356776    11.00000   -1.50000
H1C   2    0.693057    0.576731    0.352385    11.00000   -1.50000
AFIX   0
C2    1    0.728405    0.618089    0.547371    11.00000    0.03916    0.03739 =
         0.05218   -0.00241   -0.01085   -0.00690
C3    1    0.852748    0.599032    0.537575    11.00000    0.03782    0.05277 =
         0.05460   -0.00686   -0.00959   -0.01065
AFIX  43
H3A   2    0.903686    0.576718    0.481977    11.00000   -1.20000
AFIX   0
C4    1    0.903119    0.611955    0.607007    11.00000    0.04115    0.05314 =
         0.07136   -0.01334   -0.01795   -0.00763
AFIX  43
H4    2    0.987332    0.600334    0.597584    11.00000   -1.20000
AFIX   0
C5    1    0.832021    0.641193    0.688336    11.00000    0.04977    0.06129 =
         0.07442   -0.01454   -0.02449   -0.01589
AFIX  43
H5    2    0.867058    0.647954    0.736288    11.00000   -1.20000
AFIX   0
C6    1    0.709350    0.661170    0.701961    11.00000    0.04925    0.05204 =
         0.06237   -0.01372   -0.01303   -0.01300
AFIX  43
H6    2    0.660985    0.682756    0.758678    11.00000   -1.20000
AFIX   0
C7    1    0.655245    0.649967    0.633011    11.00000    0.04169    0.02844 =
         0.05084   -0.00895   -0.00992   -0.00683
C8    1    0.180066    0.637174    0.737214    11.00000    0.06144    0.06846 =
         0.10308   -0.03124   -0.00384   -0.01948
AFIX 137
H8A   2    0.129981    0.680995    0.696139    11.00000   -1.50000
H8B   2    0.150176    0.651798    0.801812    11.00000   -1.50000
H8C   2    0.177738    0.570849    0.736848    11.00000   -1.50000
AFIX   0
C9    1    0.329129    0.734817    0.710432    11.00000    0.04861    0.03802 =
         0.05941   -0.01540   -0.00854   -0.00464
C10   1    0.243739    0.812503    0.740464    11.00000    0.05795    0.04671 =
         0.05947   -0.01300   -0.01429    0.00635
AFIX  43
H10   2    0.162870    0.807483    0.761687    11.00000   -1.20000
AFIX   0
C11   1    0.273105    0.898560    0.740495    11.00000    0.06611    0.05373 =
         0.04862   -0.01704   -0.00852   -0.00138
C12   1    0.390895    0.905369    0.710160    11.00000    0.06482    0.05528 =
         0.05117   -0.00732   -0.01463    0.00261
C13   1    0.478854    0.826285    0.680737    11.00000    0.04645    0.05172 =
         0.05802   -0.01288   -0.01067   -0.01192
AFIX  43
H13   2    0.559840    0.831183    0.661215    11.00000   -1.20000
AFIX   0
C14   1    0.450177    0.741227    0.679532    11.00000    0.04458    0.05465 =
         0.04080   -0.00820   -0.01411    0.00103
C15   1    0.837625    0.336555    0.564720    11.00000    0.04617    0.05615 =
         0.07495   -0.01414   -0.00894   -0.00147
AFIX 137
H15A  2    0.818976    0.350691    0.502078    11.00000   -1.50000
H15B  2    0.908269    0.283812    0.565612    11.00000   -1.50000
H15C  2    0.853408    0.393729    0.578789    11.00000   -1.50000
AFIX   0
C16   1    0.687409    0.243867    0.613324    11.00000    0.05415    0.04939 =
         0.05936    0.02790   -0.01930   -0.02254
C17   1    0.733792    0.187753    0.543536    11.00000    0.04876    0.04175 =
         0.06319   -0.01260   -0.01320    0.00995
AFIX  43
H17   2    0.812885    0.186638    0.507811    11.00000   -1.20000
AFIX   0
C18   1    0.669475    0.133982    0.524439    11.00000    0.05727    0.04115 =
         0.07160   -0.01579   -0.01843    0.00815
AFIX  43
H18   2    0.703879    0.097652    0.474116    11.00000   -1.20000
AFIX   0
C19   1    0.556123    0.130008    0.575220    11.00000    0.07931    0.04771 =
         0.07972   -0.00097   -0.04242   -0.01388
AFIX  43
H19   2    0.512817    0.092046    0.559600    11.00000   -1.20000
AFIX   0
C20   1    0.504860    0.182361    0.650220    11.00000    0.05044    0.05413 =
         0.06602   -0.00588   -0.02228   -0.01027
AFIX  43
H20   2    0.426474    0.179379    0.685381    11.00000   -1.20000
AFIX   0
C21   1    0.568137    0.240335    0.675055    11.00000    0.04263    0.02403 =
         0.05600   -0.00804   -0.01336    0.00778
C22   1    0.407481    0.525007    0.886284    11.00000    0.09881    0.06642 =
         0.06224   -0.01836   -0.01703    0.00737
AFIX 137
H22A  2    0.415471    0.494993    0.950625    11.00000   -1.50000
H22B  2    0.326451    0.564098    0.887974    11.00000   -1.50000
H22C  2    0.465028    0.565885    0.859347    11.00000   -1.50000
AFIX   0
C23   1    0.424483    0.292107    0.817931    11.00000    0.05544    0.05279 =
         0.05535   -0.00647   -0.00556   -0.00919
C24   1    0.381216    0.210351    0.854332    11.00000    0.06729    0.07428 =
         0.05429   -0.00710   -0.01305   -0.02174
AFIX  43
H24   2    0.414865    0.153705    0.826455    11.00000   -1.20000
AFIX   0
C25   1    0.285472    0.212985    0.934224    11.00000    0.06523    0.10982 =
         0.06761   -0.00383   -0.00308   -0.03304
AFIX  43
H25   2    0.253468    0.157394    0.957542    11.00000   -1.20000
AFIX   0
C26   1    0.237495    0.288375    0.978699    11.00000    0.06980    0.14617 =
         0.05366   -0.00087    0.00289   -0.03257
AFIX  43
H26   2    0.173754    0.286422    1.032780    11.00000   -1.20000
AFIX   0
C27   1    0.282512    0.369498    0.944417    11.00000    0.07218    0.09357 =
         0.05350   -0.00971   -0.00828   -0.00190
AFIX  43
H27   2    0.248818    0.424359    0.975087    11.00000   -1.20000
AFIX   0
C28   1    0.379463    0.372807    0.863154    11.00000    0.05995    0.07195 =
         0.05526   -0.01022   -0.01193   -0.00637
C29   1    0.622794    0.260969    0.983846    11.00000    0.11220    0.11084 =
         0.09619   -0.02255   -0.03474    0.00303
AFIX  23
H29A  2    0.586141    0.298453    0.930845    11.00000   -1.20000
H29B  2    0.660277    0.302533    1.005502    11.00000   -1.20000
AFIX   0
C30   1    0.529901    0.222534    1.064503    11.00000    0.11563    0.16672 =
         0.06989   -0.00858   -0.01991    0.02650
AFIX  23
H30A  2    0.541792    0.228420    1.126299    11.00000   -1.20000
H30B  2    0.448376    0.258072    1.058516    11.00000   -1.20000
AFIX   0
C31   1    0.548900    0.117601    1.055477    11.00000    0.09482    0.17390 =
         0.08544    0.01086   -0.02876   -0.03162
AFIX  23
H31A  2    0.529809    0.077916    1.118104    11.00000   -1.20000
H31B  2    0.499773    0.109805    1.014588    11.00000   -1.20000
AFIX   0
C32   1    0.680163    0.091771    1.010702    11.00000    0.12262    0.10704 =
         0.10747    0.00832    0.01730   -0.02145
AFIX  23
H32A  2    0.727755    0.067300    1.059768    11.00000   -1.20000
H32B  2    0.696605    0.041997    0.970279    11.00000   -1.20000
AFIX   0
C37   1    1.079388    0.085389    0.569782    11.00000    0.08943    0.08589 =
         0.11995   -0.03781   -0.02043    0.01114
AFIX  23
H37A  2    1.007651    0.103658    0.542680    11.00000   -1.20000
H37B  2    1.103556    0.014482    0.582066    11.00000   -1.20000
AFIX   0
C38   1    1.179309    0.126336    0.502144    11.00000    0.11414    0.07205 =
         0.11310    0.00221    0.00752    0.03443
AFIX  23
H38A  2    1.148197    0.187699    0.463951    11.00000   -1.20000
H38B  2    1.230050    0.080676    0.459375    11.00000   -1.20000
AFIX   0
C39   1    1.246820    0.141298    0.568683    11.00000    0.07915    0.09384 =
         0.14846    0.05368   -0.00521   -0.01041
AFIX  23
H39A  2    1.303155    0.081431    0.587887    11.00000   -1.20000
H39B  2    1.291120    0.192585    0.539806    11.00000   -1.20000
AFIX   0
C40   1    1.147913    0.170294    0.650668    11.00000    0.09382    0.09107 =
         0.11619    0.01211   -0.03396   -0.03400
AFIX  23
H40A  2    1.177184    0.150612    0.709941    11.00000   -1.20000
H40B  2    1.118152    0.240839    0.641387    11.00000   -1.20000
AFIX   0
C45   1    1.002708    0.435866    0.825834    11.00000    0.17986    0.17839 =
         0.17473   -0.00031   -0.06200   -0.11156
AFIX  23
H45A  2    0.994469    0.506114    0.807772    11.00000   -1.20000
H45B  2    1.088369    0.403789    0.815583    11.00000   -1.20000
AFIX   0
C46   1    0.921095    0.312051    0.922779    11.00000    0.29025    0.23877 =
         0.11845   -0.01396   -0.02785   -0.17097
AFIX  23
H46A  2    0.994189    0.262129    0.929787    11.00000   -1.20000
H46B  2    0.853709    0.295290    0.973582    11.00000   -1.20000
AFIX   0
C47   1    0.937790    0.409860    0.926910    11.00000    0.15806    0.23239 =
         0.16278   -0.09017   -0.02229   -0.10618
AFIX  23
H47A  2    0.986795    0.406189    0.972466    11.00000   -1.20000
H47B  2    0.860492    0.455709    0.943098    11.00000   -1.20000
AFIX   0
C48   1    0.937784    0.397863    0.772315    11.00000    0.19705    0.15406 =
         0.13122   -0.00083   -0.04078   -0.11096
AFIX  43
H48   2    0.926943    0.422390    0.709822    11.00000   -1.20000
AFIX   0
PART 1
O7    6    0.814355    0.003799    0.790655    11.00000    0.06758    0.06611 =
         0.20593   -0.03247   -0.03550   -0.01469
C33   1    0.914747   -0.059898    0.743058    11.00000    0.08174    0.09232 =
         0.26255   -0.06843   -0.02149   -0.01681
AFIX  23
H33A  2    0.982403   -0.073112    0.774258    11.00000   -1.20000
H33B  2    0.940112   -0.030764    0.676476    11.00000   -1.20000
AFIX   0
C34   1    0.878150   -0.149779    0.747249    11.00000    0.08336    0.09720 =
         0.23343   -0.07138    0.00998   -0.02922
AFIX  23
H34A  2    0.907663   -0.199768    0.797376    11.00000   -1.20000
H34B  2    0.910010   -0.173940    0.686043    11.00000   -1.20000
AFIX   0
C35   1    0.744226   -0.124303    0.768971    11.00000    0.08436    0.10699 =
         0.17382   -0.06227   -0.00283   -0.03822
AFIX  23
H35A  2    0.714133   -0.130355    0.714995    11.00000   -1.20000
H35B  2    0.711654   -0.167126    0.825545    11.00000   -1.20000
AFIX   0
C36   1    0.708736   -0.022468    0.786560    11.00000    0.06305    0.07446 =
         0.20714   -0.01314   -0.04342   -0.01155
AFIX  23
H36A  2    0.673384    0.020095    0.734888    11.00000   -1.20000
H36B  2    0.649046   -0.016609    0.846895    11.00000   -1.20000
AFIX   0
PART -1
O5    6    0.994381    0.052427    0.886972    10.50000    0.12425    0.09490 =
         0.09865    0.03385   -0.04920   -0.04859
C41   1    0.998120   -0.037697    0.948215    10.50000    0.15164    0.10614 =
         0.07804    0.04028   -0.03599   -0.05412
AFIX  23
H41A  2    1.072476   -0.084392    0.926159    10.50000   -1.20000
H41B  2    0.929340   -0.063919    0.949274    10.50000   -1.20000
AFIX   0
C42   1    0.993356   -0.019377    1.046507    10.50000    0.17221    0.13607 =
         0.08804    0.02636   -0.04318   -0.06102
AFIX  23
H42A  2    1.060845   -0.062612    1.072141    10.50000   -1.20000
H42B  2    0.917697   -0.029374    1.090504    10.50000   -1.20000
AFIX   0
C43   1    1.001863    0.085720    1.032041    10.50000    0.14845    0.13952 =
         0.09997    0.00898   -0.02700   -0.05689
AFIX  23
H43A  2    0.922923    0.127751    1.053006    10.50000   -1.20000
H43B  2    1.058469    0.093299    1.066577    10.50000   -1.20000
AFIX   0
C44   1    1.047662    0.107856    0.924888    10.50000    0.13069    0.11369 =
         0.09564    0.01641   -0.04225   -0.05259
AFIX  23
H44A  2    1.022517    0.177171    0.901605    10.50000   -1.20000
H44B  2    1.135742    0.088414    0.907509    10.50000   -1.20000
AFIX   0
HKLF 4


REM  mo_2024_0626_JDM_SC_WH142_40s__a.res in P-1
REM wR2 = 0.1736, GooF = S = 1.117, Restrained GooF = 1.106 for all data
REM R1 = 0.0565 for 6810 Fo > 4sig(Fo) and 0.0943 for all 9746 data
REM 576 parameters refined using 375 restraints

END

WGHT      0.0672     29.8897

REM Highest difference peak  3.247,  deepest hole -1.415,  1-sigma level  0.206
Q1    1   0.4289  0.5783  0.5661  11.00000  0.05    3.25
Q2    1   0.5479  0.3804  0.7438  11.00000  0.05    3.06
Q3    1   0.5562  0.6638  0.7604  11.00000  0.05    2.63
Q4    1   0.6222  0.1914  0.6652  11.00000  0.05    1.95
Q5    1   0.5416  0.6589  0.5233  11.00000  0.05    1.75
Q6    1   0.6600  0.4240  0.7296  11.00000  0.05    1.74
Q7    1   0.5015  0.6146  0.8022  11.00000  0.05    1.65
Q8    1   0.5245  0.6516  0.4687  11.00000  0.05    1.64
Q9    1   0.3373  0.5250  1.0531  11.00000  0.05    1.58
Q10   1   0.6148  0.4013  0.6612  11.00000  0.05    1.55
Q11   1   0.4193  0.6205  0.5005  11.00000  0.05    1.54
Q12   1   0.4715  0.6365  0.5740  11.00000  0.05    1.30
Q13   1   0.6240  0.4193  0.9762  11.00000  0.05    1.27
Q14   1   0.5206  0.4403  0.6821  11.00000  0.05    1.26
Q15   1   0.8471 -0.0854  0.6865  11.00000  0.05    1.19
Q16   1   0.8308  0.3947  0.8995  11.00000  0.05    1.18
Q17   1   0.7401  0.2019  0.8552  11.00000  0.05    1.15
Q18   1   0.7088  0.2390  0.8967  11.00000  0.05    1.10
Q19   1   0.6036  0.6199  0.7018  11.00000  0.05    1.06
Q20   1   0.3722  0.8238  0.6420  11.00000  0.05    1.06
;
_shelx_res_checksum                38133
_shelx_hkl_file
;
  -2   0   0  762.62   43.30
  -2   0   0  782.72   42.30
  -2   0   0  823.82   42.20
  -2   0   0  774.02   42.40
  -2   0   0  787.92   42.10
   2   0   0  823.22   42.20
   2   0   0  778.02   42.10
   2   0   0  755.92   43.10
   2   0   0  779.62   42.40
   2   0   0  791.52   42.40
  -3   0   0  493.95   27.20
  -3   0   0  483.05   26.90
  -3   0   0  470.35   29.30
  -3   0   0  467.05   27.40
  -3   0   0  468.45   26.70
   3   0   0  479.45   28.90
   3   0   0  463.55   27.20
   3   0   0  455.65   26.70
   3   0   0  483.65   27.50
   3   0   0  485.55   27.00
  -4   0   0  114.89    9.60
  -4   0   0  109.39   11.40
  -4   0   0  127.49   14.10
  -4   0   0  105.19   10.30
  -4   0   0  102.29    9.70
   4   0   0  105.79   11.20
   4   0   0  104.09   10.70
   4   0   0   85.09    9.40
   4   0   0  113.29   13.20
   4   0   0  100.99   10.20
  -5   0   0   77.29    7.20
  -5   0   0   72.09    8.80
  -5   0   0   64.99   11.50
  -5   0   0   54.59    7.00
  -5   0   0   75.09    9.70
  -5   0   0   72.99    8.20
   5   0   0   64.09   10.60
   5   0   0   85.39   11.00
   5   0   0   54.09    8.60
   5   0   0   58.79    8.00
   5   0   0   72.39    8.90
  -6   0   0   13.20    5.30
  -6   0   0    9.00    5.70
  -6   0   0   18.00   11.30
  -6   0   0   -1.30    4.70
  -6   0   0   -4.50    7.20
  -6   0   0    7.10    6.70
   6   0   0    4.20    8.50
   6   0   0   -2.80    5.90
   6   0   0   -1.80    6.80
   6   0   0   10.30    6.90
   6   0   0    0.50    6.20
  -7   0   0    4.30   10.90
  -7   0   0    7.20    7.40
  -7   0   0   16.00    7.10
  -7   0   0    5.60   15.00
  -7   0   0    5.90    5.30
  -7   0   0    4.50    5.20
   7   0   0    2.90    6.80
   7   0   0    5.90   10.50
   7   0   0    2.80    7.40
   7   0   0   11.90    7.40
   7   0   0    5.00    6.70
  -8   0   0   51.09    8.10
  -8   0   0   47.50   13.00
  -8   0   0   39.00   10.20
  -8   0   0   38.30    7.20
  -8   0   0   42.90    9.40
  -8   0   0   42.70    7.10
   8   0   0   40.40   11.50
   8   0   0   39.40    9.30
   8   0   0   46.90    9.00
   8   0   0   56.79    9.80
   8   0   0   49.40    9.10
  -9   0   0  216.58   20.50
  -9   0   0  202.48   24.50
  -9   0   0  208.68   17.20
  -9   0   0  218.88   17.50
  -9   0   0  230.68   16.50
  -9   0   0  202.08   20.90
   9   0   0  232.78   19.80
   9   0   0  228.28   22.50
   9   0   0  218.38   19.30
   9   0   0  224.68   19.10
   9   0   0  204.88   18.30
 -10   0   0   99.99   11.40
 -10   0   0   88.29   16.20
 -10   0   0   89.79   13.10
 -10   0   0  114.99   13.70
 -10   0   0  102.99   12.60
 -10   0   0   83.09   13.90
  10   0   0   98.29   13.00
  10   0   0  138.39   14.30
  10   0   0   97.49   12.20
  10   0   0  115.89   15.50
  10   0   0   84.39   14.80
 -11   0   0   50.59   12.40
 -11   0   0   38.10   14.00
 -11   0   0   70.19   13.00
 -11   0   0   53.99    8.90
 -11   0   0   64.49    8.70
 -11   0   0   62.09   13.90
  11   0   0   18.80   16.40
  11   0   0   57.29   10.70
  11   0   0   70.99   12.50
 -12   0   0   39.30    7.80
 -12   0   0   37.30   12.00
 -12   0   0   33.80    7.90
 -12   0   0   53.19   10.30
  12   0   0   38.20    9.60
  12   0   0   37.70    9.70
  12   0   0   63.39   12.40
  12   0   0   52.19   14.30
  12   0   0   47.00   11.20
 -13   0   0   -4.40   13.80
 -13   0   0   26.70   14.30
 -13   0   0    0.40   13.80
 -13   0   0   -0.80   11.70
  13   0   0   -0.50   10.70
  13   0   0    0.80    9.30
  13   0   0    5.20    8.40
  13   0   0    1.60    7.60
 -14   0   0   12.20   15.00
 -14   0   0    1.60    6.90
 -14   0   0    2.30   10.40
  14   0   0   10.30    9.60
  14   0   0   12.40    8.60
  14   0   0    2.20    7.60
  13  -1   0   12.00   11.30
  13  -1   0   24.10   11.30
  13  -1   0   21.20    9.20
  13  -1   0    9.50    7.40
 -13   1   0   21.00   13.80
 -13   1   0   17.20    7.70
 -13   1   0   34.50   12.60
  12  -1   0   -1.50    7.00
  12  -1   0    7.50    9.00
  12  -1   0    0.40    9.00
  12  -1   0    9.60   10.30
 -12   1   0   -0.70    6.10
 -12   1   0   -2.80    9.20
 -12   1   0   -4.00   10.50
  11  -1   0    9.00   12.20
  11  -1   0   -0.60    9.30
  11  -1   0    0.90    8.10
  11  -1   0    4.20    9.80
  11  -1   0    0.20    9.10
 -11   1   0    9.40    9.30
 -11   1   0    9.20    9.80
 -11   1   0    8.30   12.10
 -11   1   0    9.40   11.10
 -11   1   0    4.10    7.00
  10  -1   0    3.80    7.80
  10  -1   0   19.70    9.00
  10  -1   0   10.60   10.90
  10  -1   0   21.10    8.90
  10  -1   0    2.50    8.50
 -10   1   0    8.20    9.90
 -10   1   0   11.20    6.40
 -10   1   0   -2.90    9.20
 -10   1   0    0.70   12.20
 -10   1   0    5.60    7.40
   9  -1   0   20.00    8.10
   9  -1   0   15.30    8.80
   9  -1   0   26.10    8.30
   9  -1   0   23.10   11.10
   9  -1   0   37.90    9.10
  -9   1   0   23.80    9.40
  -9   1   0   11.90   12.40
  -9   1   0   33.00    7.70
  -9   1   0   41.10    8.20
  -9   1   0   13.30    9.80
  -9   1   0   21.00    6.80
   8  -1   0   22.80    7.20
   8  -1   0   17.60    7.80
   8  -1   0   28.30    8.40
   8  -1   0   34.70   10.80
   8  -1   0   13.50    9.00
  -8   1   0   19.80    8.30
  -8   1   0   24.90    6.40
  -8   1   0   19.50    9.20
  -8   1   0   26.00   11.40
  -8   1   0   17.80    6.60
  -8   1   0   38.80    7.70
   7  -1   0   53.29    8.90
   7  -1   0   28.40    8.60
   7  -1   0   48.40    8.50
   7  -1   0   59.59    9.10
  -7   1   0   47.20    7.20
  -7   1   0   33.40    7.10
  -7   1   0   51.29    8.10
  -7   1   0   47.50    9.10
  -7   1   0   39.40   12.40
  -7   1   0   28.40   11.50
   6  -1   0  100.89   13.60
   6  -1   0  121.99   13.50
   6  -1   0  133.89   16.50
   6  -1   0  113.49   12.00
   6  -1   0  123.89   13.00
  -6   1   0  110.19   12.10
  -6   1   0  117.19   13.90
  -6   1   0  132.89   11.80
  -6   1   0  128.19   11.50
  -6   1   0  126.79   13.80
  -6   1   0  149.59   17.00
   5  -1   0   84.59   12.50
   5  -1   0  111.89   12.20
   5  -1   0  107.19   11.60
   5  -1   0  108.59   15.40
   5  -1   0  113.79   12.30
  -5   1   0  130.69   12.10
  -5   1   0  103.29   12.50
  -5   1   0  149.49   17.80
  -5   1   0  106.49   10.70
  -5   1   0   94.79   11.20
   4  -1   0  356.06   20.90
   4  -1   0  336.47   20.40
   4  -1   0  343.57   22.50
   4  -1   0  341.67   21.20
   4  -1   0  326.07   20.80
  -4   1   0  342.47   20.00
  -4   1   0  330.47   21.00
  -4   1   0  327.57   20.40
  -4   1   0  332.37   21.30
  -4   1   0  300.37   22.80
   3  -1   0   20.30    4.90
   3  -1   0   15.70    5.40
   3  -1   0   13.60    4.30
   3  -1   0    8.90    4.10
   3  -1   0   20.60    6.80
  -3   1   0   20.40    4.30
  -3   1   0   13.10    7.00
  -3   1   0   23.20    5.30
  -3   1   0   19.40    4.60
  -3   1   0   18.30    4.90
   2  -1   0  122.19    9.20
   2  -1   0  112.09    9.10
   2  -1   0  111.29    8.70
   2  -1   0   96.19    8.30
   2  -1   0  120.89   12.10
   2  -1   0  111.69   10.10
  -2   1   0  104.39    9.60
  -2   1   0  131.59    9.10
  -2   1   0  111.89    8.60
  -2   1   0  120.79   12.30
  -2   1   0  111.59    9.60
   1  -1   0 1463.75   87.79
  -1   1   0 1431.76   88.09
   1   1   0 4511.55  259.27
  -2  -1   0 2773.62  165.18
   2   1   0 2628.94  163.28
  -3  -1   0 1011.00   53.89
  -3  -1   0  985.70   56.49
  -3  -1   0 1001.40   55.39
  -3  -1   0 1027.40   54.89
  -3  -1   0 1020.80   55.09
  -3  -1   0 1016.00   54.79
   3   1   0 1018.70   56.29
   3   1   0 1026.20   55.39
   3   1   0 1084.49   55.09
   3   1   0 1013.20   54.89
   3   1   0 1017.50   55.19
  -4  -1   0  274.97   17.80
  -4  -1   0  300.97   20.80
  -4  -1   0  267.27   15.80
  -4  -1   0  263.67   17.10
  -4  -1   0  261.97   18.60
  -4  -1   0  280.97   17.30
   4   1   0  284.37   18.10
   4   1   0  266.07   17.40
   4   1   0  264.07   17.50
   4   1   0  273.47   20.00
   4   1   0  276.17   18.10
  -5  -1   0   16.90    6.20
  -5  -1   0   29.60   10.20
  -5  -1   0   15.60    5.00
  -5  -1   0   17.60    7.40
  -5  -1   0   14.80    5.40
  -5  -1   0   20.50    4.50
   5   1   0   22.70    7.00
   5   1   0   18.70    6.40
   5   1   0    9.90    6.40
   5   1   0   28.50    6.50
   5   1   0   34.20    9.30
  -6  -1   0   34.00    6.80
  -6  -1   0   25.70   11.20
  -6  -1   0   28.40    6.30
  -6  -1   0   26.50    9.20
   6   1   0   19.80    9.60
   6   1   0   30.90    7.90
   6   1   0   32.00    7.60
   6   1   0   26.20    7.40
  -7  -1   0   83.09   11.60
  -7  -1   0   93.59   11.40
  -7  -1   0   72.39    9.60
  -7  -1   0  110.79   11.90
  -7  -1   0   85.29   14.10
  -7  -1   0   80.99    9.20
   7   1   0  101.89   11.20
   7   1   0  100.69   11.80
   7   1   0   95.19   12.80
   7   1   0  119.69   12.00
   7   1   0   73.59    9.30
  -8  -1   0   45.00   13.50
  -8  -1   0   56.09    9.70
  -8  -1   0   62.69   11.10
  -8  -1   0   69.29    9.10
  -8  -1   0   53.19    8.40
  -8  -1   0   70.69    7.80
   8   1   0   49.90    9.90
   8   1   0   56.29    9.60
   8   1   0   56.89    9.80
   8   1   0   71.19   10.30
   8   1   0   75.99   12.70
  -9  -1   0  138.79   13.50
  -9  -1   0  169.58   19.30
  -9  -1   0  143.59   15.00
  -9  -1   0  160.78   17.60
  -9  -1   0  170.58   14.90
  -9  -1   0  156.48   18.70
   9   1   0  161.68   17.40
   9   1   0  159.98   16.30
   9   1   0  167.68   20.70
   9   1   0  186.18   17.50
   9   1   0  146.09   16.60
 -10  -1   0  252.77   18.80
 -10  -1   0  243.98   22.70
 -10  -1   0  222.18   18.50
 -10  -1   0  233.08   17.40
 -10  -1   0  271.87   22.80
 -10  -1   0  224.68   26.10
  10   1   0  247.18   20.60
  10   1   0  220.28   20.40
  10   1   0  252.27   21.40
  10   1   0  241.98   24.10
  10   1   0  270.17   21.60
 -11  -1   0  164.68   14.90
 -11  -1   0  186.98   17.50
 -11  -1   0  214.28   20.20
 -11  -1   0  180.28   16.60
 -11  -1   0  180.88   24.50
 -11  -1   0  170.68   20.00
  11   1   0  187.18   18.60
  11   1   0  195.28   19.60
  11   1   0  169.18   18.80
  11   1   0  185.78   26.70
 -12  -1   0  138.19   13.00
 -12  -1   0  139.39   15.00
 -12  -1   0  101.59   18.70
 -12  -1   0   96.19   14.80
 -12  -1   0  166.98   16.20
  12   1   0  146.59   17.10
  12   1   0  171.98   18.40
  12   1   0  120.59   14.80
  12   1   0  150.98   17.20
  12   1   0  112.99   16.90
 -13  -1   0   29.60   15.90
 -13  -1   0   47.20    8.00
  13   1   0   48.80   10.20
  13   1   0   63.79   10.60
  13   1   0   45.90   10.90
  13   1   0   61.69   12.40
 -14  -1   0    2.10    7.30
 -14  -1   0    0.30   12.30
 -14  -1   0    6.80   11.10
  14   1   0    9.70    8.50
  14   1   0    6.50    9.40
  14   1   0    5.00    8.50
  13  -2   0   39.40   10.70
  13  -2   0   57.59   11.00
  13  -2   0   45.40   10.20
  13  -2   0   64.79   12.30
 -13   2   0   49.70   14.20
 -13   2   0   50.59   13.00
 -13   2   0   29.70    8.60
  12  -2   0   53.79    9.90
  12  -2   0   57.59   10.00
  12  -2   0   30.40   10.50
  12  -2   0   62.49   11.90
 -12   2   0   50.49    9.50
 -12   2   0   38.70   11.10
  11  -2   0   19.50   11.60
  11  -2   0   28.00   10.10
  11  -2   0   21.10    9.60
  11  -2   0   16.10    7.50
  11  -2   0   11.30    8.10
 -11   2   0   13.80    7.90
 -11   2   0   22.40    7.60
 -11   2   0   37.10   12.50
 -11   2   0   22.70   12.60
 -11   2   0   19.60    9.90
  10  -2   0  -15.30    8.10
  10  -2   0  -15.10    7.40
  10  -2   0   -9.70   10.00
  10  -2   0   -0.50    8.60
  10  -2   0    5.90    8.50
 -10   2   0    1.70    6.60
 -10   2   0   -9.80    8.90
 -10   2   0   -8.30    7.20
 -10   2   0   -0.10   11.60
 -10   2   0    6.60   10.20
   9  -2   0  -13.90    8.20
   9  -2   0    1.20   10.10
   9  -2   0    7.40    8.30
   9  -2   0    0.90    7.00
   9  -2   0   -8.30    7.10
  -9   2   0   -7.20    6.40
  -9   2   0   -0.60    5.70
  -9   2   0    7.30    7.00
  -9   2   0   -4.60    8.60
  -9   2   0   -4.70    8.90
  -9   2   0    0.00   11.50
   8  -2   0   -5.10    4.60
   8  -2   0  -12.50    6.20
   8  -2   0   -4.30    7.30
   8  -2   0   -2.90    9.60
   8  -2   0    3.30    7.20
   8  -2   0  -13.90    7.60
  -8   2   0   -0.20    5.90
  -8   2   0   -6.60    6.60
  -8   2   0    0.30   10.90
  -8   2   0   -4.80    5.50
  -8   2   0   -3.70    7.90
  -8   2   0  -16.30    8.00
   7  -2   0    2.20    6.40
   7  -2   0    7.30    5.10
   7  -2   0   13.70    9.20
   7  -2   0    3.20    7.20
   7  -2   0   -8.70    7.50
   7  -2   0    4.50    6.40
  -7   2   0    7.30    5.70
  -7   2   0    6.30   10.50
  -7   2   0    9.00    5.80
  -7   2   0    7.90    6.30
  -7   2   0   -9.40    7.80
  -7   2   0    3.60    7.20
   6  -2   0  118.19   10.40
   6  -2   0  113.59   13.40
   6  -2   0  100.79   12.40
   6  -2   0  123.19   13.50
   6  -2   0  110.09   16.20
   6  -2   0   86.59   11.30
  -6   2   0  115.99   11.70
  -6   2   0  115.19   13.50
  -6   2   0  126.29   18.30
  -6   2   0  127.39   12.80
  -6   2   0   99.29   12.10
   5  -2   0  793.82   45.30
   5  -2   0  802.92   43.70
   5  -2   0  826.42   43.70
   5  -2   0  722.33   45.30
   5  -2   0  760.72   42.60
   5  -2   0  791.32   44.30
  -5   2   0  732.83   45.70
  -5   2   0  757.12   42.90
  -5   2   0  790.42   44.30
  -5   2   0  785.92   43.50
  -5   2   0  770.42   44.10
   4  -2   0  589.54   34.30
   4  -2   0  605.14   35.10
   4  -2   0  565.34   32.80
   4  -2   0  595.34   33.50
   4  -2   0  616.74   33.80
   4  -2   0  620.14   34.00
  -4   2   0  564.24   33.80
  -4   2   0  599.74   33.60
  -4   2   0  599.04   34.10
  -4   2   0  577.84   35.60
  -4   2   0  578.14   33.10
   3  -2   0 1323.87   68.09
   3  -2   0 1310.27   67.79
   3  -2   0 1240.08   67.29
   3  -2   0 1232.38   68.19
   3  -2   0 1250.87   67.39
   3  -2   0 1227.68   66.99
  -3   2   0 1259.87   68.39
  -3   2   0 1263.27   67.59
  -3   2   0 1279.17   67.79
  -3   2   0 1200.78   67.19
  -3   2   0 1271.97   67.59
   2  -2   0  134.89    9.30
   2  -2   0  124.99    9.70
   2  -2   0  113.49   11.50
   2  -2   0  135.79   10.00
   2  -2   0  143.89   12.40
   2  -2   0  143.79   10.60
  -2   2   0  117.79    7.40
  -2   2   0  142.79   12.70
  -2   2   0  111.99   10.10
  -2   2   0  121.79    9.50
  -2   2   0  128.79   11.30
   1  -2   0  104.09    7.90
   1  -2   0  104.89    9.40
   1  -2   0   91.19    7.70
  -1   2   0  100.49    8.10
  -1   2   0   81.89    8.60
  -1   2   0  111.79    9.50
  -1   2   0   95.09    8.20
   0  -2   0   22.30    7.10
   0  -2   0   13.20    3.80
   0  -2   0   15.90    2.00
   0  -2   0   18.60    4.30
   0  -2   0   20.90    3.30
   0   2   0   15.70    4.00
   0   2   0   16.50    3.20
  -1  -2   0  100.89    7.30
  -1  -2   0  111.79    7.80
  -1  -2   0  112.39    8.60
   1   2   0  104.09    7.20
   1   2   0  107.99    8.60
   1   2   0  111.39    7.60
  -2  -2   0  359.76   22.80
  -2  -2   0  304.57   19.60
  -2  -2   0  333.47   20.90
  -2  -2   0  324.67   20.00
  -2  -2   0  342.57   20.00
   2   2   0  326.27   19.70
   2   2   0  360.66   22.20
   2   2   0  326.97   19.40
   2   2   0  356.56   20.20
   2   2   0  334.17   20.40
   2   2   0  322.47   17.90
   2   2   0  375.96   20.20
  -3  -2   0  592.14   33.00
  -3  -2   0  550.24   31.10
  -3  -2   0  583.74   33.50
  -3  -2   0  571.94   32.90
  -3  -2   0  670.93   35.40
  -3  -2   0  565.44   32.60
   3   2   0  592.24   33.40
   3   2   0  601.64   33.10
   3   2   0  561.54   32.60
   3   2   0  601.64   33.10
  -4  -2   0   69.29    9.10
  -4  -2   0   62.99   10.70
  -4  -2   0   76.09    7.60
  -4  -2   0   78.59    8.00
  -4  -2   0   62.79    7.80
   4   2   0   63.09    7.10
   4   2   0   74.39    8.50
   4   2   0   87.49   11.10
   4   2   0   66.49    8.70
   4   2   0   74.19    8.10
  -5  -2   0   -5.40    5.70
  -5  -2   0   -6.00    7.10
  -5  -2   0   -3.60    9.10
  -5  -2   0   -0.70    4.30
  -5  -2   0    9.70    5.20
  -5  -2   0   -2.00    3.00
   5   2   0  -11.60    5.90
   5   2   0   -8.20    6.40
   5   2   0    0.10    8.20
   5   2   0    0.90    5.50
   5   2   0    9.50    5.90
  -6  -2   0   75.59   13.60
  -6  -2   0  100.59   12.40
  -6  -2   0   95.39   10.20
  -6  -2   0  109.99   11.20
  -6  -2   0  104.49   10.30
   6   2   0   96.69   13.20
   6   2   0   98.89   11.70
   6   2   0  103.49   12.90
   6   2   0   95.39   11.20
   6   2   0   92.49   10.90
  -7  -2   0   -8.10    8.30
  -7  -2   0   -4.30   10.70
  -7  -2   0   -3.40    6.90
  -7  -2   0  -12.00    5.40
  -7  -2   0   -2.80    5.90
  -7  -2   0   -3.10    4.00
   7   2   0   -3.30    9.00
   7   2   0   -4.40    7.00
   7   2   0   -3.00    7.10
   7   2   0  -15.40    7.10
   7   2   0   -8.10    6.50
  -8  -2   0    4.90    6.30
  -8  -2   0   -8.00    8.70
  -8  -2   0   -7.00   11.20
  -8  -2   0    2.00    7.60
  -8  -2   0   -2.40    6.20
  -8  -2   0    3.70    4.60
   8   2   0   -5.30    8.10
   8   2   0   -1.50    7.20
   8   2   0    3.40   10.00
   8   2   0   10.60    8.60
   8   2   0   -3.00    8.00
  -9  -2   0   29.80    9.60
  -9  -2   0   40.50    8.50
  -9  -2   0    0.00   12.50
  -9  -2   0   18.00    5.90
  -9  -2   0   24.70   10.90
  -9  -2   0   13.80    6.20
   9   2   0   19.10   10.70
   9   2   0   31.40    9.10
   9   2   0   23.90    9.80
   9   2   0   26.80    7.90
   9   2   0   12.30    8.40
 -10  -2   0  172.78   15.90
 -10  -2   0  178.68   19.60
 -10  -2   0  164.38   13.60
 -10  -2   0  160.68   15.90
 -10  -2   0  190.38   20.20
 -10  -2   0  166.28   24.80
  10   2   0  198.28   18.30
  10   2   0  157.88   19.30
  10   2   0  161.68   17.60
  10   2   0  192.98   22.10
 -11  -2   0  208.38   21.70
 -11  -2   0  152.88   20.40
 -11  -2   0  182.98   14.70
 -11  -2   0  196.68   21.90
 -11  -2   0  206.28   17.60
 -11  -2   0  190.58   16.90
  11   2   0  218.48   18.60
  11   2   0  213.78   20.00
  11   2   0  174.18   26.10
  11   2   0  186.38   18.70
 -12  -2   0  128.99   16.60
 -12  -2   0  163.18   23.60
 -12  -2   0  164.48   13.70
 -12  -2   0  203.38   17.40
 -12  -2   0  147.89   15.90
  12   2   0  167.88   18.10
  12   2   0  200.18   18.20
  12   2   0  153.08   18.70
  12   2   0  168.28   18.00
 -13  -2   0   92.49   15.40
 -13  -2   0   75.69   17.80
 -13  -2   0  101.19   11.20
  13   2   0   64.69   14.90
  13   2   0   97.79   13.80
  13   2   0  113.79   16.00
  13   2   0  114.79   13.50
 -14  -2   0   41.20    7.10
 -14  -2   0   34.60   15.80
 -14  -2   0   36.70   11.70
  14   2   0   51.59   10.30
  14   2   0   21.60    8.50
  13  -3   0   39.30   11.80
  13  -3   0   53.69   10.60
  13  -3   0   43.20    9.50
  13  -3   0   23.40   10.50
 -13   3   0   36.50    8.80
 -13   3   0   40.10   13.10
 -13   3   0   34.50   13.70
  12  -3   0   46.90    9.40
  12  -3   0   55.99   11.80
  12  -3   0   44.10    9.30
  12  -3   0   67.29   11.60
 -12   3   0   71.49   10.70
 -12   3   0   33.20   11.00
  11  -3   0   57.79    9.60
  11  -3   0   43.50   12.60
  11  -3   0   46.20   10.90
  11  -3   0   25.80    9.70
  11  -3   0   44.80   10.00
 -11   3   0   43.80   13.60
 -11   3   0   25.60   10.20
 -11   3   0   24.60    8.30
 -11   3   0   53.09   13.50
  10  -3   0   24.60    8.40
  10  -3   0   14.30    9.50
  10  -3   0   19.00   11.40
  10  -3   0   28.50    9.30
  10  -3   0   20.20    9.90
 -10   3   0   12.50   10.20
 -10   3   0   39.60    9.10
 -10   3   0   23.60   10.80
 -10   3   0   10.70   11.90
   9  -3   0    2.60   10.10
   9  -3   0    2.20    8.00
   9  -3   0   -4.20    7.00
   9  -3   0  -10.60    7.00
   9  -3   0  -12.70    8.50
  -9   3   0    1.50    6.50
  -9   3   0  -10.40    8.80
  -9   3   0   -2.30   11.10
  -9   3   0   -8.90    6.80
  -9   3   0   -9.50    8.90
   8  -3   0  -11.10    7.60
   8  -3   0   -6.60    9.60
   8  -3   0  -14.60    7.20
   8  -3   0  -19.10    7.80
   8  -3   0   -8.40    6.70
   8  -3   0   -7.50    4.90
  -8   3   0  -10.10    8.20
  -8   3   0    2.00    6.10
  -8   3   0   -5.90    6.50
  -8   3   0   -4.60   10.30
  -8   3   0   -5.10    6.90
  -8   3   0  -14.10    8.10
   7  -3   0   24.30    8.10
   7  -3   0    8.40    9.40
   7  -3   0    5.30    8.50
   7  -3   0    7.80    6.90
   7  -3   0   31.50    6.60
   7  -3   0   14.00    7.90
  -7   3   0   28.30    7.40
  -7   3   0   18.00    8.50
  -7   3   0   19.80    7.00
  -7   3   0   11.20    6.30
  -7   3   0   20.30   10.60
  -7   3   0   12.90   10.70
   6  -3   0  131.79   13.30
   6  -3   0  122.59   11.00
   6  -3   0  125.29   13.60
   6  -3   0  117.09   12.40
   6  -3   0  112.09   16.90
   6  -3   0   95.39   14.70
  -6   3   0  105.89   14.20
  -6   3   0  116.59   14.20
  -6   3   0  116.49   14.90
   5  -3   0  516.55   30.00
   5  -3   0  484.05   28.20
   5  -3   0  470.75   31.00
   5  -3   0  520.35   29.50
   5  -3   0  497.85   29.30
  -5   3   0  472.35   31.80
  -5   3   0  478.35   29.70
  -5   3   0  497.95   30.30
   4  -3   0 1321.77   70.59
   4  -3   0 1323.07   70.59
   4  -3   0 1302.47   71.89
   4  -3   0 1417.46   71.39
   4  -3   0 1346.67   71.49
   4  -3   0 1284.07   70.09
  -4   3   0 1228.28   71.89
  -4   3   0 1255.27   70.89
  -4   3   0 1315.97   71.19
   3  -3   0 1179.28   63.89
   3  -3   0 1229.48   62.89
   3  -3   0 1272.37   64.19
   3  -3   0 1240.18   63.79
   3  -3   0 1139.79   63.09
   3  -3   0 1108.79   63.09
  -3   3   0 1151.58   63.69
  -3   3   0 1159.78   62.99
  -3   3   0 1109.09   63.29
  -3   3   0 1205.18   63.29
  -3   3   0 1253.47   64.29
  -3   3   0 1058.89   61.49
   2  -3   0 1694.53   89.89
   2  -3   0 1774.32   90.49
   2  -3   0 1744.53   89.89
   2  -3   0 1716.73   90.69
  -2   3   0 1639.14   89.99
  -2   3   0 1732.33   90.49
  -2   3   0 1658.83   89.99
  -2   3   0 1672.13   90.09
  -2   3   0 1647.14   90.39
   1  -3   0  145.69   10.70
   1  -3   0  136.49   10.50
   1  -3   0   99.99   11.80
  -1   3   0  121.49   11.00
  -1   3   0  114.19   11.70
  -1   3   0  121.59   11.00
  -1   3   0  152.18   12.60
   0  -3   0  294.97   19.00
   0   3   0  239.58   18.50
   0   3   0  253.57   18.50
   0   3   0  272.17   17.40
  -1  -3   0   12.80    5.30
  -1  -3   0    4.90    6.50
  -1  -3   0    4.50    7.90
  -1  -3   0   -1.00    4.50
   1   3   0   -2.00    6.20
   1   3   0    9.20    4.60
  -2  -3   0  469.05   27.10
  -2  -3   0  452.95   25.50
  -2  -3   0  434.56   25.90
  -2  -3   0  444.26   26.30
  -2  -3   0  482.95   26.60
   2   3   0  471.35   26.40
   2   3   0  449.56   28.30
   2   3   0  464.95   25.50
   2   3   0  429.06   25.90
   2   3   0  457.75   27.10
  -3  -3   0  308.77   21.40
  -3  -3   0  319.87   20.30
  -3  -3   0  310.07   20.00
  -3  -3   0  329.37   20.50
  -3  -3   0  292.87   23.10
   3   3   0  352.16   20.50
   3   3   0  338.97   20.10
   3   3   0  360.46   19.80
   3   3   0  366.86   22.90
   3   3   0  315.97   17.70
   3   3   0  355.96   20.80
   3   3   0  340.27   20.90
  -4  -3   0  115.19   11.40
  -4  -3   0  114.99   10.50
  -4  -3   0  102.69   10.90
  -4  -3   0  119.49   13.70
  -4  -3   0   98.99   12.90
   4   3   0  126.69   11.80
   4   3   0  117.29   12.50
   4   3   0  110.29   11.30
   4   3   0  111.99   11.60
   4   3   0  103.09   12.20
  -5  -3   0   54.29    4.40
  -5  -3   0   51.19   10.20
  -5  -3   0   33.00    7.40
  -5  -3   0   48.70    7.70
  -5  -3   0   40.30    7.20
   5   3   0   38.50    8.00
   5   3   0   47.90    8.20
   5   3   0   43.70    8.70
   5   3   0   39.00    7.50
  -6  -3   0  209.08   21.80
  -6  -3   0  207.38   15.90
  -6  -3   0  186.78   16.00
  -6  -3   0  218.68   12.60
  -6  -3   0  204.88   21.50
  -6  -3   0  206.98   16.80
   6   3   0  168.08   20.60
   6   3   0  207.58   16.80
   6   3   0  203.68   20.40
   6   3   0  209.98   17.60
   6   3   0  211.08   17.30
  -7  -3   0  125.29    9.40
  -7  -3   0  123.39   16.70
  -7  -3   0  126.09   13.30
  -7  -3   0  118.49   14.70
  -7  -3   0  147.69   20.00
  -7  -3   0  102.09   12.80
   7   3   0  113.89   14.40
   7   3   0  133.39   14.00
   7   3   0  140.69   18.60
   7   3   0  145.29   15.60
   7   3   0  129.39   15.00
  -8  -3   0   60.99    9.10
  -8  -3   0   52.89    5.70
  -8  -3   0   44.90   13.40
  -8  -3   0   52.09    9.70
  -8  -3   0   37.80    8.40
  -8  -3   0   40.90   11.10
   8   3   0   56.19    9.50
   8   3   0   41.50    9.20
   8   3   0   46.60   10.30
   8   3   0   28.80   11.00
  -9  -3   0    1.70    7.00
  -9  -3   0    1.40   10.20
  -9  -3   0    6.30   12.50
  -9  -3   0    4.30    8.60
  -9  -3   0   13.90    7.10
  -9  -3   0    9.10    4.60
   9   3   0   -4.80    8.50
   9   3   0    6.00    7.90
   9   3   0   -3.50    8.80
   9   3   0   -2.30   10.70
   9   3   0   27.10    9.00
 -10  -3   0  -16.30   10.00
 -10  -3   0   -2.30    5.80
 -10  -3   0    8.40    7.50
 -10  -3   0   -6.80   12.80
 -10  -3   0    1.60    4.90
 -10  -3   0    6.90    9.60
  10   3   0    4.20    7.90
  10   3   0   -3.60    9.10
  10   3   0   -2.20    8.40
  10   3   0   -5.20    8.80
  10   3   0    8.80   11.80
 -11  -3   0  117.29   14.80
 -11  -3   0  107.99   10.30
 -11  -3   0   70.59   13.60
 -11  -3   0   97.79   13.90
 -11  -3   0   96.79   13.70
 -11  -3   0   97.49   16.60
  11   3   0  100.59   12.90
  11   3   0  102.89   13.40
  11   3   0  122.09   16.40
  11   3   0   74.49   14.00
 -12  -3   0  117.59   19.10
 -12  -3   0  117.59   14.80
 -12  -3   0   87.89   11.40
 -12  -3   0   99.39   14.60
 -12  -3   0   70.29   16.40
 -12  -3   0  106.49   10.70
  12   3   0  101.09   13.50
  12   3   0   87.29   12.30
  12   3   0  113.69   16.30
  12   3   0  136.49   17.80
 -13  -3   0   76.69   13.50
 -13  -3   0   49.30   15.20
 -13  -3   0   60.39    7.40
  13   3   0   79.39   12.90
  13   3   0   56.59   10.90
 -14  -3   0   51.89    6.90
 -14  -3   0   30.50   13.70
 -14  -3   0   33.30   11.60
  14   3   0   41.30   10.00
  14   3   0   55.39   11.00
  14   3   0   37.70   10.80
  12  -4   0   37.60   10.10
  12  -4   0   41.70   10.80
  12  -4   0   33.70    8.80
  12  -4   0   27.20   10.10
 -12   4   0   26.80   10.50
 -12   4   0   33.90    4.80
 -12   4   0   19.40    8.40
  11  -4   0    4.80    8.30
  11  -4   0    7.70    9.50
  11  -4   0   19.40    9.50
  11  -4   0   -6.00   11.20
  11  -4   0    6.90    7.40
 -11   4   0   13.30   11.60
 -11   4   0    5.10    8.70
 -11   4   0   26.10   13.50
 -11   4   0    1.40    9.10
  10  -4   0   13.10    9.50
  10  -4   0    6.20   11.30
  10  -4   0    1.20    7.30
 -10   4   0    5.20    9.20
 -10   4   0   18.80    7.80
 -10   4   0    7.10   10.90
 -10   4   0    4.50   11.50
   9  -4   0    5.30   10.40
   9  -4   0    4.50    7.20
   9  -4   0   -0.90    8.60
   9  -4   0   10.40    8.30
   9  -4   0   -2.50    7.90
  -9   4   0    8.50    9.60
  -9   4   0   -1.70   10.60
  -9   4   0   10.60    9.60
  -9   4   0   15.10    8.50
   8  -4   0    3.20    7.30
   8  -4   0    9.40    7.80
   8  -4   0    7.10    9.90
   8  -4   0   -2.60    7.90
   8  -4   0   -3.50    8.60
   8  -4   0    3.20    5.50
  -8   4   0   -4.00    8.90
  -8   4   0    5.90    7.20
  -8   4   0    0.10   10.70
  -8   4   0   -5.20    8.10
   7  -4   0   -1.00    7.30
   7  -4   0   -9.10    7.60
   7  -4   0   -3.40    5.00
   7  -4   0   15.40    7.60
   7  -4   0   -3.10    6.30
   7  -4   0   11.60    9.60
  -7   4   0   -6.90    7.80
  -7   4   0    6.70   15.50
  -7   4   0   -8.70   10.00
   6  -4   0   37.90    7.40
   6  -4   0   45.90   10.40
   6  -4   0   35.30    9.10
   6  -4   0   41.30    7.50
   6  -4   0   46.00    6.90
   6  -4   0   23.50    6.90
  -6   4   0   33.80    8.70
  -6   4   0   36.50   10.60
  -6   4   0   41.40    5.10
  -6   4   0   37.20    8.80
   5  -4   0  311.47   23.00
   5  -4   0  325.97   20.10
   5  -4   0  321.07   22.10
   5  -4   0  337.37   23.20
   5  -4   0  338.47   21.20
   5  -4   0  336.07   21.10
  -5   4   0  303.97   17.80
  -5   4   0  328.87   22.10
  -5   4   0  302.67   23.60
  -5   4   0  366.66   21.60
  -5   4   0  312.27   22.80
   4  -4   0  730.63   44.80
   4  -4   0  785.42   42.60
   4  -4   0  771.52   42.30
   4  -4   0  804.52   43.90
   4  -4   0  742.63   41.80
   4  -4   0  751.82   43.50
  -4   4   0  742.13   42.70
  -4   4   0  721.83   43.20
  -4   4   0  758.42   42.20
  -4   4   0  739.73   44.00
  -4   4   0  777.02   42.50
   3  -4   0 1592.64   82.19
   3  -4   0 1591.44   82.49
   3  -4   0 1539.95   80.99
   3  -4   0 1554.14   81.99
   3  -4   0 1488.15   81.09
   3  -4   0 1498.45   81.29
  -3   4   0 1465.05   81.79
  -3   4   0 1490.55   81.99
  -3   4   0 1512.85   81.39
  -3   4   0 1442.76   81.29
  -3   4   0 1520.65   81.19
   2  -4   0 1164.38   64.49
   2  -4   0 1263.37   65.99
   2  -4   0 1239.08   65.19
   2  -4   0 1211.08   63.19
   2  -4   0 1176.28   64.49
  -2   4   0 1145.29   65.19
  -2   4   0 1274.17   64.99
  -2   4   0 1129.89   64.79
  -2   4   0 1188.78   65.09
  -2   4   0 1230.58   64.89
   1  -4   0 1556.04   78.09
   1  -4   0 1438.16   76.89
   1  -4   0 1472.55   76.79
   1  -4   0 1545.05   77.29
   1  -4   0 1486.55   77.69
  -1   4   0 1341.57   77.19
  -1   4   0 1365.86   75.49
  -1   4   0 1578.14   77.09
  -1   4   0 1417.36   77.09
  -1   4   0 1313.07   77.89
  -1   4   0 1322.07   77.19
   0  -4   0 2845.42  146.79
   0  -4   0 2712.93  145.59
   0  -4   0 2677.23  147.09
   0  -4   0 2854.81  147.09
   0  -4   0 2791.02  147.49
   0  -4   0 2860.81  147.69
   0   4   0 2820.72  147.29
   0   4   0 2775.22  146.69
   0   4   0 2744.93  147.29
   0   4   0 2729.33  146.69
   0   4   0 2847.81  146.69
  -1  -4   0   23.90    6.90
  -1  -4   0   34.00    6.50
  -1  -4   0   20.00    5.20
   1   4   0   16.20    6.80
  -2  -4   0    6.30    6.30
  -2  -4   0   -2.90    4.70
  -2  -4   0  -12.70    7.90
  -2  -4   0   -3.00    4.50
  -2  -4   0    6.30    3.30
  -2  -4   0    4.10    5.30
   2   4   0    9.40    3.10
   2   4   0    0.60    4.60
   2   4   0   21.40    7.10
   2   4   0   -2.20    5.70
   2   4   0   10.20    5.20
  -3  -4   0    4.60    5.10
  -3  -4   0   -1.60    4.80
  -3  -4   0    2.00    5.10
  -3  -4   0    3.70    3.20
  -3  -4   0    2.20    6.20
   3   4   0    2.00    4.90
   3   4   0   -4.20    7.30
   3   4   0   -1.80    6.00
   3   4   0    5.60    5.60
   3   4   0    2.60    3.20
   3   4   0    5.80    5.60
  -4  -4   0    1.40    5.70
  -4  -4   0  -17.80    9.10
  -4  -4   0   -4.90    7.20
  -4  -4   0   -0.70    5.60
  -4  -4   0    5.30    5.30
   4   4   0    4.20    5.30
   4   4   0    1.30    6.10
   4   4   0   -1.20    3.70
   4   4   0    4.30    6.60
   4   4   0   -0.70    5.60
   4   4   0   -4.50    8.00
  -5  -4   0   89.29   12.20
  -5  -4   0  112.19   12.10
  -5  -4   0  119.29   14.80
  -5  -4   0  103.39   12.80
  -5  -4   0  112.89   14.60
   5   4   0  108.49   14.10
   5   4   0  120.39   13.80
   5   4   0  105.19   12.80
   5   4   0  128.69   12.30
   5   4   0  105.39   13.80
  -6  -4   0  219.18   16.50
  -6  -4   0  197.58   16.50
  -6  -4   0  210.38   19.30
  -6  -4   0  212.18   17.20
  -6  -4   0  193.38   22.00
   6   4   0  224.48   17.70
   6   4   0  214.38   17.60
   6   4   0  201.68   19.60
   6   4   0  209.78   20.70
   6   4   0  219.58   18.40
  -7  -4   0  179.78   22.30
  -7  -4   0  203.28   11.80
  -7  -4   0  222.98   19.00
  -7  -4   0  180.48   16.20
  -7  -4   0  192.48   15.50
   7   4   0  201.28   17.80
   7   4   0  198.18   17.20
   7   4   0  211.18   16.60
   7   4   0  169.58   17.10
  -8  -4   0  288.17   21.80
  -8  -4   0  292.17   16.90
  -8  -4   0  288.17   20.30
  -8  -4   0  295.27   26.80
  -8  -4   0  302.37   24.20
  -8  -4   0  259.17   20.60
   8   4   0  302.77   21.90
   8   4   0  293.07   21.80
   8   4   0  290.47   25.20
   8   4   0  310.47   22.00
   8   4   0  291.87   22.20
  -9  -4   0  197.28   24.60
  -9  -4   0  197.58   17.40
  -9  -4   0  224.38   17.20
  -9  -4   0  197.68   13.20
  -9  -4   0  205.38   19.40
  -9  -4   0  213.18   21.70
   9   4   0  221.08   19.20
   9   4   0  203.18   18.90
   9   4   0  214.78   22.60
   9   4   0  198.98   18.80
   9   4   0  206.48   19.60
 -10  -4   0   33.10   10.60
 -10  -4   0   17.90    4.70
 -10  -4   0   34.70    8.70
 -10  -4   0   16.20    7.10
 -10  -4   0   23.60   13.80
 -10  -4   0   14.20   11.70
  10   4   0   26.30   10.40
  10   4   0   25.30   11.70
  10   4   0   17.70    9.30
  10   4   0   21.60    8.30
  10   4   0    8.30    8.90
 -11  -4   0   -0.90    4.20
 -11  -4   0    8.70   11.10
 -11  -4   0    5.50   10.60
 -11  -4   0    5.20    8.50
 -11  -4   0    5.40   13.70
 -11  -4   0    0.30    6.90
  11   4   0   -3.70    9.30
  11   4   0   -3.20   10.80
  11   4   0  -11.40    8.90
  11   4   0  -10.80    7.40
 -12  -4   0   -6.40   10.20
 -12  -4   0   -3.10   13.30
 -12  -4   0    9.00    4.60
 -12  -4   0   23.90   12.00
 -12  -4   0   13.50    8.30
 -12  -4   0    3.90    7.40
  12   4   0   -2.50    9.40
  12   4   0    6.40    8.80
  12   4   0    3.30    9.00
  12   4   0   10.90   10.40
 -13  -4   0   17.90    5.00
 -13  -4   0   19.10   11.40
 -13  -4   0   11.00   13.70
  13   4   0   18.80    8.40
  13   4   0   12.30   12.70
  13   4   0   35.70   11.50
  13   4   0   27.80   10.00
 -14  -4   0   18.70   11.30
 -14  -4   0   12.40    4.90
  14   4   0   10.00    9.00
  14   4   0   16.30    9.00
  14   4   0   12.60    9.90
  12  -5   0    9.50    8.50
  12  -5   0   -7.00    9.40
  12  -5   0    2.20    9.50
  12  -5   0    0.10    7.50
 -12   5   0    1.30    9.50
 -12   5   0    6.20    9.40
  11  -5   0  -11.70    8.00
  11  -5   0    4.90    7.90
  11  -5   0  -12.30    8.50
  11  -5   0    0.70    9.20
 -11   5   0    1.10    3.10
 -11   5   0   -3.40    7.70
 -11   5   0    2.30   10.80
 -11   5   0   16.10   15.80
 -11   5   0  -12.40    8.60
  10  -5   0   -4.60    7.20
  10  -5   0   -4.50    9.30
  10  -5   0    2.10    7.50
  10  -5   0  -12.20    8.10
  10  -5   0  -15.40   10.40
 -10   5   0   -1.30    3.20
 -10   5   0   -5.20    8.20
 -10   5   0    4.80    9.20
 -10   5   0   -5.60   10.70
 -10   5   0    0.40   11.20
 -10   5   0   -3.80   11.50
   9  -5   0    6.10    7.20
   9  -5   0   14.20    8.50
   9  -5   0   -1.70    8.90
   9  -5   0   -3.20   10.30
   9  -5   0   -6.50    7.00
  -9   5   0   15.00    8.60
  -9   5   0   13.70   10.40
  -9   5   0   -6.20    9.20
  -9   5   0   13.60   11.00
  -9   5   0    2.40    3.20
   8  -5   0   18.20    7.60
   8  -5   0   15.30    7.40
   8  -5   0   18.20    9.40
   8  -5   0   37.70    8.50
   8  -5   0   17.80   10.30
  -8   5   0   15.90    7.90
  -8   5   0   13.50   10.70
  -8   5   0   25.90    3.50
  -8   5   0   31.30   10.20
  -8   5   0   30.40    8.00
  -8   5   0   18.80   10.00
   7  -5   0  141.69   14.50
   7  -5   0  126.89   14.20
   7  -5   0  131.59   12.20
   7  -5   0  115.59   13.70
   7  -5   0  139.59   15.60
   7  -5   0  146.29   18.70
  -7   5   0  101.49   14.00
  -7   5   0  104.79    7.80
  -7   5   0  158.98   20.90
  -7   5   0  134.39   14.40
  -7   5   0  124.19   18.10
   6  -5   0   20.10    8.40
   6  -5   0   30.20    9.60
   6  -5   0   33.50    7.50
   6  -5   0   35.70    7.50
   6  -5   0   20.70    7.20
   6  -5   0   12.70    8.90
  -6   5   0   30.40   10.10
  -6   5   0   35.20    7.70
  -6   5   0   24.50    8.80
  -6   5   0   33.90    8.30
   5  -5   0   13.50    7.10
   5  -5   0    8.50    5.20
   5  -5   0   21.20    8.50
   5  -5   0    4.10    6.00
   5  -5   0   -2.80    7.40
   5  -5   0   11.80    6.40
  -5   5   0   18.90    9.80
  -5   5   0    7.70    6.70
  -5   5   0   12.10    7.80
   4  -5   0   61.19    8.40
   4  -5   0   81.89    8.80
   4  -5   0   69.79   10.00
   4  -5   0   84.29    9.50
   4  -5   0   71.89    9.30
  -4   5   0   69.19   10.30
  -4   5   0   64.69    9.70
  -4   5   0   70.99    8.70
  -4   5   0   60.69    8.20
  -4   5   0   76.39    9.40
   3  -5   0  796.22   43.90
   3  -5   0  753.32   43.10
   3  -5   0  751.62   41.80
   3  -5   0  758.82   42.00
  -3   5   0  737.73   43.10
  -3   5   0  777.02   42.60
  -3   5   0  707.13   42.30
  -3   5   0  749.62   42.40
  -3   5   0  745.73   43.00
   2  -5   0  955.50   52.69
   2  -5   0  982.60   50.39
   2  -5   0 1020.10   53.99
   2  -5   0  955.00   51.89
   2  -5   0  956.20   51.89
  -2   5   0  932.01   52.39
  -2   5   0  926.11   52.49
  -2   5   0  892.71   52.59
  -2   5   0  961.30   52.29
  -2   5   0  904.31   52.39
   1  -5   0 1198.38   63.39
   1  -5   0 1230.48   64.09
   1  -5   0 1204.08   62.99
   1  -5   0 1124.39   62.19
   1  -5   0 1222.68   63.59
  -1   5   0 1083.29   62.79
  -1   5   0 1087.89   60.69
  -1   5   0 1181.88   62.29
  -1   5   0 1177.28   62.79
  -1   5   0 1062.59   62.79
  -1   5   0 1109.79   62.59
   0  -5   0 1388.16   73.39
   0  -5   0 1326.27   71.59
   0  -5   0 1384.86   73.79
   0  -5   0 1334.57   73.99
   0  -5   0 1359.36   74.39
   0  -5   0 1388.56   74.69
   0   5   0 1366.76   73.29
   0   5   0 1371.26   74.09
   0   5   0 1361.76   73.39
   0   5   0 1395.86   73.19
   0   5   0 1337.57   73.99
  -1  -5   0  193.38   15.10
  -1  -5   0  217.38   18.90
  -1  -5   0  230.58   15.90
  -1  -5   0  227.28   17.10
  -1  -5   0  194.88   16.70
   1   5   0  224.18   15.00
   1   5   0  213.88   16.80
   1   5   0  216.68   15.50
   1   5   0  203.88   14.70
  -2  -5   0   71.09    9.10
  -2  -5   0   70.19    7.80
  -2  -5   0   76.59    9.60
  -2  -5   0   52.69   10.60
  -2  -5   0   59.49    7.80
   2   5   0   62.59    7.30
   2   5   0   86.79   10.70
   2   5   0   66.99    9.70
   2   5   0   68.79    9.50
  -3  -5   0    4.20    5.40
  -3  -5   0   -9.10    5.40
  -3  -5   0    0.20    6.80
  -3  -5   0   -5.10    3.50
   3   5   0   -5.50    6.50
   3   5   0    3.30    5.70
   3   5   0   -0.50    5.30
   3   5   0    1.20    3.40
   3   5   0   -7.60    7.60
  -4  -5   0   -6.70    5.50
  -4  -5   0   -1.60    6.00
  -4  -5   0  -13.90    7.50
  -4  -5   0  -11.90    5.60
   4   5   0  -20.20    8.10
   4   5   0   -4.50    6.00
   4   5   0   -3.30    3.90
   4   5   0   14.50    7.30
   4   5   0   -6.30    6.50
   4   5   0  -15.50    6.80
  -5  -5   0    7.40    6.50
  -5  -5   0    9.60    6.60
  -5  -5   0    0.50    6.20
  -5  -5   0   10.00   12.30
  -5  -5   0   -6.90   11.20
   5   5   0   12.20    6.90
   5   5   0    0.60    7.50
   5   5   0    7.40    4.60
  -6  -5   0  312.17   24.30
  -6  -5   0  302.87   22.10
  -6  -5   0  319.37   21.50
  -6  -5   0  277.47   26.60
  -6  -5   0  318.47   22.20
   6   5   0  325.17   22.90
   6   5   0  307.47   25.60
   6   5   0  357.86   23.30
   6   5   0  343.87   21.70
   6   5   0  356.56   22.20
   6   5   0  343.87   23.40
  -7  -5   0  189.78   19.00
  -7  -5   0  193.38   24.40
  -7  -5   0  208.68   17.30
  -7  -5   0  208.28   18.20
  -7  -5   0  223.48   20.90
   7   5   0  258.57   20.70
   7   5   0  249.18   19.20
   7   5   0  229.28   18.30
   7   5   0  231.78   18.10
   7   5   0  232.28   19.50
  -8  -5   0  343.77   22.80
  -8  -5   0  318.87   23.30
  -8  -5   0  325.27   29.90
  -8  -5   0  348.17   24.40
  -8  -5   0  325.47   25.90
   8   5   0  352.86   24.80
   8   5   0  356.26   24.30
   8   5   0  352.76   24.70
   8   5   0  363.16   25.20
   8   5   0  348.97   23.60
   8   5   0  355.36   27.80
  -9  -5   0  386.26   27.70
  -9  -5   0  399.76   34.40
  -9  -5   0  459.35   31.50
  -9  -5   0  442.76   29.90
  -9  -5   0  426.86   27.60
   9   5   0  412.16   29.20
   9   5   0  450.45   29.30
   9   5   0  472.25   29.70
   9   5   0  463.35   29.20
   9   5   0  462.15   29.50
   9   5   0  425.66   33.00
 -10  -5   0  219.58   23.40
 -10  -5   0  243.38   18.60
 -10  -5   0  243.08   21.50
 -10  -5   0  196.58   18.90
 -10  -5   0  202.78   25.80
  10   5   0  262.67   21.20
  10   5   0  227.08   20.50
  10   5   0  234.38   21.10
  10   5   0  245.08   21.30
  10   5   0  240.08   20.70
  10   5   0  279.27   25.00
 -11  -5   0   58.59   16.00
 -11  -5   0   71.19   10.60
 -11  -5   0   69.39   14.10
 -11  -5   0   81.59   11.10
  11   5   0   47.50    9.00
  11   5   0   55.99   11.30
  11   5   0   78.49   12.80
  11   5   0   70.09   11.50
  11   5   0   76.99   18.60
 -12  -5   0   11.80    7.80
 -12  -5   0   13.90   13.80
 -12  -5   0   19.90   12.60
 -12  -5   0   48.40   13.00
 -12  -5   0   30.70   10.00
  12   5   0   43.20   23.40
  12   5   0   12.90   12.80
  12   5   0   24.60   10.40
  12   5   0   20.20    9.10
  12   5   0    6.40    7.20
  12   5   0   30.00   10.20
 -13  -5   0   -6.90   10.40
  13   5   0    4.90   13.10
  13   5   0    4.20   10.30
  13   5   0    7.30    9.00
  13   5   0   -4.20    7.30
  13   5   0   -0.80    7.90
 -14  -5   0    0.50   11.40
  14   5   0    8.70   10.00
  14   5   0    3.30    8.90
  14   5   0    7.60    8.40
  14   5   0    2.30    7.00
  12  -6   0    1.00    8.00
  12  -6   0   -6.50    9.30
  12  -6   0    5.90    9.20
  12  -6   0    1.50    8.20
 -12   6   0   -0.30    8.70
 -12   6   0    5.00    8.70
  11  -6   0  -14.90    8.30
  11  -6   0   -1.50    9.40
  11  -6   0  -11.50    8.50
  11  -6   0   -2.50    7.30
 -11   6   0   -1.50   15.10
 -11   6   0    4.30   10.80
 -11   6   0   -0.50    8.90
 -11   6   0   -5.50    8.20
  10  -6   0  -13.40   11.10
  10  -6   0  -10.10    8.10
  10  -6   0   -2.30    8.90
  10  -6   0   -4.60    8.10
  10  -6   0   -7.40    7.10
 -10   6   0   -6.70    9.50
 -10   6   0   -8.30    8.60
 -10   6   0    4.80   11.60
 -10   6   0    7.70    8.10
 -10   6   0    3.60   10.50
   9  -6   0   81.39   16.50
   9  -6   0   61.19   10.10
   9  -6   0   39.20    9.10
   9  -6   0   25.50   11.60
   9  -6   0   49.10   11.40
  -9   6   0   50.99   12.10
  -9   6   0   41.30    9.10
  -9   6   0   54.59   12.50
  -9   6   0   48.30   11.30
   8  -6   0  126.99   14.70
   8  -6   0   92.99   13.00
   8  -6   0  101.99   11.70
   8  -6   0   92.39   13.40
   8  -6   0  117.99   16.10
  -8   6   0  108.79   13.90
  -8   6   0  117.59   14.20
  -8   6   0   92.19   13.60
  -8   6   0  104.39   13.10
   7  -6   0  229.78   17.00
   7  -6   0  262.07   18.60
   7  -6   0  246.08   22.40
   7  -6   0  241.68   21.00
   7  -6   0  236.98   20.10
   7  -6   0  221.28   18.80
  -7   6   0  211.38   19.20
  -7   6   0  246.58   18.80
  -7   6   0  203.28   21.20
   6  -6   0  424.16   26.80
   6  -6   0  371.16   25.40
   6  -6   0  450.75   29.30
   6  -6   0  424.76   28.80
   6  -6   0  458.15   28.50
   6  -6   0  440.16   26.60
  -6   6   0  408.66   26.80
  -6   6   0  414.46   28.20
  -6   6   0  409.86   27.60
  -6   6   0  413.26   29.00
   5  -6   0  383.76   23.80
   5  -6   0  359.26   26.20
   5  -6   0  337.17   22.40
   5  -6   0  381.76   25.30
   5  -6   0  389.36   26.50
   5  -6   0  367.36   23.40
  -5   6   0  323.97   24.00
  -5   6   0  336.87   23.30
  -5   6   0  338.67   25.20
  -5   6   0  371.86   23.70
  -5   6   0  372.46   33.90
   4  -6   0  267.47   19.10
   4  -6   0  300.07   23.10
   4  -6   0  322.97   22.40
   4  -6   0  287.17   20.20
   4  -6   0  296.47   19.90
   4  -6   0  313.07   21.60
  -4   6   0  306.17   22.10
  -4   6   0  284.57   20.50
  -4   6   0  277.67   21.70
  -4   6   0  274.97   20.60
   3  -6   0   94.79   11.00
   3  -6   0   75.19   10.00
   3  -6   0   42.50   10.00
  -3   6   0   91.09   12.10
  -3   6   0   58.79    9.50
  -3   6   0   57.59    9.00
  -3   6   0   91.49   12.20
   2  -6   0  572.14   33.70
   2  -6   0  530.15   41.10
   2  -6   0  564.14   32.50
   2  -6   0  562.34   32.40
   2  -6   0  633.84   35.70
  -2   6   0  560.34   33.40
  -2   6   0  560.14   33.00
  -2   6   0  554.44   30.40
  -2   6   0  529.25   33.60
  -2   6   0  522.95   33.20
  -2   6   0  564.34   33.20
   1  -6   0  546.05   32.60
   1  -6   0  521.05   31.30
   1  -6   0  542.35   31.40
   1  -6   0  515.25   30.90
   1  -6   0  502.65   29.40
  -1   6   0  437.36   27.00
  -1   6   0  467.05   30.40
  -1   6   0  544.65   30.10
  -1   6   0  433.36   30.70
  -1   6   0  473.35   29.90
  -1   6   0  506.55   29.60
   0  -6   0  205.48   16.00
   0  -6   0  212.78   19.20
   0  -6   0  248.08   17.70
   0  -6   0  197.08   18.50
   0  -6   0  228.18   18.70
   0  -6   0  179.18   11.90
   0   6   0  229.68   16.10
   0   6   0  162.68   17.10
   0   6   0  215.18   15.50
   0   6   0  214.28   18.70
   0   6   0  194.08   16.00
  -1  -6   0  174.38   14.70
  -1  -6   0  151.08   18.10
  -1  -6   0  146.79   16.10
  -1  -6   0  139.59   13.20
  -1  -6   0  162.88   16.20
   1   6   0  132.89   13.20
   1   6   0  132.99   14.90
   1   6   0  167.88   13.00
   1   6   0  165.38   14.10
  -2  -6   0   10.20    4.80
  -2  -6   0    8.30    7.60
  -2  -6   0    7.10    6.60
  -2  -6   0    2.40    5.90
  -2  -6   0    9.30    9.50
   2   6   0    6.20    7.30
   2   6   0    2.20    8.00
   2   6   0   16.50    6.00
  -3  -6   0  243.68   23.60
  -3  -6   0  236.68   18.30
  -3  -6   0  263.97   21.00
  -3  -6   0  235.98   17.90
  -3  -6   0  263.27   19.20
  -3  -6   0  289.67   20.20
   3   6   0  234.98   22.10
   3   6   0  279.77   18.40
   3   6   0  299.77   19.40
   3   6   0  259.07   20.40
  -4  -6   0   -7.20    6.20
  -4  -6   0    2.50    4.20
  -4  -6   0    7.80    6.50
  -4  -6   0    3.60   12.40
  -4  -6   0   -4.50    6.10
   4   6   0   10.50    7.00
   4   6   0    9.00    7.00
   4   6   0   -9.10    7.50
   4   6   0    6.60    4.10
   4   6   0   -8.10    9.30
  -5  -6   0    0.40    6.30
  -5  -6   0   12.20    9.40
  -5  -6   0    3.80    6.50
  -5  -6   0   -1.50    6.30
   5   6   0   -2.90    9.30
   5   6   0   10.70    7.50
   5   6   0    2.50    7.70
   5   6   0    7.10    4.20
   5   6   0    8.10    2.10
   5   6   0   16.00    7.20
   5   6   0   23.50    7.30
  -6  -6   0   29.10    7.70
  -6  -6   0   42.60   11.50
  -6  -6   0   36.40    8.20
  -6  -6   0   42.00    8.10
   6   6   0   50.79    9.30
   6   6   0   33.70    8.40
   6   6   0   37.10   11.20
   6   6   0   41.30    8.40
   6   6   0   41.80    9.40
   6   6   0   29.70    5.90
  -7  -6   0  132.99   14.20
  -7  -6   0   95.89   13.90
  -7  -6   0  123.59   14.70
  -7  -6   0  124.79   16.90
   7   6   0  134.39   13.70
   7   6   0  141.89   16.50
   7   6   0  108.79   15.50
   7   6   0  131.09   15.40
   7   6   0  116.69   15.70
   7   6   0  124.59   15.30
  -8  -6   0  141.39   15.70
  -8  -6   0  179.88   17.70
  -8  -6   0  160.98   15.00
  -8  -6   0  166.18   19.50
  -8  -6   0  151.28   19.10
   8   6   0  151.98   17.10
   8   6   0  142.89   20.80
   8   6   0  167.68   17.80
   8   6   0  185.48   18.20
   8   6   0  197.38   18.80
   8   6   0  179.28   25.50
  -9  -6   0  189.58   18.90
  -9  -6   0  166.38   24.50
  -9  -6   0  157.08   17.40
  -9  -6   0  194.98   17.60
  -9  -6   0  205.68   21.80
   9   6   0  210.68   19.60
   9   6   0  211.98   20.60
   9   6   0  196.88   18.20
   9   6   0  216.58   20.40
   9   6   0  193.08   18.60
   9   6   0  206.08   23.90
 -10  -6   0  255.67   22.20
 -10  -6   0  234.78   23.00
 -10  -6   0  197.58   25.60
 -10  -6   0  238.08   19.60
 -10  -6   0  195.08   18.80
  10   6   0  239.38   20.70
  10   6   0  225.48   20.70
  10   6   0  238.28   22.00
  10   6   0  239.78   20.30
  10   6   0  245.28   21.40
  10   6   0  225.78   24.60
 -11  -6   0  130.19   15.70
 -11  -6   0   98.19   15.20
 -11  -6   0  158.58   16.20
  11   6   0  124.99   16.90
  11   6   0  177.18   19.00
  11   6   0  142.09   17.40
  11   6   0  150.48   18.00
 -12  -6   0   55.69   13.50
 -12  -6   0   76.19   10.90
 -12  -6   0   77.09   11.20
  12   6   0   51.39   14.40
  12   6   0   61.89   11.00
  12   6   0   60.19   10.60
  12   6   0   59.19   13.40
  12   6   0   75.89   12.70
 -13  -6   0   18.40   12.00
  13   6   0   15.80    8.70
  13   6   0   10.50    7.00
  13   6   0   22.20   10.30
 -14  -6   0   -0.90   10.90
  14   6   0    1.30    7.80
  14   6   0    3.00    8.70
  14   6   0    5.00    7.10
  14   6   0    3.50   10.60
  11  -7   0   18.40    9.50
  11  -7   0   -1.60    7.30
  11  -7   0   -5.80    8.60
  11  -7   0    2.00    9.20
 -11   7   0    7.50   10.50
 -11   7   0    2.90   14.20
 -11   7   0   -1.50    9.20
 -11   7   0   -0.30    9.20
  10  -7   0    5.50    8.90
  10  -7   0   -3.50    9.20
  10  -7   0   -1.30    8.30
  10  -7   0   -2.90    7.40
 -10   7   0    3.70    8.80
 -10   7   0    4.80   10.10
 -10   7   0    4.50   12.20
 -10   7   0    1.60    9.10
   9  -7   0   10.70   15.40
   9  -7   0    6.20    7.50
   9  -7   0   -4.30   15.40
   9  -7   0    8.80    8.60
   9  -7   0   20.80    9.50
  -9   7   0   22.50   11.60
  -9   7   0   10.20   10.10
  -9   7   0   11.90    7.50
  -9   7   0    3.90    8.40
  -9   7   0   13.60    9.40
   8  -7   0  121.89   16.80
   8  -7   0  110.49   14.10
   8  -7   0  117.89   14.70
   8  -7   0   99.29   18.30
   8  -7   0  111.29   14.40
  -8   7   0  113.79   12.90
  -8   7   0   99.09   13.80
  -8   7   0  108.59   13.90
  -8   7   0  118.59   16.20
   7  -7   0  276.97   21.80
   7  -7   0  264.47   22.90
   7  -7   0  256.27   22.40
   7  -7   0  249.28   20.00
   7  -7   0  266.47   19.90
  -7   7   0  256.47   20.80
  -7   7   0  232.48   21.90
  -7   7   0  242.18   25.60
   6  -7   0  497.75   32.70
   6  -7   0  526.35   30.50
   6  -7   0  550.34   32.90
   6  -7   0  507.55   33.50
   6  -7   0  495.25   30.80
   6  -7   0  456.75   29.40
  -6   7   0  466.45   30.60
  -6   7   0  461.15   32.10
  -6   7   0  501.25   31.40
  -6   7   0  474.75   32.00
   5  -7   0  799.42   43.20
   5  -7   0  760.22   43.70
   5  -7   0  768.52   41.50
   5  -7   0  713.73   40.60
   5  -7   0  706.13   42.00
   5  -7   0  636.14   40.00
  -5   7   0  704.03   41.40
  -5   7   0  719.13   41.40
  -5   7   0  674.23   41.80
  -5   7   0  665.73   41.00
  -5   7   0  657.23   41.70
   4  -7   0  467.45   28.70
   4  -7   0  496.65   28.20
   4  -7   0  507.85   31.70
   4  -7   0  402.96   28.20
   4  -7   0  518.05   31.30
   4  -7   0  510.55   30.30
  -4   7   0  439.66   28.80
  -4   7   0  400.86   28.60
  -4   7   0  433.66   29.20
  -4   7   0  458.25   29.70
  -4   7   0  436.86   29.50
   3  -7   0  347.97   23.60
   3  -7   0  427.36   25.80
   3  -7   0  383.66   23.90
   3  -7   0  412.96   27.80
   3  -7   0  439.86   28.00
   3  -7   0  362.16   20.90
  -3   7   0  405.36   25.10
  -3   7   0  359.96   25.20
  -3   7   0  351.76   21.40
  -3   7   0  352.66   25.30
  -3   7   0  332.17   24.60
  -3   7   0  379.16   24.90
   2  -7   0  250.77   19.20
   2  -7   0  246.18   19.90
   2  -7   0  242.78   17.10
   2  -7   0  271.37   21.20
   2  -7   0  232.38   22.00
  -2   7   0  212.78   18.60
  -2   7   0  199.38   18.80
  -2   7   0  219.28   18.10
  -2   7   0  210.78   13.90
  -2   7   0  202.38   18.20
  -2   7   0  268.17   18.60
   1  -7   0   52.89   10.10
   1  -7   0   53.39    8.30
   1  -7   0   51.99    8.10
   1  -7   0   66.69   11.70
   1  -7   0   64.09   10.10
  -1   7   0   56.49    9.40
  -1   7   0   49.80    9.90
  -1   7   0   62.49    8.60
  -1   7   0   54.09    8.30
  -1   7   0   55.99    8.80
   0  -7   0   45.90    7.50
   0  -7   0   42.70    7.80
   0  -7   0   57.09   13.80
   0  -7   0   62.19   10.40
   0  -7   0   60.09   11.50
   0   7   0   40.10    8.90
   0   7   0   67.99    9.00
   0   7   0   63.39    8.50
   0   7   0   45.50   10.00
   0   7   0   40.90    7.30
  -1  -7   0    9.80    5.90
  -1  -7   0    7.50   10.00
  -1  -7   0   48.40   17.10
  -1  -7   0   -0.20    3.90
  -1  -7   0    3.30    8.60
  -1  -7   0   -2.00    6.20
   1   7   0   10.30    6.80
   1   7   0   13.70    6.10
   1   7   0   -3.20    7.70
  -2  -7   0  120.49   14.50
  -2  -7   0  128.69   23.90
  -2  -7   0  114.89   12.30
  -2  -7   0  105.99   14.30
  -2  -7   0   95.99   12.70
   2   7   0  130.49   12.50
   2   7   0  138.39   13.00
   2   7   0  102.19   12.70
   2   7   0  145.59   13.70
  -3  -7   0    4.90    7.00
  -3  -7   0    1.00    7.40
  -3  -7   0    9.30   11.50
  -3  -7   0    1.30    5.10
  -3  -7   0    0.50    6.30
  -3  -7   0   14.60    9.60
   3   7   0    2.60    7.90
   3   7   0    5.30    9.40
   3   7   0    8.30    6.60
   3   7   0   11.90    4.80
  -4  -7   0  136.09   12.90
  -4  -7   0  131.39   16.50
  -4  -7   0  119.39   14.40
  -4  -7   0  128.99   17.30
  -4  -7   0  114.59   13.80
  -4  -7   0  141.19   15.60
   4   7   0  158.58   20.30
   4   7   0  163.18   12.60
   4   7   0  140.69   14.40
   4   7   0  142.49   14.30
   4   7   0  118.49   14.80
  -5  -7   0  202.48   23.70
  -5  -7   0  235.48   18.20
  -5  -7   0  222.38   18.50
  -5  -7   0  254.57   21.40
  -5  -7   0  228.18   19.30
   5   7   0  238.38   16.60
   5   7   0  243.48   20.40
   5   7   0  270.97   19.10
   5   7   0  235.18   18.60
   5   7   0  250.87   23.00
  -6  -7   0  164.98   18.80
  -6  -7   0  150.78   16.00
  -6  -7   0  156.48   15.30
   6   7   0  190.58   17.00
   6   7   0  164.18   19.80
   6   7   0  175.08   17.90
   6   7   0  178.68   15.80
   6   7   0  170.88   14.30
  -7  -7   0   -1.10    7.30
  -7  -7   0   -2.80    7.50
  -7  -7   0   -6.50    6.40
  -7  -7   0    3.90    9.80
   7   7   0    6.00    8.50
   7   7   0   -1.70    4.70
   7   7   0   10.50    7.80
   7   7   0    5.90   10.70
   7   7   0   -2.80    8.20
   7   7   0   -1.10    7.60
  -8  -7   0   44.10   12.40
  -8  -7   0   32.50    8.80
   8   7   0   19.90    9.30
   8   7   0   27.50    9.30
   8   7   0   52.29   13.40
   8   7   0   14.50    6.30
   8   7   0   34.60    9.70
   8   7   0   27.30   10.20
  -9  -7   0   16.40   11.70
  -9  -7   0   14.60    8.00
  -9  -7   0   20.20    8.60
  -9  -7   0   27.40    9.50
   9   7   0   21.00    9.60
   9   7   0   14.00    6.30
   9   7   0   36.90   10.30
   9   7   0   23.10   12.30
   9   7   0   21.90    9.90
   9   7   0   12.10    9.70
 -10  -7   0   62.89   10.30
 -10  -7   0   36.70    8.60
 -10  -7   0   53.49   12.70
  10   7   0   40.90    7.80
  10   7   0   46.00   10.60
  10   7   0   45.80   10.90
  10   7   0   41.00   13.20
  10   7   0   51.79   11.50
  10   7   0   55.69   11.30
 -11  -7   0  175.48   17.10
 -11  -7   0  133.19   18.10
 -11  -7   0  142.89   19.20
  11   7   0  108.89   15.30
  11   7   0  167.28   17.50
  11   7   0  151.68   19.10
  11   7   0  168.08   19.70
  11   7   0  130.59   16.50
 -12  -7   0   44.20   12.60
 -12  -7   0   51.29    9.80
  12   7   0   37.30    9.70
  12   7   0   77.09   13.40
  12   7   0   45.50    8.80
  12   7   0   27.70   15.50
  12   7   0   59.59   11.00
  12   7   0   54.09   14.10
 -13  -7   0   12.90   11.40
  13   7   0   13.20    7.50
  13   7   0   12.70    9.20
  13   7   0    6.10    8.50
 -14  -7   0   11.50   11.20
  14   7   0   12.20    8.90
  14   7   0   12.00    9.10
  11  -8   0    3.40   10.00
  11  -8   0  -15.20    8.20
  11  -8   0    3.10    8.80
  11  -8   0   -3.40    7.40
 -11   8   0    7.50   14.00
 -11   8   0    8.10   12.00
 -11   8   0   -8.60    8.90
 -11   8   0   -7.30    8.20
  10  -8   0   -2.30    9.40
  10  -8   0   -4.40    8.20
  10  -8   0   -4.30    8.10
  10  -8   0   -3.70    7.40
 -10   8   0  -18.50   12.00
 -10   8   0  -10.00   10.50
 -10   8   0    0.90    9.00
 -10   8   0    0.40    8.60
   9  -8   0   -5.10   10.90
   9  -8   0   -3.90    8.20
   9  -8   0   -5.70    9.10
   9  -8   0   -2.10    8.50
   9  -8   0   -7.90    6.90
  -9   8   0   -4.40    8.40
  -9   8   0   -3.50    8.20
  -9   8   0   15.00   10.80
  -9   8   0   -1.00   11.00
  -9   8   0   -1.50    8.50
   8  -8   0   -2.70   10.30
   8  -8   0    7.10    9.40
   8  -8   0    4.30    7.40
   8  -8   0    6.40    7.90
   8  -8   0    3.20    9.50
  -8   8   0    6.70    8.70
  -8   8   0    5.30    8.10
  -8   8   0   10.70    8.90
  -8   8   0    5.50    9.70
  -8   8   0    9.70   10.40
   7  -8   0  126.69   19.20
   7  -8   0  133.29   18.90
   7  -8   0  141.19   17.70
   7  -8   0  144.49   15.30
   7  -8   0  147.49   15.70
  -7   8   0  130.99   17.20
  -7   8   0  147.99   16.30
  -7   8   0  142.09   15.60
  -7   8   0  107.59   15.30
   6  -8   0  237.48   21.40
   6  -8   0  235.18   18.70
   6  -8   0  271.67   22.10
   6  -8   0  254.37   23.30
  -6   8   0  203.18   23.00
  -6   8   0  242.08   21.20
  -6   8   0  237.18   20.90
  -6   8   0  221.48   19.40
   5  -8   0  477.25   33.00
   5  -8   0  456.15   28.40
   5  -8   0  539.45   32.50
   5  -8   0  468.95   29.00
   5  -8   0  502.45   30.20
   5  -8   0  481.75   31.50
  -5   8   0  406.26   29.50
  -5   8   0  469.15   30.00
  -5   8   0  441.66   30.40
  -5   8   0  445.26   30.60
  -5   8   0  486.65   30.50
   4  -8   0  521.25   30.70
   4  -8   0  526.45   33.30
   4  -8   0  481.95   30.40
   4  -8   0  539.95   34.70
  -4   8   0  456.75   31.30
  -4   8   0  540.05   32.50
  -4   8   0  502.95   28.30
  -4   8   0  470.35   32.10
  -4   8   0  532.35   31.60
   3  -8   0  461.45   27.60
   3  -8   0  507.65   33.00
   3  -8   0  382.26   27.20
   3  -8   0  453.05   29.40
   3  -8   0  477.55   32.00
   3  -8   0  466.35   24.90
  -3   8   0  475.15   28.60
  -3   8   0  433.46   29.30
  -3   8   0  443.86   25.00
  -3   8   0  453.05   28.60
  -3   8   0  406.86   28.40
  -3   8   0  419.86   29.20
   2  -8   0  353.06   24.80
   2  -8   0  325.57   23.90
   2  -8   0  294.57   21.00
   2  -8   0  310.77   22.50
   2  -8   0  330.17   25.90
  -2   8   0  284.57   24.70
  -2   8   0  290.27   22.80
  -2   8   0  279.27   21.90
  -2   8   0  299.77   22.50
  -2   8   0  326.27   21.50
   1  -8   0  106.59   12.90
   1  -8   0   75.59   13.50
   1  -8   0   78.19   11.90
  -1   8   0   77.79   11.30
  -1   8   0   56.69   10.50
  -1   8   0  107.19   13.50
   0  -8   0    7.70    6.50
   0  -8   0   15.60    9.00
   0  -8   0    8.30    6.20
   0  -8   0   10.00    9.50
   0   8   0    9.90    6.80
   0   8   0   -4.70    8.40
   0   8   0   -1.70    7.40
   0   8   0   15.80    7.50
   0   8   0   16.30    7.30
  -1  -8   0   10.40   15.50
  -1  -8   0   11.60    8.90
  -1  -8   0   12.30    3.90
  -1  -8   0   11.20    9.30
  -1  -8   0   11.20    6.80
  -1  -8   0   15.30    6.80
   1   8   0    6.90    8.00
   1   8   0   17.80    7.80
   1   8   0   22.00    6.60
  -2  -8   0    4.80    8.70
  -2  -8   0    0.70    6.30
  -2  -8   0   -3.10    8.00
  -2  -8   0    5.40    6.10
  -2  -8   0  -11.20   12.60
   2   8   0   -6.90    7.50
   2   8   0   15.40    7.20
   2   8   0    5.20    6.30
   2   8   0   -5.30    4.90
  -3  -8   0    7.80    5.90
  -3  -8   0   14.20    6.90
  -3  -8   0   20.50    9.00
  -3  -8   0   11.10   11.00
  -3  -8   0   14.20    7.70
   3   8   0   31.40    7.80
   3   8   0   24.00    8.80
   3   8   0    7.20    9.60
   3   8   0   14.00    5.30
  -4  -8   0  187.98   19.70
  -4  -8   0  239.08   20.40
  -4  -8   0  218.38   23.40
  -4  -8   0  232.48   18.70
  -4  -8   0  213.08   17.50
  -4  -8   0  233.78   17.20
   4   8   0  278.77   18.30
   4   8   0  194.08   21.70
   4   8   0  243.98   16.60
   4   8   0  208.08   20.00
  -5  -8   0  337.07   29.40
  -5  -8   0  377.96   23.20
  -5  -8   0  369.16   23.90
  -5  -8   0  379.76   26.60
   5   8   0  389.16   24.50
   5   8   0  327.07   27.40
   5   8   0  339.77   25.60
   5   8   0  363.16   22.80
   5   8   0  408.16   25.40
  -6  -8   0  382.36   26.80
  -6  -8   0  373.66   27.60
  -6  -8   0  426.46   29.20
  -6  -8   0  396.06   32.10
  -6  -8   0  426.56   26.80
   6   8   0  411.26   25.20
   6   8   0  426.06   28.30
   6   8   0  469.55   27.20
   6   8   0  405.36   33.80
  -7  -8   0  158.88   17.50
  -7  -8   0  210.98   24.20
  -7  -8   0  195.98   19.60
  -7  -8   0  197.78   17.80
   7   8   0  175.88   15.30
   7   8   0  172.98   17.70
   7   8   0  187.78   18.80
   7   8   0  209.88   19.20
   7   8   0  206.28   23.10
  -8  -8   0    9.00   11.00
  -8  -8   0   11.60    8.40
  -8  -8   0    6.50    8.50
  -8  -8   0   20.60    7.60
   8   8   0    7.60    8.70
   8   8   0    8.00    9.40
   8   8   0   29.20   12.60
   8   8   0   22.70    9.70
   8   8   0   14.00    9.60
   8   8   0    8.50    5.50
  -9  -8   0   -2.00    8.10
  -9  -8   0  -14.70   10.60
  -9  -8   0   -8.40    6.90
  -9  -8   0    0.20   10.50
   9   8   0    6.90    8.10
   9   8   0   -6.30    9.30
   9   8   0   -4.00    9.20
   9   8   0   -2.60    5.50
   9   8   0   -8.50   11.70
   9   8   0   -9.30    8.60
 -10  -8   0   12.80   11.90
 -10  -8   0   25.30    9.60
 -10  -8   0   12.80    8.40
  10   8   0   11.20   12.50
  10   8   0   17.30   10.20
  10   8   0   19.30    8.90
  10   8   0   18.20    6.60
  10   8   0   20.10   10.10
  10   8   0   28.00   10.70
 -11  -8   0   28.10    8.90
 -11  -8   0   32.80   10.10
 -11  -8   0   25.60   14.40
  11   8   0   25.70   10.80
  11   8   0   39.10   12.60
  11   8   0   20.70   10.70
  11   8   0   34.30   10.00
  11   8   0   25.40    6.80
  11   8   0   15.80   18.40
 -12  -8   0   34.80   12.90
 -12  -8   0   33.70   10.00
 -12  -8   0   19.00    7.10
  12   8   0   42.90   12.60
  12   8   0   19.60    7.00
  12   8   0   12.90    8.60
  12   8   0   37.20   10.40
  12   8   0   30.10   19.40
  12   8   0   41.60   11.30
 -13  -8   0    6.10   12.20
  13   8   0    0.20    6.30
  13   8   0    2.90   13.60
  13   8   0   14.90    9.50
  13   8   0    5.00    8.60
  10  -9   0   17.70   10.40
  10  -9   0    5.70    8.10
  10  -9   0   -1.60    9.10
  10  -9   0   18.10    8.20
 -10   9   0   11.90   10.00
 -10   9   0   -3.20   10.80
 -10   9   0   10.40   12.20
 -10   9   0   12.20    9.60
   9  -9   0    9.90    8.20
   9  -9   0   -4.60    8.10
   9  -9   0   -4.40    7.70
   9  -9   0   13.10   10.50
  -9   9   0    5.60   10.00
  -9   9   0    3.80    8.70
  -9   9   0    5.80    9.40
  -9   9   0   22.40   11.40
   8  -9   0    9.10    8.90
   8  -9   0   15.80    8.50
   8  -9   0    4.20   12.60
   8  -9   0   -1.10    7.30
   8  -9   0   13.60   10.70
   8  -9   0   11.40   10.80
  -8   9   0    8.50    7.40
  -8   9   0    9.50   10.50
  -8   9   0   -3.00    8.50
  -8   9   0   11.20    9.90
  -8   9   0   11.80    8.60
   7  -9   0   -8.00    8.40
   7  -9   0   -3.70    9.70
   7  -9   0    0.40   10.10
   7  -9   0  -11.00   11.60
   7  -9   0    0.50    7.80
   7  -9   0    3.20   10.70
  -7   9   0  -10.30    9.60
  -7   9   0   10.20    9.20
  -7   9   0    0.30    8.50
   6  -9   0   42.60   10.10
   6  -9   0   42.40   11.10
   6  -9   0   58.09    9.90
   6  -9   0   70.69   12.60
   6  -9   0   42.10    9.00
   6  -9   0   38.30   12.20
  -6   9   0   46.80    6.50
  -6   9   0   44.00   10.00
  -6   9   0   30.70    9.80
  -6   9   0   45.40   13.20
  -6   9   0   48.80    9.70
  -6   9   0   42.10   10.30
   5  -9   0  191.48   20.40
   5  -9   0  177.98   17.10
   5  -9   0  180.98   20.90
   5  -9   0  174.28   22.70
   5  -9   0  206.38   19.80
   5  -9   0  199.98   16.50
  -5   9   0  143.69   18.60
  -5   9   0  180.38   17.60
  -5   9   0  181.98   18.00
  -5   9   0  195.28   19.20
  -5   9   0  179.98   17.60
  -5   9   0  182.68   13.10
   4  -9   0  273.17   20.20
   4  -9   0  287.87   25.40
   4  -9   0  332.27   26.30
   4  -9   0  284.37   22.90
  -4   9   0  294.37   17.10
  -4   9   0  282.97   22.80
  -4   9   0  261.67   23.00
  -4   9   0  241.78   22.20
  -4   9   0  262.37   21.30
   3  -9   0  311.17   24.20
   3  -9   0  382.36   25.50
   3  -9   0  320.27   26.20
   3  -9   0  315.97   21.70
   3  -9   0  342.97   18.60
  -3   9   0  281.47   22.70
  -3   9   0  280.27   23.40
  -3   9   0  281.97   23.70
  -3   9   0  314.07   22.70
  -3   9   0  309.77   18.40
   2  -9   0  233.78   20.40
   2  -9   0  228.98   23.00
   2  -9   0  233.48   19.80
   2  -9   0  223.18   17.20
   2  -9   0  249.97   35.90
  -2   9   0  182.48   18.50
  -2   9   0  241.58   17.90
  -2   9   0  186.68   19.70
  -2   9   0  206.68   18.20
  -2   9   0  200.28   13.10
  -2   9   0  203.68   18.90
   1  -9   0  115.69   16.20
   1  -9   0  142.59   14.70
   1  -9   0  150.48   16.30
   1  -9   0  177.18   18.60
   1  -9   0  177.48   18.20
  -1   9   0  147.29   15.80
  -1   9   0  176.78   15.40
  -1   9   0  118.59   17.50
  -1   9   0  126.29   15.40
  -1   9   0  118.39   16.30
   0  -9   0   21.70    7.40
   0  -9   0   30.30   10.00
   0  -9   0   14.70   10.80
   0  -9   0   19.10    7.30
   0  -9   0   26.90   10.60
   0   9   0   36.00    8.30
   0   9   0    0.10    9.20
   0   9   0   16.60   13.30
   0   9   0   27.80    8.00
   0   9   0   27.90    8.40
  -1  -9   0   16.00    8.10
  -1  -9   0   30.20   10.80
  -1  -9   0   23.30   11.50
  -1  -9   0   31.30    4.10
  -1  -9   0   16.90   10.10
  -1  -9   0   26.70    8.30
   1   9   0   31.30    8.20
   1   9   0   25.70    7.40
   1   9   0   32.30    8.20
   1   9   0   28.80   12.20
  -2  -9   0   13.00    7.10
  -2  -9   0    5.90    9.10
  -2  -9   0    1.70   10.90
  -2  -9   0   23.00    9.90
  -2  -9   0    4.70    6.90
   2   9   0   18.90    7.20
   2   9   0    2.80    9.00
   2   9   0   21.20    7.90
  -3  -9   0   79.09   10.00
  -3  -9   0   94.29   13.10
  -3  -9   0   99.29   15.30
  -3  -9   0   97.69   12.10
  -3  -9   0  126.19   16.60
   3   9   0  131.39   14.40
   3   9   0   99.39   13.40
   3   9   0  107.19   12.70
   3   9   0   98.19   12.80
   3   9   0  111.39   13.00
  -4  -9   0  140.39   15.80
  -4  -9   0  142.69   15.40
  -4  -9   0  168.68   15.40
  -4  -9   0  141.09   21.10
  -4  -9   0  172.98   18.60
   4   9   0  145.49   19.40
   4   9   0  141.19   17.70
   4   9   0  187.68   16.40
   4   9   0  167.28   14.40
   4   9   0  191.98   15.50
  -5  -9   0  398.76   24.00
  -5  -9   0  325.37   25.20
  -5  -9   0  354.06   24.40
  -5  -9   0  317.47   26.00
  -5  -9   0  360.26   30.10
  -5  -9   0  420.06   27.50
   5   9   0  418.76   25.10
   5   9   0  341.87   28.30
   5   9   0  368.16   23.20
   5   9   0  367.56   24.90
   5   9   0  379.86   26.30
  -6  -9   0  439.56   32.10
  -6  -9   0  491.15   30.80
  -6  -9   0  469.05   31.50
  -6  -9   0  480.95   36.20
  -6  -9   0  540.05   33.60
   6   9   0  494.75   29.60
   6   9   0  555.44   31.30
   6   9   0  574.34   32.20
   6   9   0  468.05   34.80
   6   9   0  500.05   32.40
  -7  -9   0  359.36   27.90
  -7  -9   0  408.86   33.10
  -7  -9   0  405.76   27.30
  -7  -9   0  396.86   27.10
  -7  -9   0  453.25   30.30
   7   9   0  445.36   27.30
   7   9   0  466.25   31.40
   7   9   0  379.86   25.30
   7   9   0  417.46   29.00
  -8  -9   0  259.17   22.80
  -8  -9   0  296.47   22.90
  -8  -9   0  317.97   25.60
  -8  -9   0  269.97   29.10
  -8  -9   0  315.07   22.90
   8   9   0  292.27   24.30
   8   9   0  304.67   27.80
   8   9   0  271.07   20.20
   8   9   0  335.17   23.30
   8   9   0  335.27   24.20
  -9  -9   0   64.09   10.70
  -9  -9   0   61.49   13.40
  -9  -9   0   49.50   15.40
   9   9   0   49.70    7.20
   9   9   0   52.79   12.10
   9   9   0   67.49   11.30
   9   9   0   40.20   13.70
 -10  -9   0    3.80   11.40
 -10  -9   0   -5.70    7.60
 -10  -9   0    1.50    8.70
  10   9   0    3.60   10.50
  10   9   0    0.10    9.70
  10   9   0   -3.10   13.60
  10   9   0    1.30    5.30
  10   9   0    3.60   10.00
  10   9   0   -9.90    9.40
 -11  -9   0   10.50    9.60
 -11  -9   0   -1.10   12.00
 -11  -9   0   -8.10    6.80
  11   9   0   -6.00    9.10
  11   9   0    7.90   11.40
  11   9   0    0.30    5.50
  11   9   0    4.90   13.20
  11   9   0    6.30    9.50
  11   9   0    7.10   10.00
 -12  -9   0    0.10   11.50
 -12  -9   0    6.40    9.20
  12   9   0   -6.80    9.60
  12   9   0   -3.00    8.10
  12   9   0   -2.50    5.80
  12   9   0   -1.60   10.00
 -13  -9   0   -5.20   13.70
 -13  -9   0    8.60   11.50
  13   9   0  -14.40    8.40
  13   9   0   -4.10   10.30
  13   9   0    2.80    6.00
  13   9   0    3.10    9.10
   9 -10   0   54.99   11.80
   9 -10   0   44.40    9.00
   9 -10   0   73.49   13.20
   9 -10   0   42.80    9.50
  -9  10   0   78.79   12.10
  -9  10   0   58.49    7.60
  -9  10   0   62.59   12.40
  -9  10   0   40.90    9.70
   8 -10   0   47.60   12.10
   8 -10   0   28.80    9.80
   8 -10   0   47.30    9.60
   8 -10   0   43.80   14.00
   8 -10   0   46.70   10.30
  -8  10   0   65.49   11.70
  -8  10   0   42.90   10.30
  -8  10   0   51.39    7.00
  -8  10   0   45.20   10.20
  -8  10   0   46.10   10.40
   7 -10   0   61.99   11.70
   7 -10   0   66.09   13.00
   7 -10   0   97.19   12.80
   7 -10   0   65.69   10.40
  -7  10   0   54.29   11.30
  -7  10   0   82.09    9.60
  -7  10   0   77.09   11.00
  -7  10   0   58.19   10.70
  -7  10   0   84.99   12.90
  -7  10   0   65.19   11.30
   6 -10   0   37.20   12.70
   6 -10   0   23.60   12.00
   6 -10   0   49.00   17.30
   6 -10   0   25.20   10.60
   6 -10   0   30.60    8.40
  -6  10   0   35.20    5.70
  -6  10   0   29.00    9.60
  -6  10   0   21.10   10.00
  -6  10   0   26.20   10.00
   5 -10   0   -8.90    7.80
   5 -10   0    1.80    9.10
   5 -10   0  -12.70   10.60
   5 -10   0    8.60   10.20
   5 -10   0   10.90    9.60
   5 -10   0    6.30    7.80
  -5  10   0    7.20    4.70
  -5  10   0    2.60    8.60
  -5  10   0    1.30    9.00
  -5  10   0    8.00   10.90
  -5  10   0    9.50    9.40
  -5  10   0  -14.70    8.40
   4 -10   0   34.90   10.20
   4 -10   0   39.30   12.50
   4 -10   0   47.10    9.10
   4 -10   0   32.90   11.30
  -4  10   0   30.50   10.20
  -4  10   0   37.90    9.70
  -4  10   0   44.00    5.80
  -4  10   0   41.40    9.70
  -4  10   0   29.00    9.20
  -4  10   0   37.30   11.00
   3 -10   0  145.69   16.80
   3 -10   0  117.39   14.10
   3 -10   0  153.88   16.00
   3 -10   0  123.69   10.00
   3 -10   0  111.69   16.60
   3 -10   0  128.19   20.10
  -3  10   0   93.89   12.30
  -3  10   0   82.79   12.40
  -3  10   0  121.69   17.00
  -3  10   0  148.49   13.90
  -3  10   0  100.29    9.10
  -3  10   0   96.69   12.70
   2 -10   0   89.99   14.70
   2 -10   0   81.49   10.30
   2 -10   0   85.39   12.10
   2 -10   0   99.29   13.50
   2 -10   0   88.49   12.40
  -2  10   0   78.29   12.30
  -2  10   0   96.19   11.60
  -2  10   0   73.89   11.10
  -2  10   0  107.19   12.80
   1 -10   0   17.50    9.20
   1 -10   0    8.20    9.70
   1 -10   0    6.70   11.80
   1 -10   0   -0.80    7.30
   1 -10   0   13.30   11.30
  -1  10   0   -1.60    8.60
  -1  10   0    0.30    7.30
  -1  10   0    7.70    7.30
  -1  10   0    7.00   11.00
  -1  10   0   -6.90    9.40
   0 -10   0   -6.50   10.60
   0 -10   0   -3.30    9.40
   0 -10   0   14.40    7.50
   0 -10   0    0.00    7.00
   0  10   0    8.00   10.70
   0  10   0   -3.30    7.90
   0  10   0    9.40    7.10
   0  10   0    2.80    7.50
  -1 -10   0   15.60    3.30
  -1 -10   0    6.40   12.50
  -1 -10   0    2.10   11.30
  -1 -10   0   10.50    9.40
  -1 -10   0    3.50    7.40
  -1 -10   0   11.40    7.70
   1  10   0   11.00    7.10
   1  10   0    4.80    8.40
   1  10   0   14.60    7.20
  -2 -10   0   45.60    9.00
  -2 -10   0   50.79    9.40
  -2 -10   0   83.99   13.20
  -2 -10   0   63.99   13.60
  -2 -10   0   55.69   10.20
   2  10   0   57.39   11.00
   2  10   0   66.49    9.10
   2  10   0   77.79   10.10
   2  10   0   41.50   11.00
  -3 -10   0   12.60    7.50
  -3 -10   0   14.50   10.50
  -3 -10   0    7.50   11.40
  -3 -10   0   -2.00    7.10
  -3 -10   0    4.50    8.70
   3  10   0   24.10    8.10
   3  10   0    4.30    9.50
   3  10   0   24.00    7.30
   3  10   0    3.30    9.60
   3  10   0    6.70    5.90
  -4 -10   0   23.20    8.50
  -4 -10   0   20.60    9.80
  -4 -10   0   21.70   12.60
  -4 -10   0   -0.30   10.50
  -4 -10   0   13.60    6.80
  -4 -10   0   13.30    8.80
   4  10   0   22.10   10.40
   4  10   0   11.10    5.80
   4  10   0   19.50    9.30
   4  10   0   27.00    8.50
  -5 -10   0  101.39   13.60
  -5 -10   0   94.59   13.00
  -5 -10   0  102.19   14.80
  -5 -10   0   91.89   11.30
  -5 -10   0   99.69   16.20
   5  10   0   94.19   16.20
   5  10   0   90.89   12.70
   5  10   0  126.19   14.30
   5  10   0  122.19   13.00
  -6 -10   0  166.28   24.10
  -6 -10   0  186.68   20.50
  -6 -10   0  140.29   19.10
  -6 -10   0  175.38   16.40
  -6 -10   0  167.28   17.20
   6  10   0  190.28   17.50
   6  10   0  159.68   18.60
   6  10   0  180.38   15.10
   6  10   0  177.98   22.20
   6  10   0  206.88   18.80
  -7 -10   0  392.76   29.30
  -7 -10   0  328.77   31.50
  -7 -10   0  401.36   25.80
  -7 -10   0  336.37   25.90
   7  10   0  414.66   26.30
   7  10   0  369.46   30.20
   7  10   0  374.76   27.50
   7  10   0  374.76   23.90
  -8 -10   0  263.47   22.00
  -8 -10   0  270.27   23.60
  -8 -10   0  241.38   28.10
  -8 -10   0  278.47   21.90
   8  10   0  237.68   18.90
   8  10   0  272.67   26.50
   8  10   0  261.67   23.40
   8  10   0  289.57   21.80
   8  10   0  312.97   23.10
  -9 -10   0  222.58   27.00
  -9 -10   0  257.37   20.40
  -9 -10   0  257.97   24.10
  -9 -10   0  200.08   20.70
   9  10   0  209.18   17.60
   9  10   0  272.57   22.50
   9  10   0  223.08   24.50
   9  10   0  280.87   23.00
   9  10   0  262.17   21.20
 -10 -10   0   56.39   16.10
 -10 -10   0   42.70    9.30
 -10 -10   0   65.09   13.40
  10  10   0   42.60    6.80
 -11 -10   0   43.60   16.10
 -11 -10   0   18.40   12.00
 -11 -10   0    4.50    8.30
 -11 -10   0    3.80   13.60
  11  10   0   12.50   15.10
  11  10   0   20.20   10.70
  11  10   0    6.20    5.70
  11  10   0   16.10   10.60
  11  10   0   15.90    9.90
 -12 -10   0   17.20   10.00
 -12 -10   0    2.40   11.50
 -12 -10   0    0.30   13.70
  12  10   0   10.50    9.50
  12  10   0    2.40   13.00
  12  10   0    3.90    5.50
 -13 -10   0    8.20   11.90
 -13 -10   0    7.40   14.50
  13  10   0   -2.20    5.80
  13  10   0   -1.10    9.20
  13  10   0    3.70    9.50
  13  10   0    0.70   10.70
   9 -11   0   93.69   11.50
   9 -11   0   64.99   10.80
   9 -11   0   71.09   12.20
   9 -11   0   89.79   14.20
  -9  11   0   72.19   13.90
  -9  11   0   75.69   11.20
  -9  11   0   93.49   10.30
  -9  11   0   81.19   12.20
   8 -11   0  119.49   15.50
   8 -11   0  118.19   15.60
   8 -11   0  135.19   19.30
   8 -11   0  122.89   13.30
  -8  11   0  148.39   16.70
  -8  11   0  121.79   14.40
  -8  11   0  121.39   11.50
  -8  11   0  128.79   16.10
   7 -11   0  126.49   16.20
   7 -11   0  108.39   14.70
   7 -11   0   97.79   14.50
   7 -11   0  111.79   15.00
  -7  11   0   94.19   13.00
  -7  11   0  119.39   15.10
  -7  11   0  141.09   16.80
  -7  11   0  113.69   10.60
   6 -11   0  139.79   16.10
   6 -11   0  140.09   18.40
   6 -11   0  153.08   22.00
   6 -11   0  143.69   19.90
   6 -11   0  138.09   15.90
   6 -11   0  148.39   23.20
  -6  11   0  130.09   16.50
  -6  11   0  142.79   16.10
  -6  11   0  149.88   11.40
  -6  11   0  111.49   14.40
   5 -11   0   70.49   14.20
   5 -11   0   66.39   11.50
   5 -11   0   84.19   10.90
   5 -11   0   81.29   16.00
   5 -11   0   54.99   11.70
  -5  11   0   74.19    8.70
  -5  11   0   61.19   10.70
  -5  11   0   62.09   10.70
  -5  11   0   61.29   15.50
  -5  11   0   74.09   13.70
   4 -11   0   13.90    9.70
   4 -11   0    7.10    8.00
   4 -11   0    9.10   11.50
   4 -11   0    2.50    9.20
  -4  11   0   10.00   10.60
  -4  11   0    3.00    9.60
  -4  11   0    7.20    8.00
  -4  11   0   15.00    9.20
  -4  11   0   21.20    9.00
   3 -11   0   15.90    9.60
   3 -11   0    4.30    7.20
   3 -11   0    7.80    9.10
   3 -11   0   -9.10   10.10
   3 -11   0    9.10   11.00
   3 -11   0    3.40    5.30
  -3  11   0    0.70    8.00
  -3  11   0   -5.50    9.30
  -3  11   0    1.50    8.30
  -3  11   0   13.60    8.50
  -3  11   0   -6.60    8.50
   2 -11   0   19.90    8.20
   2 -11   0   17.70    9.50
   2 -11   0   12.40   10.40
   2 -11   0   19.80   12.00
   2 -11   0   25.10    9.40
  -2  11   0   22.10    8.30
  -2  11   0   10.70    8.80
  -2  11   0   27.20    9.60
  -2  11   0    0.30    9.70
  -2  11   0   11.10    8.10
   1 -11   0   -2.10    8.20
   1 -11   0    2.40    7.70
   1 -11   0   -3.30    9.30
   1 -11   0    7.40   10.60
   1 -11   0    3.10   11.40
  -1  11   0   -5.30    7.90
  -1  11   0  -18.50    9.30
  -1  11   0   -4.30    7.60
  -1  11   0   11.70   12.40
  -1  11   0  -13.40    8.10
   0 -11   0   41.50    8.80
   0 -11   0   35.10   12.80
   0 -11   0   52.79   11.90
   0 -11   0   47.40   11.60
   0 -11   0   37.60    9.60
   0  11   0   52.69    8.70
   0  11   0   58.29   11.30
   0  11   0   62.29    9.60
   0  11   0   43.20   10.00
  -1 -11   0  107.59   14.90
  -1 -11   0  110.19   14.20
  -1 -11   0  114.29   15.00
  -1 -11   0  109.59   16.00
  -1 -11   0  157.78   20.00
   1  11   0  127.39   14.80
   1  11   0  106.09   14.30
   1  11   0  134.39   14.20
   1  11   0  141.79   15.00
  -2 -11   0  105.59   15.80
  -2 -11   0  101.09   14.30
  -2 -11   0  109.39   14.20
  -2 -11   0  120.39   14.50
  -2 -11   0   94.59   12.50
   2  11   0  133.49   13.80
   2  11   0  133.09   15.30
   2  11   0   91.79   12.90
   2  11   0   85.99   13.30
  -3 -11   0  188.78   18.10
  -3 -11   0  168.28   20.50
  -3 -11   0  187.78   24.00
  -3 -11   0  226.18   21.20
  -3 -11   0  216.38   21.20
   3  11   0  229.88   18.40
   3  11   0  209.48   17.30
   3  11   0  184.68   21.40
   3  11   0  187.78   19.90
  -4 -11   0   33.90    8.10
  -4 -11   0   36.90   10.10
  -4 -11   0   51.09   14.30
  -4 -11   0   39.80   11.00
  -4 -11   0   19.10   10.40
  -4 -11   0   35.60    9.00
   4  11   0   58.49    9.70
   4  11   0   59.79   10.10
   4  11   0   44.40   11.20
   4  11   0   37.00    7.10
  -5 -11   0    8.10    6.40
  -5 -11   0    6.70   10.10
  -5 -11   0   -6.00    8.30
  -5 -11   0   -1.60    7.80
  -5 -11   0  -19.30    9.20
  -5 -11   0  -11.60   12.10
   5  11   0   -4.30   10.90
   5  11   0   -4.00    5.60
   5  11   0   18.80    9.00
   5  11   0   13.60    8.60
   5  11   0  -10.20    9.00
  -6 -11   0   -3.50   14.30
  -6 -11   0   -7.80   12.80
  -6 -11   0   -1.20    5.30
  -6 -11   0   -6.70   10.10
  -6 -11   0   -6.70    8.20
   6  11   0    9.70    9.30
   6  11   0   -2.50   11.30
   6  11   0   -1.80    5.40
   6  11   0   -5.80    9.20
   6  11   0    6.30    8.20
  -7 -11   0   86.19   14.00
  -7 -11   0   62.69   12.50
  -7 -11   0   68.99   10.90
  -7 -11   0   78.19   11.20
  -7 -11   0   57.29   15.30
   7  11   0   75.49   11.90
   7  11   0   84.69   12.50
   7  11   0   58.59   14.40
   7  11   0   90.49   11.60
  -8 -11   0  128.99   15.40
  -8 -11   0  100.09   17.70
  -8 -11   0  117.19   15.70
  -8 -11   0  146.69   16.90
  -8 -11   0  143.19   17.70
   8  11   0  128.29   17.60
   8  11   0  171.18   16.40
   8  11   0  118.69   14.00
  -9 -11   0   71.69   11.50
  -9 -11   0   64.69   13.80
  -9 -11   0   38.60   16.90
  -9 -11   0   61.89   18.30
  -9 -11   0   61.09   13.30
   9  11   0   73.49   12.00
   9  11   0   63.09   12.80
   9  11   0   71.99   15.00
   9  11   0   77.89   12.00
   9  11   0   45.60    7.50
 -10 -11   0   70.59   11.70
 -10 -11   0   53.09   13.20
 -10 -11   0   64.39   11.50
 -10 -11   0   34.90   15.60
  10  11   0   56.59   12.00
  10  11   0   58.49   13.20
  10  11   0   77.69   12.20
 -11 -11   0    5.20   13.90
 -11 -11   0   38.40   10.50
 -11 -11   0   23.70   11.80
  11  11   0   12.30   14.00
  11  11   0    7.80    5.50
  11  11   0   21.30   11.90
 -12 -11   0   25.00   11.70
 -12 -11   0   -6.20   12.00
 -12 -11   0    2.00   14.20
  12  11   0   -3.90   12.00
  12  11   0    3.00    9.50
  12  11   0   -0.90    5.20
 -13 -11   0   -3.70   13.80
 -13 -11   0    4.90   11.40
  13  11   0    0.30    9.40
  13  11   0   -5.90   10.20
  13  11   0    0.70    5.40
   8 -12   0   61.29   10.40
   8 -12   0   76.19   13.20
   8 -12   0   52.39   12.60
   8 -12   0   45.30    9.10
  -8  12   0   50.79   10.20
  -8  12   0   46.20   11.10
   7 -12   0  129.89   17.10
   7 -12   0  147.49   19.70
   7 -12   0  126.19   13.30
   7 -12   0  132.49   13.90
  -7  12   0  119.29   15.80
  -7  12   0  117.39   10.80
  -7  12   0  107.89   15.90
   6 -12   0  115.59   16.40
   6 -12   0   78.69   13.60
   6 -12   0   90.49   17.60
   6 -12   0   75.59   10.60
   6 -12   0   72.99   10.60
   6 -12   0   87.39   13.00
  -6  12   0   96.39   14.60
  -6  12   0   72.89   10.50
  -6  12   0   96.69    9.10
  -6  12   0   84.79   11.90
   5 -12   0  104.79   15.30
   5 -12   0  119.49   15.80
   5 -12   0   71.89   16.70
   5 -12   0  119.49   12.60
   5 -12   0   81.29   11.30
   5 -12   0  118.39   18.30
  -5  12   0  102.09   10.00
  -5  12   0   90.29   15.10
  -5  12   0   96.79   15.00
  -5  12   0  114.59   15.00
  -5  12   0   92.39   12.60
  -5  12   0   83.39   11.30
   4 -12   0   57.49    9.60
   4 -12   0   48.90   13.00
   4 -12   0   63.59   11.80
   4 -12   0   51.09   12.20
  -4  12   0   53.79   10.20
  -4  12   0   56.49   11.50
  -4  12   0   64.19   12.50
  -4  12   0   52.79   10.10
   3 -12   0   25.60   12.10
   3 -12   0   25.40   11.20
   3 -12   0   25.50    8.40
   3 -12   0    9.60    9.40
   3 -12   0   21.70   11.30
   3 -12   0   12.70    5.60
  -3  12   0   13.90   10.10
  -3  12   0   10.60    8.80
  -3  12   0   17.90    8.90
  -3  12   0   25.70   12.30
  -3  12   0   30.10    8.80
   2 -12   0   16.80    6.40
   2 -12   0   11.00    9.90
   2 -12   0    7.60    9.40
   2 -12   0   -4.10   11.40
   2 -12   0    0.90    9.00
   2 -12   0   18.60    7.70
  -2  12   0    5.30    8.20
  -2  12   0    8.60    7.70
  -2  12   0    6.40   10.30
  -2  12   0   14.10    8.60
  -2  12   0   15.00    8.30
   1 -12   0   -4.10    9.30
   1 -12   0   -3.00    7.30
   1 -12   0   -9.90    9.20
   1 -12   0   -5.70    9.60
   1 -12   0   -0.80   11.00
  -1  12   0    8.20    8.50
  -1  12   0   -5.50    7.50
  -1  12   0    0.30    7.40
  -1  12   0    1.60    8.00
   0 -12   0    5.50    9.90
   0 -12   0    0.80    7.60
   0 -12   0   14.50   10.20
   0 -12   0    7.00   11.70
   0 -12   0    5.10    8.80
   0  12   0   -0.80    8.20
   0  12   0    2.90    7.70
   0  12   0   19.50    8.10
   0  12   0   14.80    7.90
  -1 -12   0  176.18   19.90
  -1 -12   0  158.78   22.60
  -1 -12   0  162.78   22.70
  -1 -12   0  137.69   15.90
   1  12   0  163.58   16.10
   1  12   0  167.18   15.50
   1  12   0  142.69   16.50
   1  12   0  127.59   17.70
  -2 -12   0  176.08   22.30
  -2 -12   0  173.98   20.40
  -2 -12   0  156.08   13.30
  -2 -12   0  178.78   23.40
  -2 -12   0  168.48   17.00
  -2 -12   0  133.49   16.60
   2  12   0  184.28   16.80
   2  12   0  172.38   16.00
   2  12   0  158.08   18.70
   2  12   0  133.59   19.70
   2  12   0  191.28   17.10
  -3 -12   0  195.08   13.60
  -3 -12   0  189.38   22.30
  -3 -12   0  197.88   17.90
  -3 -12   0  189.48   24.00
  -3 -12   0  200.38   20.70
  -3 -12   0  137.49   20.30
   3  12   0  163.78   24.70
   3  12   0  178.08   17.00
   3  12   0  174.58   19.80
   3  12   0  213.38   17.60
  -4 -12   0  316.37   24.40
  -4 -12   0  282.77   21.70
  -4 -12   0  267.47   23.50
  -4 -12   0  243.98   27.60
  -4 -12   0  287.07   24.30
  -4 -12   0  264.57   27.30
   4  12   0  295.37   21.60
   4  12   0  280.07   24.90
   4  12   0  305.87   21.70
   4  12   0  282.07   24.00
  -5 -12   0   54.59   12.40
  -5 -12   0   56.49   11.00
  -5 -12   0   70.99   11.00
  -5 -12   0   62.89   13.70
  -5 -12   0   65.29   15.20
  -5 -12   0   98.49   15.20
   5  12   0   88.69   14.00
   5  12   0   88.99   12.90
   5  12   0   56.79   11.60
  -6 -12   0    6.80   13.30
  -6 -12   0   26.30   11.00
  -6 -12   0   22.30    8.80
  -6 -12   0   25.50    6.90
  -6 -12   0   11.10    9.20
  -6 -12   0   10.90   10.40
   6  12   0   13.00    6.10
   6  12   0    3.80   11.80
   6  12   0   34.20    9.10
  -7 -12   0   -6.90    9.50
  -7 -12   0   -2.90    8.10
  -7 -12   0    5.10   10.50
  -7 -12   0    4.70    8.70
  -7 -12   0   -5.10   12.80
   7  12   0   -3.60    5.50
   7  12   0   13.90    8.70
   7  12   0   11.80    9.50
   7  12   0   -9.60   11.90
  -8 -12   0   19.00   11.40
  -8 -12   0   -7.20   19.10
  -8 -12   0    9.60    9.30
   8  12   0   13.00    9.10
   8  12   0    4.30    6.20
   8  12   0   18.30   10.20
   8  12   0  -10.50   12.70
  -9 -12   0    1.70   14.10
  -9 -12   0    9.30   11.60
  -9 -12   0   19.70    9.60
  -9 -12   0   -2.00    7.80
  -9 -12   0   15.60   10.00
   9  12   0   18.50   10.50
   9  12   0    8.10    7.20
   9  12   0   14.80   10.00
   9  12   0    3.90    9.60
   9  12   0    4.70   13.00
 -10 -12   0   19.70   12.00
 -10 -12   0    5.30    8.80
 -10 -12   0    4.40   13.90
 -10 -12   0   20.90   10.20
  10  12   0   -0.80   10.90
  10  12   0   13.50    9.60
  10  12   0   19.80   15.70
  10  12   0    0.40    5.50
 -11 -12   0    9.00   16.00
 -11 -12   0    9.20   11.50
  11  12   0    3.00   10.30
  11  12   0   -4.60    5.30
  11  12   0    6.20   10.60
  11  12   0    0.10   18.20
 -12 -12   0    0.60   11.30
 -12 -12   0    1.50   17.80
  12  12   0    7.50    9.60
  12  12   0   -8.80   10.00
  12  12   0   -4.00    5.30
   7 -13   0   29.00   12.30
   7 -13   0   11.10    8.80
   7 -13   0   24.60    9.70
   7 -13   0   36.80    9.60
  -7  13   0   30.60    5.30
  -7  13   0   27.20    9.00
  -7  13   0   39.40   11.60
   6 -13   0   22.70    8.50
   6 -13   0   28.50   11.10
   6 -13   0   32.30   12.60
   6 -13   0   27.70    8.40
  -6  13   0   30.70    9.70
  -6  13   0   15.10   11.10
  -6  13   0   32.10   11.30
  -6  13   0   34.10    5.00
  -6  13   0   18.90    8.40
   5 -13   0   46.30    9.20
   5 -13   0   29.80   11.10
   5 -13   0   66.49   13.70
   5 -13   0   48.40   10.90
   5 -13   0   42.10   13.60
   5 -13   0   66.79   13.80
  -5  13   0   51.39   13.00
  -5  13   0   51.39    9.70
  -5  13   0   61.29   14.20
  -5  13   0   48.30    9.80
   4 -13   0   21.10    8.20
   4 -13   0   37.10   13.20
  -4  13   0   32.70    9.40
  -4  13   0   48.70    9.50
  -4  13   0   48.60   12.30
  -4  13   0   34.70    9.80
  -4  13   0   49.20   13.80
   3 -13   0    4.90    9.10
   3 -13   0    0.50   11.30
   3 -13   0    5.80   10.60
   3 -13   0   13.60    5.40
   3 -13   0   10.80    7.60
  -3  13   0   10.50    7.80
  -3  13   0   14.10    8.70
  -3  13   0   17.00   11.60
  -3  13   0   23.10   10.10
  -3  13   0    4.60   10.40
   2 -13   0    7.50   11.40
   2 -13   0   -3.20    9.40
   2 -13   0   10.10    8.20
   2 -13   0   10.40    6.20
   2 -13   0    1.30   11.00
  -2  13   0    7.30    8.20
  -2  13   0    9.40    9.20
   1 -13   0    3.10    9.60
   1 -13   0   -5.60    9.00
   1 -13   0   -8.60    7.20
   1 -13   0   -0.60   11.20
   1 -13   0   -9.60   10.20
  -1  13   0   -4.20    8.30
  -1  13   0   -3.40    8.40
  -1  13   0    3.20    8.50
  -1  13   0    5.00    8.10
   0 -13   0   -6.30    7.50
   0 -13   0  -12.00    9.60
   0 -13   0   11.40   11.60
   0 -13   0  -11.30    9.30
   0 -13   0    4.90    9.70
   0  13   0    4.00    9.40
   0  13   0    2.00    8.00
   0  13   0    5.50    9.30
   0  13   0   -3.70    8.20
  -1 -13   0    1.10   10.10
  -1 -13   0   -2.30    7.70
  -1 -13   0    9.90   10.00
  -1 -13   0    6.70   12.30
  -1 -13   0  -14.50   10.40
   1  13   0  -11.40    9.60
   1  13   0    6.60   11.80
   1  13   0   12.70    8.30
   1  13   0   -5.00    8.60
  -2 -13   0   99.19   15.60
  -2 -13   0  104.19   13.50
  -2 -13   0   51.79   20.90
  -2 -13   0   67.49   12.90
  -2 -13   0   90.79   11.40
   2  13   0   97.49   13.30
   2  13   0  123.19   16.40
   2  13   0   78.19   10.20
  -3 -13   0  191.78   17.70
  -3 -13   0  173.08   23.00
  -3 -13   0  194.88   20.90
  -3 -13   0  146.29   20.70
  -3 -13   0  186.58   24.20
  -3 -13   0  166.18   12.80
   3  13   0  223.28   20.10
   3  13   0  204.78   17.20
   3  13   0  202.88   17.80
   3  13   0  157.58   23.00
  -4 -13   0  188.28   21.30
  -4 -13   0  223.68   22.70
  -4 -13   0  200.18   25.10
  -4 -13   0  200.38   18.50
  -4 -13   0  163.58   20.80
  -4 -13   0  209.78   22.60
   4  13   0  188.18   20.70
   4  13   0  187.38   21.90
   4  13   0  208.08   18.70
   4  13   0  219.58   18.40
  -5 -13   0  231.18   21.70
  -5 -13   0  242.38   22.60
  -5 -13   0  257.87   20.60
  -5 -13   0  247.68   21.70
  -5 -13   0  208.98   26.30
   5  13   0  219.38   24.10
   5  13   0  256.07   20.40
   5  13   0  244.58   27.90
   5  13   0  266.87   20.80
  -6 -13   0  133.39   15.70
  -6 -13   0   94.49   16.60
  -6 -13   0  125.49   15.30
  -6 -13   0   81.29   12.70
   6  13   0   88.69   12.90
   6  13   0  112.79   15.80
  -7 -13   0   71.39   12.70
  -7 -13   0   28.90   11.80
  -7 -13   0   58.79   10.50
   7  13   0   77.79   11.30
   7  13   0   50.49    5.90
   7  13   0   50.79    8.60
   7  13   0   48.10   13.90
   7  13   0   44.10    9.90
  -8 -13   0    4.80   10.50
  -8 -13   0   10.30   13.30
  -8 -13   0   20.20    9.50
  -8 -13   0   13.10    8.20
  -8 -13   0   11.90   10.50
   8  13   0    7.40   13.50
   8  13   0    6.40    9.50
   8  13   0   23.10    9.20
   8  13   0   16.00   10.60
  -9 -13   0  -15.20    7.90
  -9 -13   0    7.70   10.10
  -9 -13   0  -10.20   11.20
  -9 -13   0   -7.60   13.10
   9  13   0   -2.30    9.50
   9  13   0  -12.00    6.30
   9  13   0  -11.20   18.00
 -10 -13   0   -4.70   14.90
 -10 -13   0    5.20   12.10
 -10 -13   0   -0.30   11.60
  10  13   0    3.00   11.20
  10  13   0   -8.70    5.50
  10  13   0   -7.60    8.80
  10  13   0  -11.50   15.30
 -11 -13   0    4.20   12.00
 -11 -13   0    5.60   13.80
 -11 -13   0   27.60   10.20
  11  13   0  -17.30   11.70
  11  13   0    0.50    9.30
   6 -14   0    0.30    9.90
   6 -14   0   18.20   11.50
   6 -14   0  -21.20    7.60
   6 -14   0    1.10    7.30
  -6  14   0   -1.80    7.80
  -6  14   0    6.00    9.60
  -6  14   0  -17.00   10.00
   5 -14   0   13.70   11.30
   5 -14   0   13.70    8.10
   5 -14   0   -7.90    7.40
   5 -14   0    1.10   10.90
  -5  14   0   11.50    8.30
  -5  14   0    0.40   10.80
  -5  14   0    2.10    9.00
  -5  14   0   14.60   10.40
   4 -14   0    9.50   11.20
   4 -14   0  -13.90    7.00
  -4  14   0    2.40    7.60
  -4  14   0   -5.50    9.50
  -4  14   0    8.40    9.70
   3 -14   0   -9.30    7.70
   3 -14   0  -22.60   10.00
   3 -14   0   -1.40   13.20
   3 -14   0  -16.50   12.80
   3 -14   0   -1.40    4.90
  -3  14   0   -4.00    8.30
  -3  14   0    1.20    7.80
  -3  14   0   -2.40    8.40
  -3  14   0    5.50    7.80
   2 -14   0    8.10    6.20
   2 -14   0   -6.60    9.20
   2 -14   0  -16.20   11.20
   2 -14   0   -4.40   12.30
   2 -14   0   -9.00    9.80
   2 -14   0  -15.60    7.00
  -2  14   0    0.50    8.10
  -2  14   0    3.90    8.10
  -2  14   0    5.60    8.20
  -2  14   0   -5.40    7.30
   1 -14   0    6.40   10.00
   1 -14   0    8.40   11.40
   1 -14   0   -7.50   10.80
   1 -14   0    7.50    8.20
   1 -14   0  -12.60    9.60
  -1  14   0    4.00    8.20
  -1  14   0    8.30    9.30
  -1  14   0    5.50    7.10
  -1  14   0   21.10    8.80
   0 -14   0  -15.00    9.60
   0 -14   0  -10.60    7.50
   0 -14   0    4.90    9.70
   0 -14   0    1.90   10.40
   0 -14   0    8.60   11.40
   0  14   0    0.60    7.90
   0  14   0    5.40    8.60
   0  14   0   10.70    7.60
  -1 -14   0   11.30   15.00
  -1 -14   0    1.20    8.30
  -1 -14   0  -16.00    9.60
  -1 -14   0   -8.30   10.30
  -1 -14   0    9.90   11.60
   1  14   0   10.40    7.80
   1  14   0    0.60    7.10
   1  14   0    3.40    8.10
  -2 -14   0   -6.20   10.30
  -2 -14   0   13.50   12.10
  -2 -14   0   -8.80   10.50
  -2 -14   0   -3.20    8.30
   2  14   0   12.20    8.70
   2  14   0    3.90    9.10
   2  14   0   -3.10    7.80
  -3 -14   0   32.20   13.40
  -3 -14   0   48.40   21.40
  -3 -14   0   57.49   10.70
   3  14   0   55.59   13.00
   3  14   0   72.19   10.70
   3  14   0   52.79    9.90
   3  14   0   55.29    9.30
  -4 -14   0  108.79   15.60
  -4 -14   0   92.29   16.10
  -4 -14   0   60.59   12.40
  -4 -14   0  123.79   15.20
  -4 -14   0   80.89   13.00
  -4 -14   0   95.89   10.00
  -4 -14   0   84.29   20.90
   4  14   0   84.09   14.30
   4  14   0  115.49   15.60
   4  14   0  129.19   14.50
  -5 -14   0  219.78   20.50
  -5 -14   0  191.98   24.30
  -5 -14   0  204.88   21.10
  -5 -14   0  186.98   21.50
  -5 -14   0  203.08   18.90
   5  14   0  207.88   18.50
   5  14   0  198.98   18.50
   5  14   0  188.38   21.80
   5  14   0  209.38   22.70
  -6 -14   0  159.28   16.70
  -6 -14   0  142.49   19.50
  -6 -14   0  153.68   16.20
  -6 -14   0  121.79   17.90
  -6 -14   0  106.79   19.90
   6  14   0  119.29   16.90
   6  14   0  135.09   19.80
   6  14   0  150.88   16.70
   6  14   0  140.69   16.30
  -7 -14   0   56.59   12.80
  -7 -14   0   44.20   13.10
  -7 -14   0   87.89   12.20
  -7 -14   0   57.59   15.00
  -7 -14   0   57.19   11.10
   7  14   0   68.59    7.70
   7  14   0   42.00   11.10
   7  14   0   53.69   11.10
   7  14   0   66.19   10.30
   7  14   0   56.89   12.30
   7  14   0   64.39   15.40
  -8 -14   0   37.30   14.70
  -8 -14   0   36.60   10.20
  -8 -14   0   31.40   11.20
   8  14   0   25.00   10.30
   8  14   0   22.00   13.70
   8  14   0   16.90    9.40
  -9 -14   0   11.90   11.40
  -9 -14   0   19.20   10.00
  -9 -14   0   15.60   14.00
   9  14   0   -4.00    9.20
   9  14   0    2.50   10.30
   9  14   0    6.90   10.00
 -10 -14   0   10.70   13.20
 -10 -14   0   17.50   10.10
 -10 -14   0   -3.80   10.60
  10  14   0   -2.40   12.80
  10  14   0   -2.70   11.50
  10  14   0   -1.10   16.30
  10  14   0  -13.10    5.80
 -11 -14   0   23.90   10.70
 -11 -14   0    4.80   15.90
 -11 -14   0    8.10   11.10
  11  14   0  -15.50   11.70
  11  14   0    3.40    9.50
   4 -15   0   -1.10   10.10
  -4  15   0    7.20   10.00
  -4  15   0   -4.40    6.90
  -4  15   0   -9.40    8.70
   3 -15   0    2.80   10.90
   3 -15   0  -11.60    7.40
   3 -15   0  -30.60   13.30
  -3  15   0    2.90    9.10
  -3  15   0    2.10   11.50
  -3  15   0   -8.50    6.80
   2 -15   0   -2.10    9.00
   2 -15   0  -17.30    9.20
   2 -15   0  -18.20   12.90
   2 -15   0    2.00   10.70
   2 -15   0    2.10    9.60
  -2  15   0   -1.40    6.80
  -2  15   0    2.00    8.70
  -2  15   0    2.90    8.90
   1 -15   0   23.50   12.70
   1 -15   0   68.59   12.50
   1 -15   0   56.89   13.40
   1 -15   0   71.09   16.80
  -1  15   0   56.49    9.10
  -1  15   0   47.80    9.10
  -1  15   0   51.09    9.60
  -1  15   0   50.69   10.60
   0 -15   0   41.70   13.00
   0 -15   0   58.89   11.10
   0 -15   0   64.29   19.00
   0 -15   0   28.50   14.90
   0 -15   0   72.49   12.20
   0  15   0   46.00    9.80
   0  15   0   63.89    9.60
   0  15   0   77.09   11.10
   0  15   0   56.79   10.00
  -1 -15   0   22.60   10.10
  -1 -15   0   20.40   11.80
  -1 -15   0   29.70   14.20
   1  15   0   23.30    7.60
   1  15   0   28.60    9.90
   1  15   0   30.20    9.10
   1  15   0   36.40    8.70
  -2 -15   0   28.80   12.80
  -2 -15   0   22.60   10.00
  -2 -15   0   27.70   10.40
   2  15   0   44.80   10.30
   2  15   0   43.40   12.90
   2  15   0   28.00    8.10
   2  15   0   30.30    9.90
   2  15   0   50.39    9.90
  -3 -15   0    8.50    9.70
  -3 -15   0  -10.80   10.90
  -3 -15   0    1.80    8.70
   3  15   0   13.10   11.60
   3  15   0    5.50    8.60
   3  15   0    2.10    9.10
   3  15   0   16.30    9.20
   3  15   0    5.40    7.20
  -4 -15   0   18.10    4.70
  -4 -15   0   -8.30   12.00
  -4 -15   0    8.60   10.40
  -4 -15   0   23.70   13.40
  -4 -15   0   -4.80    9.70
  -4 -15   0    9.30    8.20
   4  15   0   22.40    8.90
   4  15   0   12.70    7.70
   4  15   0   12.80   11.60
   4  15   0    8.80    9.50
   4  15   0   31.60    9.70
  -5 -15   0   33.10   13.40
  -5 -15   0   39.10   10.30
  -5 -15   0   44.90    6.10
  -5 -15   0   36.30    9.80
  -5 -15   0   15.10    9.90
  -5 -15   0   40.50   11.40
   5  15   0   19.30    9.30
   5  15   0   35.30   13.20
   5  15   0   27.70    9.50
   5  15   0   24.80    8.70
  -6 -15   0   48.90   12.50
  -6 -15   0   46.80   13.90
  -6 -15   0   57.59    9.90
  -6 -15   0   31.30   10.10
   6  15   0   41.90   10.10
   6  15   0   58.39   16.50
   6  15   0   52.29    9.70
   6  15   0   64.79    6.70
  -7 -15   0   48.00   12.40
  -7 -15   0   51.89   10.30
  -7 -15   0   43.50   14.50
   7  15   0   45.10    5.50
   7  15   0   35.40   10.50
   7  15   0   51.69   14.40
   7  15   0   41.30    9.90
  -8 -15   0   14.40   11.10
  -8 -15   0   14.60    9.80
  -8 -15   0    3.30   13.40
   8  15   0   12.30    9.00
   8  15   0    3.70   14.80
  -9 -15   0    8.40   10.60
  -9 -15   0    5.90   13.60
  -9 -15   0   27.50   12.20
   9  15   0   -4.30   14.90
   9  15   0   -1.90    8.30
   9  15   0  -12.00   10.10
   9  15   0   -1.90    9.20
 -10 -15   0    3.30   10.80
 -10 -15   0   -2.60   13.40
  10  15   0  -25.60   10.70
  10  15   0   -8.90    9.30
  10  15   0  -14.40    7.30
   3 -16   0    9.20   10.40
   3 -16   0  -16.60    7.30
  -3  16   0   -2.90    7.30
  -3  16   0   12.90   10.60
  -3  16   0    1.60    8.30
   2 -16   0    8.60   10.00
   2 -16   0   -6.20    7.60
   2 -16   0    7.70   10.20
   2 -16   0   12.90    8.10
  -2  16   0    4.90    7.20
  -2  16   0    1.00    8.50
   1 -16   0   22.00   10.20
   1 -16   0    9.10    8.50
   1 -16   0   25.30   11.70
  -1  16   0   24.40    8.80
  -1  16   0   24.20    8.10
  -1  16   0   12.60    9.00
   0 -16   0  100.29   14.80
   0 -16   0   52.19   13.20
   0 -16   0   71.29   10.40
   0 -16   0   97.29   13.20
   0 -16   0   75.29   15.50
   0  16   0   86.99   11.60
   0  16   0   92.89   10.80
   0  16   0   87.29   11.40
  -1 -16   0   94.39   13.20
  -1 -16   0   73.69   14.40
  -1 -16   0   86.19   14.90
   1  16   0  110.39   13.70
   1  16   0  103.79   13.20
  -2 -16   0   67.19   14.10
  -2 -16   0   57.79   13.90
  -2 -16   0   39.90   12.00
  -2 -16   0   66.79   12.10
   2  16   0   65.09   13.00
   2  16   0   59.69    9.60
   2  16   0   81.09   10.50
  -3 -16   0   29.10   11.50
  -3 -16   0   41.70    9.40
  -3 -16   0   37.90   13.00
  -3 -16   0   45.30   11.90
  -3 -16   0   58.59   13.70
   3  16   0   50.49    9.80
   3  16   0   71.19   11.60
   3  16   0   48.10   14.80
   3  16   0   57.89    9.50
  -4 -16   0   21.40    9.00
  -4 -16   0   17.80   11.00
  -4 -16   0    6.30   10.90
  -4 -16   0   24.90   12.60
  -4 -16   0   17.90   10.00
  -4 -16   0   12.40    7.10
   4  16   0   13.30    9.10
   4  16   0   26.30   12.30
   4  16   0   41.10   10.90
   4  16   0   13.90    8.50
  -5 -16   0    0.20    8.60
  -5 -16   0   11.20   12.40
  -5 -16   0    7.60    4.80
  -5 -16   0  -12.90   10.00
  -5 -16   0    2.30   10.30
   5  16   0    0.70    8.70
   5  16   0   -7.70    5.80
   5  16   0   -1.70    7.50
   5  16   0    8.00   13.90
  -6 -16   0    9.50    8.10
  -6 -16   0    3.40   12.20
  -6 -16   0    6.50   10.10
  -6 -16   0   17.80    8.50
   6  16   0  -10.50    8.60
   6  16   0    4.40   13.00
   6  16   0    2.00    8.60
   6  16   0   -5.60    5.10
  -7 -16   0   21.20    8.90
  -7 -16   0   15.00   12.70
  -7 -16   0    9.10   10.40
   7  16   0   -3.00   15.80
   7  16   0  -14.50    8.90
   7  16   0   -9.20    8.90
   7  16   0    5.20    4.40
  -8 -16   0    3.40   11.20
  -8 -16   0   26.40   10.00
  -8 -16   0   -5.80   13.10
   8  16   0   -3.60    8.40
   8  16   0  -14.90    9.60
  -9 -16   0    2.60   14.80
  -9 -16   0   10.40   10.60
   9  16   0   -4.10   16.20
   9  16   0  -22.70   12.60
   9  16   0  -20.40    9.90
   1 -17   0  -10.60    7.30
   1 -17   0    5.90    9.30
   1 -17   0   21.60    7.00
   1 -17   0    3.60   10.10
  -1  17   0   26.10    9.40
  -1  17   0   10.80    9.90
  -1  17   0   -1.20    7.10
   0 -17   0   28.20    8.30
   0 -17   0   -6.60   14.40
   0 -17   0   30.10   11.40
   0 -17   0   29.70   10.40
   0  17   0   14.00    9.50
   0  17   0   34.30    8.80
   0  17   0   20.20    7.90
  -1 -17   0   62.59   14.00
  -1 -17   0   86.69   13.20
  -1 -17   0   72.49   10.10
   1  17   0   85.39   10.70
   1  17   0   69.59   10.40
   1  17   0  116.29   15.60
  -2 -17   0   70.39   14.90
  -2 -17   0   80.69   13.30
  -2 -17   0   83.19   14.70
  -2 -17   0  112.39   14.40
   2  17   0   75.59   11.00
   2  17   0   86.79   10.90
  -3 -17   0   67.19   14.20
  -3 -17   0   72.89   11.30
  -3 -17   0   46.20   13.70
  -3 -17   0   47.70   11.00
   3  17   0   43.60    8.70
   3  17   0   40.90   12.80
   3  17   0   41.30    9.70
  -4 -17   0   31.90   11.10
  -4 -17   0   32.80   12.10
  -4 -17   0   52.79    9.90
  -4 -17   0   38.80   13.00
   4  17   0   58.99   15.00
   4  17   0   23.80    8.50
   4  17   0   45.50    7.90
   4  17   0   24.50    9.90
  -5 -17   0   12.60   12.40
  -5 -17   0    9.90    4.20
  -5 -17   0   27.90    8.60
  -5 -17   0   20.70    9.40
  -5 -17   0   17.00   10.00
   5  17   0    9.80    8.00
   5  17   0   12.10    9.50
   5  17   0   24.50   15.30
   5  17   0   -2.60    9.00
   5  17   0   15.00    6.40
  -6 -17   0   -8.00    9.30
  -6 -17   0   12.10    5.60
  -6 -17   0   16.70    8.20
  -6 -17   0    3.10   12.10
  -6 -17   0   14.10    9.30
   6  17   0    3.10   13.20
   6  17   0  -11.50    8.40
   6  17   0   -1.10    5.60
   6  17   0   -5.80    8.50
  -7 -17   0   -5.70    9.70
  -7 -17   0   18.00    8.60
  -7 -17   0   23.00   13.20
   7  17   0   -3.20    4.60
   7  17   0  -18.10    8.30
   6  17  -1   18.30    8.40
   6  17  -1   33.90    6.00
   6  17  -1   47.20   11.70
  -6 -17   1   54.89    9.70
  -6 -17   1   31.60   13.70
  -6 -17   1   28.70   11.00
  -6 -17   1   40.50    6.20
   5  17  -1   43.30    9.90
   5  17  -1   55.19   10.00
   5  17  -1   73.09   15.70
   5  17  -1   60.49    8.10
   5  17  -1   63.19   11.30
  -5 -17   1   53.09   12.40
  -5 -17   1   49.30   14.30
  -5 -17   1   76.69   14.00
  -5 -17   1   74.09    8.40
  -5 -17   1   79.69   10.70
   4  17  -1   57.69    8.30
   4  17  -1   69.69   12.20
   4  17  -1   22.60    7.70
   4  17  -1   45.60    9.60
  -4 -17   1   37.30   10.10
  -4 -17   1   34.00    4.60
  -4 -17   1   40.60   13.20
  -4 -17   1   32.20   10.20
  -4 -17   1   65.09   10.50
   3  17  -1   50.99    9.40
   3  17  -1   60.89    9.50
   3  17  -1   37.90    8.40
  -3 -17   1   30.90   12.10
  -3 -17   1   67.89    9.70
  -3 -17   1   43.30   12.90
  -3 -17   1   43.90   11.50
   2  17  -1   16.70    7.70
   2  17  -1   33.20    8.80
   2  17  -1   37.90    9.80
  -2 -17   1   29.70   11.60
  -2 -17   1   15.50   12.40
  -2 -17   1   19.80    9.80
  -2 -17   1   35.40    8.30
   1  17  -1   12.70    9.00
   1  17  -1    6.40    9.20
  -1 -17   1   17.50    7.90
  -1 -17   1   28.40    9.80
  -1 -17   1   18.70   11.40
   0  17  -1   -8.00    8.80
   0  17  -1    1.60    9.10
   0  17  -1  -15.10    5.90
   0 -17   1    0.70    8.90
   0 -17   1    1.50    7.30
   0 -17   1    0.80   10.00
   8  16  -1    4.80    9.70
  -8 -16   1   30.20   15.20
  -8 -16   1   15.60   10.50
   7  16  -1    1.80    5.00
   7  16  -1  -14.70    8.00
   7  16  -1  -12.00    8.50
  -7 -16   1   14.00    8.50
  -7 -16   1    3.70   10.60
  -7 -16   1    5.70   13.20
   6  16  -1  -15.50    8.10
   6  16  -1   -3.20    4.80
   6  16  -1   -9.10    8.20
   6  16  -1   -5.20   14.20
  -6 -16   1   -5.40   10.00
  -6 -16   1   16.80    8.60
  -6 -16   1    0.00   11.60
   5  16  -1   34.80   11.30
   5  16  -1   25.80    6.80
   5  16  -1   15.50    8.20
   5  16  -1   28.10   13.40
  -5 -16   1   14.30    9.90
  -5 -16   1   40.50    9.70
  -5 -16   1   36.00    6.00
  -5 -16   1   19.60   12.40
  -5 -16   1   37.30    8.10
   4  16  -1   65.99    8.30
   4  16  -1   44.20    9.50
   4  16  -1   48.40    9.20
   4  16  -1   53.29   13.10
   4  16  -1   80.19   12.10
  -4 -16   1   49.20   11.70
  -4 -16   1   42.80   12.00
  -4 -16   1   64.39    8.00
  -4 -16   1   78.09   21.10
  -4 -16   1   43.00   13.30
  -4 -16   1   43.90    9.50
   3  16  -1   27.70    8.00
   3  16  -1   54.49   10.30
   3  16  -1   67.49    9.20
   3  16  -1   40.80    9.10
  -3 -16   1   49.50   13.20
  -3 -16   1   43.50   12.00
  -3 -16   1   27.70   10.60
  -3 -16   1   45.60    9.50
  -3 -16   1   30.60   10.20
   2  16  -1   38.70    9.70
   2  16  -1   31.40    9.00
   2  16  -1   22.50    7.70
   2  16  -1   53.29    9.10
  -2 -16   1   10.00   11.80
  -2 -16   1   38.80    9.70
  -2 -16   1   18.20   10.60
  -2 -16   1   31.20    9.90
  -2 -16   1   30.30   12.30
   1  16  -1   29.00    7.70
   1  16  -1   49.90   10.50
   1  16  -1   33.00    9.70
  -1 -16   1   32.50   11.80
  -1 -16   1   11.40   10.10
  -1 -16   1   28.80   11.90
  -1 -16   1   26.60    9.50
   0  16  -1  -12.70    8.00
   0  16  -1   -0.60    9.00
   0  16  -1   -4.40    6.40
   0 -16   1   -1.20   10.10
   0 -16   1    0.80    8.60
   0 -16   1    8.70    8.00
  -1  16  -1   -0.70    9.70
  -1  16  -1   -1.60    6.30
  -1  16  -1   -2.90    7.90
   1 -16   1   15.30    7.40
   1 -16   1    7.80   10.70
   1 -16   1  -16.40    7.30
   1 -16   1   -1.30    8.90
  -2  16  -1    0.20    9.00
  -2  16  -1   -4.90    6.20
  -2  16  -1    0.80    9.30
   2 -16   1   -2.60    9.80
   2 -16   1  -12.10   10.80
   2 -16   1   -3.70    9.40
   2 -16   1   -4.10    7.00
  -3  16  -1    0.50    9.60
  -3  16  -1   -5.10    6.60
  -3  16  -1    0.80    8.30
   3 -16   1   11.40   10.40
   3 -16   1   -8.90    5.10
   3 -16   1  -13.60    8.30
   9  15  -1   10.30   11.20
   9  15  -1   24.60    9.30
  -9 -15   1   26.90   13.50
  -9 -15   1   26.60   11.80
  -9 -15   1   53.89   11.20
   8  15  -1   41.80   15.20
   8  15  -1   70.29   11.50
   8  15  -1   51.99   11.10
  -8 -15   1   51.69   14.90
  -8 -15   1   49.99   11.60
  -8 -15   1   74.49   11.20
   7  15  -1   46.20    7.60
   7  15  -1   37.10   14.60
   7  15  -1   39.90    9.80
   7  15  -1   39.90    9.80
  -7 -15   1   44.30   10.00
  -7 -15   1   60.89   14.50
  -7 -15   1   58.39   11.80
   6  15  -1    7.80    5.00
   6  15  -1   -1.20    8.40
   6  15  -1   10.50   14.00
   6  15  -1    4.80    8.80
  -6 -15   1   14.50    9.20
  -6 -15   1   17.20   13.20
  -6 -15   1   23.00    6.10
  -6 -15   1   14.80   10.20
  -6 -15   1   24.50    9.00
   5  15  -1    5.20   11.90
   5  15  -1   -8.00    5.50
   5  15  -1    1.90   10.60
   5  15  -1   -2.00    7.60
   5  15  -1   -9.40    8.20
  -5 -15   1  -37.10   15.40
  -5 -15   1    0.40    9.50
  -5 -15   1   -2.80    6.90
  -5 -15   1    0.80   11.80
  -5 -15   1    0.80    5.50
  -5 -15   1    6.50    8.20
  -5 -15   1   -6.20    8.60
   4  15  -1    1.00    6.10
   4  15  -1    6.00    8.80
   4  15  -1   -3.10    8.40
   4  15  -1    1.90   11.40
   4  15  -1   -3.80    7.60
   4  15  -1   -5.40    8.40
  -4 -15   1   -5.20    8.40
  -4 -15   1    1.00    7.80
  -4 -15   1    0.50   10.30
  -4 -15   1    5.40    5.10
  -4 -15   1    9.00   12.20
  -4 -15   1   -7.50    9.50
   3  15  -1   22.60    9.20
   3  15  -1   39.40   10.40
   3  15  -1   35.10    7.90
   3  15  -1   24.90    8.70
   3  15  -1   22.40    8.40
  -3 -15   1   24.70    4.60
  -3 -15   1   32.30   10.80
  -3 -15   1   38.30   10.70
  -3 -15   1   18.70   18.60
   2  15  -1   14.70    8.50
   2  15  -1   13.50    7.50
   2  15  -1   21.90    9.10
   2  15  -1   23.60    7.70
   2  15  -1   17.00   10.50
   2  15  -1    8.30    7.90
  -2 -15   1   12.30   15.50
  -2 -15   1    7.40   10.90
  -2 -15   1   17.20   10.70
  -2 -15   1   12.10    8.30
   1  15  -1   10.00   10.30
   1  15  -1   23.10    9.50
   1  15  -1    3.50    6.70
   1  15  -1    8.10   10.20
   1  15  -1    2.60    8.30
   1  15  -1   16.30    8.90
  -1 -15   1   13.50   15.20
  -1 -15   1   14.90    9.40
  -1 -15   1   -3.50    7.20
  -1 -15   1   -4.60   10.80
   0  15  -1    4.10    8.00
   0  15  -1   11.80    8.80
   0  15  -1   -2.70    8.30
   0  15  -1   -3.70    7.60
   0  15  -1   -2.40    9.50
   0 -15   1  -18.00   10.70
   0 -15   1   -2.70    7.40
   0 -15   1   10.60    8.90
  -1  15  -1    9.30    8.50
  -1  15  -1    2.80   12.90
  -1  15  -1   -7.50    8.80
  -1  15  -1   10.50    8.60
  -1  15  -1   -0.60    8.70
   1 -15   1  -25.70   11.30
   1 -15   1   20.50    7.10
   1 -15   1   -4.10   15.70
   1 -15   1   -9.70    7.10
   1 -15   1   -3.70    9.10
  -2  15  -1  -18.00    8.40
  -2  15  -1    0.30    8.10
   2 -15   1  -24.30   14.60
   2 -15   1    3.00   10.40
   2 -15   1   -2.70    7.00
   2 -15   1   13.20    7.30
   2 -15   1   -2.30    8.90
  -3  15  -1   -0.50    8.10
  -3  15  -1   -5.40   10.10
  -3  15  -1   -4.00    9.30
   3 -15   1   -8.70    5.60
   3 -15   1    5.40   10.40
   3 -15   1  -11.10    7.20
  -4  15  -1   -2.90    8.90
  -4  15  -1   -4.90    9.50
  -4  15  -1  -10.00    6.60
   4 -15   1    4.70   10.60
   4 -15   1  -12.50    7.90
  10  14  -1   32.60   18.20
  10  14  -1   11.00   11.20
  10  14  -1   11.30    4.40
  10  14  -1   21.70   10.30
 -10 -14   1   17.60   16.70
 -10 -14   1   13.40   11.60
 -10 -14   1   43.30   12.80
   9  14  -1   66.99    9.10
   9  14  -1   27.50   14.80
   9  14  -1   57.09   10.70
  -9 -14   1   57.59   12.50
  -9 -14   1   57.69   15.40
  -9 -14   1   97.59   13.00
   8  14  -1   85.29   15.90
   8  14  -1   63.99   11.80
  -8 -14   1   83.99   16.00
  -8 -14   1   89.39   13.40
   7  14  -1  130.49    9.00
   7  14  -1  138.39   17.10
   7  14  -1  126.59   21.80
   7  14  -1  148.19   16.60
  -7 -14   1   99.69   14.40
  -7 -14   1  151.08   16.80
  -7 -14   1  109.29   17.40
  -7 -14   1  173.78   16.80
  -7 -14   1  113.39   16.90
   6  14  -1  145.79   16.00
   6  14  -1  142.49   19.80
   6  14  -1  125.89   17.30
   6  14  -1  127.09   16.00
   6  14  -1  112.29   10.10
  -6 -14   1   98.09   14.10
  -6 -14   1  111.59   16.40
  -6 -14   1  139.49   15.50
   5  14  -1   51.39   13.60
   5  14  -1   42.60    8.80
   5  14  -1   52.89    9.50
   5  14  -1   49.90    6.80
   5  14  -1   37.40    9.70
  -5 -14   1   44.90   12.50
  -5 -14   1   47.10    8.10
  -5 -14   1   64.59   10.10
  -5 -14   1   50.69   21.40
  -5 -14   1   18.70   12.60
  -5 -14   1   49.20   11.50
   4  14  -1   17.90   11.20
   4  14  -1   24.70    8.60
   4  14  -1    5.40    6.10
   4  14  -1   15.80    7.80
  -4 -14   1    9.60    9.80
  -4 -14   1    1.60    8.50
  -4 -14   1    3.40    9.40
  -4 -14   1  -27.80   13.50
  -4 -14   1   16.80   12.40
  -4 -14   1    3.40    8.40
  -4 -14   1    6.20    5.70
   3  14  -1   -1.40    6.60
   3  14  -1   -3.00    7.80
   3  14  -1   10.50    8.40
  -3 -14   1  -12.60    9.40
  -3 -14   1   -0.90    4.70
  -3 -14   1   -0.30   11.60
  -3 -14   1  -14.90    9.70
  -3 -14   1   -3.90    7.60
  -3 -14   1   -6.90   11.20
   2  14  -1    5.10    9.60
   2  14  -1  -11.00    7.60
   2  14  -1    3.10    7.90
   2  14  -1    2.10    8.30
  -2 -14   1   -1.80    4.30
  -2 -14   1    3.30    7.70
  -2 -14   1   -3.90   12.70
  -2 -14   1   -5.00   11.30
  -2 -14   1   -9.10    9.50
  -2 -14   1    7.40   14.60
   1  14  -1   -0.60    7.30
   1  14  -1    9.80    9.00
   1  14  -1   -3.10    9.20
   1  14  -1   -3.40   10.10
  -1 -14   1  -20.90    9.20
  -1 -14   1   10.70   12.50
  -1 -14   1   -6.80    8.00
  -1 -14   1   -3.00   11.30
  -1 -14   1  -13.30   10.20
   0  14  -1   -2.50    6.80
   0  14  -1   -7.70    8.50
   0  14  -1    5.40    7.60
   0 -14   1   -4.70   11.20
   0 -14   1  -20.70    8.90
   0 -14   1  -14.20   10.10
   0 -14   1   -2.80    8.60
   0 -14   1   -8.00    7.30
  -1  14  -1   10.90   14.10
  -1  14  -1    3.00    8.40
  -1  14  -1    5.20    8.90
  -1  14  -1    4.50    6.30
  -1  14  -1   19.50    8.90
   1 -14   1   -6.10    9.20
   1 -14   1   21.20   11.30
   1 -14   1   -2.40    9.70
   1 -14   1    1.80    7.10
   1 -14   1  -14.90   10.10
  -2  14  -1   49.99   10.20
  -2  14  -1   35.60   10.00
  -2  14  -1   47.70    8.90
  -2  14  -1   34.10    8.80
  -2  14  -1   63.29   10.60
  -2  14  -1   40.10    9.40
   2 -14   1   44.70   10.90
   2 -14   1   45.30   10.30
   2 -14   1   41.80   12.60
   2 -14   1   53.69    9.40
   2 -14   1   17.70   11.50
  -3  14  -1   62.99   11.10
  -3  14  -1   41.90    9.40
  -3  14  -1   41.20    8.90
  -3  14  -1   42.10    9.60
  -3  14  -1   36.20    7.90
   3 -14   1   40.40    8.40
   3 -14   1   11.40   22.60
  -4  14  -1   12.90   10.40
  -4  14  -1    6.50   10.10
   4 -14   1    8.50    7.40
   4 -14   1    0.60    9.00
   4 -14   1  -14.10   11.20
   4 -14   1   27.20   11.50
  -5  14  -1    1.80   10.70
  -5  14  -1   -1.30    7.00
  -5  14  -1    2.10   10.10
   5 -14   1    7.20    7.70
   5 -14   1   11.00   11.00
   5 -14   1    7.20   11.00
   5 -14   1   -8.60    7.40
  -6  14  -1   -3.30   10.30
  -6  14  -1   -4.30    6.90
  -6  14  -1  -16.00    9.30
   6 -14   1    2.40   10.00
   6 -14   1   -5.00    7.10
   6 -14   1   -3.90   11.00
  11  13  -1   -2.40    8.90
  11  13  -1  -16.70   11.50
  11  13  -1  -11.20    6.10
 -11 -13   1   16.10    9.70
 -11 -13   1    6.40   11.00
 -11 -13   1   -1.10   13.40
  10  13  -1   -9.60   11.00
  10  13  -1   -5.80   16.70
  10  13  -1   -3.60    9.10
 -10 -13   1   22.80   10.90
 -10 -13   1    6.10   13.90
 -10 -13   1   -8.20   10.50
   9  13  -1   10.20    4.90
   9  13  -1   18.90    9.10
   9  13  -1   30.70   11.40
  -9 -13   1   24.10   10.10
  -9 -13   1   17.60   15.00
  -9 -13   1   24.60   11.20
  -9 -13   1   10.30   13.90
   8  13  -1   86.99   17.30
   8  13  -1   66.89   11.60
   8  13  -1   89.99   12.40
   8  13  -1   97.29   12.50
   8  13  -1   68.09   10.40
  -8 -13   1   76.19   13.30
  -8 -13   1  118.79   15.20
  -8 -13   1   45.90   15.40
  -8 -13   1  109.19   15.40
   7  13  -1   82.49   14.50
  -7 -13   1   75.69   19.40
  -7 -13   1   97.49   13.80
  -7 -13   1   67.99   14.30
   6  13  -1  268.67   20.30
   6  13  -1  238.48   23.60
   6  13  -1  255.57   19.90
   6  13  -1  247.28   14.90
  -6 -13   1  180.68   29.80
  -6 -13   1  217.18   21.10
  -6 -13   1  198.98   25.20
  -6 -13   1  234.28   22.20
  -6 -13   1  255.07   20.00
   5  13  -1  203.28   13.20
   5  13  -1  189.28   17.40
   5  13  -1  164.78   20.90
   5  13  -1  180.98   17.60
  -5 -13   1  175.28   24.50
  -5 -13   1  219.08   25.00
  -5 -13   1  176.78   16.90
  -5 -13   1  143.59   18.70
  -5 -13   1  151.98   20.10
  -5 -13   1  169.28   20.70
   4  13  -1   43.80    9.00
   4  13  -1   38.80   10.80
   4  13  -1   34.30    8.40
   4  13  -1   26.90   16.90
  -4 -13   1   20.00   12.90
  -4 -13   1    3.80   13.90
  -4 -13   1   18.60    8.50
  -4 -13   1   40.80    9.50
  -4 -13   1   25.30    9.90
  -4 -13   1   38.50    6.70
  -4 -13   1   50.69   11.20
   3  13  -1   30.60   10.60
   3  13  -1   38.20    9.70
   3  13  -1   26.90   12.00
   3  13  -1   35.40    8.90
   3  13  -1   32.10   10.00
  -3 -13   1   25.50    6.30
  -3 -13   1   28.40    8.60
  -3 -13   1   26.90   12.80
  -3 -13   1   15.90    9.90
  -3 -13   1   10.90   10.10
  -3 -13   1   33.20   10.70
   2  13  -1   -7.00    7.90
   2  13  -1   -1.30    7.60
   2  13  -1    5.50    8.00
   2  13  -1   10.20    9.90
   2  13  -1    3.60    6.90
  -2 -13   1   -6.70    4.20
  -2 -13   1   -4.10    7.30
  -2 -13   1    2.70   11.30
  -2 -13   1  -15.20    9.30
  -2 -13   1    5.80   10.50
   1  13  -1  -12.70    7.70
   1  13  -1   -6.40    9.40
   1  13  -1   -6.10    8.40
   1  13  -1   -0.20    8.90
   1  13  -1    7.80    7.20
  -1 -13   1   -1.50    7.30
  -1 -13   1  -11.10    9.50
  -1 -13   1    4.20   11.30
  -1 -13   1   -1.90   10.30
  -1 -13   1    7.50    9.10
   0  13  -1   10.60   10.10
   0  13  -1    8.00    8.70
   0  13  -1   -2.00    6.70
   0  13  -1    2.20    7.80
   0  13  -1   -4.70    8.20
   0 -13   1    4.40    9.30
   0 -13   1   -1.30    9.60
   0 -13   1    2.80    7.60
   0 -13   1   -2.80    9.80
   0 -13   1   -0.30   11.10
  -1  13  -1    5.90    7.70
  -1  13  -1    5.20    8.60
  -1  13  -1   10.20    7.10
  -1  13  -1    4.10    8.60
  -1  13  -1    2.70    7.80
   1 -13   1    8.90   11.00
   1 -13   1    6.00    9.80
   1 -13   1  -11.90    9.00
   1 -13   1    9.10    7.30
   1 -13   1    3.90   10.10
  -2  13  -1   57.09   10.30
  -2  13  -1   52.69   10.40
  -2  13  -1   43.40    8.30
   2 -13   1   61.69   12.10
   2 -13   1   45.80   12.90
   2 -13   1   41.10    8.60
   2 -13   1   50.29   10.60
   2 -13   1   73.59   15.10
  -3  13  -1  166.88   18.40
  -3  13  -1  141.59   14.90
  -3  13  -1  152.58   15.60
   3 -13   1  127.19   17.30
   3 -13   1  161.68   23.40
   3 -13   1  155.38   12.80
   3 -13   1  154.88   20.80
   3 -13   1  139.69   15.10
  -4  13  -1  111.49   14.30
  -4  13  -1  155.38   17.40
  -4  13  -1  133.59   15.50
  -4  13  -1  137.59   15.80
   4 -13   1  106.59   24.00
   4 -13   1  117.49   14.20
   4 -13   1  124.39   14.90
   4 -13   1  122.09   16.20
  -5  13  -1   59.09   13.10
  -5  13  -1   49.60   12.40
  -5  13  -1   78.49   12.50
   5 -13   1   79.89   10.70
   5 -13   1   82.69   14.10
   5 -13   1   79.79   10.70
   5 -13   1   78.09   14.70
   5 -13   1   46.10   11.70
  -6  13  -1    5.90   10.20
  -6  13  -1   36.90    5.50
  -6  13  -1   33.10   10.40
  -6  13  -1   28.10    7.80
   6 -13   1   26.70   12.70
   6 -13   1   31.90    8.50
   6 -13   1   21.50   11.30
   6 -13   1   19.10    9.90
   6 -13   1   27.20   11.80
  -7  13  -1   -1.20    5.00
  -7  13  -1   -3.70    9.90
  -7  13  -1  -22.60   10.50
  -7  13  -1    0.90    7.70
   7 -13   1   -5.00    6.70
   7 -13   1   -0.30   10.70
   7 -13   1   -9.30    8.50
   7 -13   1  -19.60    7.20
  12  12  -1   26.00   10.30
  12  12  -1    2.00    5.40
  12  12  -1   10.60   13.00
 -12 -12   1   20.20   12.30
 -12 -12   1    5.60   13.90
  11  12  -1   22.00   10.00
  11  12  -1   12.10   12.10
  11  12  -1    9.00    6.40
 -11 -12   1   17.70   14.70
 -11 -12   1   43.70   10.60
 -11 -12   1   18.40   11.70
  10  12  -1    2.90    5.70
  10  12  -1   12.60    9.40
  10  12  -1    7.60   11.10
  10  12  -1    9.30   18.20
 -10 -12   1   -2.00   14.90
 -10 -12   1   -2.00   10.90
 -10 -12   1   21.70   10.10
   9  12  -1   -3.00   10.00
   9  12  -1   -7.40    4.60
   9  12  -1  -12.00   13.20
   9  12  -1    1.30    8.80
   9  12  -1    5.80   11.70
  -9 -12   1   -8.60    9.00
  -9 -12   1   12.50    9.20
  -9 -12   1   -8.40   10.40
  -9 -12   1   -0.20    9.40
  -9 -12   1   -2.00   13.60
   8  12  -1    7.40    9.80
   8  12  -1   -4.60   12.50
   8  12  -1    8.20    9.20
   8  12  -1    1.30    4.90
  -8 -12   1   14.60    9.60
  -8 -12   1   22.70   10.30
  -8 -12   1   -2.80   12.60
  -8 -12   1   -2.40   15.00
  -8 -12   1    7.00   10.90
   7  12  -1   43.00    6.10
   7  12  -1   48.60    9.90
   7  12  -1   57.89   10.70
   7  12  -1   29.10   12.80
  -7 -12   1   44.40    9.80
  -7 -12   1   19.00   10.20
  -7 -12   1   36.30    9.80
  -7 -12   1   77.29   24.30
  -7 -12   1   27.30   14.20
   6  12  -1  109.79   11.90
   6  12  -1  104.99   10.20
   6  12  -1  101.49   15.20
   6  12  -1  101.39   15.00
   6  12  -1  135.79   16.20
   6  12  -1  126.89   15.80
  -6 -12   1  113.19   13.40
  -6 -12   1  101.29   17.00
  -6 -12   1   92.59   14.00
  -6 -12   1  104.29   15.70
   5  12  -1  193.68   20.50
   5  12  -1  231.48   13.90
   5  12  -1  175.48   21.60
   5  12  -1  214.88   18.30
   5  12  -1  217.28   18.90
  -5 -12   1  185.28   19.60
  -5 -12   1  213.88   17.20
  -5 -12   1  186.08   25.10
  -5 -12   1  195.28   18.10
  -5 -12   1  183.78   20.80
   4  12  -1   77.59   10.40
   4  12  -1   72.29   17.00
   4  12  -1   80.89   12.60
  -4 -12   1   74.69   14.50
  -4 -12   1   76.19   15.00
  -4 -12   1   82.69   12.10
  -4 -12   1   74.19   12.20
  -4 -12   1   70.69    9.60
  -4 -12   1   82.69   10.80
   3  12  -1   10.10    7.40
   3  12  -1   11.20    7.90
   3  12  -1    2.10    8.70
   3  12  -1   -0.60    9.80
  -3 -12   1    0.10    8.10
  -3 -12   1    6.40   12.00
  -3 -12   1    8.30   10.10
  -3 -12   1   14.10    5.80
  -3 -12   1    3.70    7.50
  -3 -12   1   -2.60    9.00
   2  12  -1    0.40    6.50
   2  12  -1    1.90    7.70
   2  12  -1    9.50    8.00
   2  12  -1  -13.10    9.20
   2  12  -1   -6.90    8.30
  -2 -12   1   -7.00    4.70
  -2 -12   1  -12.80    9.60
  -2 -12   1  -11.30    8.70
  -2 -12   1    2.60    9.30
  -2 -12   1    5.60   11.50
  -2 -12   1   -8.30    7.60
   1  12  -1   -0.80    8.00
   1  12  -1    0.20    8.60
   1  12  -1  -14.20    8.60
   1  12  -1   -4.00    6.40
  -1 -12   1   -2.80    8.70
  -1 -12   1   -5.80   11.20
  -1 -12   1   12.20    9.80
  -1 -12   1   -4.70    9.80
  -1 -12   1   -3.70    7.20
   0  12  -1  -12.80    8.00
   0  12  -1    0.00    8.50
   0  12  -1   10.40    8.50
   0  12  -1   -3.50    6.50
   0  12  -1   -5.80    8.00
   0 -12   1   -2.60    8.80
   0 -12   1    4.30   11.20
   0 -12   1   -0.70    7.00
   0 -12   1    3.30    9.50
   0 -12   1    4.10    9.20
  -1  12  -1   38.90    8.60
  -1  12  -1   28.30    9.00
  -1  12  -1   32.40    8.00
  -1  12  -1   42.80   10.20
   1 -12   1   18.80   10.30
   1 -12   1   33.00    8.40
   1 -12   1   20.00    9.90
   1 -12   1   24.90   10.20
   1 -12   1   48.40   12.80
  -2  12  -1   37.40    9.30
  -2  12  -1   44.50    8.70
  -2  12  -1   48.40    8.80
   2 -12   1   37.00   10.30
   2 -12   1   59.39    8.20
   2 -12   1   49.30    8.90
   2 -12   1   49.50   12.90
   2 -12   1   45.60   10.90
   2 -12   1   36.40   10.40
  -3  12  -1  137.79   14.70
  -3  12  -1  131.29   17.60
  -3  12  -1  130.39   15.70
  -3  12  -1  134.59   14.50
   3 -12   1  123.59   14.40
   3 -12   1  171.28   18.80
   3 -12   1  142.09   20.50
   3 -12   1  131.59   21.10
   3 -12   1  117.19   17.00
   3 -12   1  118.79   12.40
  -4  12  -1  229.38   20.40
  -4  12  -1  266.77   19.80
  -4  12  -1  256.87   23.30
   4 -12   1  268.27   19.70
   4 -12   1  287.67   25.90
   4 -12   1  243.38   22.00
   4 -12   1  323.47   26.50
  -5  12  -1  152.58   16.90
  -5  12  -1  206.38   18.20
  -5  12  -1  145.29   16.40
  -5  12  -1  135.49   16.20
  -5  12  -1  159.68   11.80
  -5  12  -1  154.68   15.80
   5 -12   1  151.78   20.80
   5 -12   1  143.59   18.50
   5 -12   1  154.78   15.70
   5 -12   1  154.38   16.10
   5 -12   1  187.38   22.00
   5 -12   1  180.68   23.20
  -6  12  -1  120.69   13.70
  -6  12  -1  102.69   10.10
  -6  12  -1  120.29   14.40
  -6  12  -1   87.39   12.10
  -6  12  -1   79.09   11.30
   6 -12   1  103.39   16.00
   6 -12   1   91.99   14.20
   6 -12   1  105.09   12.00
   6 -12   1   99.59   14.50
   6 -12   1  113.79   15.80
   6 -12   1   88.19   10.90
  -7  12  -1   77.29   12.80
  -7  12  -1   50.89   10.00
  -7  12  -1   64.09    7.20
  -7  12  -1   75.99   10.80
   7 -12   1   69.49   13.70
   7 -12   1   68.89   11.40
   7 -12   1   60.09   18.40
   7 -12   1   44.50    8.90
   7 -12   1   41.60   10.40
  -8  12  -1   -1.90    7.60
  -8  12  -1    0.80    5.50
  -8  12  -1    5.20   10.70
  -8  12  -1   23.10   10.90
   8 -12   1    4.20   10.30
   8 -12   1    0.10    8.70
   8 -12   1   13.30    7.50
   8 -12   1  -12.10    7.70
  12  11  -1   57.99   11.50
  12  11  -1   47.50   11.70
 -12 -11   1   66.99   15.40
 -12 -11   1   31.80   15.00
 -12 -11   1   18.60   11.90
  11  11  -1   80.09   11.80
  11  11  -1   87.99   16.30
  11  11  -1  125.39   17.50
  11  11  -1   76.59   19.00
 -11 -11   1   82.39   16.90
 -11 -11   1   80.49   14.40
  10  11  -1   82.49   11.80
  10  11  -1   50.69   14.40
  10  11  -1   73.89   14.30
 -10 -11   1   48.70   12.90
 -10 -11   1   63.69   16.60
 -10 -11   1   95.89   12.90
   9  11  -1   44.00   14.10
   9  11  -1   62.79   11.70
   9  11  -1   70.69   10.90
   9  11  -1   44.50    6.60
  -9 -11   1   40.60   15.40
  -9 -11   1   65.89   16.90
  -9 -11   1   57.69   12.80
  -9 -11   1   73.79   11.40
   8  11  -1   38.30    9.60
   8  11  -1   45.80   10.90
   8  11  -1   47.00   13.60
   8  11  -1   29.10    5.70
  -8 -11   1   23.50   12.80
  -8 -11   1   33.60    9.90
  -8 -11   1   27.40    9.70
  -8 -11   1    7.60   14.30
   7  11  -1   10.50    5.10
   7  11  -1   21.60    9.90
   7  11  -1   21.80    8.90
   7  11  -1   -1.90   11.70
  -7 -11   1    8.90    8.80
  -7 -11   1   -5.60    9.00
  -7 -11   1    4.80   13.80
  -7 -11   1   12.80   10.80
  -7 -11   1   16.10    8.50
   6  11  -1   18.10   11.70
   6  11  -1    8.40    9.80
   6  11  -1   10.60    3.30
   6  11  -1   17.80    5.30
   6  11  -1   35.80    9.70
   6  11  -1   14.80    8.40
  -6 -11   1    4.90   10.10
  -6 -11   1  -14.50   13.10
  -6 -11   1    0.10    8.10
  -6 -11   1   22.10   11.50
  -6 -11   1    8.40    8.50
   5  11  -1   23.10   12.70
   5  11  -1   17.10    9.70
   5  11  -1   31.40    5.80
   5  11  -1   35.80    9.30
   5  11  -1   33.10    5.20
   5  11  -1   36.90    9.40
  -5 -11   1   26.60    8.60
  -5 -11   1   30.30   10.90
  -5 -11   1   35.10    6.20
  -5 -11   1    8.80   12.90
  -5 -11   1   20.20   11.20
   4  11  -1   57.59   11.80
   4  11  -1   50.39   10.80
   4  11  -1   73.79    9.80
  -4 -11   1   48.90   13.90
  -4 -11   1   48.20    9.20
  -4 -11   1   53.09   11.60
  -4 -11   1   38.40   10.00
  -4 -11   1   53.79    8.00
   3  11  -1   16.70    8.00
   3  11  -1    1.10    9.60
   3  11  -1   14.00    7.20
   3  11  -1    8.50    8.60
  -3 -11   1   13.10    5.70
  -3 -11   1   12.60    9.90
  -3 -11   1   12.50   12.20
  -3 -11   1   10.90    7.70
  -3 -11   1   -6.90    8.80
  -3 -11   1    3.70    7.40
   2  11  -1   -4.10    9.10
   2  11  -1    5.80    9.00
   2  11  -1    9.20    7.70
   2  11  -1    9.50    6.90
  -2 -11   1   -0.80   11.60
  -2 -11   1    7.50    5.20
  -2 -11   1   -5.60    9.40
  -2 -11   1   -6.80    7.30
  -2 -11   1   12.30    9.40
  -2 -11   1    2.00    8.00
   1  11  -1    1.10    8.00
   1  11  -1   25.80    7.90
   1  11  -1   21.90    8.20
   1  11  -1   25.70    8.30
  -1 -11   1   14.60   10.20
  -1 -11   1   35.30   12.40
  -1 -11   1   14.10    8.50
  -1 -11   1   14.40    7.50
  -1 -11   1   18.60    9.80
  -1 -11   1   19.20    5.90
   0  11  -1   51.49   10.30
   0  11  -1   21.90    9.40
   0  11  -1   42.50    9.20
   0  11  -1   39.00    7.80
   0  11  -1   51.89    8.20
   0 -11   1   35.10    8.10
   0 -11   1   55.99   11.50
   0 -11   1   47.60   12.40
   0 -11   1   28.10   10.50
   0 -11   1   46.90    9.20
  -1  11  -1    9.60    7.40
  -1  11  -1   -3.20    7.60
  -1  11  -1    4.30    7.70
  -1  11  -1    9.40    7.10
   1 -11   1    9.90    7.60
   1 -11   1    2.30    8.70
   1 -11   1    6.60   11.10
   1 -11   1   13.70    9.30
   1 -11   1   24.20    8.30
  -2  11  -1   54.59   10.00
  -2  11  -1   34.30    9.20
  -2  11  -1   45.00    8.30
  -2  11  -1   42.80    8.40
   2 -11   1   53.09   10.50
   2 -11   1   54.09   12.80
   2 -11   1   54.29    7.90
   2 -11   1   49.80   10.90
   2 -11   1   44.60    8.40
   2 -11   1   49.99   10.10
  -3  11  -1   46.80   10.40
  -3  11  -1   50.99    8.60
  -3  11  -1   46.00    8.60
  -3  11  -1   47.30    9.70
   3 -11   1   68.59    8.10
   3 -11   1   45.80    8.40
   3 -11   1   40.80   12.40
   3 -11   1   39.40   10.10
   3 -11   1   55.89   10.40
  -4  11  -1  154.68   15.10
  -4  11  -1  125.29   18.60
  -4  11  -1  123.29   11.30
  -4  11  -1  154.18   16.70
  -4  11  -1  165.48   16.40
  -4  11  -1  161.78   16.90
   4 -11   1  151.38   14.90
   4 -11   1  177.18   21.50
   4 -11   1  127.19   17.70
   4 -11   1  155.48   21.40
  -5  11  -1  279.47   25.00
  -5  11  -1  279.77   18.20
  -5  11  -1  354.76   23.20
  -5  11  -1  289.07   21.50
  -5  11  -1  246.28   24.60
  -5  11  -1  283.67   22.10
   5 -11   1  317.37   27.10
   5 -11   1  327.07   27.80
   5 -11   1  325.27   26.10
   5 -11   1  289.07   23.40
   5 -11   1  284.47   21.00
   5 -11   1  298.47   24.60
  -6  11  -1  192.68   17.50
  -6  11  -1  141.39   18.90
  -6  11  -1  191.78   13.10
  -6  11  -1  149.19   17.00
  -6  11  -1  155.28   17.10
   6 -11   1  195.18   23.50
   6 -11   1  177.68   21.30
   6 -11   1  149.88   19.00
   6 -11   1  182.48   16.90
   6 -11   1  181.38   22.50
   6 -11   1  164.08   16.40
  -7  11  -1   93.89   12.70
  -7  11  -1  105.99   10.60
  -7  11  -1   78.59   13.50
  -7  11  -1   81.89   12.10
  -7  11  -1   74.59   11.00
   7 -11   1   95.89   15.20
   7 -11   1  101.89   11.60
   7 -11   1   98.09   11.70
   7 -11   1  110.89   14.30
   7 -11   1  109.69   14.10
  -8  11  -1   54.59    7.30
  -8  11  -1   40.20    9.50
  -8  11  -1   42.10   10.50
  -8  11  -1   66.49   12.70
   8 -11   1   35.20   12.10
   8 -11   1   70.89   13.40
   8 -11   1   38.00    8.40
   8 -11   1   49.30    9.50
  -9  11  -1   -4.10    9.30
  -9  11  -1    9.80    6.00
  -9  11  -1   12.40    8.40
   9 -11   1    1.10    9.90
   9 -11   1    4.40    7.30
   9 -11   1  -17.80    7.90
   9 -11   1   12.40   11.00
  13  10  -1   14.10   10.20
  13  10  -1    8.10    5.60
  13  10  -1    7.30   10.80
 -13 -10   1   12.70   11.20
 -13 -10   1    0.10   13.60
  12  10  -1   50.79   14.10
  12  10  -1   31.50    6.40
  12  10  -1   39.30   10.70
 -12 -10   1   45.00   12.60
 -12 -10   1   53.09   11.20
  11  10  -1   69.79   17.90
  11  10  -1   72.39   12.80
  11  10  -1   48.80    6.90
 -11 -10   1   83.69   14.50
 -11 -10   1   45.20    9.40
  10  10  -1  195.08   20.00
  10  10  -1  218.88   18.90
  10  10  -1  155.08   15.30
 -10 -10   1  189.28   20.90
 -10 -10   1  209.38   19.30
 -10 -10   1  157.78   18.50
 -10 -10   1  210.28   19.00
   9  10  -1  193.18   24.10
   9  10  -1  141.59   14.10
   9  10  -1  184.48   18.20
  -9 -10   1  197.58   18.40
  -9 -10   1  174.88   29.30
   8  10  -1  236.88   20.30
   8  10  -1  222.08   23.80
   8  10  -1  181.28   15.40
   8  10  -1  230.18   18.40
  -8 -10   1  195.08   20.60
  -8 -10   1  152.08   19.20
  -8 -10   1  205.18   19.00
  -8 -10   1  183.38   25.60
  -8 -10   1  215.78   18.60
   7  10  -1   77.29   14.50
   7  10  -1   99.09   11.60
   7  10  -1   90.39   13.10
   7  10  -1  124.29   15.60
  -7 -10   1   88.19   14.50
  -7 -10   1   99.39   11.90
  -7 -10   1   97.69   17.30
   6  10  -1    6.20   11.00
   6  10  -1   20.20    9.10
   6  10  -1   -5.40    8.40
   6  10  -1    2.30    4.50
   6  10  -1   12.40    8.30
  -6 -10   1   -0.90    9.20
  -6 -10   1   -9.00   10.00
  -6 -10   1   -0.50    7.70
  -6 -10   1  -10.20   12.80
  -6 -10   1    0.10    7.50
   5  10  -1   -7.90    3.60
   5  10  -1    0.10    4.70
   5  10  -1   -0.20   11.30
   5  10  -1   -3.90    9.20
   5  10  -1   16.00    8.50
   5  10  -1    3.90    7.80
  -5 -10   1   -5.10    9.30
  -5 -10   1   -4.90    7.60
  -5 -10   1  -12.40   12.20
  -5 -10   1    3.80    7.20
  -5 -10   1   -1.10    4.50
  -5 -10   1   -5.80    8.50
   4  10  -1    4.80    7.90
   4  10  -1   -6.40    9.50
   4  10  -1  -17.50    8.60
   4  10  -1   -7.80    7.30
   4  10  -1   -9.30    4.50
  -4 -10   1  -14.90    9.00
  -4 -10   1  -12.10    6.80
  -4 -10   1  -10.70   11.10
  -4 -10   1  -12.50    9.70
  -4 -10   1   -6.50    7.70
  -4 -10   1   -3.00    5.10
   3  10  -1   12.60    9.20
   3  10  -1    7.50    6.90
   3  10  -1    0.70    8.10
   3  10  -1   20.60    8.20
  -3 -10   1   -1.80    6.70
  -3 -10   1    0.30    6.30
  -3 -10   1   -3.30    8.80
  -3 -10   1    6.00   11.70
  -3 -10   1   -2.10    9.10
   2  10  -1   23.60    7.30
   2  10  -1    7.90    9.00
   2  10  -1   17.60    8.00
   2  10  -1   16.50    9.40
  -2 -10   1   13.80   11.10
  -2 -10   1    8.90   11.30
  -2 -10   1    8.00    7.70
  -2 -10   1   17.10    5.70
  -2 -10   1   17.30    7.70
  -2 -10   1   20.10    9.70
   1  10  -1   91.79   11.90
   1  10  -1   82.09    9.60
   1  10  -1   59.89   11.00
   1  10  -1   63.09   10.80
  -1 -10   1   74.59    8.70
  -1 -10   1   61.29   11.40
  -1 -10   1   60.79   12.10
  -1 -10   1   73.99   10.20
  -1 -10   1   73.69    9.60
  -1 -10   1   59.59   13.00
   0  10  -1  192.58   17.90
   0  10  -1  208.88   16.50
   0  10  -1  217.88   17.00
   0  10  -1  173.58   18.20
   0 -10   1  213.88   17.00
   0 -10   1  198.28   22.70
   0 -10   1  235.88   20.70
   0 -10   1  236.08   20.80
   0 -10   1  228.88   21.00
  -1  10  -1  238.48   17.50
  -1  10  -1  254.07   19.80
  -1  10  -1  240.98   18.40
  -1  10  -1  204.88   19.50
   1 -10   1  259.37   21.50
   1 -10   1  264.67   22.10
   1 -10   1  245.78   23.60
   1 -10   1  226.78   18.00
   1 -10   1  224.98   25.80
  -2  10  -1  187.28   15.30
  -2  10  -1  163.28   17.10
  -2  10  -1  182.38   16.00
  -2  10  -1  167.08   17.80
   2 -10   1  159.28   20.70
   2 -10   1  175.38   21.40
   2 -10   1  193.08   19.10
   2 -10   1  185.08   14.00
   2 -10   1  192.38   20.90
   2 -10   1  165.28   15.50
  -3  10  -1    7.90    7.60
  -3  10  -1    6.70    7.40
  -3  10  -1   -3.90    8.60
  -3  10  -1    9.80    8.60
  -3  10  -1    7.50    7.80
   3 -10   1    2.80    8.50
   3 -10   1    7.50    9.40
   3 -10   1   14.60    7.30
   3 -10   1   11.80    5.90
   3 -10   1   -8.00   10.50
   3 -10   1   10.10    9.30
  -4  10  -1    9.00    7.70
  -4  10  -1    8.60    7.70
  -4  10  -1    7.90    8.60
  -4  10  -1   11.30    4.90
  -4  10  -1   -2.50   10.10
  -4  10  -1    8.30    7.40
   4 -10   1   12.70    9.10
   4 -10   1    7.50    7.20
   4 -10   1   -9.90   10.40
   4 -10   1    6.80    8.60
  -5  10  -1   51.19   12.60
  -5  10  -1   80.69    9.30
  -5  10  -1   55.69   10.30
  -5  10  -1   54.59   10.20
  -5  10  -1   49.30   12.90
  -5  10  -1   66.19    9.60
   5 -10   1   59.49   11.20
   5 -10   1   52.49   12.90
   5 -10   1   73.79   12.60
   5 -10   1   65.79   10.10
   5 -10   1   51.99   11.80
  -6  10  -1  111.39   14.70
  -6  10  -1  129.99   11.50
  -6  10  -1  113.59   15.70
  -6  10  -1  108.89   19.10
  -6  10  -1   83.29   18.00
  -6  10  -1  147.19   16.60
   6 -10   1  152.78   19.70
   6 -10   1  168.88   22.70
   6 -10   1  113.69   13.70
   6 -10   1  143.39   17.10
   6 -10   1  153.68   15.50
   6 -10   1  124.49   14.50
  -7  10  -1   94.49   10.10
  -7  10  -1   55.89   10.70
  -7  10  -1   57.69   11.60
  -7  10  -1   61.19   11.00
  -7  10  -1   77.99   11.20
   7 -10   1   82.99   14.20
   7 -10   1   83.99   10.80
   7 -10   1   77.59   14.50
   7 -10   1  104.89   14.90
   7 -10   1   94.79   14.00
   7 -10   1   69.29   10.00
  -8  10  -1   26.00    6.30
  -8  10  -1   29.30   13.60
  -8  10  -1   25.80    9.90
  -8  10  -1   15.20    8.80
  -8  10  -1   22.80   11.60
   8 -10   1    7.30   12.60
   8 -10   1   39.00   12.00
   8 -10   1   27.70    9.20
   8 -10   1   32.10    8.20
   8 -10   1   13.00   11.10
  -9  10  -1   18.00    6.40
  -9  10  -1    2.80    7.90
  -9  10  -1   14.10    9.60
   9 -10   1    1.30    8.50
   9 -10   1   12.40    8.50
   9 -10   1    9.80    7.60
   9 -10   1   11.40   10.60
  13   9  -1    8.70   10.60
  13   9  -1    4.80    9.40
  13   9  -1    0.40    5.60
  13   9  -1   -1.30    9.30
 -13  -9   1   15.20   12.40
  12   9  -1   14.90   12.90
  12   9  -1    7.60    8.50
  12   9  -1   -1.50    9.00
  12   9  -1    5.80    5.30
 -12  -9   1   -1.40   11.80
 -12  -9   1   13.80    9.90
  11   9  -1   29.90   10.00
  11   9  -1   15.70   10.20
  11   9  -1   48.60   11.50
  11   9  -1   19.40    5.80
  11   9  -1   23.30   11.40
  11   9  -1   12.50   13.90
 -11  -9   1   43.40   11.30
 -11  -9   1   27.80   12.00
  10   9  -1   61.19   16.50
  10   9  -1  121.69   16.00
  10   9  -1   90.19   12.20
  10   9  -1   93.49   14.00
 -10  -9   1   84.99   15.50
 -10  -9   1   62.79   10.50
   9   9  -1  142.69   15.10
   9   9  -1  191.78   19.00
   9   9  -1  175.18   22.00
   9   9  -1  195.98   19.80
   9   9  -1  205.68   19.00
  -9  -9   1  183.78   18.50
  -9  -9   1  180.38   21.00
  -9  -9   1  196.18   18.30
  -9  -9   1  132.89   17.40
   8   9  -1  183.18   19.10
   8   9  -1  167.28   14.50
   8   9  -1  201.18   23.40
   8   9  -1  198.98   18.50
  -8  -9   1  174.58   20.90
  -8  -9   1  191.08   18.30
  -8  -9   1  197.28   18.00
  -8  -9   1  160.78   18.00
   7   9  -1  184.68   17.10
   7   9  -1  147.89   17.60
   7   9  -1  175.38   20.40
   7   9  -1  138.59   13.00
   7   9  -1  156.98   16.50
  -7  -9   1  144.29   19.10
  -7  -9   1  129.69   21.90
  -7  -9   1  167.08   16.90
  -7  -9   1  138.49   16.90
   6   9  -1  159.68   15.60
   6   9  -1  149.09   12.80
   6   9  -1  146.29   20.20
   6   9  -1  145.19   17.10
  -6  -9   1  130.29   15.80
  -6  -9   1  155.38   22.50
  -6  -9   1  140.89   15.10
  -6  -9   1  148.69   17.90
   5   9  -1   20.30    9.20
   5   9  -1   42.40    8.70
   5   9  -1   27.20    5.30
   5   9  -1   33.50    3.90
   5   9  -1   29.90   10.90
  -5  -9   1    8.80    8.10
  -5  -9   1   18.00    7.60
  -5  -9   1   27.30   12.70
  -5  -9   1   29.00    7.70
  -5  -9   1   31.10   10.10
   4   9  -1   -4.10    4.60
   4   9  -1    3.00    6.90
   4   9  -1   -6.40    7.80
   4   9  -1    5.40    9.20
   4   9  -1   22.20    7.90
  -4  -9   1   17.20   11.90
  -4  -9   1   -9.30    8.90
  -4  -9   1    2.40    4.50
  -4  -9   1    1.40    8.80
  -4  -9   1   -2.90    6.90
   3   9  -1   23.00    9.30
   3   9  -1   34.80   10.00
   3   9  -1   30.10    7.70
  -3  -9   1   15.60    6.40
  -3  -9   1   27.50    7.70
  -3  -9   1   25.80    9.40
  -3  -9   1   20.00   11.70
  -3  -9   1   13.30    8.30
   2   9  -1   -3.30    9.80
   2   9  -1    9.80    6.50
   2   9  -1    6.90    6.90
  -2  -9   1   -9.20    8.30
  -2  -9   1   -1.80    6.70
  -2  -9   1   -3.70    6.40
  -2  -9   1    6.30    8.60
  -2  -9   1    0.30   10.50
  -2  -9   1   -0.70    5.30
   1   9  -1  191.68   15.10
   1   9  -1  163.88   17.20
   1   9  -1  178.78   16.30
   1   9  -1  156.98   23.00
   1   9  -1  182.78   14.90
  -1  -9   1  200.78   18.70
  -1  -9   1  144.89   19.10
  -1  -9   1  157.18   20.60
  -1  -9   1  207.68   18.80
  -1  -9   1  169.78   15.40
  -1  -9   1  167.08   12.70
   0   9  -1  592.54   34.30
   0   9  -1  589.94   34.90
   0   9  -1  565.64   35.60
   0  -9   1  614.94   37.30
   0  -9   1  632.74   38.70
   0  -9   1  609.84   37.30
   0  -9   1  536.25   32.70
   0  -9   1  626.54   35.10
   0  -9   1  628.84   36.90
  -1   9  -1  559.34   33.40
  -1   9  -1  562.44   32.70
  -1   9  -1  532.35   34.10
  -1   9  -1  527.95   34.10
   1  -9   1  568.94   35.10
   1  -9   1  578.54   37.10
   1  -9   1  549.95   33.20
   1  -9   1  586.74   35.70
   1  -9   1  602.74   35.90
  -2   9  -1  511.25   34.10
  -2   9  -1  536.05   31.30
  -2   9  -1  541.95   34.30
  -2   9  -1  585.44   35.20
  -2   9  -1  598.24   33.80
  -2   9  -1  545.75   32.90
   2  -9   1  633.44   35.90
   2  -9   1  609.94   36.30
   2  -9   1  591.14   32.40
   2  -9   1  574.24   35.00
   2  -9   1  553.74   37.10
   2  -9   1  553.94   33.30
  -3   9  -1  281.27   19.80
  -3   9  -1  287.27   20.30
  -3   9  -1  262.97   21.00
  -3   9  -1  274.37   22.40
  -3   9  -1  238.98   20.80
   3  -9   1  276.87   19.50
   3  -9   1  316.07   18.00
   3  -9   1  276.57   26.40
   3  -9   1  273.57   24.70
   3  -9   1  304.27   24.30
  -4   9  -1  115.99   10.70
  -4   9  -1  119.79   12.50
  -4   9  -1  122.39   14.20
  -4   9  -1  110.79   13.70
  -4   9  -1  114.39   15.00
  -4   9  -1  111.39   14.00
   4  -9   1  118.89   15.40
   4  -9   1  121.89   13.40
   4  -9   1  122.39   16.60
   4  -9   1  123.39   19.70
  -5   9  -1   29.20    8.40
  -5   9  -1   22.60    5.80
  -5   9  -1   28.50   10.40
  -5   9  -1   21.60    8.90
  -5   9  -1   18.80    9.60
  -5   9  -1   32.30    8.80
   5  -9   1   18.80    7.90
   5  -9   1   16.00   11.20
   5  -9   1   29.80    9.60
   5  -9   1   30.40    7.50
   5  -9   1   36.80   10.00
  -6   9  -1    0.50    9.00
  -6   9  -1   -7.90    9.00
  -6   9  -1    5.00    5.20
  -6   9  -1   -0.10    8.60
  -6   9  -1   -1.20    7.80
  -6   9  -1    4.40   11.40
  -6   9  -1    7.40    7.70
   6  -9   1    1.40    7.10
   6  -9   1   -4.60    7.00
   6  -9   1   -1.60   10.80
   6  -9   1   -1.00    9.10
   6  -9   1    8.80    9.60
  -7   9  -1   29.80    6.30
  -7   9  -1   15.00    9.20
  -7   9  -1   14.70    9.00
  -7   9  -1   24.90   10.10
  -7   9  -1    9.60   16.30
   7  -9   1   35.80    9.80
   7  -9   1   23.20   11.00
   7  -9   1   23.10    7.90
   7  -9   1    4.90   10.30
  -8   9  -1   -4.10    7.60
  -8   9  -1    2.10    9.70
  -8   9  -1   -8.30    7.10
  -8   9  -1    3.00    5.80
  -8   9  -1   -4.50    9.30
  -8   9  -1    2.70   13.80
   8  -9   1   -0.70    6.80
   8  -9   1   -2.80    9.30
   8  -9   1  -11.00    7.20
  -9   9  -1   -5.60    9.10
  -9   9  -1   -2.00    6.20
  -9   9  -1   -3.30    8.40
  -9   9  -1  -14.30   10.20
  -9   9  -1   -4.90    9.90
   9  -9   1  -16.70    9.20
   9  -9   1  -24.80   11.40
   9  -9   1   -4.40    6.70
   9  -9   1   -9.10    7.20
   9  -9   1   -5.70    8.80
 -10   9  -1    5.90    6.80
 -10   9  -1  -11.00    8.60
 -10   9  -1   19.20   10.40
 -10   9  -1   -5.80    8.70
  10  -9   1  -11.10    8.90
  10  -9   1   -5.20    7.40
  10  -9   1  -14.20    7.80
  10  -9   1   -6.40    9.30
  13   8  -1   29.30   10.40
  13   8  -1   38.70   11.40
  13   8  -1   36.50   10.00
  13   8  -1   27.00    7.20
 -13  -8   1   42.50   12.60
  12   8  -1    1.40    8.60
  12   8  -1   13.80   10.70
  12   8  -1    8.70    6.00
  12   8  -1    7.40    9.10
 -12  -8   1    6.30    7.10
 -12  -8   1    5.70   11.50
 -12  -8   1   29.30   10.50
  11   8  -1    0.00    9.50
  11   8  -1   -8.70   13.80
  11   8  -1   -2.00    5.30
  11   8  -1    5.60   10.30
  11   8  -1   -2.70   10.00
  11   8  -1   -1.30    9.10
 -11  -8   1   11.20    9.20
 -11  -8   1   -1.30    6.70
 -11  -8   1   -2.30   11.20
  10   8  -1    5.30    9.80
  10   8  -1    2.80    8.10
  10   8  -1    7.90    5.50
  10   8  -1   -2.80    9.00
  10   8  -1    5.60   12.20
  10   8  -1    2.10   10.00
 -10  -8   1    5.80   11.10
 -10  -8   1    1.60    8.60
 -10  -8   1   -7.50    7.90
   9   8  -1   49.90   11.00
   9   8  -1   37.80   13.60
   9   8  -1   64.89   11.60
   9   8  -1   43.60   11.10
   9   8  -1   35.20    9.10
  -9  -8   1   60.19   12.90
  -9  -8   1   49.40   10.30
  -9  -8   1   54.09   12.00
   8   8  -1   75.79   11.40
   8   8  -1   42.10    6.60
   8   8  -1   57.39   13.50
   8   8  -1   44.10   10.60
   8   8  -1   63.99   11.10
  -8  -8   1   72.09   11.60
  -8  -8   1   57.59   10.70
  -8  -8   1   57.99   13.30
   7   8  -1   75.39   10.90
   7   8  -1   50.49    6.50
   7   8  -1   43.10   12.70
   7   8  -1   75.19   11.40
  -7  -8   1   71.19   10.60
  -7  -8   1   51.49    9.00
  -7  -8   1   78.29   12.90
  -7  -8   1   73.99   10.30
   6   8  -1  133.69   14.90
   6   8  -1  110.39   11.00
   6   8  -1  103.19   13.30
  -6  -8   1  108.79   14.00
  -6  -8   1  100.29   12.40
  -6  -8   1  120.49   14.60
  -6  -8   1  120.69   14.40
   5   8  -1   42.70    8.80
   5   8  -1    6.30   10.10
   5   8  -1   22.10    4.80
   5   8  -1   26.70    7.70
   5   8  -1   22.10    9.00
  -5  -8   1   24.90   10.10
  -5  -8   1   18.60    9.10
  -5  -8   1   20.80    7.20
   4   8  -1   11.20    8.30
   4   8  -1   -6.90    8.90
   4   8  -1    6.50    4.10
   4   8  -1    9.10    6.70
  -4  -8   1   -1.40    3.80
  -4  -8   1   -0.50    6.30
  -4  -8   1    1.60    9.00
  -4  -8   1   -2.10    8.60
  -4  -8   1   -2.90    6.60
  -4  -8   1   -7.60   10.40
   3   8  -1   22.60    9.00
   3   8  -1   25.70    9.40
   3   8  -1   31.80    5.60
   3   8  -1   43.40    8.10
   3   8  -1   40.00    7.40
  -3  -8   1   21.50    5.70
  -3  -8   1   23.60    7.90
  -3  -8   1   31.30    7.60
  -3  -8   1   30.40   11.50
  -3  -8   1   40.20    9.70
   2   8  -1   13.80    6.00
   2   8  -1    5.10    6.40
   2   8  -1  -12.40    7.60
   2   8  -1   -9.50    7.10
  -2  -8   1    5.20    8.10
  -2  -8   1   -3.50    5.80
  -2  -8   1   -7.00    7.00
  -2  -8   1   -5.50    5.20
   1   8  -1   54.29    8.90
   1   8  -1   63.09    9.60
   1   8  -1   82.29   10.70
   1   8  -1   74.19    8.60
   1   8  -1   52.39    9.60
  -1  -8   1   42.30    7.80
  -1  -8   1   49.20   10.10
  -1  -8   1   62.79   12.00
  -1  -8   1   52.09    8.00
  -1  -8   1   56.89    8.50
  -1  -8   1   62.19   10.70
   0   8  -1  637.94   36.80
   0   8  -1  673.43   37.80
   0   8  -1  652.63   36.40
   0   8  -1  617.84   37.90
   0  -8   1  669.03   40.10
   0  -8   1  651.93   39.00
   0  -8   1  600.24   34.80
   0  -8   1  646.04   38.30
   0  -8   1  639.64   38.90
   0  -8   1  633.34   36.80
  -1   8  -1  594.94   35.90
  -1   8  -1  597.44   34.90
  -1   8  -1  584.24   34.00
  -1   8  -1  565.64   35.60
   1  -8   1  603.74   36.50
   1  -8   1  594.34   36.20
   1  -8   1  577.54   34.50
   1  -8   1  590.84   36.80
   1  -8   1  666.43   38.90
  -2   8  -1  663.13   39.40
  -2   8  -1  685.93   40.80
  -2   8  -1  602.64   37.30
  -2   8  -1  662.63   39.80
  -2   8  -1  635.24   39.80
  -2   8  -1  704.03   38.90
   2  -8   1  725.43   38.20
   2  -8   1  647.24   39.00
   2  -8   1  744.33   41.90
   2  -8   1  701.13   40.30
   2  -8   1  771.32   41.30
   2  -8   1  713.03   43.70
  -3   8  -1  663.23   41.60
  -3   8  -1  728.13   41.40
  -3   8  -1  702.03   43.00
  -3   8  -1  692.53   41.00
  -3   8  -1  800.02   41.60
  -3   8  -1  689.03   41.60
   3  -8   1  685.73   40.80
   3  -8   1  799.42   39.70
   3  -8   1  669.63   41.20
   3  -8   1  772.52   44.60
   3  -8   1  741.73   42.10
  -4   8  -1  340.77   24.30
  -4   8  -1  373.46   23.80
  -4   8  -1  371.96   21.30
  -4   8  -1  319.47   23.90
  -4   8  -1  369.96   23.60
  -4   8  -1  355.76   25.80
   4  -8   1  316.67   23.10
   4  -8   1  375.66   26.00
   4  -8   1  373.06   23.20
   4  -8   1  388.16   27.70
  -5   8  -1  108.59   15.80
  -5   8  -1  133.19   15.30
  -5   8  -1  144.39   15.30
  -5   8  -1  140.29   17.50
  -5   8  -1  148.99   12.00
  -5   8  -1  122.29   14.40
   5  -8   1  164.28   14.40
   5  -8   1  145.59   18.30
   5  -8   1  128.29   19.50
   5  -8   1  134.09   14.70
   5  -8   1  157.58   17.70
  -6   8  -1   51.39   12.90
  -6   8  -1   53.79    9.90
  -6   8  -1   27.40    9.40
  -6   8  -1   46.10    8.70
  -6   8  -1   51.99    7.10
  -6   8  -1   19.20   11.40
  -6   8  -1   39.20    9.50
   6  -8   1   64.29   11.20
   6  -8   1   48.30   11.90
   6  -8   1   40.80    8.40
   6  -8   1   57.99    8.80
   6  -8   1   79.19   12.00
  -7   8  -1   -2.30    8.60
  -7   8  -1   -2.50    7.60
  -7   8  -1   -4.50    8.20
  -7   8  -1    2.80    5.90
  -7   8  -1   -9.30    8.50
  -7   8  -1   -0.80    7.70
   7  -8   1   -5.20    9.60
   7  -8   1    3.60    7.50
   7  -8   1   -4.80    6.60
   7  -8   1   -8.00    7.70
   7  -8   1    8.40    9.80
  -8   8  -1    1.80    9.10
  -8   8  -1   -7.80    9.30
  -8   8  -1    5.70    8.20
   8  -8   1   -6.40    7.50
   8  -8   1   -0.40    7.30
   8  -8   1   -8.10    9.40
   8  -8   1   -0.70    7.80
   8  -8   1  -15.80    9.90
  -9   8  -1   -1.90   11.20
  -9   8  -1    0.40    8.30
  -9   8  -1    3.40   10.50
  -9   8  -1   -7.70    9.40
  -9   8  -1    1.70    7.40
   9  -8   1   -3.60   11.20
   9  -8   1   10.20    7.00
   9  -8   1   -7.90    8.40
   9  -8   1   -2.90    7.60
   9  -8   1   -6.70    9.20
 -10   8  -1   13.60    9.10
 -10   8  -1    9.30    8.50
 -10   8  -1    6.90   11.10
 -10   8  -1   17.20   12.50
  10  -8   1   11.40    9.70
  10  -8   1    9.50    7.30
  10  -8   1   17.00    9.70
  10  -8   1    6.30    8.90
 -11   8  -1   13.20    9.10
 -11   8  -1   22.00    8.90
 -11   8  -1   37.10   12.70
  11  -8   1   26.40   10.70
  11  -8   1   28.60    9.70
  11  -8   1    5.80    8.80
  11  -8   1   17.40    7.70
  13   7  -1   47.70   10.70
  13   7  -1   53.19   13.80
  13   7  -1   56.89   11.50
  13   7  -1   42.70    8.10
 -13  -7   1   61.99   13.20
  12   7  -1   84.99   12.40
  12   7  -1  120.69   17.50
  12   7  -1  117.79   14.10
  12   7  -1  142.69   18.70
  12   7  -1  108.59   14.90
 -12  -7   1   82.49   14.30
  11   7  -1   62.79    8.60
  11   7  -1   84.09   13.20
  11   7  -1   61.49   15.60
 -11  -7   1   53.79   12.30
 -11  -7   1   74.89   15.00
  10   7  -1    1.60   12.00
  10   7  -1   17.40    9.50
  10   7  -1   12.30    6.00
  10   7  -1   19.40    9.60
  10   7  -1    6.40    9.60
  10   7  -1   11.40   10.70
 -10  -7   1   15.90    8.30
 -10  -7   1   19.40   14.20
 -10  -7   1   17.30    8.80
 -10  -7   1    6.70   11.00
   9   7  -1   -8.20    9.40
   9   7  -1   -5.90    5.10
   9   7  -1  -14.20    8.50
   9   7  -1   -9.90    9.20
   9   7  -1   -1.70    9.00
   9   7  -1  -10.30   11.00
  -9  -7   1   -9.00    7.60
  -9  -7   1   -5.40    6.70
  -9  -7   1   -1.50   13.20
  -9  -7   1    3.40    8.50
  -9  -7   1   -6.40   10.70
   8   7  -1    3.40    9.00
   8   7  -1    0.60    9.00
   8   7  -1   13.80    9.00
   8   7  -1    1.10    5.00
   8   7  -1   -3.60    8.40
   8   7  -1   -5.90   10.80
  -8  -7   1  -14.30   10.00
  -8  -7   1   -7.40    6.10
  -8  -7   1   -6.70   12.90
  -8  -7   1    3.00    7.60
  -8  -7   1    5.30    8.30
   7   7  -1   72.99   10.50
   7   7  -1   76.39   10.50
   7   7  -1   60.99    7.20
   7   7  -1   63.39   13.10
   7   7  -1   75.79   11.60
   7   7  -1   69.69   10.80
  -7  -7   1   69.49   14.80
  -7  -7   1   75.39   12.60
  -7  -7   1   65.79   10.50
  -7  -7   1   89.99   10.70
  -7  -7   1   53.99    9.00
   6   7  -1    7.80    4.30
   6   7  -1    9.60    8.70
   6   7  -1   18.70    8.40
   6   7  -1   12.10    7.80
   6   7  -1  -13.90   10.60
  -6  -7   1    0.80    7.40
  -6  -7   1   17.50   10.50
  -6  -7   1    3.10    7.10
  -6  -7   1    2.30    9.40
   5   7  -1   -4.90    8.70
   5   7  -1   -0.20    7.00
   5   7  -1   10.00    7.60
   5   7  -1   -2.70    9.60
   5   7  -1    8.10    3.90
  -5  -7   1    0.90    6.60
  -5  -7   1    1.90    6.90
  -5  -7   1    5.50    7.40
  -5  -7   1   11.00    9.10
   4   7  -1   30.80    4.80
   4   7  -1   35.20    7.40
   4   7  -1   23.20   10.00
   4   7  -1   48.40    8.40
   4   7  -1   29.10    8.90
  -4  -7   1   26.20    6.80
  -4  -7   1   38.20    9.80
  -4  -7   1   25.00    7.40
  -4  -7   1   32.60    7.50
  -4  -7   1   28.40    4.70
   3   7  -1  226.58   18.70
   3   7  -1  262.17   17.50
   3   7  -1  197.38   20.10
   3   7  -1  247.78   16.80
   3   7  -1  224.28   15.40
  -3  -7   1  208.38   15.90
  -3  -7   1  219.88   17.40
  -3  -7   1  218.08   16.60
  -3  -7   1  249.08   19.40
  -3  -7   1  216.58   19.80
   2   7  -1  203.88   14.00
   2   7  -1  140.79   16.90
   2   7  -1  154.28   15.80
  -2  -7   1  148.89   13.70
  -2  -7   1  149.49   14.70
  -2  -7   1  178.88   15.90
  -2  -7   1  152.88   19.70
  -2  -7   1  192.58   16.60
   1   7  -1   49.20    7.40
   1   7  -1   44.60    9.20
   1   7  -1   45.90    7.30
   1   7  -1   26.10    8.50
  -1  -7   1   41.90   10.90
  -1  -7   1   38.80    6.80
  -1  -7   1   30.60    6.60
  -1  -7   1   37.40    9.00
  -1  -7   1   38.20   17.10
   0   7  -1    5.50    7.30
   0   7  -1   14.90    6.40
   0   7  -1    4.80    6.00
   0   7  -1   12.50    6.40
   0  -7   1   15.60    8.40
   0  -7   1   10.80    4.10
   0  -7   1    9.30    9.40
   0  -7   1   14.40    6.10
   0  -7   1   14.40    5.90
   0  -7   1    7.00   12.60
  -1   7  -1  198.28   15.10
  -1   7  -1  194.18   16.70
  -1   7  -1  198.18   15.70
  -1   7  -1  159.78   16.90
  -1   7  -1  202.18   17.00
   1  -7   1  217.88   17.70
   1  -7   1  204.28   18.10
   1  -7   1  199.78   15.40
   1  -7   1  221.68   20.00
   1  -7   1  183.78   18.00
  -2   7  -1  678.13   40.60
  -2   7  -1  674.63   40.50
  -2   7  -1  714.83   39.70
  -2   7  -1  703.83   40.30
  -2   7  -1  713.73   41.40
  -2   7  -1  664.63   38.40
   2  -7   1  725.33   40.80
   2  -7   1  796.62   41.70
   2  -7   1  668.23   39.70
   2  -7   1  742.23   43.00
   2  -7   1  707.03   39.00
  -3   7  -1  467.95   27.90
  -3   7  -1  407.76   28.20
  -3   7  -1  436.66   29.40
  -3   7  -1  480.15   27.30
  -3   7  -1  471.75   27.80
  -3   7  -1  424.26   28.10
   3  -7   1  482.85   25.90
   3  -7   1  486.85   28.90
   3  -7   1  456.45   27.20
   3  -7   1  433.26   27.80
  -4   7  -1  577.04   35.90
  -4   7  -1  659.63   37.60
  -4   7  -1  601.34   33.90
  -4   7  -1  618.74   35.80
  -4   7  -1  546.15   36.00
  -4   7  -1  575.94   35.80
   4  -7   1  575.74   35.50
   4  -7   1  687.83   38.70
   4  -7   1  621.94   35.90
   4  -7   1  626.44   36.90
   4  -7   1  626.54   35.20
   4  -7   1  666.03   38.70
  -5   7  -1  256.07   19.50
  -5   7  -1  266.77   17.20
  -5   7  -1  241.98   19.40
  -5   7  -1  240.18   20.30
  -5   7  -1  258.87   21.00
  -5   7  -1  248.78   20.50
   5  -7   1  275.67   19.40
   5  -7   1  293.47   23.20
   5  -7   1  306.37   22.40
   5  -7   1  280.77   19.00
   5  -7   1  251.37   18.70
  -6   7  -1   42.30    9.20
  -6   7  -1   43.90    8.50
  -6   7  -1   63.39    9.60
  -6   7  -1   49.40    9.90
   6  -7   1   51.39    8.40
   6  -7   1   49.99   11.30
   6  -7   1   55.59   10.10
   6  -7   1   53.59    8.60
   6  -7   1   52.79   10.90
  -7   7  -1   32.90    8.20
  -7   7  -1   35.50    9.60
  -7   7  -1   25.80    8.50
  -7   7  -1   40.40   10.10
   7  -7   1   34.20   10.50
   7  -7   1   40.70    9.60
   7  -7   1   48.20    8.60
   7  -7   1   15.80    7.50
   7  -7   1   25.60   10.30
  -8   7  -1  -15.90    8.50
  -8   7  -1   -0.10    6.80
  -8   7  -1   -4.60    8.70
  -8   7  -1  -10.10    8.40
   8  -7   1    4.40    7.20
   8  -7   1   -8.60    7.00
   8  -7   1   -1.00    7.10
   8  -7   1    0.90    9.80
   8  -7   1  -12.00    8.80
  -9   7  -1   -8.60    9.00
  -9   7  -1   -3.30    9.70
  -9   7  -1   -8.00    8.30
  -9   7  -1  -14.20    9.60
  -9   7  -1    1.60    6.70
   9  -7   1   -2.70   11.00
   9  -7   1  -11.30   12.60
   9  -7   1  -10.30    9.00
   9  -7   1   -2.10    7.20
   9  -7   1   -3.90    7.40
 -10   7  -1    7.10    9.10
 -10   7  -1   18.10   11.20
 -10   7  -1   17.60    9.50
 -10   7  -1   11.70   11.20
  10  -7   1   16.40    9.70
  10  -7   1   16.00    7.90
  10  -7   1    8.80    8.40
  10  -7   1   12.40    8.40
  10  -7   1   -2.70   11.60
 -11   7  -1   42.90   13.80
 -11   7  -1   28.50   12.90
 -11   7  -1   31.20    9.50
  11  -7   1   63.29   10.00
  11  -7   1   32.60    8.90
  11  -7   1   54.39   11.60
  11  -7   1   42.30    9.80
  14   6  -1   18.60    7.90
  14   6  -1   28.20   10.80
  14   6  -1   29.70    9.80
  14   6  -1   22.60    8.90
 -14  -6   1   23.70   11.20
  13   6  -1   53.89   10.70
  13   6  -1   61.49   10.00
  13   6  -1   57.49   10.80
 -13  -6   1   51.99   12.60
  12   6  -1  140.99   17.90
  12   6  -1  141.89   17.90
  12   6  -1  159.58   18.70
  12   6  -1  101.39   19.30
  12   6  -1  157.28   17.20
 -12  -6   1  154.08   15.80
 -12  -6   1  154.38   20.80
 -12  -6   1  137.69   15.80
  11   6  -1  197.68   19.30
  11   6  -1  207.88   20.60
  11   6  -1  253.67   20.80
  11   6  -1  244.98   26.50
  11   6  -1  236.98   27.60
 -11  -6   1  197.68   22.90
 -11  -6   1  236.78   19.80
 -11  -6   1  206.78   25.70
  10   6  -1  124.79   17.30
  10   6  -1  125.79   15.70
  10   6  -1   84.59   15.40
  10   6  -1  130.69   14.10
  10   6  -1  117.89   17.50
  10   6  -1  129.89   17.30
 -10  -6   1  102.79   15.30
 -10  -6   1  116.59   14.80
 -10  -6   1  138.19   15.80
   9   6  -1   16.30    9.60
   9   6  -1   20.90    8.50
   9   6  -1   28.70   12.30
   9   6  -1   14.30    6.40
   9   6  -1    8.20    9.30
   9   6  -1   18.40    9.10
  -9  -6   1   26.60   14.00
  -9  -6   1   24.90   12.00
  -9  -6   1   15.50    9.00
  -9  -6   1    9.10    6.50
  -9  -6   1   30.70    8.50
   8   6  -1   -7.60    5.00
   8   6  -1   -8.30    8.70
   8   6  -1   -9.90    8.40
   8   6  -1  -10.90    8.30
   8   6  -1   -1.10   10.90
  -8  -6   1   -0.20    6.40
  -8  -6   1    1.40    7.20
  -8  -6   1  -15.60    9.70
  -8  -6   1   -4.10    7.80
  -8  -6   1    1.00   12.90
   7   6  -1   16.00    8.00
   7   6  -1   11.70   10.80
   7   6  -1    6.70    8.10
   7   6  -1    2.90    8.40
   7   6  -1    7.30    8.20
   7   6  -1    2.30    4.80
  -7  -6   1    5.30   12.30
  -7  -6   1    7.40    6.50
  -7  -6   1    6.10    9.40
  -7  -6   1    4.90    7.60
  -7  -6   1    4.30    7.30
   6   6  -1   30.10   11.10
   6   6  -1   44.60    9.40
   6   6  -1   40.30    8.50
   6   6  -1   49.99    9.30
   6   6  -1   34.50    5.70
  -6  -6   1    6.30   12.20
  -6  -6   1   36.70   15.80
  -6  -6   1   54.59    8.70
  -6  -6   1   33.60   10.30
  -6  -6   1   39.20    8.10
   5   6  -1  101.49   10.60
   5   6  -1   77.49   11.30
   5   6  -1   59.39    9.40
   5   6  -1  105.29   11.20
   5   6  -1   55.19   12.10
  -5  -6   1   91.59   12.40
  -5  -6   1   83.59   10.20
  -5  -6   1   90.89   14.10
  -5  -6   1   76.79    9.90
  -5  -6   1   79.39    9.80
   4   6  -1  119.69   13.60
   4   6  -1  103.29    9.60
   4   6  -1   93.09   12.60
   4   6  -1   87.09   12.70
  -4  -6   1   87.49    9.80
  -4  -6   1  111.59   12.80
  -4  -6   1  108.69   12.60
  -4  -6   1  100.39   13.90
   3   6  -1  465.05   26.40
   3   6  -1  470.35   29.30
   3   6  -1  495.55   27.90
   3   6  -1  425.76   30.00
  -3  -6   1  471.85   27.80
  -3  -6   1  501.25   29.70
  -3  -6   1  466.45   29.40
  -3  -6   1  453.25   28.10
  -3  -6   1  451.15   26.60
   2   6  -1  805.62   43.40
   2   6  -1  729.93   45.00
   2   6  -1  834.72   43.60
   2   6  -1  774.52   44.60
   2   6  -1  794.82   42.80
  -2  -6   1  802.42   44.10
  -2  -6   1  792.82   44.80
  -2  -6   1  734.03   46.40
  -2  -6   1  776.82   43.50
  -2  -6   1  787.02   43.40
   1   6  -1  221.18   18.40
   1   6  -1  208.58   18.60
   1   6  -1  266.57   17.10
   1   6  -1  262.97   16.80
  -1  -6   1  226.38   16.70
  -1  -6   1  285.47   21.30
  -1  -6   1  247.58   17.80
  -1  -6   1  286.47   19.50
  -1  -6   1  251.87   16.00
  -1  -6   1  229.48   19.10
   0   6  -1  504.65   28.90
   0   6  -1  498.45   29.30
   0   6  -1  528.45   30.10
   0   6  -1  497.05   30.30
   0  -6   1  513.35   31.00
   0  -6   1  509.85   29.30
   0  -6   1  493.85   31.90
   0  -6   1  501.85   31.10
   0  -6   1  484.55   30.40
   0  -6   1  495.35   27.90
  -1   6  -1  179.48   15.40
  -1   6  -1  150.08   15.20
  -1   6  -1  142.39   12.00
  -1   6  -1  153.78   15.00
  -1   6  -1  156.98   14.10
  -1   6  -1  193.88   13.60
   1  -6   1  174.38   18.20
   1  -6   1  195.08   16.20
   1  -6   1  158.98   16.30
   1  -6   1  166.08   16.10
   1  -6   1  177.38   13.60
  -2   6  -1   49.50    8.80
  -2   6  -1   37.30    7.60
  -2   6  -1   55.09    5.80
  -2   6  -1   58.19    8.00
  -2   6  -1   49.10    8.50
   2  -6   1   53.49   10.10
   2  -6   1   48.00    7.20
   2  -6   1   38.50    9.60
   2  -6   1   50.19    7.20
   2  -6   1   45.90    6.10
  -3   6  -1  229.18   17.00
  -3   6  -1  227.98   16.60
  -3   6  -1  216.08   16.80
  -3   6  -1  209.38   17.50
  -3   6  -1  218.38   18.20
   3  -6   1  231.38   15.90
   3  -6   1  216.88   16.40
   3  -6   1  221.78   20.10
   3  -6   1  228.68   14.00
   3  -6   1  241.28   17.90
  -4   6  -1  208.98   18.00
  -4   6  -1  179.58   17.30
  -4   6  -1  208.68   16.40
  -4   6  -1  218.38   16.70
  -4   6  -1  202.48   17.20
  -4   6  -1  209.68   14.50
   4  -6   1  240.38   18.50
   4  -6   1  238.88   19.20
   4  -6   1  220.78   15.90
   4  -6   1  225.78   16.10
   4  -6   1  230.18   16.40
  -5   6  -1  197.48   17.40
  -5   6  -1  159.98   17.30
  -5   6  -1  187.48   16.10
  -5   6  -1  163.28   17.20
  -5   6  -1  184.18   15.90
   5  -6   1  204.68   15.20
   5  -6   1  196.08   18.90
   5  -6   1  204.08   18.30
   5  -6   1  187.98   15.60
   5  -6   1  206.18   15.50
   5  -6   1  228.58   18.60
  -6   6  -1   52.99   10.20
  -6   6  -1   50.59    9.60
  -6   6  -1   64.89    9.60
  -6   6  -1   44.90    7.90
   6  -6   1   68.59   10.70
   6  -6   1   62.19   11.10
   6  -6   1   47.10    7.10
   6  -6   1   66.99    8.80
   6  -6   1   65.19    9.20
   6  -6   1   66.39   11.10
  -7   6  -1   -4.30    6.30
  -7   6  -1   -4.60    8.60
  -7   6  -1   -6.00    8.70
  -7   6  -1    2.10    8.20
  -7   6  -1   -7.00    7.20
   7  -6   1    2.80    6.80
   7  -6   1  -11.60    8.20
   7  -6   1   -1.70    9.30
   7  -6   1   -6.40    6.60
   7  -6   1  -10.20    6.30
  -8   6  -1    0.80   11.60
  -8   6  -1   -5.00    8.50
  -8   6  -1    9.10    6.90
  -8   6  -1   -4.60    9.40
   8  -6   1   -1.60    8.60
   8  -6   1   -3.60    7.50
   8  -6   1   -5.80    9.40
   8  -6   1  -12.30    7.10
   8  -6   1    2.40    7.40
  -9   6  -1   -3.50   10.10
  -9   6  -1   -3.10    8.50
  -9   6  -1   -1.30    9.00
  -9   6  -1    2.40    9.60
   9  -6   1   -5.40    8.70
   9  -6   1   -2.20    9.30
   9  -6   1   -0.50   10.70
   9  -6   1   -1.00   10.20
   9  -6   1   -3.20    8.90
 -10   6  -1    4.80   10.20
 -10   6  -1  -14.90    8.40
 -10   6  -1    0.80    7.50
 -10   6  -1   -4.80   10.50
 -10   6  -1  -13.00    8.00
  10  -6   1   -4.00    7.70
  10  -6   1  -10.10    7.50
  10  -6   1   -8.70   10.90
  10  -6   1   -1.30    7.60
  10  -6   1  -13.50    8.70
 -11   6  -1    3.70    8.80
 -11   6  -1   15.20   11.60
 -11   6  -1    9.30   11.60
 -11   6  -1   11.90    8.30
  11  -6   1   17.20    7.90
  11  -6   1   11.20    7.90
  11  -6   1   17.40    9.80
  11  -6   1   -2.30    8.20
 -12   6  -1   22.00   14.10
 -12   6  -1   11.90   12.20
 -12   6  -1   20.70   10.10
 -12   6  -1   16.00    9.30
  12  -6   1   17.20    9.50
  12  -6   1   23.70    9.10
  12  -6   1   39.40   10.70
  12  -6   1   17.60    7.70
  14   5  -1    1.10    9.70
  14   5  -1    8.00    7.40
  14   5  -1   -0.70    7.40
  14   5  -1   10.50    9.10
 -14  -5   1   16.70   11.20
  13   5  -1   32.30   10.20
  13   5  -1   25.40    9.40
  13   5  -1   23.30    7.70
 -13  -5   1   27.30   16.40
 -13  -5   1   27.40   12.20
  12   5  -1   90.69   12.30
  12   5  -1   99.39   14.50
  12   5  -1   85.19   16.60
  12   5  -1   75.09   12.50
  12   5  -1   71.29   11.60
 -12  -5   1   65.29   13.30
 -12  -5   1  112.89   13.20
 -12  -5   1   55.69   16.30
 -12  -5   1   78.79   11.00
  11   5  -1  124.49   14.10
  11   5  -1  111.39   17.30
  11   5  -1  147.49   17.50
  11   5  -1  121.79   14.10
 -11  -5   1  105.59   14.80
 -11  -5   1   94.79   24.40
 -11  -5   1  146.39   15.40
 -11  -5   1  131.29   16.10
  10   5  -1  198.38   23.60
  10   5  -1  167.88   19.40
  10   5  -1  190.58   18.60
  10   5  -1  164.18   18.00
  10   5  -1  184.78   19.70
 -10  -5   1  179.88   20.00
 -10  -5   1  165.78   24.20
 -10  -5   1  178.78   17.00
 -10  -5   1  164.98   18.20
 -10  -5   1  131.89   16.20
   9   5  -1   53.79   13.30
   9   5  -1   58.39   11.00
   9   5  -1   32.20    9.70
   9   5  -1   53.19   10.50
   9   5  -1   36.50    8.80
  -9  -5   1   41.50   10.00
  -9  -5   1   28.40   13.70
  -9  -5   1   30.70    8.00
  -9  -5   1   36.70   12.30
  -9  -5   1   42.90    9.50
   8   5  -1   14.60    8.70
   8   5  -1   14.70   11.80
   8   5  -1   17.90    7.50
   8   5  -1   10.90    8.80
   8   5  -1    6.70    8.60
   8   5  -1   27.10   11.20
  -8  -5   1   17.80    8.30
  -8  -5   1   21.00   10.80
  -8  -5   1   19.80    7.90
  -8  -5   1   16.20    6.90
  -8  -5   1   10.30   12.30
   7   5  -1   14.20    8.30
   7   5  -1    2.80    8.00
   7   5  -1    4.50    7.80
   7   5  -1    6.30    5.20
   7   5  -1   -2.30    6.70
   7   5  -1    8.00    9.90
  -7  -5   1   -0.30   12.20
  -7  -5   1   -4.70    9.20
  -7  -5   1    5.30    9.40
  -7  -5   1   15.10    7.30
  -7  -5   1   13.90    7.60
   6   5  -1   -3.40   13.40
   6   5  -1    4.50    7.70
   6   5  -1    2.90    9.30
   6   5  -1   -0.60    6.70
   6   5  -1    8.50    7.90
   6   5  -1    1.60    4.40
  -6  -5   1    5.10    6.40
  -6  -5   1    1.00    6.60
  -6  -5   1   -7.60    6.40
  -6  -5   1   -4.80   10.60
  -6  -5   1    3.20    8.80
   5   5  -1   -2.60   13.50
   5   5  -1   -8.50    6.90
   5   5  -1   -1.30    8.20
   5   5  -1   -1.20    6.50
   5   5  -1   -2.10    9.00
   5   5  -1   -4.40    3.80
  -5  -5   1  -11.00    5.70
  -5  -5   1   -7.70    6.40
  -5  -5   1   -3.60   10.30
  -5  -5   1  -11.20    8.60
  -5  -5   1   -7.80    6.20
   4   5  -1  168.98   11.60
   4   5  -1  160.98   15.10
   4   5  -1  128.59   17.90
   4   5  -1  138.69   15.30
   4   5  -1  157.78   13.60
  -4  -5   1  144.19   14.20
  -4  -5   1  128.49   18.80
  -4  -5   1  190.98   15.00
  -4  -5   1  140.99   15.90
  -4  -5   1  140.99   13.60
   3   5  -1  533.45   34.60
   3   5  -1  594.94   32.70
   3   5  -1  588.34   33.90
   3   5  -1  612.54   32.80
   3   5  -1  600.44   31.40
  -3  -5   1  555.64   32.50
  -3  -5   1  547.75   35.20
  -3  -5   1  563.94   32.90
  -3  -5   1  569.34   33.80
  -3  -5   1  577.44   34.00
  -3  -5   1  544.65   31.50
   2   5  -1  891.01   52.29
   2   5  -1 1009.00   51.09
   2   5  -1  972.10   50.19
   2   5  -1  946.81   51.99
   2   5  -1  933.11   50.89
  -2  -5   1  912.91   50.49
  -2  -5   1  907.71   50.99
  -2  -5   1  944.61   51.39
  -2  -5   1  919.81   52.09
   1   5  -1 1964.30  109.29
   1   5  -1 2002.60  108.49
   1   5  -1 2137.29  109.59
   1   5  -1 1957.40  108.59
  -1  -5   1 2038.80  108.79
  -1  -5   1 2116.09  109.59
  -1  -5   1 2056.79  110.09
  -1  -5   1 2160.88  109.39
  -1  -5   1 2074.49  108.69
   0   5  -1 1789.62   95.59
   0   5  -1 1820.12   95.79
   0   5  -1 1774.02   94.79
   0   5  -1 1748.63   95.09
   0  -5   1 1706.63   95.69
   0  -5   1 1784.02   94.39
   0  -5   1 1820.22   96.39
   0  -5   1 1816.72   96.09
   0  -5   1 1863.81   95.59
   0  -5   1 1795.72   94.99
  -1   5  -1  961.30   53.89
  -1   5  -1  938.31   54.19
  -1   5  -1 1009.50   53.59
  -1   5  -1  934.21   52.49
  -1   5  -1  968.50   53.69
  -1   5  -1  986.90   52.99
   1  -5   1 1020.50   54.99
   1  -5   1  934.11   53.19
   1  -5   1 1042.10   54.49
   1  -5   1 1030.30   53.79
   1  -5   1  996.20   53.89
  -2   5  -1  262.77   18.20
  -2   5  -1  264.07   17.60
  -2   5  -1  252.57   17.80
  -2   5  -1  232.18   18.50
  -2   5  -1  260.27   19.10
  -2   5  -1  273.57   16.10
   2  -5   1  287.27   18.90
   2  -5   1  263.67   16.40
   2  -5   1  272.37   18.00
   2  -5   1  294.57   18.90
   2  -5   1  252.37   17.20
   2  -5   1  299.37   21.00
  -3   5  -1    8.10    5.80
  -3   5  -1    5.30    6.40
  -3   5  -1    4.80    5.40
  -3   5  -1    4.60    6.60
  -3   5  -1    4.80    5.00
  -3   5  -1   14.30    6.60
   3  -5   1   11.50    3.70
   3  -5   1   20.80    6.90
   3  -5   1    5.60    7.60
   3  -5   1    1.30    4.60
   3  -5   1   13.40    5.20
  -4   5  -1   14.50    7.10
  -4   5  -1   25.60    7.80
  -4   5  -1   25.50    6.80
  -4   5  -1   23.80    7.00
  -4   5  -1   28.00    6.30
   4  -5   1   28.30    7.80
   4  -5   1   26.10    6.00
   4  -5   1   28.60    7.70
   4  -5   1   21.60    6.20
   4  -5   1   22.40    8.30
   4  -5   1   22.40    6.00
  -5   5  -1    2.10    7.60
  -5   5  -1    5.30    7.00
  -5   5  -1    6.20    6.30
  -5   5  -1    7.30    7.20
  -5   5  -1    5.60    6.40
   5  -5   1   16.60    6.60
   5  -5   1    8.50    5.80
   5  -5   1    1.70    7.60
   5  -5   1   10.10    5.60
   5  -5   1   19.00    8.10
   5  -5   1    9.70    6.20
  -6   5  -1   10.20    3.60
  -6   5  -1   10.60    8.00
  -6   5  -1    7.20    8.10
  -6   5  -1   12.20    6.30
  -6   5  -1    9.50   11.30
  -6   5  -1    5.10    7.10
   6  -5   1   13.80    5.10
   6  -5   1   -1.20    6.10
   6  -5   1    0.20    8.10
   6  -5   1   16.10    9.90
   6  -5   1   11.90    7.10
   6  -5   1   16.00    6.50
  -7   5  -1    0.90    7.80
  -7   5  -1   -8.50    8.10
  -7   5  -1   -4.80    3.50
  -7   5  -1    3.60    6.60
  -7   5  -1   -7.80    7.80
  -7   5  -1    3.60    9.50
   7  -5   1   -9.50    6.70
   7  -5   1   -0.70    6.60
   7  -5   1   -2.10    4.70
   7  -5   1   -0.20    6.90
   7  -5   1    4.80    8.90
  -8   5  -1   59.19   18.60
  -8   5  -1   64.99    9.60
  -8   5  -1   55.29    9.80
  -8   5  -1   62.89   12.60
  -8   5  -1   52.89    6.60
  -8   5  -1   44.30   11.30
   8  -5   1   72.79   12.40
   8  -5   1   73.99   10.20
   8  -5   1   59.29   11.10
   8  -5   1   80.69   11.60
   8  -5   1   67.39    9.80
  -9   5  -1   49.90   11.20
  -9   5  -1   41.40    8.60
  -9   5  -1   35.00   11.30
  -9   5  -1   37.50    9.00
  -9   5  -1   44.10    4.90
  -9   5  -1   44.50   11.10
   9  -5   1   33.40   10.20
   9  -5   1   40.40   11.40
   9  -5   1   50.69    9.90
   9  -5   1   45.00   10.50
   9  -5   1   32.80    8.60
 -10   5  -1   35.30    4.50
 -10   5  -1   28.20    8.70
 -10   5  -1   27.40    8.30
 -10   5  -1   22.90    9.40
 -10   5  -1   25.60   11.30
 -10   5  -1   32.50   12.40
  10  -5   1   30.60    9.80
  10  -5   1   31.40    8.90
  10  -5   1   40.60   10.00
 -11   5  -1   15.30   12.10
 -11   5  -1    6.60    8.70
 -11   5  -1    9.00    9.60
 -11   5  -1   26.00   12.90
  11  -5   1   19.40    9.90
  11  -5   1   13.90    8.20
  11  -5   1    7.40    9.00
  11  -5   1    9.10    7.50
  11  -5   1   -7.00   12.40
 -12   5  -1   -4.20    8.50
 -12   5  -1    4.20   14.20
 -12   5  -1    9.00   10.70
 -12   5  -1   -4.60    3.40
 -12   5  -1   13.60    9.90
  12  -5   1   -7.60    7.00
  12  -5   1   -3.70    8.90
  12  -5   1   -4.40    8.80
  12  -5   1    8.60    8.10
  14   4  -1   21.00   10.00
  14   4  -1    7.70    9.90
  14   4  -1    8.60    8.10
 -14  -4   1    7.60    4.40
 -14  -4   1   16.30   16.40
 -14  -4   1   17.50   11.70
  13   4  -1    1.10    9.00
  13   4  -1    0.10   14.30
  13   4  -1    1.60    7.90
 -13  -4   1    4.50   10.60
 -13  -4   1   -2.70    4.20
 -13  -4   1    1.10   14.60
  12   4  -1    3.50   12.50
  12   4  -1   15.50    9.20
  12   4  -1    7.50   10.40
  12   4  -1   12.30    8.50
  12   4  -1    9.90    9.90
 -12  -4   1   -1.70   13.90
 -12  -4   1   21.80    8.90
 -12  -4   1    6.90   13.80
 -12  -4   1   14.00    7.90
 -12  -4   1   39.10   13.20
 -12  -4   1   14.90    4.40
  11   4  -1   11.00    7.70
  11   4  -1   38.80   11.40
  11   4  -1   -0.90    8.90
 -11  -4   1    9.50   10.90
 -11  -4   1   23.90    9.20
 -11  -4   1   14.80    7.10
 -11  -4   1   14.00    4.30
  10   4  -1   48.80   10.60
  10   4  -1   39.60   10.10
  10   4  -1   38.90    8.50
  10   4  -1   28.80   12.20
  10   4  -1   52.39   11.10
 -10  -4   1   40.20   10.70
 -10  -4   1   26.90    7.10
 -10  -4   1   40.40    9.00
 -10  -4   1   46.10   14.80
 -10  -4   1   51.39   12.60
 -10  -4   1   46.40    5.10
   9   4  -1  122.79   16.50
   9   4  -1  130.89   16.90
   9   4  -1  145.99   14.50
   9   4  -1  150.58   16.30
   9   4  -1  127.59   17.60
  -9  -4   1  141.89   15.20
  -9  -4   1  136.59   16.10
  -9  -4   1  110.79   17.90
  -9  -4   1  135.49   17.10
  -9  -4   1  120.99   14.50
   8   4  -1    7.30    8.50
   8   4  -1    5.80   10.50
   8   4  -1   18.00    8.80
   8   4  -1   15.60    8.90
   8   4  -1   19.70    7.50
  -8  -4   1   10.10    6.70
  -8  -4   1   18.20   10.00
  -8  -4   1    8.40    7.00
  -8  -4   1    6.00   12.20
  -8  -4   1   16.40    7.90
   7   4  -1   18.70    8.00
   7   4  -1    9.80    8.30
   7   4  -1   17.00   11.00
   7   4  -1   18.60    7.50
  -7  -4   1   20.20    3.00
  -7  -4   1    8.20   11.90
  -7  -4   1   11.50    6.00
  -7  -4   1   20.90    8.20
  -7  -4   1   25.00    7.20
  -7  -4   1   18.20   10.50
   6   4  -1    1.00    7.50
   6   4  -1   18.70    9.70
   6   4  -1    1.70    6.10
   6   4  -1    6.40    7.40
  -6  -4   1    2.20    8.50
  -6  -4   1    1.50    5.40
  -6  -4   1   10.50    7.00
  -6  -4   1    8.30    6.60
  -6  -4   1   13.50   11.30
   5   4  -1   44.10    8.10
   5   4  -1   59.79    8.60
   5   4  -1   44.40    6.20
   5   4  -1   71.29    9.90
   5   4  -1   66.39    9.20
   5   4  -1   57.49   10.70
  -5  -4   1   32.30   16.90
  -5  -4   1   54.89    8.60
  -5  -4   1   55.59    7.90
   4   4  -1   -7.40    3.30
   4   4  -1    5.90    6.10
   4   4  -1    4.90    6.60
   4   4  -1   -7.30    6.10
   4   4  -1  -10.50    8.10
   4   4  -1   -8.60    5.50
  -4  -4   1   -2.70    9.20
  -4  -4   1   -6.40    6.90
  -4  -4   1   -4.20    5.50
  -4  -4   1   -6.30    5.10
  -4  -4   1   -6.70    5.50
   3   4  -1  148.79   12.10
   3   4  -1  179.18   13.20
   3   4  -1  155.18   10.30
   3   4  -1  128.89   13.40
  -3  -4   1  164.18   12.70
  -3  -4   1  136.69   13.50
  -3  -4   1  143.59   11.90
  -3  -4   1  149.19   13.00
   2   4  -1  167.38   13.90
   2   4  -1  205.48   11.30
   2   4  -1  197.98   13.40
   2   4  -1  163.58   15.00
   2   4  -1  178.18   12.70
  -2  -4   1  172.08   12.70
  -2  -4   1  168.98   12.70
  -2  -4   1  180.18   15.70
  -2  -4   1  172.58   14.10
  -2  -4   1  175.68   13.10
   1   4  -1 1934.71  105.59
   1   4  -1 1961.80  104.89
   1   4  -1 2018.00  105.69
   1   4  -1 1976.00  104.89
  -1  -4   1 2035.20  105.29
  -1  -4   1 1969.70  104.89
  -1  -4   1 2032.00  105.69
  -1  -4   1 1996.40  104.99
   0   4  -1 6059.29  356.26
   0  -4   1 6469.75  360.96
  -1   4  -1 1561.94   83.19
  -1   4  -1 1533.75   83.69
  -1   4  -1 1516.45   83.89
  -1   4  -1 1498.45   83.59
  -1   4  -1 1721.83   84.49
  -1   4  -1 1510.45   82.99
   1  -4   1 1578.44   84.09
   1  -4   1 1610.34   84.49
   1  -4   1 1639.54   84.29
   1  -4   1 1561.64   83.59
   1  -4   1 1587.14   83.69
  -2   4  -1  802.92   43.20
  -2   4  -1  735.13   43.20
  -2   4  -1  740.13   42.30
  -2   4  -1  879.51   44.20
  -2   4  -1  724.33   43.30
  -2   4  -1  789.62   43.10
   2  -4   1  817.72   42.40
   2  -4   1  755.32   42.80
   2  -4   1  835.72   43.60
   2  -4   1  803.92   43.50
   2  -4   1  804.52   44.40
  -3   4  -1  289.57   18.90
  -3   4  -1  278.67   19.80
  -3   4  -1  285.77   18.90
  -3   4  -1  326.47   20.30
  -3   4  -1  292.97   19.80
   3  -4   1  299.37   18.80
   3  -4   1  300.87   20.70
   3  -4   1  312.67   19.00
   3  -4   1  332.27   20.90
   3  -4   1  299.77   18.70
  -4   4  -1    5.40    5.40
  -4   4  -1    1.80    4.90
  -4   4  -1    2.70    5.60
  -4   4  -1    7.80    6.60
  -4   4  -1    6.10    7.10
  -4   4  -1    0.40    3.10
   4  -4   1    5.40    6.10
   4  -4   1    4.00    5.00
   4  -4   1   -2.10    6.50
   4  -4   1    8.20    7.20
   4  -4   1    5.40    4.50
  -5   4  -1    4.60    6.10
  -5   4  -1    6.60    3.30
  -5   4  -1    0.90    6.70
  -5   4  -1    2.10    5.60
  -5   4  -1    4.30    8.00
   5  -4   1   -0.70    5.10
   5  -4   1    4.70    5.40
   5  -4   1    3.30    5.80
   5  -4   1   11.50    7.60
   5  -4   1    5.00    4.50
  -6   4  -1   -1.60    6.80
  -6   4  -1   -9.50    6.40
  -6   4  -1    5.40    8.80
  -6   4  -1   -3.90    6.90
  -6   4  -1    2.80    3.40
   6  -4   1   -6.00    7.20
   6  -4   1   11.80    8.30
   6  -4   1    1.80    5.70
   6  -4   1    4.10    7.00
   6  -4   1    5.30    6.10
   6  -4   1    4.80    4.90
  -7   4  -1  -13.90    6.50
  -7   4  -1    0.80    7.80
  -7   4  -1    2.40    3.60
  -7   4  -1   -7.30    9.40
  -7   4  -1   -3.40    7.40
   7  -4   1    3.00    4.90
   7  -4   1  -10.90    7.40
   7  -4   1    2.30    6.40
   7  -4   1   14.90    6.90
   7  -4   1    8.90    8.90
   7  -4   1    5.10    6.50
  -8   4  -1   68.49   17.10
  -8   4  -1   75.19   14.70
  -8   4  -1   44.50   11.80
  -8   4  -1   42.40    8.90
  -8   4  -1   59.19    7.00
   8  -4   1   37.90   10.10
   8  -4   1   50.99    8.70
   8  -4   1   57.89    9.10
   8  -4   1   66.09   12.00
   8  -4   1   44.70    8.80
  -9   4  -1  119.29    9.80
  -9   4  -1  125.49   14.10
  -9   4  -1  134.39   15.40
  -9   4  -1  136.09   14.80
  -9   4  -1  139.49   19.10
   9  -4   1  125.99   18.90
   9  -4   1  128.99   14.50
   9  -4   1  151.88   15.40
   9  -4   1  126.29   14.30
   9  -4   1  145.89   16.50
 -10   4  -1   96.79   14.80
 -10   4  -1  124.69   15.40
 -10   4  -1  117.29    9.40
 -10   4  -1  148.19   16.00
 -10   4  -1   99.29   12.90
  10  -4   1  124.09   16.60
  10  -4   1  122.79   14.90
  10  -4   1  153.88   15.50
  10  -4   1  104.99   15.00
 -11   4  -1   92.59    8.60
 -11   4  -1   83.69   12.70
 -11   4  -1  104.09   11.50
 -11   4  -1   80.19   15.50
  11  -4   1   90.29   12.60
  11  -4   1  114.79   16.20
  11  -4   1   99.99   14.80
  11  -4   1  104.99   11.80
 -12   4  -1   39.80   10.60
 -12   4  -1   43.50    5.40
 -12   4  -1   33.50   12.30
 -12   4  -1   49.70   10.00
 -12   4  -1   61.99   14.30
  12  -4   1   32.40    9.00
  12  -4   1   29.40   10.20
  12  -4   1   42.60    9.20
  12  -4   1   39.10   10.30
 -13   4  -1   -0.60    4.00
 -13   4  -1    2.20    9.40
 -13   4  -1    7.30    9.40
  13  -4   1    3.00    8.40
  13  -4   1    8.00    8.80
  13  -4   1    4.60    7.70
  13  -4   1  -23.10    9.90
  14   3  -1   25.20   11.30
  14   3  -1   38.10   10.00
  14   3  -1   41.10   10.10
 -14  -3   1   37.60    6.20
 -14  -3   1   33.40   17.40
 -14  -3   1   26.50   12.20
  13   3  -1   41.20   10.50
  13   3  -1   49.80   12.50
  13   3  -1   19.00   13.20
  13   3  -1   21.00    8.40
 -13  -3   1   10.80   15.00
 -13  -3   1   33.10    5.90
 -13  -3   1   37.90   12.50
  12   3  -1    3.80    9.10
  12   3  -1    6.10   13.40
  12   3  -1    8.70    9.80
  12   3  -1   10.60    8.10
  12   3  -1   22.50   13.10
 -12  -3   1    1.50   13.90
 -12  -3   1    2.80   15.00
 -12  -3   1    7.80    7.40
 -12  -3   1   10.40    5.20
 -12  -3   1   24.60   13.00
 -12  -3   1   29.00    9.30
  11   3  -1   -3.50    6.90
  11   3  -1    1.10    8.60
  11   3  -1   -1.50    9.30
 -11  -3   1   -2.30    5.80
 -11  -3   1   -2.10   14.00
 -11  -3   1   -4.50   10.20
 -11  -3   1   -1.60    4.80
 -11  -3   1   -1.70    7.50
  10   3  -1    7.50    8.20
  10   3  -1    5.80   11.10
  10   3  -1    4.50    9.20
  10   3  -1   17.30    9.50
  10   3  -1   -7.90    8.70
 -10  -3   1    1.30    6.80
 -10  -3   1    2.50    7.30
 -10  -3   1   11.30    9.90
 -10  -3   1   -4.40   10.50
 -10  -3   1    1.10    4.50
 -10  -3   1    1.80   13.30
   9   3  -1   10.70    8.90
   9   3  -1   17.80    8.20
   9   3  -1    3.30   10.50
   9   3  -1    1.30    9.20
   9   3  -1  -10.00    8.10
  -9  -3   1   -0.30   13.10
  -9  -3   1    8.00    7.70
  -9  -3   1    6.90    4.40
  -9  -3   1    7.80    6.90
  -9  -3   1    0.50   10.20
  -9  -3   1   11.90    8.90
   8   3  -1   -8.50    8.10
   8   3  -1    1.20    7.20
   8   3  -1   23.90   10.60
   8   3  -1    0.10    8.00
   8   3  -1    3.00    8.20
  -8  -3   1   -0.40    6.40
  -8  -3   1   -0.70    3.90
  -8  -3   1   -6.60    7.30
  -8  -3   1  -13.90   11.70
  -8  -3   1  -15.10    9.20
  -8  -3   1    2.30    6.60
   7   3  -1   25.30    8.10
   7   3  -1   40.90   17.30
   7   3  -1   15.80    7.90
   7   3  -1   16.10    6.50
   7   3  -1   21.60    8.30
  -7  -3   1   18.30    9.50
  -7  -3   1   28.50   10.40
  -7  -3   1    9.10    5.90
  -7  -3   1   21.30    4.00
  -7  -3   1    8.60   11.60
  -7  -3   1   25.30    6.90
   6   3  -1   87.19   10.60
   6   3  -1   57.69    8.00
   6   3  -1   94.49   15.70
   6   3  -1   88.39   11.00
   6   3  -1   73.49   11.90
  -6  -3   1   85.49    9.20
  -6  -3   1   58.79    6.20
  -6  -3   1   59.19    9.10
  -6  -3   1   65.39   13.30
  -6  -3   1   73.29    8.70
  -6  -3   1   56.89   10.70
   5   3  -1   98.29   10.60
   5   3  -1   84.89   11.70
   5   3  -1   90.79    9.80
   5   3  -1  102.89   12.60
   5   3  -1   80.59    9.70
  -5  -3   1   66.99    8.00
  -5  -3   1   70.19    9.20
  -5  -3   1   91.59   11.90
  -5  -3   1   72.79   13.20
  -5  -3   1   77.59    8.80
  -5  -3   1   74.89    5.80
   4   3  -1  460.15   26.10
   4   3  -1  455.75   26.30
   4   3  -1  469.15   26.40
   4   3  -1  424.06   28.40
   4   3  -1  454.05   26.80
  -4  -3   1  387.86   28.80
  -4  -3   1  435.76   27.20
  -4  -3   1  423.66   25.50
  -4  -3   1  439.36   26.40
  -4  -3   1  407.76   25.90
   3   3  -1  172.18   12.80
   3   3  -1  159.08   11.00
   3   3  -1  170.78   15.60
   3   3  -1  181.38   13.10
   3   3  -1  160.98   13.40
   3   3  -1  174.08   12.20
  -3  -3   1  158.48   12.70
  -3  -3   1  163.68   12.20
  -3  -3   1  158.88   13.50
  -3  -3   1  140.29   15.90
  -3  -3   1  165.88   12.70
   2   3  -1   48.70    5.80
   2   3  -1   46.10    4.90
   2   3  -1   25.10    7.10
   2   3  -1   35.50    3.10
   2   3  -1   35.60    5.30
   2   3  -1   26.30    6.00
  -2  -3   1   24.80    5.10
  -2  -3   1   38.10    5.60
  -2  -3   1   23.80    6.40
   1   3  -1 1713.23   89.99
   1   3  -1 1821.72   90.09
   1   3  -1 1749.62   90.59
   1   3  -1 1606.54   90.49
   1   3  -1 1687.53   89.59
  -1  -3   1 1646.24   90.09
  -1  -3   1 1772.02   89.69
  -1  -3   1 1715.73   90.59
  -1  -3   1 1582.24   90.79
  -1  -3   1 1775.42   90.19
   0   3  -1  749.33   39.80
   0   3  -1  761.02   40.10
   0   3  -1  743.53   40.70
   0   3  -1  759.12   40.70
   0  -3   1  744.93   40.00
   0  -3   1  753.22   40.60
   0  -3   1  722.03   41.20
   0  -3   1  694.13   40.10
   0  -3   1  739.93   40.90
  -1   3  -1  466.95   28.00
  -1   3  -1  576.44   27.80
   1  -3   1  470.15   28.20
   1  -3   1  448.96   27.30
   1  -3   1  466.55   27.10
   1  -3   1  550.54   29.00
  -2   3  -1 1600.94   85.69
  -2   3  -1 1624.44   85.79
  -2   3  -1 1594.04   85.79
  -2   3  -1 1540.65   85.79
   2  -3   1 1657.93   86.09
   2  -3   1 1682.53   86.09
   2  -3   1 1692.43   86.49
   2  -3   1 1583.84   86.19
   2  -3   1 1605.54   85.19
  -3   3  -1  426.66   23.50
  -3   3  -1  389.36   23.80
  -3   3  -1  396.46   22.00
  -3   3  -1  394.26   24.40
  -3   3  -1  400.46   23.40
  -3   3  -1  380.26   23.90
   3  -3   1  432.96   24.50
   3  -3   1  390.96   23.40
   3  -3   1  385.76   23.10
   3  -3   1  399.76   23.20
   3  -3   1  418.36   24.50
   3  -3   1  410.56   24.70
  -4   3  -1  181.58   11.70
  -4   3  -1  179.58   16.70
  -4   3  -1  186.28   14.60
  -4   3  -1  177.68   15.10
   4  -3   1  182.28   16.60
   4  -3   1  207.08   14.10
   4  -3   1  177.08   15.50
   4  -3   1  214.88   15.40
   4  -3   1  205.78   13.70
   4  -3   1  186.78   13.70
  -5   3  -1   19.70    6.70
  -5   3  -1    4.20    6.60
  -5   3  -1    0.20    6.60
  -5   3  -1    7.50    8.60
   5  -3   1   -2.50    7.10
   5  -3   1   15.50    5.00
   5  -3   1    6.30    6.00
   5  -3   1   17.00    5.80
   5  -3   1   -1.40    7.90
   5  -3   1   10.10    5.80
  -6   3  -1  -10.00    8.30
  -6   3  -1  -10.40    6.60
  -6   3  -1   -9.50    6.60
  -6   3  -1   -3.80    6.30
   6  -3   1   -5.20    6.00
   6  -3   1   -4.40    4.50
   6  -3   1  -16.60    6.70
   6  -3   1   -3.60    8.30
   6  -3   1   -7.20    6.00
   6  -3   1  -12.70    5.30
  -7   3  -1   -3.90    7.60
  -7   3  -1   -0.60    6.00
  -7   3  -1   -1.10    7.80
  -7   3  -1  -10.50    9.20
  -7   3  -1   -2.20    6.80
  -7   3  -1    9.90    5.80
   7  -3   1    2.60   16.00
   7  -3   1    3.10    6.40
   7  -3   1    4.10    6.40
   7  -3   1   -8.90    7.50
   7  -3   1   -2.40    6.00
   7  -3   1    3.20    4.90
  -8   3  -1   17.00   10.60
  -8   3  -1    5.10    8.90
  -8   3  -1    4.40   15.40
  -8   3  -1   17.80    7.40
  -8   3  -1   28.30    7.10
  -8   3  -1    6.20    7.40
   8  -3   1    6.40    8.50
   8  -3   1   18.80    9.90
   8  -3   1   19.20    6.00
   8  -3   1   18.20    7.50
   8  -3   1    5.80    7.20
   8  -3   1   10.20    7.40
  -9   3  -1   77.89   13.70
  -9   3  -1   90.79   10.90
  -9   3  -1  107.89   13.00
  -9   3  -1   78.39   11.80
  -9   3  -1   88.09   10.00
   9  -3   1   81.19   12.50
   9  -3   1   94.09   13.80
   9  -3   1  100.59   11.90
   9  -3   1  105.39   12.70
   9  -3   1  105.49   11.70
 -10   3  -1   88.49   14.40
 -10   3  -1  127.69   17.80
 -10   3  -1  118.19   14.80
 -10   3  -1  134.59   14.70
  10  -3   1   95.59   13.10
  10  -3   1  143.89   15.90
  10  -3   1  137.79   20.10
  10  -3   1  144.59   16.40
  10  -3   1  124.29   14.50
 -11   3  -1  168.48   22.30
 -11   3  -1  156.08   18.50
 -11   3  -1  187.98   17.20
 -11   3  -1  231.58   23.10
  11  -3   1  203.88   18.90
  11  -3   1  162.08   19.50
  11  -3   1  145.89   21.60
  11  -3   1  200.08   18.50
  11  -3   1  158.78   17.20
 -12   3  -1   87.99   14.60
 -12   3  -1  132.99   15.40
 -12   3  -1  131.89   17.70
  12  -3   1  132.99   16.50
  12  -3   1   97.59   12.20
  12  -3   1  113.09   16.10
  12  -3   1  118.79   16.30
 -13   3  -1   43.90   11.30
 -13   3  -1   41.90    9.50
  13  -3   1   18.40   10.40
  13  -3   1   29.00    8.80
  13  -3   1   41.40    9.60
  13  -3   1   41.90   11.60
  14   2  -1   58.49   10.90
  14   2  -1   61.99   10.60
 -14  -2   1   56.89   12.30
 -14  -2   1   36.00   14.40
 -14  -2   1   44.70    7.10
  13   2  -1   28.30    8.40
  13   2  -1   39.70   10.40
  13   2  -1   49.20   10.30
  13   2  -1   52.39   12.20
 -13  -2   1   48.60   14.70
 -13  -2   1   57.19   12.90
 -13  -2   1   40.90    6.90
  12   2  -1   44.30   10.40
  12   2  -1   41.20    9.10
  12   2  -1   51.09   18.40
  12   2  -1   52.89   20.20
  12   2  -1   62.39   11.70
 -12  -2   1   73.19   10.50
 -12  -2   1   34.80   14.70
 -12  -2   1   48.80    8.70
 -12  -2   1   44.60    7.20
 -12  -2   1   65.39   13.50
 -12  -2   1   79.79   13.80
  11   2  -1   34.40   13.90
  11   2  -1   38.90   10.60
  11   2  -1   49.20    9.80
  11   2  -1   62.99   11.40
 -11  -2   1   20.50   13.80
 -11  -2   1   22.90    6.30
 -11  -2   1   21.20   11.30
 -11  -2   1   38.20    8.30
 -11  -2   1   39.90    9.00
  10   2  -1    7.00    9.60
  10   2  -1   -2.60    8.60
  10   2  -1   -6.80    8.10
 -10  -2   1   12.30   13.10
 -10  -2   1   -0.60   10.10
 -10  -2   1    1.90    5.90
 -10  -2   1   -0.50    5.10
 -10  -2   1   10.40    7.40
 -10  -2   1    2.40    9.40
   9   2  -1   -6.90    8.80
   9   2  -1    3.20    7.00
   9   2  -1   24.70    9.20
   9   2  -1   -1.90    8.20
   9   2  -1    0.00   10.40
  -9  -2   1   -1.80    4.70
  -9  -2   1   -5.10    5.60
  -9  -2   1    9.00    8.80
  -9  -2   1   -5.40   12.50
  -9  -2   1   -0.80    7.20
  -9  -2   1   -1.00    9.90
   8   2  -1  -14.00    8.00
   8   2  -1   -1.50    7.10
   8   2  -1    0.30    7.50
   8   2  -1   -7.80    8.00
   8   2  -1   -7.10    9.40
  -8  -2   1    0.40   11.70
  -8  -2   1   -3.90    5.90
  -8  -2   1   -4.40    6.00
  -8  -2   1   -1.20    4.20
  -8  -2   1   -5.30    7.50
  -8  -2   1   -5.40    8.50
   7   2  -1   54.99   17.80
   7   2  -1   54.29    9.70
   7   2  -1   57.79    9.30
   7   2  -1   57.99    9.30
   7   2  -1   64.99   10.10
  -7  -2   1   61.49    6.10
  -7  -2   1   62.89    8.50
  -7  -2   1   39.90   12.40
  -7  -2   1   44.80    7.90
  -7  -2   1   42.60   10.40
   6   2  -1  407.46   23.90
   6   2  -1  386.16   24.90
   6   2  -1  399.86   24.60
   6   2  -1  351.96   24.30
   6   2  -1  348.67   27.00
  -6  -2   1  374.16   24.90
  -6  -2   1  365.66   23.10
  -6  -2   1  343.27   22.90
  -6  -2   1  361.46   23.90
  -6  -2   1  354.16   20.80
  -6  -2   1  323.57   27.60
   5   2  -1  697.63   42.70
   5   2  -1  752.82   41.50
   5   2  -1  767.22   40.80
   5   2  -1  736.13   41.30
   5   2  -1  716.73   40.50
  -5  -2   1  703.63   38.50
  -5  -2   1  666.53   43.50
  -5  -2   1  703.53   40.30
  -5  -2   1  710.63   41.50
  -5  -2   1  721.63   40.40
  -5  -2   1  723.03   41.00
   4   2  -1  744.33   44.50
   4   2  -1  814.12   43.30
   4   2  -1  782.92   43.00
   4   2  -1  808.82   43.60
   4   2  -1  781.82   43.00
  -4  -2   1  774.02   43.10
  -4  -2   1  735.43   45.40
  -4  -2   1  764.12   42.70
  -4  -2   1  774.52   42.60
  -4  -2   1  746.13   41.00
  -4  -2   1  784.72   43.80
   3   2  -1 1075.29   56.69
   3   2  -1 1094.59   56.99
   3   2  -1 1057.39   57.09
   3   2  -1 1062.79   56.79
   3   2  -1 1047.80   57.89
  -3  -2   1 1059.59   56.99
  -3  -2   1 1067.39   57.39
  -3  -2   1 1002.00   56.59
  -3  -2   1 1003.60   58.29
  -3  -2   1 1049.40   56.59
   2   2  -1  201.98   13.40
   2   2  -1  194.78   13.60
   2   2  -1  199.78   15.90
   2   2  -1  200.18   13.90
  -2  -2   1  208.98   17.10
  -2  -2   1  183.68   12.90
  -2  -2   1  190.18   14.30
  -2  -2   1  225.88   13.60
  -2  -2   1  179.08   13.70
   1   2  -1   48.50    6.00
   1   2  -1   33.50    4.90
   1   2  -1   38.00    3.50
   1   2  -1   38.20    4.30
  -1  -2   1   35.90    5.10
  -1  -2   1   43.70    6.30
  -1  -2   1   35.60    3.50
  -1  -2   1   35.30    4.20
  -1  -2   1   44.70    4.60
   0   2  -1  148.29    8.60
   0   2  -1  156.68   10.10
   0   2  -1  120.29    8.80
   0   2  -1  146.99    9.40
   0   2  -1  136.59    8.70
   0   2  -1  124.29    9.40
   0  -2   1  129.09   10.00
   0  -2   1  140.99    8.70
   0  -2   1  163.28    9.70
   0  -2   1  142.29    9.70
  -1   2  -1  505.05   26.90
  -1   2  -1  469.65   26.10
  -1   2  -1  475.95   25.90
  -1   2  -1  445.66   26.10
  -1   2  -1  436.66   25.80
  -1   2  -1  457.85   26.20
   1  -2   1  501.45   26.30
   1  -2   1  517.15   26.70
   1  -2   1  458.25   26.00
   1  -2   1  484.25   26.30
   1  -2   1  452.25   26.00
   1  -2   1  505.45   26.80
   1  -2   1  482.15   25.80
  -2   2  -1  676.93   39.20
  -2   2  -1  683.13   38.70
  -2   2  -1  685.63   38.20
  -2   2  -1  751.02   39.20
  -2   2  -1  744.53   39.20
   2  -2   1  701.63   39.40
   2  -2   1  760.02   39.60
   2  -2   1  705.63   39.00
   2  -2   1  773.12   39.50
   2  -2   1  713.03   38.60
   2  -2   1  715.43   38.70
  -3   2  -1   99.49    9.50
  -3   2  -1   86.09    7.70
  -3   2  -1   69.39    6.80
  -3   2  -1   86.69   11.30
  -3   2  -1   81.79    8.70
   3  -2   1   76.19    8.40
   3  -2   1   95.19    9.60
   3  -2   1  101.39   11.10
   3  -2   1   87.79    9.40
   3  -2   1  101.89    8.60
   3  -2   1   87.99    8.10
  -4   2  -1  210.58   14.60
  -4   2  -1  193.08   14.50
  -4   2  -1  201.38   14.80
  -4   2  -1  203.08   13.60
  -4   2  -1  207.38   15.10
  -4   2  -1  194.68   16.70
   4  -2   1  200.68   13.70
   4  -2   1  212.58   14.40
   4  -2   1  205.18   15.40
   4  -2   1  223.68   15.20
   4  -2   1  209.78   14.00
   4  -2   1  199.38   16.80
  -5   2  -1    6.00    4.60
  -5   2  -1    2.10    8.50
  -5   2  -1    6.10    4.80
  -5   2  -1   -0.70    6.10
  -5   2  -1    2.00    6.00
  -5   2  -1   10.80    6.00
   5  -2   1   -5.70    7.60
   5  -2   1   -4.90    6.20
   5  -2   1    6.50    5.60
   5  -2   1    6.10    4.20
  -6   2  -1  195.78   15.20
  -6   2  -1  184.98   16.20
  -6   2  -1  177.98   16.10
  -6   2  -1  199.98   15.20
  -6   2  -1  161.48   18.80
  -6   2  -1  188.48   14.10
   6  -2   1  205.08   16.30
   6  -2   1  196.38   16.30
   6  -2   1  204.78   15.70
   6  -2   1  198.88   18.90
   6  -2   1  184.08   15.10
   6  -2   1  186.18   13.80
  -7   2  -1   62.19    8.50
  -7   2  -1   48.20    9.70
  -7   2  -1   34.90    7.30
  -7   2  -1   45.90   10.80
  -7   2  -1   39.40    6.90
  -7   2  -1   54.79    8.80
   7  -2   1   29.50    7.70
   7  -2   1   47.70    8.30
   7  -2   1   38.80    7.30
   7  -2   1   43.40   11.80
   7  -2   1   29.20    8.60
   7  -2   1   29.00    7.10
  -8   2  -1    3.70   10.60
  -8   2  -1   -8.80    6.30
  -8   2  -1  -10.90    7.50
  -8   2  -1   -0.10   12.50
  -8   2  -1   -2.40    5.90
  -8   2  -1   -0.10    5.60
   8  -2   1    2.30    5.30
   8  -2   1   -6.00    6.40
   8  -2   1   -5.80    7.70
   8  -2   1    2.30    7.00
   8  -2   1    3.90    9.30
   8  -2   1   -3.90    6.30
  -9   2  -1    7.20    6.10
  -9   2  -1   -4.10   10.70
  -9   2  -1   -4.00    6.60
  -9   2  -1   -6.80    9.30
  -9   2  -1    6.00    6.20
  -9   2  -1    6.80    8.80
   9  -2   1    4.50    8.00
   9  -2   1    9.10   10.10
   9  -2   1   -9.00    6.80
   9  -2   1   -0.80    7.90
   9  -2   1   -3.20    8.30
 -10   2  -1  100.09   11.10
 -10   2  -1   72.19   10.20
 -10   2  -1   98.69   13.10
 -10   2  -1   84.19   14.10
 -10   2  -1   90.79   12.60
  10  -2   1   99.49   12.00
  10  -2   1   57.99   11.20
  10  -2   1   73.59   10.40
  10  -2   1  108.49   12.00
  10  -2   1   78.99   13.60
 -11   2  -1  150.88   15.50
 -11   2  -1  129.99   17.00
 -11   2  -1  183.98   20.80
 -11   2  -1  133.39   15.30
  11  -2   1  161.88   25.70
  11  -2   1  149.88   16.90
  11  -2   1  143.09   18.70
  11  -2   1  156.08   17.30
  11  -2   1  132.19   15.90
 -12   2  -1   72.29   15.00
 -12   2  -1  104.19   11.80
 -12   2  -1  104.89   13.50
  12  -2   1  121.99   15.00
  12  -2   1  136.89   16.80
 -13   2  -1   62.39    9.70
 -13   2  -1   76.49   15.60
 -13   2  -1   97.99   13.90
  13  -2   1   40.60    9.10
  13  -2   1  101.49   13.70
  13  -2   1   58.39   10.40
  13  -2   1   80.39   11.80
  13   1  -1   47.40   11.40
  13   1  -1   62.19   11.10
  13   1  -1   64.59   12.70
  13   1  -1   24.00    8.40
 -13  -1   1   32.20    7.10
 -13  -1   1   35.10   11.90
 -13  -1   1   42.90   14.40
  12   1  -1   51.49    9.70
  12   1  -1   68.89   12.40
  12   1  -1   75.19   13.60
  12   1  -1   56.49   10.60
 -12  -1   1   26.10   13.50
 -12  -1   1   60.69   10.30
 -12  -1   1   55.49    7.70
 -12  -1   1   49.80   12.10
 -12  -1   1   38.50    8.00
  11   1  -1   27.30   13.40
  11   1  -1   47.40    9.90
  11   1  -1   34.20   11.20
  11   1  -1   29.60   10.90
 -11  -1   1   15.40   13.50
 -11  -1   1   34.30   11.30
 -11  -1   1   42.90    8.50
 -11  -1   1   53.29   13.90
 -11  -1   1   42.60   15.20
 -11  -1   1   35.40    7.20
  10   1  -1   28.30    8.60
  10   1  -1   24.60    9.30
  10   1  -1   53.49   11.30
  10   1  -1   24.90    9.70
 -10  -1   1   23.40   10.90
 -10  -1   1   42.20    8.60
 -10  -1   1   29.40    7.90
 -10  -1   1   17.00   13.30
 -10  -1   1   26.50    6.50
 -10  -1   1   23.90   10.60
   9   1  -1    5.10    8.30
   9   1  -1    1.90    8.80
   9   1  -1    2.30    6.30
   9   1  -1    4.10    8.20
   9   1  -1    7.60   10.40
  -9  -1   1    1.00    9.80
  -9  -1   1    1.30    5.20
  -9  -1   1    1.70    5.30
  -9  -1   1   19.00    9.10
  -9  -1   1    7.40   12.60
  -9  -1   1   10.50    7.10
   8   1  -1    2.20    8.10
   8   1  -1    9.60    7.40
   8   1  -1   17.50   10.10
   8   1  -1   18.50    9.10
   8   1  -1   -1.20    7.20
  -8  -1   1    4.30    4.90
  -8  -1   1    4.40    6.30
  -8  -1   1    5.50    5.70
  -8  -1   1   -0.80    9.20
  -8  -1   1    9.50   11.80
  -8  -1   1    3.90    7.90
   7   1  -1   -5.50    5.40
   7   1  -1    7.60    7.30
   7   1  -1    7.20    7.70
   7   1  -1    0.20   10.90
   7   1  -1    5.50    7.50
  -7  -1   1   12.40    6.50
  -7  -1   1    6.80   11.20
  -7  -1   1    9.70    8.70
  -7  -1   1   -0.30    5.30
  -7  -1   1    7.70    8.30
  -7  -1   1   14.80    4.80
   6   1  -1  296.77   24.00
   6   1  -1  307.07   21.00
   6   1  -1  306.37   21.20
   6   1  -1  312.07   21.80
   6   1  -1  295.17   20.30
  -6  -1   1  267.57   27.00
  -6  -1   1  298.57   25.00
  -6  -1   1  299.87   21.40
  -6  -1   1  282.77   19.60
  -6  -1   1  315.47   20.00
  -6  -1   1  284.77   17.90
   5   1  -1 1257.57   69.59
   5   1  -1 1281.37   69.59
   5   1  -1 1287.67   69.29
   5   1  -1 1250.47   69.19
   5   1  -1 1271.87   70.79
  -5  -1   1 1280.57   71.49
  -5  -1   1 1249.38   68.89
  -5  -1   1 1329.27   68.99
  -5  -1   1 1278.77   69.59
  -5  -1   1 1281.37   70.09
   4   1  -1 1596.44   87.69
   4   1  -1 1671.43   86.99
   4   1  -1 1680.63   86.79
   4   1  -1 1572.94   86.39
   4   1  -1 1672.13   86.49
  -4  -1   1 1540.35   87.99
  -4  -1   1 1595.14   86.29
  -4  -1   1 1632.74   86.29
  -4  -1   1 1588.84   86.79
  -4  -1   1 1645.44   87.09
   3   1  -1 1703.63   89.99
   3   1  -1 1701.33   89.09
   3   1  -1 1684.53   88.79
   3   1  -1 1656.63   88.79
   3   1  -1 1699.83   89.19
  -3  -1   1 1644.54   88.69
  -3  -1   1 1635.64   90.19
  -3  -1   1 1700.03   89.39
  -3  -1   1 1634.64   89.09
  -3  -1   1 1680.23   88.79
   2   1  -1 1897.01   99.09
   2   1  -1 1881.91   99.59
  -2  -1   1 1861.41   99.79
  -2  -1   1 1855.71   99.09
   1   1  -1 1086.99   59.29
   1   1  -1 1157.48   59.19
  -1  -1   1 1082.99   59.59
  -1  -1   1 1117.89   59.39
  -1  -1   1 1169.88   59.29
   0   1  -1  221.28   12.30
   0   1  -1  216.18   12.70
   0   1  -1  237.48   12.90
   0   1  -1  230.38   12.30
   0  -1   1  224.88   12.20
  -1   1  -1  253.37   13.10
  -1   1  -1  237.18   13.00
  -1   1  -1  231.58   13.10
  -1   1  -1  218.78   12.70
   1  -1   1  211.68   12.70
   1  -1   1  242.98   12.80
   1  -1   1  236.88   13.00
   1  -1   1  226.08   13.00
   1  -1   1  224.28   12.50
   1  -1   1  230.08   12.80
   1  -1   1  220.18   12.50
  -2   1  -1  395.06   24.80
  -2   1  -1  477.55   24.30
  -2   1  -1  419.96   23.60
  -2   1  -1  452.25   24.20
  -2   1  -1  448.56   24.30
  -2   1  -1  419.76   24.00
   2  -1   1  411.66   24.80
   2  -1   1  426.96   23.90
   2  -1   1  451.15   24.30
   2  -1   1  420.46   23.70
   2  -1   1  458.85   24.50
   2  -1   1  391.86   23.90
  -3   1  -1   61.19    7.80
  -3   1  -1   69.59    7.60
  -3   1  -1   58.49    6.40
  -3   1  -1   63.99    7.60
   3  -1   1   62.99    7.60
   3  -1   1   58.69    8.20
   3  -1   1   49.30    6.90
   3  -1   1   57.59    8.00
   3  -1   1   52.29    6.90
  -4   1  -1   44.70    8.80
  -4   1  -1   48.10    6.50
  -4   1  -1   44.30    6.40
  -4   1  -1   51.19    5.80
  -4   1  -1   35.10    6.40
  -4   1  -1   33.50    5.30
   4  -1   1   51.39    8.40
   4  -1   1   43.30    6.00
   4  -1   1   45.40    6.90
   4  -1   1   46.60    6.70
   4  -1   1   35.80    6.00
  -5   1  -1   84.09    9.30
  -5   1  -1  107.49    9.20
  -5   1  -1   79.79    9.50
  -5   1  -1   91.49   10.40
  -5   1  -1  104.79   10.80
   5  -1   1   74.39    8.60
   5  -1   1   97.89   11.60
   5  -1   1   95.89    9.50
   5  -1   1   85.79   11.40
   5  -1   1   93.79   10.00
  -6   1  -1  313.47   21.30
  -6   1  -1  329.97   22.30
  -6   1  -1  338.77   20.90
  -6   1  -1  356.66   21.70
  -6   1  -1  346.17   23.10
  -6   1  -1  322.07   25.30
   6  -1   1  350.96   22.60
   6  -1   1  342.47   22.10
   6  -1   1  327.07   22.90
   6  -1   1  322.47   24.80
   6  -1   1  340.07   21.70
  -7   1  -1  318.07   25.20
  -7   1  -1  275.17   24.20
  -7   1  -1  287.47   21.40
  -7   1  -1  300.87   20.90
  -7   1  -1  262.37   19.40
  -7   1  -1  265.17   25.90
   7  -1   1  314.07   20.90
   7  -1   1  284.67   23.70
   7  -1   1  273.37   21.00
   7  -1   1  312.37   21.10
   7  -1   1  284.67   20.10
  -8   1  -1  131.19   16.10
  -8   1  -1  133.59   13.30
  -8   1  -1  151.68   14.00
  -8   1  -1  115.09   15.30
  -8   1  -1  157.08   14.20
  -8   1  -1  153.08   16.30
   8  -1   1  143.29   19.40
   8  -1   1  168.68   15.60
   8  -1   1  163.38   16.00
   8  -1   1  129.59   15.50
   8  -1   1  132.69   14.40
  -9   1  -1   10.60    8.40
  -9   1  -1   -5.60   11.00
  -9   1  -1    5.90    6.70
  -9   1  -1   -3.10    8.70
  -9   1  -1    9.90    6.20
  -9   1  -1   14.50    7.00
   9  -1   1    2.30    8.10
   9  -1   1    0.70    7.30
   9  -1   1    4.20    8.20
   9  -1   1    4.00    7.70
   9  -1   1    5.10   10.10
 -10   1  -1    0.70   11.60
 -10   1  -1  -13.80    6.70
 -10   1  -1    0.60    8.90
 -10   1  -1  -17.60    8.60
 -10   1  -1   -4.40    5.70
  10  -1   1    3.10   10.60
  10  -1   1   -4.40    8.00
  10  -1   1  -11.60    7.80
  10  -1   1    3.60    7.30
 -11   1  -1   19.30   10.00
 -11   1  -1   49.00   12.20
 -11   1  -1   47.20    9.40
 -11   1  -1   17.80   10.40
 -11   1  -1   26.00   12.80
  11  -1   1   18.90   12.00
  11  -1   1   31.10    9.10
  11  -1   1   34.70   10.00
 -12   1  -1   31.90   13.60
 -12   1  -1   47.40    8.70
 -12   1  -1   42.80   16.80
 -12   1  -1   64.79   14.20
 -12   1  -1   47.00   12.10
  12  -1   1   56.69   10.10
  12  -1   1   51.89   13.50
  12  -1   1   61.99   11.40
  12  -1   1   71.99   12.10
  12  -1   1   69.19   10.60
 -13   1  -1   31.90   13.80
 -13   1  -1   52.19   12.60
 -13   1  -1   86.89   18.00
 -13   1  -1   40.30    8.70
  13  -1   1   33.30   12.10
  13  -1   1   42.00   11.60
  13  -1   1   45.40   10.20
  13  -1   1   50.49   10.70
  13   0  -1   24.10   11.60
  13   0  -1   31.60    9.30
  13   0  -1   21.70    9.80
  13   0  -1   12.20    9.60
 -13   0   1    8.10   14.30
 -13   0   1   22.20   10.20
 -13   0   1   18.40   10.50
  12   0  -1   30.80    9.30
  12   0  -1   18.70    9.10
  12   0  -1   38.60   11.80
  12   0  -1   38.80   10.60
 -12   0   1   31.20   13.60
 -12   0   1   36.20    7.60
 -12   0   1   47.40   14.90
 -12   0   1   33.70   12.80
 -12   0   1   20.00   10.80
  11   0  -1   22.80   10.50
  11   0  -1   -3.30    9.10
  11   0  -1   11.50    8.50
  11   0  -1    9.50    9.50
 -11   0   1    7.60    6.00
 -11   0   1    2.30   10.10
 -11   0   1    9.80    6.50
 -11   0   1    3.10   12.70
 -11   0   1   29.20   13.70
 -11   0   1    8.30    8.10
  10   0  -1   -0.70    7.70
  10   0  -1  -11.20    7.90
  10   0  -1   -3.90    8.80
  10   0  -1    5.40    9.40
 -10   0   1   -2.70   12.70
 -10   0   1   -0.60    6.20
 -10   0   1    2.00    9.90
 -10   0   1    2.90    5.70
 -10   0   1    2.00    7.30
 -10   0   1   -6.60    9.60
   9   0  -1    7.40    7.80
   9   0  -1   28.50    8.90
   9   0  -1    7.50    8.50
   9   0  -1    6.50    8.70
   9   0  -1    9.80   11.00
  -9   0   1   -1.30    9.20
  -9   0   1   -4.40   12.00
  -9   0   1    7.20    5.60
  -9   0   1    3.30    8.80
  -9   0   1    4.20    7.00
  -9   0   1    0.80    5.90
   8   0  -1   27.10    8.20
   8   0  -1   33.70    8.20
   8   0  -1   37.00    9.60
   8   0  -1   39.20   11.10
   8   0  -1   43.70   16.50
  -8   0   1   32.70    7.40
  -8   0   1   37.20    6.80
  -8   0   1   31.30   10.40
  -8   0   1   31.40    9.20
  -8   0   1   28.80   12.20
  -8   0   1   32.10    6.50
   7   0  -1   13.50    6.80
   7   0  -1   -5.30    6.50
   7   0  -1    7.00    9.20
   7   0  -1    4.30    7.00
   7   0  -1   -1.60    7.30
  -7   0   1    3.40    5.00
  -7   0   1   -2.30    8.30
  -7   0   1   -1.20    8.00
  -7   0   1   14.20   11.00
  -7   0   1   -3.10    5.00
   6   0  -1   87.49   10.90
   6   0  -1   94.69   10.50
   6   0  -1   82.49    9.30
   6   0  -1   83.59    9.80
   6   0  -1   66.49   11.70
  -6   0   1   94.59   13.80
  -6   0   1   87.49   11.00
  -6   0   1   77.99   10.90
  -6   0   1   79.59    9.90
  -6   0   1   74.59    8.40
   5   0  -1  232.08   17.10
   5   0  -1  204.58   15.90
   5   0  -1  216.58   16.10
   5   0  -1  201.08   16.90
   5   0  -1  212.68   19.50
  -5   0   1  214.18   20.50
  -5   0   1  204.78   15.00
  -5   0   1  204.18   17.00
  -5   0   1  228.18   15.30
  -5   0   1  208.08   17.00
   4   0  -1  826.12   46.90
   4   0  -1  826.22   45.20
   4   0  -1  841.12   45.70
   4   0  -1  821.32   45.10
   4   0  -1  841.52   45.50
  -4   0   1  824.22   44.90
  -4   0   1  797.52   47.40
  -4   0   1  789.02   45.60
  -4   0   1  807.52   45.90
  -4   0   1  825.92   45.00
   3   0  -1 2603.64  135.49
  -3   0   1 2448.16  135.49
  -3   0   1 2605.54  134.89
   2   0  -1  534.55   30.10
   2   0  -1  535.05   30.20
   2   0  -1  577.64   31.60
   2   0  -1  547.95   29.60
   2   0  -1  534.25   29.80
  -2   0   1  517.75   30.10
  -2   0   1  526.95   31.50
  -2   0   1  545.65   30.20
  -2   0   1  516.45   29.60
  -2   0   1  564.34   29.50
   1   0  -1 3676.33  203.48
  -1   0   1 3567.34  203.08
   1   0   1  162.28    9.00
  -2   0  -1  205.48   13.30
  -2   0  -1  218.38   12.60
  -2   0  -1  211.28   12.70
  -2   0  -1  212.88   13.00
  -2   0  -1  215.88   14.50
  -2   0  -1  224.78   13.10
   2   0   1  238.88   12.70
   2   0   1  216.48   13.10
   2   0   1  214.18   12.80
   2   0   1  225.78   13.30
   2   0   1  208.08   14.50
   2   0   1  205.58   13.20
  -3   0  -1  109.99   12.90
  -3   0  -1  104.79    8.70
  -3   0  -1   89.99   10.10
  -3   0  -1  104.09    8.30
  -3   0  -1  124.59    9.60
   3   0   1   87.79    9.80
   3   0   1   98.09    8.80
  -4   0  -1   42.20    5.40
  -4   0  -1   35.00    5.60
  -4   0  -1   37.10    5.30
  -4   0  -1   28.60    8.30
  -4   0  -1   37.70    7.00
  -4   0  -1   32.20    5.60
   4   0   1   32.10    5.70
   4   0   1   21.40    5.10
   4   0   1   37.90    7.80
   4   0   1   27.20    5.90
   4   0   1   33.20    6.10
  -5   0  -1  502.75   29.30
  -5   0  -1  495.35   30.50
  -5   0  -1  515.25   29.80
  -5   0  -1  525.75   30.20
  -5   0  -1  480.05   32.30
  -5   0  -1  533.75   29.30
   5   0   1  510.45   30.60
   5   0   1  533.55   30.30
   5   0   1  552.14   30.50
   5   0   1  508.15   32.00
   5   0   1  495.75   29.70
  -6   0  -1  244.48   16.40
  -6   0  -1  229.68   16.20
  -6   0  -1  226.28   18.80
  -6   0  -1  199.18   22.00
   6   0   1  235.18   17.20
   6   0   1  214.68   20.90
   6   0   1  250.97   17.60
   6   0   1  255.47   18.10
  -7   0  -1  356.06   28.10
  -7   0  -1  383.26   25.50
  -7   0  -1  365.56   23.80
  -7   0  -1  390.96   24.10
  -7   0  -1  407.16   26.40
  -7   0  -1  402.86   24.50
   7   0   1  425.06   25.60
   7   0   1  390.76   24.70
   7   0   1  370.76   25.80
   7   0   1  375.36   27.60
   7   0   1  388.16   25.40
  -8   0  -1  463.75   30.30
  -8   0  -1  407.86   31.50
  -8   0  -1  426.06   28.70
  -8   0  -1  439.76   26.40
  -8   0  -1  439.26   27.10
  -8   0  -1  448.06   26.90
   8   0   1  426.86   28.70
   8   0   1  394.06   30.90
   8   0   1  450.65   28.30
   8   0   1  417.66   27.30
   8   0   1  458.05   28.20
  -9   0  -1  206.18   24.10
  -9   0  -1  227.98   20.30
  -9   0  -1  214.58   17.60
  -9   0  -1  244.78   17.90
  -9   0  -1  244.88   17.40
  -9   0  -1  222.28   20.80
   9   0   1  241.18   19.90
   9   0   1  261.67   20.00
   9   0   1  219.28   18.80
   9   0   1  209.48   19.40
   9   0   1  215.78   22.50
 -10   0  -1   28.30   13.10
 -10   0  -1   54.39   10.90
 -10   0  -1   63.49    9.60
 -10   0  -1   57.29    8.60
 -10   0  -1   44.10    8.00
 -10   0  -1   46.80   11.50
  10   0   1   44.80   10.00
  10   0   1   59.19   10.90
  10   0   1   47.80   13.00
  10   0   1   39.60    8.60
  10   0   1   43.80   10.40
 -11   0  -1   21.70    7.20
 -11   0  -1   19.30   12.90
 -11   0  -1   26.60   11.00
 -11   0  -1   15.60    7.40
 -11   0  -1    6.20   10.60
  11   0   1    9.40    7.40
  11   0   1   20.10    9.90
  11   0   1   24.70   12.80
  11   0   1   18.90    9.40
  11   0   1   32.70   13.30
 -12   0  -1   -4.00    6.60
 -12   0  -1    3.50    6.90
 -12   0  -1   -5.00   12.80
 -12   0  -1  -15.10   10.30
 -12   0  -1   11.00    9.90
 -12   0  -1   13.30   11.60
  12   0   1   -7.00   11.40
  12   0   1    1.70    8.60
  12   0   1   -6.50    6.80
  12   0   1   -2.50    8.90
  12   0   1    5.80    9.70
 -13   0  -1    2.70    7.70
 -13   0  -1    8.60   14.00
 -13   0  -1    6.30   11.40
 -13   0  -1   12.40   13.60
  13   0   1   14.70    9.10
  13   0   1    6.80   10.20
  13   0   1    4.40    9.40
  13   0   1    7.70    7.50
 -14   0  -1    2.90   11.00
 -14   0  -1    4.10    7.20
  14   0   1   -6.20   10.30
  14   0   1   15.00   10.00
  14   0   1   13.10    8.90
  14   0   1   11.40    8.00
  13  -1  -1    9.30    9.30
  13  -1  -1    0.20    8.10
  13  -1  -1   -6.00   10.20
  13  -1  -1   10.90    7.40
 -13   1   1   -2.20    9.70
 -13   1   1    3.40    7.00
 -13   1   1    9.20   12.20
  12  -1  -1    3.40    9.60
  12  -1  -1   -0.50    9.80
  12  -1  -1    2.90    8.00
  12  -1  -1   -0.50    8.20
 -12   1   1    9.90   13.20
 -12   1   1   15.00   13.00
 -12   1   1    5.40    7.10
 -12   1   1    7.20   10.20
 -12   1   1   -6.90    6.10
  11  -1  -1   -2.00    9.30
  11  -1  -1   -1.40    8.40
  11  -1  -1  -12.80   11.10
  11  -1  -1    1.90    9.40
  11  -1  -1   -9.10    7.60
 -11   1   1   -6.60    6.80
 -11   1   1  -12.70   10.10
 -11   1   1   -8.60   11.90
 -11   1   1   -1.50    7.50
 -11   1   1   11.70   11.00
 -11   1   1   -5.00    6.70
  10  -1  -1   -1.20   10.50
  10  -1  -1    0.00    9.10
  10  -1  -1   -7.30    8.50
  10  -1  -1    8.70    7.30
  10  -1  -1   -9.10    8.20
 -10   1   1    3.10    9.50
 -10   1   1   -2.10   12.10
 -10   1   1    4.60    6.70
 -10   1   1   -2.70    7.10
 -10   1   1   -6.70    9.10
 -10   1   1   -8.70    6.40
   9  -1  -1   -7.80    8.20
   9  -1  -1   -8.10    7.30
   9  -1  -1    7.30   10.60
   9  -1  -1    8.80    6.60
   9  -1  -1   10.90    8.40
  -9   1   1    5.90   12.70
  -9   1   1   -5.20    9.10
  -9   1   1    7.60    9.20
  -9   1   1    1.70    6.00
  -9   1   1    4.20    6.60
  -9   1   1    9.00    7.50
   8  -1  -1   54.19    9.50
   8  -1  -1   97.79   19.60
   8  -1  -1   64.79   10.60
   8  -1  -1   66.79   12.60
   8  -1  -1   72.09    9.70
  -8   1   1   77.69   12.00
  -8   1   1   71.39   10.80
  -8   1   1   70.19    8.30
  -8   1   1   67.69   13.80
  -8   1   1   57.89    7.90
  -8   1   1   75.19    9.20
   7  -1  -1  271.07   21.10
   7  -1  -1  284.37   20.70
   7  -1  -1  279.77   20.10
   7  -1  -1  289.27   23.30
   7  -1  -1  275.47   20.40
  -7   1   1  225.98   24.20
  -7   1   1  290.47   19.60
  -7   1   1  285.17   21.70
  -7   1   1  286.27   19.20
   6  -1  -1  107.79   14.10
   6  -1  -1  158.78   17.50
   6  -1  -1  124.29   12.70
   6  -1  -1  122.59   13.70
   6  -1  -1  156.08   14.50
  -6   1   1  138.09   19.60
  -6   1   1  132.39   12.00
  -6   1   1  112.69   12.10
  -6   1   1  129.89   14.20
  -6   1   1  137.89   15.50
   5  -1  -1   39.90    7.30
   5  -1  -1   42.60    7.80
   5  -1  -1   48.70   15.00
   5  -1  -1   35.90    7.30
   5  -1  -1   48.30   10.00
  -5   1   1   32.60   10.60
  -5   1   1   38.10    8.30
  -5   1   1   44.00    7.20
  -5   1   1   39.60    7.60
  -5   1   1   42.00    6.60
   4  -1  -1    3.50    5.80
   4  -1  -1    5.30    4.70
   4  -1  -1    8.70    5.50
   4  -1  -1    2.80    4.70
   4  -1  -1    3.90    7.10
  -4   1   1    7.80    8.10
  -4   1   1    4.90    4.50
  -4   1   1    4.60    5.90
  -4   1   1    8.10    5.50
   3  -1  -1 1006.30   54.49
   3  -1  -1 1017.50   55.49
   3  -1  -1  989.70   54.29
   3  -1  -1 1041.30   54.89
   3  -1  -1 1042.20   54.29
  -3   1   1 1020.30   54.19
  -3   1   1 1003.90   54.69
  -3   1   1  977.40   54.69
  -3   1   1  975.60   55.69
  -3   1   1  991.40   54.19
   2  -1  -1  903.91   46.30
   2  -1  -1  892.51   46.90
   2  -1  -1  832.02   47.30
   2  -1  -1  834.52   46.30
   2  -1  -1  870.91   46.60
  -2   1   1  853.21   47.80
  -2   1   1  822.62   46.60
  -2   1   1  870.01   46.80
  -2   1   1  899.71   46.20
  -2   1   1  816.92   46.20
   1  -1  -1 1403.26   71.99
   1  -1  -1 1330.37   72.19
   1  -1  -1 1387.96   72.59
  -1   1   1 1374.36   72.49
  -1   1   1 1377.96   72.59
  -1   1   1 1345.97   72.29
  -1  -1  -1  486.05   25.40
  -1  -1  -1  477.05   24.90
   1   1   1  427.16   24.50
   1   1   1  448.96   26.00
   1   1   1  492.55   24.60
   1   1   1  452.65   24.80
   1   1   1  415.36   24.40
  -2  -1  -1  485.95   27.60
  -2  -1  -1  511.55   27.80
  -2  -1  -1  520.85   27.90
  -2  -1  -1  518.05   28.20
  -2  -1  -1  493.05   27.20
   2   1   1  498.55   27.70
   2   1   1  521.45   27.90
   2   1   1  488.35   28.90
   2   1   1  512.75   27.20
   2   1   1  502.95   27.90
   2   1   1  538.45   28.30
  -3  -1  -1   76.79    6.90
  -3  -1  -1   73.49    8.40
  -3  -1  -1   92.79   10.50
  -3  -1  -1   88.19    8.40
  -3  -1  -1   76.69    7.50
   3   1   1   66.09    6.60
   3   1   1   80.09    8.10
   3   1   1   72.29    7.50
   3   1   1   76.19    7.20
   3   1   1   82.99    8.90
  -4  -1  -1   47.50    7.60
  -4  -1  -1   47.00    9.00
  -4  -1  -1   51.89    5.10
  -4  -1  -1   40.60    6.40
  -4  -1  -1   40.80    5.80
  -4  -1  -1   36.30    5.60
   4   1   1   39.50    6.70
   4   1   1   35.70    6.50
   4   1   1   46.50    6.50
   4   1   1   45.50    6.30
   4   1   1   33.50    8.40
  -5  -1  -1   -7.60    8.60
  -5  -1  -1    2.90    6.80
  -5  -1  -1    1.50    5.30
  -5  -1  -1    5.70    4.80
  -5  -1  -1    6.60    4.90
   5   1   1    7.10    5.50
   5   1   1   10.40    8.00
   5   1   1    4.00    5.50
   5   1   1   -1.00    5.70
   5   1   1    6.80    6.50
  -6  -1  -1  350.66   22.70
  -6  -1  -1  354.16   21.60
  -6  -1  -1  350.96   23.90
  -6  -1  -1  344.67   22.00
  -6  -1  -1  350.36   20.60
  -6  -1  -1  288.17   26.10
   6   1   1  336.17   22.30
   6   1   1  356.16   22.80
   6   1   1  331.87   24.10
   6   1   1  320.87   25.00
   6   1   1  359.66   23.10
  -7  -1  -1  266.37   18.20
  -7  -1  -1  271.27   19.60
  -7  -1  -1  258.17   21.10
  -7  -1  -1  282.17   17.50
  -7  -1  -1  243.58   24.40
  -7  -1  -1  258.17   18.70
   7   1   1  270.87   20.30
   7   1   1  289.37   20.00
   7   1   1  260.47   19.20
   7   1   1  276.57   19.90
   7   1   1  240.18   22.20
  -8  -1  -1  431.66   26.30
  -8  -1  -1  445.66   27.20
  -8  -1  -1  386.26   31.40
  -8  -1  -1  434.16   29.50
  -8  -1  -1  453.95   27.40
   8   1   1  436.56   28.80
   8   1   1  439.76   28.00
   8   1   1  476.85   28.90
   8   1   1  430.96   31.40
   8   1   1  469.05   28.60
  -9  -1  -1  482.15   32.10
  -9  -1  -1  454.95   28.30
  -9  -1  -1  447.86   34.40
  -9  -1  -1  483.05   29.00
  -9  -1  -1  471.75   31.10
  -9  -1  -1  491.85   29.50
   9   1   1  489.65   32.20
   9   1   1  441.96   32.90
   9   1   1  485.45   30.10
   9   1   1  470.95   30.60
   9   1   1  502.15   31.40
 -10  -1  -1  203.48   25.00
 -10  -1  -1  221.98   16.90
 -10  -1  -1  230.28   18.10
 -10  -1  -1  221.08   22.20
 -10  -1  -1  244.08   21.50
 -10  -1  -1  237.58   18.10
  10   1   1  236.98   20.60
  10   1   1  193.28   20.20
  10   1   1  244.18   19.90
  10   1   1  205.08   23.80
  10   1   1  239.38   20.00
 -11  -1  -1  113.29   15.00
 -11  -1  -1   91.79   16.70
 -11  -1  -1  119.29   13.10
 -11  -1  -1  166.28   19.20
 -11  -1  -1  125.69   14.50
  11   1   1  143.29   17.40
  11   1   1  128.09   17.00
  11   1   1  125.29   16.00
  11   1   1  127.59   16.60
  11   1   1  137.19   16.60
 -12  -1  -1   48.50    9.20
 -12  -1  -1   34.70    7.50
 -12  -1  -1   31.80   11.70
 -12  -1  -1   46.50    9.30
 -12  -1  -1   65.79   14.20
 -12  -1  -1   37.90   14.30
  12   1   1   28.70    8.90
  12   1   1   22.20   10.10
  12   1   1   23.80    9.30
  12   1   1   39.30   13.20
  12   1   1   58.99   11.40
 -13  -1  -1   30.50   13.40
 -13  -1  -1   -3.00   12.80
 -13  -1  -1    3.30    6.80
 -13  -1  -1   -3.00   10.40
  13   1   1    2.20    9.50
  13   1   1   15.50    8.50
  13   1   1    9.90    8.20
  13   1   1    7.60   10.70
 -14  -1  -1   -4.10   10.90
 -14  -1  -1   -2.40    6.80
  14   1   1    2.60    8.40
  14   1   1   13.10   10.50
  14   1   1    0.90    8.20
  14   1   1    9.90    9.80
  13  -2  -1   13.60    9.20
  13  -2  -1   -5.70   10.30
  13  -2  -1    0.40    8.10
  13  -2  -1   14.70    7.90
 -13   2   1    1.20    7.60
 -13   2   1    5.50    9.80
 -13   2   1   -4.00   13.50
  12  -2  -1    0.10   10.20
  12  -2  -1    3.30    6.90
  12  -2  -1   -6.70    7.70
  12  -2  -1    8.20    8.80
 -12   2   1    6.30    7.40
 -12   2   1   16.10   14.90
 -12   2   1   -2.40   11.70
 -12   2   1   -3.90    9.90
 -12   2   1   -4.20    8.30
  11  -2  -1  -13.40   11.00
  11  -2  -1    5.70    9.00
  11  -2  -1   -1.90    7.80
  11  -2  -1   11.30    8.70
  11  -2  -1   -2.00    8.90
 -11   2   1    0.90    7.50
 -11   2   1   13.90   12.10
 -11   2   1    0.80    7.30
 -11   2   1   -5.90   12.00
 -11   2   1   -0.80    7.60
 -11   2   1   -8.20    9.00
  10  -2  -1   -0.70    8.90
  10  -2  -1   -0.10    7.70
  10  -2  -1   12.60    7.80
  10  -2  -1   13.50    9.10
  10  -2  -1   14.10   11.50
 -10   2   1   17.10   11.10
 -10   2   1   12.20   10.20
 -10   2   1   18.60    7.60
 -10   2   1   12.30   12.30
 -10   2   1    5.10    6.40
 -10   2   1    9.10    9.60
   9  -2  -1   28.50   11.40
   9  -2  -1   54.79    9.20
   9  -2  -1   34.20   10.10
   9  -2  -1   52.49   10.00
   9  -2  -1   38.60    6.40
   9  -2  -1   57.49   10.20
  -9   2   1   49.90    8.30
  -9   2   1   54.59   11.90
  -9   2   1   50.19    7.90
  -9   2   1   45.50    8.60
  -9   2   1   52.39   14.00
   8  -2  -1   77.19   12.40
   8  -2  -1   47.80   16.50
   8  -2  -1   58.49    9.60
   8  -2  -1   47.80    9.00
   8  -2  -1   50.19   10.70
  -8   2   1   60.29   11.20
  -8   2   1   73.79    9.60
  -8   2   1   42.80    7.60
  -8   2   1   26.60   12.40
  -8   2   1   42.50   10.00
   7  -2  -1  345.97   20.70
   7  -2  -1  322.97   22.70
   7  -2  -1  346.97   26.40
   7  -2  -1  340.27   24.20
   7  -2  -1  354.96   23.30
   7  -2  -1  370.56   23.50
  -7   2   1  261.57   32.90
  -7   2   1  339.57   22.20
  -7   2   1  311.87   23.90
  -7   2   1  333.67   22.00
  -7   2   1  301.57   26.50
   6  -2  -1 1078.79   58.29
   6  -2  -1 1077.39   57.49
   6  -2  -1 1061.29   58.99
   6  -2  -1  985.10   55.99
   6  -2  -1 1098.09   57.79
   6  -2  -1 1116.09   57.79
  -6   2   1 1012.50   58.09
  -6   2   1 1011.30   57.79
  -6   2   1  969.40   59.29
  -6   2   1  974.30   56.79
  -6   2   1 1021.90   56.99
   5  -2  -1  640.94   37.40
   5  -2  -1  584.84   34.80
   5  -2  -1  572.14   33.50
   5  -2  -1  607.84   35.00
   5  -2  -1  608.14   35.90
   5  -2  -1  636.84   35.20
  -5   2   1  590.44   34.40
  -5   2   1  612.04   35.60
  -5   2   1  598.34   35.40
  -5   2   1  603.94   38.00
  -5   2   1  576.14   34.40
   4  -2  -1  386.16   24.80
   4  -2  -1  413.66   24.00
   4  -2  -1  359.96   22.40
   4  -2  -1  440.66   26.00
   4  -2  -1  402.86   24.10
   4  -2  -1  380.86   23.60
  -4   2   1  404.36   24.60
  -4   2   1  378.16   23.40
  -4   2   1  389.76   26.40
  -4   2   1  380.26   24.40
  -4   2   1  380.56   23.40
   3  -2  -1   76.69   11.10
   3  -2  -1   55.09    6.70
   3  -2  -1   49.99    7.20
   3  -2  -1   52.89    6.30
   3  -2  -1   50.79    6.30
  -3   2   1   38.30    6.70
  -3   2   1   45.60    5.80
  -3   2   1   56.89    8.70
  -3   2   1   41.10    5.70
  -3   2   1   49.20    7.00
   2  -2  -1  232.98   15.10
   2  -2  -1  242.88   15.40
   2  -2  -1  239.98   13.90
   2  -2  -1  247.48   16.30
   2  -2  -1  230.68   15.00
   2  -2  -1  242.48   16.90
  -2   2   1  230.78   15.40
  -2   2   1  227.18   13.90
  -2   2   1  238.88   16.40
  -2   2   1  236.28   17.20
   1  -2  -1  672.13   39.70
   1  -2  -1  710.73   38.70
   1  -2  -1  727.93   39.40
   1  -2  -1  716.33   39.30
   1  -2  -1  712.03   38.10
   1  -2  -1  718.63   39.40
  -1   2   1  753.32   38.10
  -1   2   1  713.83   38.90
  -1   2   1  690.53   39.40
  -1   2   1  723.63   39.50
  -1   2   1  699.43   39.00
   0  -2  -1  441.36   24.60
   0  -2  -1  435.06   24.50
   0  -2  -1  427.06   24.20
   0  -2  -1  454.95   24.10
   0  -2  -1  417.56   24.10
   0   2   1  433.36   24.10
   0   2   1  412.76   24.40
   0   2   1  406.46   24.30
   0   2   1  429.76   24.20
   0   2   1  430.06   24.00
  -1  -2  -1  343.17   19.60
  -1  -2  -1  360.16   20.40
  -1  -2  -1  335.27   20.80
  -1  -2  -1  349.37   19.60
  -1  -2  -1  354.76   19.80
  -1  -2  -1  362.76   19.60
   1   2   1  365.96   19.60
   1   2   1  317.87   20.70
   1   2   1  343.17   19.70
   1   2   1  348.97   19.50
   1   2   1  343.47   20.40
  -2  -2  -1    0.90    3.50
  -2  -2  -1   -2.40    4.10
  -2  -2  -1    0.30    3.20
  -2  -2  -1    0.10    4.00
  -2  -2  -1    1.80    6.20
  -2  -2  -1    0.70    7.50
   2   2   1   -6.70    4.20
   2   2   1    0.40    5.90
   2   2   1    6.40    3.80
   2   2   1    3.30    4.10
   2   2   1    3.00    3.40
  -3  -2  -1   75.39    9.50
  -3  -2  -1   66.99    8.40
   3   2   1   75.19   10.30
   3   2   1   61.29   10.10
   3   2   1   83.39    9.40
   3   2   1   84.19    8.90
  -4  -2  -1    9.20    4.30
  -4  -2  -1   -0.50    6.10
  -4  -2  -1   18.50    8.60
  -4  -2  -1    6.10    2.90
  -4  -2  -1    6.40    4.70
  -4  -2  -1    8.00    5.10
   4   2   1    8.80    2.90
   4   2   1   -0.90    5.30
   4   2   1   11.40    4.80
   4   2   1    1.40    5.20
   4   2   1   -1.00    5.50
   4   2   1   15.90    7.70
  -5  -2  -1   45.20    6.80
  -5  -2  -1   28.00    6.60
  -5  -2  -1   37.50    4.60
  -5  -2  -1   27.50    6.00
  -5  -2  -1   32.80    9.60
  -5  -2  -1   36.10    8.80
   5   2   1   42.70    9.90
   5   2   1   32.70    7.90
   5   2   1   31.50    6.90
   5   2   1   29.10    7.60
   5   2   1   24.00    6.20
  -6  -2  -1   94.89    9.00
  -6  -2  -1  108.19   12.40
  -6  -2  -1  105.49    9.70
  -6  -2  -1   74.69    9.60
  -6  -2  -1   99.49   15.80
  -6  -2  -1   71.39    8.70
   6   2   1   91.59   10.20
   6   2   1  100.49   11.30
   6   2   1   80.09   12.30
   6   2   1   99.99   10.30
   6   2   1   81.99   10.40
  -7  -2  -1   96.29   12.40
  -7  -2  -1  118.19   15.50
  -7  -2  -1  120.29   10.10
  -7  -2  -1  113.49   13.50
  -7  -2  -1  116.19   11.80
  -7  -2  -1  150.38   16.30
   7   2   1   98.99   13.70
   7   2   1  101.89   14.30
   7   2   1  118.89   14.30
   7   2   1  105.79   13.50
   7   2   1  139.19   17.60
  -8  -2  -1  279.67   23.00
  -8  -2  -1  291.77   17.90
  -8  -2  -1  275.97   19.90
  -8  -2  -1  329.77   23.20
  -8  -2  -1  249.48   26.30
  -8  -2  -1  293.07   19.70
   8   2   1  264.97   20.80
   8   2   1  280.47   21.10
   8   2   1  280.27   21.10
   8   2   1  259.67   21.40
   8   2   1  268.17   24.80
  -9  -2  -1  316.27   23.00
  -9  -2  -1  318.97   21.40
  -9  -2  -1  279.17   26.80
  -9  -2  -1  303.87   24.90
  -9  -2  -1  295.17   19.50
  -9  -2  -1  312.17   21.40
   9   2   1  319.07   22.00
   9   2   1  285.57   23.30
   9   2   1  337.67   25.80
   9   2   1  305.97   22.80
   9   2   1  303.47   26.00
 -10  -2  -1  326.47   29.60
 -10  -2  -1  333.17   21.20
 -10  -2  -1  357.96   25.90
 -10  -2  -1  322.67   22.40
 -10  -2  -1  327.87   25.80
 -10  -2  -1  317.57   22.90
  10   2   1  329.37   24.50
  10   2   1  320.67   27.70
  10   2   1  337.97   25.60
  10   2   1  376.26   25.10
  10   2   1  329.77   24.30
 -11  -2  -1  196.68   17.20
 -11  -2  -1  154.58   19.90
 -11  -2  -1  220.48   21.20
 -11  -2  -1  175.18   14.70
 -11  -2  -1  181.48   16.70
 -11  -2  -1  192.48   21.60
  11   2   1  191.38   18.90
  11   2   1  169.78   22.00
  11   2   1  165.98   19.30
  11   2   1  227.18   19.70
  11   2   1  170.88   17.80
 -12  -2  -1  105.99   13.50
 -12  -2  -1   53.99   12.30
 -12  -2  -1   81.49   10.70
 -12  -2  -1   66.89    8.50
 -12  -2  -1   57.49   15.00
  12   2   1   80.69   12.40
  12   2   1   85.59   12.40
  12   2   1   77.99   11.40
  12   2   1   64.49   11.70
  12   2   1   68.69   14.30
 -13  -2  -1   29.70   11.50
 -13  -2  -1   27.90    6.90
 -13  -2  -1   17.70   13.30
  13   2   1   23.10    9.50
  13   2   1   12.30   12.10
  13   2   1   22.40    9.10
  13   2   1   26.50   15.50
 -14  -2  -1   15.70   11.20
 -14  -2  -1    0.40    6.20
  14   2   1   12.60   10.70
  14   2   1    6.10    8.10
  14   2   1    3.20    8.40
  14   2   1    0.30   12.30
  13  -3  -1    7.20    8.70
  13  -3  -1    9.90    8.40
  13  -3  -1   -9.40   10.90
  13  -3  -1    7.20    7.30
 -13   3   1   10.80   12.60
 -13   3   1    1.20    7.50
 -13   3   1    7.30    9.60
  12  -3  -1    0.10    8.40
  12  -3  -1    5.90    8.80
  12  -3  -1    0.90    8.10
  12  -3  -1   -4.50   11.60
 -12   3   1   10.40   12.30
 -12   3   1   -4.90    7.60
 -12   3   1   -4.30    9.80
 -12   3   1   22.80   15.10
  11  -3  -1    4.90    6.90
  11  -3  -1    4.80    9.60
  11  -3  -1   -2.40    7.60
  11  -3  -1    2.30   11.20
  11  -3  -1   -0.60    8.60
 -11   3   1    5.40    9.20
 -11   3   1    3.30   11.30
 -11   3   1    0.10    7.90
  10  -3  -1    9.10   18.50
  10  -3  -1   22.40    9.30
  10  -3  -1   15.70    8.80
 -10   3   1   18.90   11.20
 -10   3   1   14.20   12.00
 -10   3   1   19.30   10.30
 -10   3   1   10.40    7.40
   9  -3  -1   51.89   10.70
   9  -3  -1   37.80    8.80
   9  -3  -1   38.20    8.90
   9  -3  -1   46.70   12.60
   9  -3  -1   42.10   10.20
  -9   3   1   29.00   12.70
  -9   3   1   39.70    8.20
  -9   3   1   33.60   10.20
   8  -3  -1  147.69   18.80
   8  -3  -1  132.69   15.40
   8  -3  -1   92.19   12.80
   8  -3  -1  125.59   14.70
   8  -3  -1  112.09   11.40
  -8   3   1  114.09   13.60
  -8   3   1  120.39   16.30
  -8   3   1  109.49   13.50
  -8   3   1  100.59   15.20
   7  -3  -1  252.07   18.80
   7  -3  -1  252.87   22.40
   7  -3  -1  236.88   15.90
   7  -3  -1  220.38   18.20
   7  -3  -1  251.57   18.60
   7  -3  -1  201.48   19.80
  -7   3   1  260.97   19.60
  -7   3   1  200.08   19.50
  -7   3   1  220.08   17.40
  -7   3   1  201.88   22.40
   6  -3  -1  742.53   42.90
   6  -3  -1  716.03   41.80
   6  -3  -1  781.72   42.20
   6  -3  -1  688.53   40.30
   6  -3  -1  810.52   46.00
   6  -3  -1  736.83   42.30
  -6   3   1  698.83   42.40
  -6   3   1  699.63   44.40
  -6   3   1  724.23   42.60
   5  -3  -1 1567.54   83.19
   5  -3  -1 1514.85   82.19
   5  -3  -1 1565.34   82.49
   5  -3  -1 1531.45   82.19
   5  -3  -1 1473.85   81.09
   5  -3  -1 1540.35   83.39
  -5   3   1 1462.75   82.59
  -5   3   1 1534.65   82.79
   4  -3  -1  980.30   51.79
   4  -3  -1  975.00   50.59
   4  -3  -1  930.71   50.39
   4  -3  -1  912.31   51.19
   4  -3  -1  869.21   49.20
   4  -3  -1  872.51   50.19
  -4   3   1  882.61   51.89
  -4   3   1  891.01   50.89
  -4   3   1  887.91   50.69
   3  -3  -1  909.71   49.10
   3  -3  -1  898.81   49.90
   3  -3  -1  852.91   48.90
   3  -3  -1  887.01   48.10
   3  -3  -1  907.71   50.19
   3  -3  -1  940.41   49.30
  -3   3   1  843.62   50.09
  -3   3   1  944.31   49.30
  -3   3   1  872.61   49.30
  -3   3   1  897.31   49.80
   2  -3  -1  134.79   12.10
   2  -3  -1  103.39    8.60
   2  -3  -1  116.59   10.40
   2  -3  -1  117.49   12.30
  -2   3   1   92.59   10.60
  -2   3   1  117.79   11.10
  -2   3   1  110.69   11.50
  -2   3   1  122.99   12.30
  -2   3   1  112.29    8.90
   1  -3  -1    6.70    6.20
   1  -3  -1   27.90    6.90
   1  -3  -1   23.50    5.20
   1  -3  -1   17.90    4.00
   1  -3  -1   11.60    5.80
  -1   3   1   10.00    4.10
  -1   3   1   13.00    5.80
  -1   3   1   12.80    5.80
  -1   3   1   26.90    6.50
   0  -3  -1   13.70    7.70
   0  -3  -1   26.00    7.70
   0   3   1   12.00    7.70
   0   3   1   13.30    5.00
   0   3   1   22.10    6.20
   0   3   1   16.40    7.20
  -1  -3  -1  103.09   14.90
  -1  -3  -1  132.69   11.50
  -1  -3  -1  114.59   11.20
  -1  -3  -1   95.59   12.90
  -1  -3  -1  130.69   12.00
   1   3   1  128.49   11.60
   1   3   1  142.29   11.20
   1   3   1   91.59   14.40
  -2  -3  -1  172.98   17.20
  -2  -3  -1  123.49   11.80
  -2  -3  -1  136.29   13.90
  -2  -3  -1  167.48   12.40
  -2  -3  -1  129.39   12.40
  -2  -3  -1  142.29   12.20
   2   3   1  174.48   12.20
   2   3   1  152.38   11.80
   2   3   1  134.89   13.50
   2   3   1  156.58   12.60
  -3  -3  -1  130.29   11.70
  -3  -3  -1  136.89   11.40
  -3  -3  -1  146.99   11.90
  -3  -3  -1  141.39   13.50
  -3  -3  -1  136.59   11.90
   3   3   1  172.08   12.50
   3   3   1  151.18    8.80
   3   3   1  144.49   12.30
   3   3   1  138.19   13.30
   3   3   1  148.79   12.10
   3   3   1  136.79   11.60
  -4  -3  -1  164.18   12.70
  -4  -3  -1  162.48   13.50
  -4  -3  -1  178.98   13.20
  -4  -3  -1  156.88   15.00
   4   3   1  168.78   13.00
   4   3   1  185.98   10.40
   4   3   1  171.58   14.10
   4   3   1  195.28   14.00
   4   3   1  168.98   13.90
   4   3   1  138.29   16.50
   4   3   1  172.18   13.80
  -5  -3  -1  461.45   32.40
  -5  -3  -1  506.85   29.30
  -5  -3  -1  504.25   30.40
  -5  -3  -1  477.65   26.90
  -5  -3  -1  491.25   29.40
  -5  -3  -1  460.45   28.80
   5   3   1  504.15   30.00
   5   3   1  493.75   29.30
   5   3   1  514.25   27.00
   5   3   1  521.45   29.80
   5   3   1  507.75   29.70
   5   3   1  484.05   32.00
  -6  -3  -1  342.87   22.40
  -6  -3  -1  355.66   26.90
  -6  -3  -1  330.47   22.00
  -6  -3  -1  331.67   22.70
  -6  -3  -1  349.96   19.70
  -6  -3  -1  364.16   24.80
   6   3   1  351.66   23.20
   6   3   1  331.97   23.50
   6   3   1  347.17   23.00
   6   3   1  319.97   26.70
   6   3   1  367.16   23.60
  -7  -3  -1    6.90   10.80
  -7  -3  -1    1.20    8.80
  -7  -3  -1    3.30    6.90
  -7  -3  -1    6.90    6.20
  -7  -3  -1   12.90    4.20
  -7  -3  -1   -1.10    5.90
   7   3   1    5.90    6.20
   7   3   1   17.30    8.60
   7   3   1   11.60   10.00
   7   3   1   -5.60    7.20
   7   3   1   -3.60    7.30
  -8  -3  -1   -2.50    9.50
  -8  -3  -1    3.50    6.10
  -8  -3  -1   15.10    4.60
  -8  -3  -1   -3.20   11.70
  -8  -3  -1    9.20    6.80
  -8  -3  -1    5.10    7.20
   8   3   1    3.50   10.50
   8   3   1   -1.90    7.50
   8   3   1    9.00    7.00
   8   3   1   15.70    8.80
   8   3   1   -2.10    8.10
  -9  -3  -1   43.60   14.30
  -9  -3  -1   49.40    8.80
  -9  -3  -1   53.49   12.30
  -9  -3  -1   60.69    6.60
  -9  -3  -1   44.60    9.70
  -9  -3  -1   45.20    8.50
   9   3   1   53.99   10.80
   9   3   1   61.09   11.50
   9   3   1   51.39    9.40
   9   3   1   37.10   12.20
   9   3   1   41.30    9.60
 -10  -3  -1  112.59   13.80
 -10  -3  -1  130.49   16.10
 -10  -3  -1  126.89   14.60
 -10  -3  -1  127.19   11.70
 -10  -3  -1  129.79   14.30
  10   3   1  146.49   14.90
  10   3   1  152.38   16.70
  10   3   1  128.59   13.70
  10   3   1  139.29   17.30
 -11  -3  -1  160.48   19.90
 -11  -3  -1  199.78   21.00
 -11  -3  -1  171.18   16.50
 -11  -3  -1  178.78   20.70
 -11  -3  -1  150.88   13.50
 -11  -3  -1  215.28   17.40
  11   3   1  179.58   19.10
  11   3   1  160.68   19.50
  11   3   1  186.18   18.50
  11   3   1  185.28   18.60
 -12  -3  -1   50.39    9.70
 -12  -3  -1   33.80   18.20
 -12  -3  -1   51.79    7.20
 -12  -3  -1   63.69   13.10
 -12  -3  -1   59.09    9.20
  12   3   1   58.39   10.40
  12   3   1   53.39   11.40
  12   3   1   58.39   11.60
  12   3   1   45.90   10.20
 -13  -3  -1   48.40   13.90
 -13  -3  -1   15.70   11.10
 -13  -3  -1   14.30    6.30
  13   3   1    1.60   11.90
  13   3   1   43.90   19.80
  13   3   1   28.10   10.00
  13   3   1   14.30    8.70
 -14  -3  -1    4.00    5.70
 -14  -3  -1    9.60   11.00
  14   3   1   12.10    8.80
  14   3   1    7.10    9.30
  14   3   1   13.90   11.50
  14   3   1    6.30    7.70
  12  -4  -1    4.30    8.20
  12  -4  -1    1.50    7.40
  12  -4  -1  -25.40   19.40
  12  -4  -1   12.20    9.50
 -12   4   1   -9.80   11.70
 -12   4   1   -4.60    8.00
 -12   4   1    6.10    9.80
 -12   4   1   12.40   14.60
  11  -4  -1   -0.90    8.40
  11  -4  -1   12.50    8.60
  11  -4  -1    6.70    7.80
  11  -4  -1   10.80    9.70
 -11   4   1    2.50    7.30
 -11   4   1    8.10    9.10
 -11   4   1    5.70   11.80
  10  -4  -1   28.10    9.60
  10  -4  -1   29.40   11.60
  10  -4  -1   12.40    9.20
  10  -4  -1   21.00    8.80
  10  -4  -1   15.80    9.70
 -10   4   1   30.40   11.80
 -10   4   1   25.10   12.30
 -10   4   1   27.60    8.80
 -10   4   1   28.60   10.90
   9  -4  -1    9.90    7.30
   9  -4  -1   12.20    9.60
   9  -4  -1   14.60   11.20
   9  -4  -1    9.20    8.00
   9  -4  -1   31.30    8.90
  -9   4   1   19.10   11.80
  -9   4   1   12.80    7.60
  -9   4   1   28.70   10.80
  -9   4   1    7.70    9.70
   8  -4  -1   50.39    8.60
   8  -4  -1   51.59   10.50
   8  -4  -1   23.30    8.40
   8  -4  -1   12.50    9.20
   8  -4  -1   26.40   11.00
   8  -4  -1   31.90    6.60
  -8   4   1   31.00    9.80
  -8   4   1   23.70   11.70
  -8   4   1   32.00   10.20
   7  -4  -1  159.28   15.90
   7  -4  -1  137.09   14.60
   7  -4  -1  167.28   15.00
   7  -4  -1  132.69   12.90
   7  -4  -1  137.19   18.20
   7  -4  -1  137.89   16.40
  -7   4   1  140.29   17.90
  -7   4   1  124.99   18.30
  -7   4   1  123.99   15.80
   6  -4  -1  328.07   20.30
   6  -4  -1  328.17   22.70
   6  -4  -1  315.57   22.20
   6  -4  -1  322.87   23.70
   6  -4  -1  354.76   22.70
   6  -4  -1  351.46   24.90
  -6   4   1  362.36   26.10
  -6   4   1  320.07   23.70
  -6   4   1  300.57   23.20
   5  -4  -1  736.73   42.90
   5  -4  -1  727.83   41.50
   5  -4  -1  746.23   41.90
   5  -4  -1  734.33   41.40
   5  -4  -1  727.33   42.60
   5  -4  -1  715.03   40.00
  -5   4   1  679.23   43.00
  -5   4   1  775.42   41.60
  -5   4   1  688.83   42.00
  -5   4   1  724.83   42.00
   4  -4  -1 1279.67   66.99
   4  -4  -1 1269.17   67.99
   4  -4  -1 1238.78   66.69
   4  -4  -1 1209.38   65.89
  -4   4   1 1266.37   66.99
  -4   4   1 1227.48   67.39
  -4   4   1 1130.19   68.19
  -4   4   1 1212.68   67.69
   3  -4  -1 1341.77   74.69
   3  -4  -1 1414.56   75.59
   3  -4  -1 1405.56   75.49
   3  -4  -1 1460.15   76.69
   3  -4  -1 1505.65   76.19
  -3   4   1 1371.06   76.29
  -3   4   1 1327.87   76.49
  -3   4   1 1411.06   74.89
  -3   4   1 1395.36   75.89
  -3   4   1 1394.76   75.69
   2  -4  -1  834.12   44.20
   2  -4  -1  809.32   43.50
   2  -4  -1  732.53   42.70
   2  -4  -1  818.12   44.70
  -2   4   1  808.52   43.10
  -2   4   1  770.62   43.80
  -2   4   1  754.02   44.30
  -2   4   1  753.42   43.70
  -2   4   1  789.92   44.40
  -1   4   1  121.89   12.20
  -1   4   1  139.79   13.10
   0  -4  -1   17.60    7.40
   0  -4  -1   29.00    6.20
   0  -4  -1   22.30    7.70
   0   4   1   17.50    7.10
   0   4   1   23.20    6.20
   0   4   1   20.90    7.10
   0   4   1   36.40    7.00
   0   4   1   16.90    4.90
  -1  -4  -1   20.10    4.80
  -1  -4  -1   32.70    6.50
  -1  -4  -1   24.70    6.50
  -1  -4  -1   37.10    8.40
  -1  -4  -1   41.10    9.30
   1   4   1   18.90    4.50
   1   4   1   29.60    5.70
   1   4   1   18.90    8.00
   1   4   1   23.10    8.10
  -2  -4  -1   13.90    4.20
  -2  -4  -1   11.20    8.70
  -2  -4  -1    9.50    5.30
  -2  -4  -1   19.90    5.70
  -2  -4  -1   16.60    7.10
  -2  -4  -1   18.40    5.10
   2   4   1   22.00    4.50
   2   4   1   23.00    5.80
   2   4   1   22.20    5.70
   2   4   1   10.40    6.70
   2   4   1    7.30    8.20
  -3  -4  -1   71.79   10.80
  -3  -4  -1   54.39    8.90
  -3  -4  -1   51.99    7.10
  -3  -4  -1   56.39    7.20
  -3  -4  -1   79.49    7.90
  -3  -4  -1   74.09    9.90
   3   4   1   64.49    9.00
   3   4   1   54.39    8.90
   3   4   1   70.99    7.70
   3   4   1   58.29   10.60
   3   4   1   78.29   10.10
  -4  -4  -1  660.93   37.90
  -4  -4  -1  692.83   39.00
  -4  -4  -1  682.93   37.80
  -4  -4  -1  653.63   37.50
   4   4   1  587.04   39.80
   4   4   1  693.53   37.70
   4   4   1  674.33   38.70
   4   4   1  667.83   37.80
   4   4   1  693.73   37.80
   4   4   1  665.23   35.60
  -5  -4  -1  824.32   46.10
  -5  -4  -1  779.82   45.50
  -5  -4  -1  768.72   46.00
  -5  -4  -1  812.92   47.40
   5   4   1  823.02   43.60
   5   4   1  851.51   46.50
   5   4   1  820.52   46.80
   5   4   1  859.41   46.40
   5   4   1  860.31   46.40
   5   4   1  804.92   45.90
  -6  -4  -1  465.25   29.50
  -6  -4  -1  422.86   33.00
  -6  -4  -1  498.75   31.70
  -6  -4  -1  469.75   29.30
  -6  -4  -1  472.55   29.00
   6   4   1  503.45   30.10
   6   4   1  459.25   32.60
   6   4   1  517.25   30.10
   6   4   1  477.75   30.40
   6   4   1  509.45   30.20
   6   4   1  511.25   29.90
  -7  -4  -1  617.64   41.10
  -7  -4  -1  578.54   36.70
  -7  -4  -1  634.24   38.90
  -7  -4  -1  615.24   34.00
  -7  -4  -1  626.64   37.50
  -7  -4  -1  603.84   36.40
   7   4   1  703.93   38.60
   7   4   1  672.53   37.60
   7   4   1  650.63   37.70
   7   4   1  615.04   40.10
   7   4   1  617.24   37.10
   7   4   1  623.44   37.50
  -8  -4  -1  100.49   15.40
  -8  -4  -1  116.99   14.20
  -8  -4  -1  118.09   13.50
  -8  -4  -1  120.99    9.30
  -8  -4  -1  163.08   20.70
  -8  -4  -1  102.49   13.30
   8   4   1  105.59   15.40
   8   4   1  133.29   15.10
   8   4   1  143.29   13.40
   8   4   1   91.39   14.20
   8   4   1  125.49   16.90
  -9  -4  -1   -0.10    6.00
  -9  -4  -1   -2.50    6.70
  -9  -4  -1  -11.20   12.30
  -9  -4  -1   -4.70    4.00
  -9  -4  -1   -1.70    7.80
  -9  -4  -1  -15.20    9.50
   9   4   1   -3.00   10.40
   9   4   1    0.30    7.80
   9   4   1    0.90    9.10
   9   4   1  -12.20    8.50
   9   4   1   -4.10    8.10
 -10  -4  -1    1.50    4.40
 -10  -4  -1   -1.90    6.30
 -10  -4  -1   -3.50   10.80
 -10  -4  -1   -0.30    7.20
 -10  -4  -1   -2.00    9.10
 -10  -4  -1  -15.60   12.50
  10   4   1   -2.00    8.80
  10   4   1  -12.70    8.10
  10   4   1  -10.40    8.40
  10   4   1   21.60   12.20
  10   4   1   -6.90    7.80
 -11  -4  -1   16.00    8.70
 -11  -4  -1   11.30   13.60
 -11  -4  -1   23.60    8.10
 -11  -4  -1   19.10   10.90
 -11  -4  -1    4.10   11.00
 -11  -4  -1   20.10    5.30
  11   4   1   15.80    9.10
  11   4   1   10.70    9.50
  11   4   1    8.30    9.40
  11   4   1   19.40   10.00
 -12  -4  -1   11.30    8.20
 -12  -4  -1    6.30    6.90
 -12  -4  -1   14.90   11.30
 -12  -4  -1    5.80    5.40
  12   4   1   12.30    8.10
  12   4   1    5.10    9.70
  12   4   1   22.70   10.50
  12   4   1    6.90    9.20
 -13  -4  -1   26.50   12.70
 -13  -4  -1   -1.80    4.90
  13   4   1   -0.20   11.00
  13   4   1    0.20    8.50
  13   4   1    2.70    7.80
  13   4   1    3.00   10.40
 -14  -4  -1   -1.30    5.00
 -14  -4  -1  -13.70   10.10
  14   4   1    2.10    8.20
  14   4   1    7.70    9.20
  14   4   1   11.20    8.60
  14   4   1   -5.20    9.20
  12  -5  -1    9.30    7.80
  12  -5  -1  -20.10   11.40
  12  -5  -1    7.80    9.20
  12  -5  -1   -7.60    7.40
 -12   5   1   -4.80    8.10
 -12   5   1   14.90   11.50
 -12   5   1    1.10    9.40
 -12   5   1   21.30   14.60
  11  -5  -1   33.60   10.40
  11  -5  -1   38.50   10.90
  11  -5  -1   15.00    8.20
  11  -5  -1   35.30    9.10
 -11   5   1   20.00    8.90
 -11   5   1   11.80   13.50
 -11   5   1   20.70   10.00
  10  -5  -1   87.59   11.90
  10  -5  -1  106.19   14.00
  10  -5  -1   92.49   11.60
  10  -5  -1   90.19   14.70
  10  -5  -1  114.19   13.20
 -10   5   1   56.89   13.40
 -10   5   1   96.59   13.60
 -10   5   1   87.39   14.60
 -10   5   1   67.39    9.90
   9  -5  -1  146.59   16.90
   9  -5  -1  134.19   17.90
   9  -5  -1  143.69   15.80
   9  -5  -1  124.59   15.50
   9  -5  -1  131.79   15.90
  -9   5   1  110.19   14.30
  -9   5   1  151.28   16.00
  -9   5   1  140.39   19.40
   8  -5  -1   83.19    8.70
   8  -5  -1   94.09   13.50
   8  -5  -1   71.69   12.10
  -8   5   1   78.49   12.60
  -8   5   1   72.19   12.10
  -8   5   1   77.49   12.40
  -8   5   1   64.19   13.20
   7  -5  -1   -6.80    8.20
   7  -5  -1   -2.20    6.70
   7  -5  -1    8.30    7.20
   7  -5  -1    3.90    5.00
   7  -5  -1   16.60   10.10
   7  -5  -1   10.20    8.20
  -7   5   1    9.60   10.70
  -7   5   1   -7.20    8.90
  -7   5   1   10.20    9.10
  -7   5   1   17.00    7.50
   6  -5  -1    7.20    8.50
   6  -5  -1   17.90    7.10
   6  -5  -1   23.70    7.60
   6  -5  -1   17.40    9.30
   6  -5  -1   16.30    5.00
   6  -5  -1   19.80    7.30
  -6   5   1   13.60    8.60
  -6   5   1   13.50    9.90
  -6   5   1   28.00    7.60
   5  -5  -1  131.89   13.80
   5  -5  -1  136.49   17.20
   5  -5  -1  121.99   16.10
   5  -5  -1  142.09   14.60
   5  -5  -1  128.59   13.30
   5  -5  -1  109.49   11.10
  -5   5   1  130.09   14.50
  -5   5   1  131.99   13.50
  -5   5   1  121.69   16.00
  -5   5   1  128.59   14.40
   4  -5  -1  355.86   22.70
   4  -5  -1  350.26   21.50
   4  -5  -1  367.86   24.70
   4  -5  -1  368.06   24.50
   4  -5  -1  343.87   23.10
   4  -5  -1  373.36   23.90
  -4   5   1  353.56   23.00
  -4   5   1  360.26   25.40
  -4   5   1  348.87   22.00
  -4   5   1  353.66   23.60
  -4   5   1  319.37   24.50
   3  -5  -1  755.92   42.20
   3  -5  -1  733.13   41.50
   3  -5  -1  790.12   44.40
   3  -5  -1  796.92   43.80
  -3   5   1  705.53   43.50
  -3   5   1  785.62   42.00
  -3   5   1  718.63   42.60
  -3   5   1  761.32   43.10
  -3   5   1  722.63   43.70
   2  -5  -1  277.07   18.80
   2  -5  -1  273.97   21.30
   2  -5  -1  254.47   17.80
   2  -5  -1  291.27   20.30
   2  -5  -1  299.57   20.30
  -2   5   1  264.57   19.40
  -2   5   1  267.87   21.00
  -2   5   1  289.67   20.20
  -2   5   1  262.77   18.70
  -2   5   1  296.37   20.80
   1  -5  -1  200.18   16.70
   1  -5  -1  234.38   17.40
   1  -5  -1  220.78   18.60
   1  -5  -1  192.38   15.00
   1  -5  -1  196.48   17.20
  -1   5   1  179.68   16.20
  -1   5   1  180.88   15.80
  -1   5   1  193.58   14.80
  -1   5   1  180.88   17.00
  -1   5   1  216.58   16.00
   0  -5  -1    1.60    6.10
   0  -5  -1    6.10    7.90
   0  -5  -1    5.60    7.20
   0  -5  -1   14.20    7.20
   0   5   1   -3.20    6.70
   0   5   1   -6.80    6.90
   0   5   1    5.00    5.20
   0   5   1    9.70    6.60
   0   5   1    4.60    6.40
  -1  -5  -1  209.28   15.60
  -1  -5  -1  198.58   15.10
  -1  -5  -1  203.48   17.10
  -1  -5  -1  197.48   18.10
  -1  -5  -1  207.78   16.90
   1   5   1  166.08   17.60
   1   5   1  215.68   15.10
   1   5   1  179.98   16.60
   1   5   1  198.28   14.80
   1   5   1  198.38   14.80
  -2  -5  -1    2.00    5.20
  -2  -5  -1   -3.30    8.30
  -2  -5  -1    2.70    5.50
  -2  -5  -1    1.10    6.70
  -2  -5  -1   -0.60    3.80
   2   5   1   -0.90    7.00
   2   5   1   10.70    5.30
   2   5   1    9.60    4.20
   2   5   1  -11.20    7.50
  -3  -5  -1   18.20    7.70
  -3  -5  -1   11.50    4.50
  -3  -5  -1   16.30    5.70
  -3  -5  -1   14.50    5.80
  -3  -5  -1   20.60    6.10
   3   5   1   25.40    6.00
   3   5   1   10.40    8.30
   3   5   1   27.90    6.50
   3   5   1   11.00    4.20
   3   5   1   16.70    7.40
  -4  -5  -1   68.99   10.50
  -4  -5  -1   82.69    9.40
  -4  -5  -1   93.29    9.40
  -4  -5  -1   85.19   13.40
  -4  -5  -1   95.39   11.50
  -4  -5  -1   80.09    9.40
   4   5   1   68.99   10.60
   4   5   1   90.19    9.30
   4   5   1   83.19   12.90
   4   5   1   85.79   12.70
   4   5   1   92.69   12.40
   4   5   1   94.19   11.20
  -5  -5  -1  598.94   35.70
  -5  -5  -1  607.84   35.10
  -5  -5  -1  627.04   35.70
  -5  -5  -1  610.44   37.20
   5   5   1  665.43   43.50
   5   5   1  605.94   36.80
   5   5   1  617.74   35.30
   5   5   1  509.55   42.10
   5   5   1  639.94   35.50
   5   5   1  567.84   38.80
   5   5   1  616.54   32.60
  -6  -5  -1  770.12   43.90
  -6  -5  -1  688.43   42.00
  -6  -5  -1  707.83   41.50
  -6  -5  -1  702.73   42.00
   6   5   1  767.22   42.40
   6   5   1  763.92   42.10
   6   5   1  735.03   42.90
   6   5   1  735.43   42.70
   6   5   1  668.73   44.50
   6   5   1  762.52   42.60
   6   5   1  755.02   39.10
  -7  -5  -1  550.84   34.20
  -7  -5  -1  521.25   33.40
  -7  -5  -1  486.65   31.70
   7   5   1  543.35   33.20
   7   5   1  560.34   33.00
   7   5   1  543.85   32.40
   7   5   1  538.85   33.00
   7   5   1  534.05   33.40
  -8  -5  -1  576.64   35.10
  -8  -5  -1  529.65   34.00
  -8  -5  -1  576.84   36.40
  -8  -5  -1  548.15   33.80
   8   5   1  585.94   35.40
   8   5   1  575.94   35.50
   8   5   1  568.54   34.30
   8   5   1  549.95   37.70
   8   5   1  547.65   34.90
   8   5   1  598.84   35.20
  -9  -5  -1  197.38   19.00
  -9  -5  -1  208.98   21.30
  -9  -5  -1  205.68   17.30
  -9  -5  -1  176.68   17.00
   9   5   1  206.98   18.90
   9   5   1  188.78   22.60
   9   5   1  188.78   19.80
   9   5   1  208.98   19.00
   9   5   1  204.48   19.40
   9   5   1  197.38   19.50
 -10  -5  -1   23.10   12.40
 -10  -5  -1   23.60    8.20
 -10  -5  -1   24.50    9.70
 -10  -5  -1   16.40    7.80
  10   5   1   15.30    7.80
  10   5   1   14.20    9.60
  10   5   1   42.70   11.40
  10   5   1   19.10    9.10
  10   5   1   11.60   11.70
  10   5   1    8.40    7.40
 -11  -5  -1   22.80    8.00
 -11  -5  -1    0.50   11.70
 -11  -5  -1   18.90    8.50
 -11  -5  -1   23.80   10.70
  11   5   1    5.80    7.70
  11   5   1    6.70    9.70
  11   5   1   -3.50    8.70
  11   5   1   16.30   10.80
  11   5   1   11.30    8.20
 -12  -5  -1    9.60    8.70
 -12  -5  -1   -3.40    6.80
 -12  -5  -1   25.50   18.20
 -12  -5  -1   -5.60   11.40
  12   5   1   -2.30    9.40
  12   5   1   -5.60    8.50
  12   5   1   -0.20    7.60
  12   5   1   -5.70    9.70
  12   5   1   -1.00    7.10
 -13  -5  -1   -0.40   10.80
 -13  -5  -1   13.80   16.80
  13   5   1   -1.10    7.60
  13   5   1   -9.80   10.70
  13   5   1   -5.40    9.10
  13   5   1    4.90   10.30
  13   5   1   -3.40    7.00
 -14  -5  -1    0.80   11.00
  14   5   1   12.20    9.20
  14   5   1   -4.60    8.60
  14   5   1   -2.10    7.80
  14   5   1    1.70   10.20
  11  -6  -1   16.20    8.00
  11  -6  -1   35.60    8.60
  11  -6  -1   25.50   10.00
  11  -6  -1   30.50   10.30
 -11   6   1   24.80   10.00
 -11   6   1   12.80   10.20
  10  -6  -1   92.29   13.70
  10  -6  -1  129.69   16.50
  10  -6  -1  113.29   13.00
  10  -6  -1  127.29   16.00
  10  -6  -1  125.69   13.40
 -10   6   1  130.29   16.40
 -10   6   1   82.99   11.10
 -10   6   1  103.79   14.90
 -10   6   1  104.79   13.90
   9  -6  -1  213.38   21.00
   9  -6  -1  217.58   18.50
   9  -6  -1  184.48   18.10
  -9   6   1  193.98   17.90
  -9   6   1  184.08   21.10
  -9   6   1  207.68   21.70
  -9   6   1  176.08   19.50
   8  -6  -1  222.48   18.20
   8  -6  -1  179.38   19.30
   8  -6  -1  174.78   17.50
   8  -6  -1  179.68   18.60
   8  -6  -1  229.48   22.00
  -8   6   1  166.28   18.80
  -8   6   1  146.59   20.70
  -8   6   1  211.78   20.80
   7  -6  -1  363.06   22.50
   7  -6  -1  289.07   20.00
   7  -6  -1  332.37   25.00
   7  -6  -1  359.86   23.60
   7  -6  -1  278.47   24.50
   7  -6  -1  298.87   22.10
  -7   6   1  287.47   23.60
  -7   6   1  303.47   22.20
  -7   6   1  270.17   25.30
  -7   6   1  321.87   24.80
   6  -6  -1  126.99   15.10
   6  -6  -1  118.49   14.30
   6  -6  -1  150.18   18.40
   6  -6  -1  141.59   14.00
   6  -6  -1   99.49   13.50
   6  -6  -1   98.09   11.90
  -6   6   1   95.99   13.70
  -6   6   1   87.19   12.30
  -6   6   1  116.19   13.60
   5  -6  -1   18.90    6.90
   5  -6  -1   11.70    5.00
   5  -6  -1   13.90    7.30
   5  -6  -1    7.30    7.10
   5  -6  -1   -0.80    8.50
   5  -6  -1   12.60    9.00
  -5   6   1   18.40    8.90
  -5   6   1   16.50    7.90
  -5   6   1   26.90    9.70
  -5   6   1   19.80    7.20
   4  -6  -1   12.20    8.90
   4  -6  -1    9.50    6.50
   4  -6  -1   14.00    6.70
   4  -6  -1    5.30    6.60
   4  -6  -1   16.20    8.40
   4  -6  -1    4.60    4.70
  -4   6   1   36.10    9.60
  -4   6   1    7.80    9.90
  -4   6   1   14.00    7.80
  -4   6   1    6.20    5.70
  -4   6   1   13.20    8.60
   3  -6  -1   54.39    9.70
   3  -6  -1   72.09    8.50
   3  -6  -1   55.79   10.80
  -3   6   1   52.89    7.80
  -3   6   1   51.59    9.50
  -3   6   1   62.49   10.40
  -3   6   1   54.39    8.70
  -3   6   1   74.69   10.70
   2  -6  -1   72.79   10.50
   2  -6  -1   75.39    9.20
   2  -6  -1   58.59    8.90
   2  -6  -1   61.69    7.70
   2  -6  -1   61.59    9.80
   2  -6  -1   47.50   10.70
  -2   6   1   47.30    8.90
  -2   6   1   61.89    9.90
  -2   6   1   54.09    9.90
  -2   6   1   74.49   10.50
  -2   6   1   62.99    8.90
   1  -6  -1   43.80    9.10
   1  -6  -1   16.00    8.80
   1  -6  -1   23.60    7.10
   1  -6  -1   23.40    9.90
   1  -6  -1   25.40    7.00
  -1   6   1   14.00    8.60
  -1   6   1   31.70    8.40
  -1   6   1   27.60    2.90
  -1   6   1   24.60    6.70
  -1   6   1   16.70    8.40
  -1   6   1   38.80    9.10
   0  -6  -1  116.89   15.60
   0  -6  -1  121.79   13.30
   0  -6  -1  149.19   14.90
   0  -6  -1  110.89   13.80
   0  -6  -1  119.59   16.10
   0   6   1  132.29   12.00
   0   6   1  120.59   13.20
   0   6   1  110.59   12.50
   0   6   1  103.59   12.60
   0   6   1  130.39   13.60
  -1  -6  -1   96.79   12.80
  -1  -6  -1   85.49   11.20
  -1  -6  -1   80.29    9.40
  -1  -6  -1   74.29   12.20
  -1  -6  -1   96.69   11.50
   1   6   1   80.69   11.70
   1   6   1   70.79   11.40
   1   6   1  103.49   11.00
   1   6   1   90.39   12.50
   1   6   1   90.09   11.50
  -2  -6  -1  429.56   27.10
  -2  -6  -1  429.96   29.70
  -2  -6  -1  431.96   26.50
  -2  -6  -1  447.76   26.90
  -2  -6  -1  454.35   28.40
   2   6   1  389.96   29.20
   2   6   1  447.86   26.40
   2   6   1  451.95   26.20
   2   6   1  413.76   28.20
   2   6   1  422.06   26.10
  -3  -6  -1  188.78   16.50
  -3  -6  -1  240.78   21.90
  -3  -6  -1  196.78   16.70
  -3  -6  -1  208.18   18.60
  -3  -6  -1  216.18   17.00
  -3  -6  -1  233.98   17.90
   3   6   1  207.58   16.10
   3   6   1  188.28   18.60
   3   6   1  242.48   17.20
   3   6   1  254.37   16.50
  -4  -6  -1   29.90    9.50
  -4  -6  -1   28.80    7.50
  -4  -6  -1   23.00    8.10
  -4  -6  -1   20.00    5.50
  -4  -6  -1   33.20    7.70
  -4  -6  -1   33.90   12.50
   4   6   1   48.70    8.40
   4   6   1   27.70    9.00
   4   6   1   15.20   10.20
   4   6   1   31.30    5.70
   4   6   1   38.00    7.90
  -5  -6  -1   28.20    7.20
  -5  -6  -1   44.00   12.70
  -5  -6  -1   42.60    8.10
  -5  -6  -1   33.50    7.80
  -5  -6  -1   50.09   10.90
   5   6   1   44.80    6.60
   5   6   1   37.10   11.20
   5   6   1   47.10    9.90
   5   6   1   56.79    9.00
   5   6   1   41.80    8.20
  -6  -6  -1  258.37   22.60
  -6  -6  -1  261.57   20.40
  -6  -6  -1  264.77   19.80
  -6  -6  -1  272.47   20.30
   6   6   1  282.27   21.50
   6   6   1  291.07   19.90
   6   6   1  277.27   24.30
   6   6   1  281.57   15.70
   6   6   1  288.17   20.50
   6   6   1  281.27   21.10
   6   6   1  304.37   21.60
  -7  -6  -1  396.66   26.30
  -7  -6  -1  441.86   29.40
  -7  -6  -1  408.16   27.30
  -7  -6  -1  352.16   26.60
   7   6   1  448.06   27.00
   7   6   1  438.76   27.50
   7   6   1  426.16   33.90
   7   6   1  427.06   27.80
   7   6   1  423.26   26.80
   7   6   1  402.86   30.50
  -8  -6  -1  308.67   23.80
  -8  -6  -1  356.26   26.70
  -8  -6  -1  344.47   23.30
  -8  -6  -1  304.57   23.20
   8   6   1  322.17   27.70
   8   6   1  360.66   24.60
   8   6   1  352.06   25.40
   8   6   1  338.67   24.60
   8   6   1  358.36   24.20
   8   6   1  335.07   23.90
  -9  -6  -1  213.48   18.90
  -9  -6  -1  204.98   20.60
  -9  -6  -1  214.58   22.30
  -9  -6  -1  211.88   18.30
   9   6   1  218.48   20.60
   9   6   1  239.98   20.00
   9   6   1  241.98   20.10
   9   6   1  251.27   20.80
   9   6   1  236.78   20.60
   9   6   1  224.28   24.40
 -10  -6  -1  161.88   15.00
 -10  -6  -1  150.28   18.30
 -10  -6  -1  131.29   16.50
 -10  -6  -1  106.79   14.90
  10   6   1  157.28   15.70
  10   6   1  133.29   17.10
  10   6   1  138.29   17.50
  10   6   1  117.49   17.20
  10   6   1  157.48   17.90
  10   6   1  121.09   17.80
 -11  -6  -1   14.60   11.40
 -11  -6  -1   22.60    8.30
 -11  -6  -1   27.90   12.80
 -11  -6  -1   32.70    9.10
  11   6   1   16.00    8.00
  11   6   1   13.70    9.30
  11   6   1   28.80   10.90
  11   6   1    7.70   11.10
  11   6   1   26.60    8.90
 -12  -6  -1    8.60   11.20
 -12  -6  -1    2.80    8.50
 -12  -6  -1   -4.90    7.10
 -12  -6  -1   -2.20   10.90
  12   6   1   -3.00    7.60
  12   6   1   -7.70    6.90
  12   6   1    6.80   13.70
  12   6   1   -2.90   11.00
  12   6   1   -6.70    8.60
 -13  -6  -1   -9.00   10.80
  13   6   1   -3.40   10.60
  13   6   1   -5.30    8.70
  13   6   1   15.10    8.60
  13   6   1   -6.40    7.00
  13   6   1   -5.50   12.50
 -14  -6  -1    4.60   11.30
  14   6   1    4.70    8.80
  14   6   1    5.70    7.50
  14   6   1    6.20    9.30
  11  -7  -1    4.40    7.40
  11  -7  -1   -1.80    8.40
  11  -7  -1   -2.40    9.20
  11  -7  -1    3.00    9.90
 -11   7   1    3.30    9.00
 -11   7   1   17.60    9.40
  10  -7  -1   33.40    9.50
  10  -7  -1   23.30   10.30
  10  -7  -1   31.80    9.80
  10  -7  -1   30.80    8.70
 -10   7   1   21.90    8.80
 -10   7   1   19.00   10.80
 -10   7   1   27.40   10.00
 -10   7   1   29.10   13.70
   9  -7  -1  149.99   19.10
   9  -7  -1  178.68   18.50
   9  -7  -1  151.88   16.80
   9  -7  -1  175.38   17.40
  -9   7   1  166.38   20.00
  -9   7   1  135.49   18.90
  -9   7   1  157.48   16.80
  -9   7   1  145.49   16.80
  -9   7   1  144.29   17.70
   8  -7  -1  327.87   22.10
   8  -7  -1  276.77   25.30
   8  -7  -1  292.57   23.90
   8  -7  -1  315.47   23.50
  -8   7   1  251.07   24.50
  -8   7   1  277.57   24.90
  -8   7   1  285.37   23.00
   7  -7  -1  381.36   26.90
   7  -7  -1  363.26   24.50
   7  -7  -1  342.67   27.10
   7  -7  -1  348.47   25.70
   7  -7  -1  343.57   25.70
  -7   7   1  346.67   25.70
  -7   7   1  367.26   24.40
  -7   7   1  355.66   26.70
  -7   7   1  327.77   26.40
   6  -7  -1  451.15   27.30
   6  -7  -1  409.56   27.40
   6  -7  -1  404.46   25.50
   6  -7  -1  457.45   29.30
   6  -7  -1  428.36   30.00
   6  -7  -1  436.26   28.80
  -6   7   1  394.86   29.50
  -6   7   1  408.86   28.20
  -6   7   1  375.76   28.90
  -6   7   1  398.36   27.10
   5  -7  -1  174.48   17.00
   5  -7  -1  211.68   16.90
   5  -7  -1  221.88   20.40
   5  -7  -1  211.78   19.40
   5  -7  -1  202.48   18.80
  -5   7   1  188.38   19.90
  -5   7   1  182.18   18.00
  -5   7   1  160.58   17.00
  -5   7   1  187.18   20.10
  -5   7   1  183.08   16.10
   4  -7  -1   51.39    9.20
   4  -7  -1   42.50   10.80
   4  -7  -1   43.80    6.80
   4  -7  -1   46.40    8.70
  -4   7   1   46.10    8.60
  -4   7   1   60.19   10.30
  -4   7   1   60.59   10.00
   3  -7  -1  133.59   13.80
   3  -7  -1  151.08   15.80
   3  -7  -1   96.39   14.00
   3  -7  -1  116.09   11.80
  -3   7   1  118.19   15.60
  -3   7   1  130.69   20.10
  -3   7   1  122.39   14.20
  -3   7   1  126.09   15.50
   2  -7  -1   12.50    8.20
   2  -7  -1    7.30    9.60
   2  -7  -1   11.40    7.20
   2  -7  -1   10.60    6.40
   2  -7  -1   17.70    8.60
  -2   7   1    3.50    8.00
  -2   7   1   10.30    7.50
  -2   7   1   14.50    8.20
  -2   7   1    2.50    7.70
  -2   7   1    4.00    6.70
   1  -7  -1    7.70    8.80
   1  -7  -1    8.20    8.40
   1  -7  -1    5.30   10.20
   1  -7  -1    6.70    6.70
   1  -7  -1   13.90    7.10
  -1   7   1    8.30    8.40
  -1   7   1   13.00    8.20
  -1   7   1    5.50    8.30
  -1   7   1   14.50    8.90
  -1   7   1   13.10    6.90
   0  -7  -1  192.28   19.80
   0  -7  -1  227.58   22.20
   0  -7  -1  206.48   17.40
   0  -7  -1  223.28   22.60
   0  -7  -1  254.07   19.90
   0   7   1  173.48   19.00
   0   7   1  218.58   16.40
   0   7   1  208.38   17.70
   0   7   1  233.18   18.10
  -1  -7  -1  521.55   33.20
  -1  -7  -1  561.04   27.80
  -1  -7  -1  451.05   34.60
  -1  -7  -1  504.25   31.50
  -1  -7  -1  455.25   35.00
   1   7   1  523.75   31.40
   1   7   1  458.55   33.30
   1   7   1  558.84   31.10
   1   7   1  567.94   31.60
  -2  -7  -1  491.55   33.10
  -2  -7  -1  445.76   29.60
  -2  -7  -1  486.75   35.00
  -2  -7  -1  433.56   27.90
  -2  -7  -1  498.55   29.50
   2   7   1  428.76   30.00
   2   7   1  447.36   31.70
   2   7   1  451.75   27.90
  -3  -7  -1  724.33   44.60
  -3  -7  -1  806.12   44.90
  -3  -7  -1  819.32   47.00
  -3  -7  -1  792.72   52.49
  -3  -7  -1  748.83   44.20
   3   7   1  775.92   45.90
   3   7   1  769.12   44.10
   3   7   1  801.72   44.60
   3   7   1  802.32   43.90
  -4  -7  -1  222.98   21.20
  -4  -7  -1  227.78   18.70
  -4  -7  -1  236.88   19.50
  -4  -7  -1  230.78   24.40
  -4  -7  -1  247.08   18.30
  -4  -7  -1  216.18   17.60
   4   7   1  293.77   22.40
   4   7   1  256.27   18.50
   4   7   1  275.17   17.70
   4   7   1  226.68   20.40
   4   7   1  224.28   22.70
  -5  -7  -1   62.69   11.40
  -5  -7  -1   50.39    9.30
  -5  -7  -1   46.70    8.30
  -5  -7  -1   48.00    6.90
  -5  -7  -1   61.79   13.40
  -5  -7  -1   55.59    9.10
   5   7   1   52.59    8.90
   5   7   1   63.19   11.80
   5   7   1   63.29   11.00
   5   7   1   57.19    9.40
   5   7   1   47.30    6.60
  -6  -7  -1   -0.10    9.40
  -6  -7  -1  -13.70    8.80
  -6  -7  -1  -18.50   11.70
  -6  -7  -1   -2.70    6.60
   6   7   1   -1.30    7.30
   6   7   1   -1.30    4.70
   6   7   1    1.40    2.60
   6   7   1   -5.60   10.10
   6   7   1   -3.00    7.80
   6   7   1   -1.70    8.40
   6   7   1   -0.70    7.90
  -7  -7  -1  116.29   17.10
  -7  -7  -1  138.39   17.40
  -7  -7  -1  145.79   15.50
  -7  -7  -1  151.68   14.10
   7   7   1  150.48   16.10
   7   7   1  136.19    8.80
   7   7   1  135.29   16.60
   7   7   1  136.99   17.10
   7   7   1  160.38   16.70
   7   7   1  130.99   19.80
   7   7   1  134.09   14.40
  -8  -7  -1  121.89   15.40
  -8  -7  -1  120.59   15.20
  -8  -7  -1  100.69   15.00
  -8  -7  -1  129.79   14.80
   8   7   1  115.09   14.60
   8   7   1  118.79   16.70
   8   7   1  160.48   16.90
   8   7   1  131.29   16.90
   8   7   1  131.59   16.80
   8   7   1  138.89   15.10
  -9  -7  -1   72.29   10.50
  -9  -7  -1   80.09   14.00
  -9  -7  -1   73.39   11.50
  -9  -7  -1   90.29   11.00
   9   7   1   67.29   11.30
   9   7   1   80.09    9.90
   9   7   1   70.89   11.30
   9   7   1   60.09   14.20
   9   7   1   66.69   11.50
   9   7   1   80.19   12.10
 -10  -7  -1   43.00   10.90
 -10  -7  -1   48.80   10.30
 -10  -7  -1   22.80    7.60
 -10  -7  -1   50.79   13.10
  10   7   1   50.99   11.90
  10   7   1   33.60   10.40
  10   7   1   33.80   13.60
  10   7   1   25.00    7.60
  10   7   1   38.70   10.10
  10   7   1   45.70    9.30
 -11  -7  -1    9.80    8.20
 -11  -7  -1   -6.40   11.40
 -11  -7  -1   25.20    9.70
  11   7   1   15.70   10.30
  11   7   1    4.60    9.40
  11   7   1    1.40    6.80
  11   7   1   16.70   11.40
 -12  -7  -1    0.40    9.30
 -12  -7  -1    6.30   22.50
 -12  -7  -1   21.10   10.90
 -12  -7  -1   -5.60    7.30
  12   7   1   13.10   12.30
  12   7   1   10.20    9.30
  12   7   1    4.90    8.60
  12   7   1   -4.90    6.60
  12   7   1   -2.50   10.50
  12   7   1  -10.40   13.20
 -13  -7  -1    1.60   11.30
  13   7   1    8.80    8.50
  13   7   1   14.90   12.70
  13   7   1   -5.40    6.40
  13   7   1   -3.30    8.90
 -14  -7  -1   -2.30   10.70
  14   7   1   -0.50    6.60
  14   7   1    7.50    8.90
  14   7   1    1.50    9.10
  10  -8  -1    2.60    7.90
  10  -8  -1   -2.00    9.40
  10  -8  -1   -4.90    7.40
  10  -8  -1  -19.00    8.20
 -10   8   1   -0.70   10.20
 -10   8   1   -0.30    9.60
 -10   8   1   10.80   14.20
 -10   8   1    3.40    8.40
   9  -8  -1   12.40   10.00
   9  -8  -1   14.70    8.20
   9  -8  -1   -4.40   11.80
   9  -8  -1   12.60    8.10
   9  -8  -1   17.40    9.60
  -9   8   1    2.00    9.30
  -9   8   1   18.30   12.40
  -9   8   1    8.20    9.40
  -9   8   1    8.10   10.20
   8  -8  -1  121.89   17.00
   8  -8  -1  120.09   15.20
   8  -8  -1  116.59   15.60
  -8   8   1   95.69   13.90
  -8   8   1   87.29   12.20
  -8   8   1  100.49   13.70
  -8   8   1  127.49   15.10
   7  -8  -1  230.88   21.30
   7  -8  -1  219.38   21.30
   7  -8  -1  216.38   20.50
   7  -8  -1  205.48   18.30
   7  -8  -1  212.98   19.00
  -7   8   1  184.28   19.80
  -7   8   1  203.98   20.30
  -7   8   1  194.08   20.70
   6  -8  -1  297.27   22.40
   6  -8  -1  328.57   28.00
   6  -8  -1  304.77   25.50
   6  -8  -1  302.47   21.70
   6  -8  -1  290.37   23.90
   6  -8  -1  336.67   24.30
   6  -8  -1  287.17   25.20
  -6   8   1  285.27   24.00
  -6   8   1  258.87   22.00
  -6   8   1  266.97   23.90
  -6   8   1  297.47   22.90
   5  -8  -1  349.77   24.60
   5  -8  -1  371.66   29.10
   5  -8  -1  303.07   22.20
   5  -8  -1  357.26   26.30
   5  -8  -1  374.26   23.90
   5  -8  -1  357.96   26.30
   5  -8  -1  334.67   27.20
  -5   8   1  394.36   31.90
  -5   8   1  314.87   24.10
  -5   8   1  313.67   25.80
  -5   8   1  349.96   24.20
  -5   8   1  367.06   27.90
   4  -8  -1  171.38   15.20
   4  -8  -1  144.69   19.90
   4  -8  -1  142.19   17.10
   4  -8  -1  121.99   13.10
  -4   8   1  126.19   15.70
  -4   8   1  149.88   16.90
  -4   8   1  156.68   17.40
  -4   8   1  116.59   18.10
  -4   8   1  144.19   16.00
   3  -8  -1   60.49    8.70
   3  -8  -1   60.19   10.60
   3  -8  -1   50.59   11.80
  -3   8   1   41.20   10.00
  -3   8   1   46.00    9.70
  -3   8   1   44.10    9.20
  -3   8   1   50.69    8.70
  -3   8   1   68.69   10.50
  -3   8   1   46.90    6.50
   2  -8  -1   63.99    8.80
   2  -8  -1   55.79   12.10
   2  -8  -1   67.09   10.30
   2  -8  -1   55.69   10.80
  -2   8   1   38.00    4.40
  -2   8   1   65.39   17.50
  -2   8   1   46.60    9.90
  -2   8   1   60.29   10.40
  -2   8   1   46.70    9.30
   1  -8  -1    4.60    7.00
   1  -8  -1    0.50    9.00
   1  -8  -1   -3.10    9.70
   1  -8  -1    3.80    8.50
   1  -8  -1    4.30    6.70
  -1   8   1    6.90    8.30
  -1   8   1   -6.90    6.50
  -1   8   1    7.30    7.90
  -1   8   1   -6.60    8.40
  -1   8   1   -3.70    7.80
   0  -8  -1   56.49   10.90
   0  -8  -1   52.29   12.40
   0  -8  -1   46.80    9.00
   0  -8  -1   43.20    8.60
   0  -8  -1   42.70   10.60
   0   8   1   41.60   10.10
   0   8   1   61.89    9.30
   0   8   1   41.20    7.60
   0   8   1   45.30    9.00
   0   8   1   40.90   10.30
  -1  -8  -1  327.37   25.90
  -1  -8  -1  373.76   23.60
  -1  -8  -1  374.36   25.50
  -1  -8  -1  378.06   29.20
  -1  -8  -1  396.06   26.40
  -1  -8  -1  335.37   18.70
   1   8   1  318.37   25.90
   1   8   1  363.36   23.70
   1   8   1  336.47   25.10
   1   8   1  349.77   22.90
   1   8   1  315.37   23.60
  -2  -8  -1  506.85   32.30
  -2  -8  -1  471.75   33.50
  -2  -8  -1  523.15   31.50
  -2  -8  -1  479.15   29.90
  -2  -8  -1  462.45   31.80
   2   8   1  469.35   31.40
   2   8   1  479.95   30.50
   2   8   1  497.65   30.10
   2   8   1  478.25   29.40
  -3  -8  -1  694.53   42.00
  -3  -8  -1  722.53   41.40
  -3  -8  -1  732.13   42.90
  -3  -8  -1  712.93   44.80
  -3  -8  -1  765.02   42.30
   3   8   1  658.63   44.20
   3   8   1  761.12   40.90
   3   8   1  671.93   40.80
   3   8   1  703.23   43.10
  -4  -8  -1  579.34   34.10
  -4  -8  -1  520.25   34.80
  -4  -8  -1  553.64   34.20
  -4  -8  -1  554.74   33.60
  -4  -8  -1  513.65   37.60
  -4  -8  -1  590.94   35.50
   4   8   1  583.24   33.10
   4   8   1  572.64   33.30
   4   8   1  517.85   36.00
   4   8   1  608.94   34.00
   4   8   1  575.94   35.70
  -5  -8  -1  434.76   27.90
  -5  -8  -1  480.05   30.50
  -5  -8  -1  480.65   31.50
  -5  -8  -1  462.45   28.10
  -5  -8  -1  403.96   33.80
  -5  -8  -1  443.96   32.60
   5   8   1  476.65   28.60
   5   8   1  448.66   27.20
   5   8   1  408.16   30.00
   5   8   1  411.76   41.70
   5   8   1  401.56   31.00
  -6  -8  -1  187.28   19.90
  -6  -8  -1  149.39   17.30
  -6  -8  -1  168.58   16.40
  -6  -8  -1  159.08   16.10
  -6  -8  -1  155.48   23.00
   6   8   1  188.98   18.60
   6   8   1  219.98   18.60
   6   8   1  186.58   15.30
   6   8   1  173.98   16.10
   6   8   1  165.38   20.60
  -7  -8  -1   26.50   12.30
  -7  -8  -1   12.70    7.30
  -7  -8  -1    6.80   12.90
  -7  -8  -1   22.40    8.40
  -7  -8  -1   41.50   12.30
   7   8   1   27.40    6.20
   7   8   1   14.50   11.20
   7   8   1   32.90    9.30
   7   8   1   20.30    3.10
   7   8   1   22.90   10.00
  -8  -8  -1   14.40    8.50
  -8  -8  -1   23.60   13.90
  -8  -8  -1   32.10    9.20
  -8  -8  -1   14.40   11.60
   8   8   1   11.30   12.10
   8   8   1   24.10    6.60
   8   8   1   33.30   11.20
   8   8   1   25.90    9.40
   8   8   1   38.00   10.30
  -9  -8  -1   32.00   15.70
  -9  -8  -1   45.90   12.70
  -9  -8  -1   32.80    8.90
  -9  -8  -1   32.50    9.70
  -9  -8  -1   42.90    9.70
   9   8   1   47.20   10.70
   9   8   1   25.00    6.90
   9   8   1   19.20   13.20
   9   8   1   46.80   10.90
   9   8   1   26.70    9.80
   9   8   1   34.10   10.30
 -10  -8  -1   -3.80   13.80
 -10  -8  -1   -4.00   11.10
 -10  -8  -1   -3.20    7.50
 -10  -8  -1   -6.40    8.10
 -10  -8  -1   -0.20   13.60
  10   8   1   -5.30    8.70
  10   8   1    6.50    9.90
  10   8   1   -0.80    9.40
  10   8   1  -16.10   12.00
  10   8   1    0.60    9.00
  10   8   1   -5.90    6.00
 -11  -8  -1   -0.40   11.30
 -11  -8  -1    3.40    9.00
 -11  -8  -1    7.80    8.80
  11   8   1    4.80   11.20
  11   8   1   -6.70    6.40
  11   8   1    3.50   10.40
  11   8   1    0.90    9.10
  11   8   1    1.30   10.60
 -12  -8  -1    8.50    9.10
 -12  -8  -1   12.00   14.40
 -12  -8  -1   -1.60    6.40
 -12  -8  -1   24.60   11.70
 -12  -8  -1    4.60   12.00
  12   8   1    5.30    8.80
  12   8   1   15.90   15.00
  12   8   1   -4.20   10.00
  12   8   1   -7.00    9.50
  12   8   1   -1.70    6.30
  12   8   1    5.30   11.10
 -13  -8  -1   20.80   12.20
 -13  -8  -1    5.00   14.30
  13   8   1    6.80    8.30
  13   8   1    3.30    9.10
  13   8   1    6.40    7.40
 -14  -8  -1    6.40   11.90
 -14  -8  -1    0.50   17.50
  14   8   1    7.50    9.40
  14   8   1    5.60    8.50
  10  -9  -1    3.70    7.90
  10  -9  -1   19.40    9.90
  10  -9  -1   -8.50    8.70
  10  -9  -1    6.30    9.90
 -10   9   1   17.60    8.90
 -10   9   1    8.90   10.90
 -10   9   1    9.70    9.20
   9  -9  -1    2.60    8.90
   9  -9  -1   -4.30    8.40
   9  -9  -1   -2.10    7.60
   9  -9  -1   -3.20    9.60
  -9   9   1    2.80   13.30
  -9   9   1   -2.20    8.90
  -9   9   1    5.80    8.60
  -9   9   1    3.00    9.60
   8  -9  -1    7.00    8.10
   8  -9  -1   -7.20    8.00
   8  -9  -1   -3.10   10.00
   8  -9  -1    7.30   12.60
   8  -9  -1    4.00    8.00
   8  -9  -1   -6.30   10.60
  -8   9   1   -2.90   10.50
  -8   9   1   -2.90    9.50
  -8   9   1    5.10   10.10
  -8   9   1   11.20    8.50
   7  -9  -1   35.60   11.50
   7  -9  -1   31.00    8.90
   7  -9  -1   41.30   11.90
   7  -9  -1   34.70   10.20
   7  -9  -1   34.80   12.20
  -7   9   1   25.70   10.50
  -7   9   1   34.40   10.10
  -7   9   1   37.40   11.50
   6  -9  -1   59.19   11.30
   6  -9  -1   42.60   11.20
   6  -9  -1   57.99   10.40
   6  -9  -1   67.29   12.60
   6  -9  -1   58.39   12.70
   6  -9  -1   55.59    9.70
  -6   9   1   34.30   10.90
  -6   9   1   65.29   11.00
  -6   9   1   48.60   11.00
  -6   9   1   48.20   11.60
   5  -9  -1  124.49   15.50
   5  -9  -1  114.69   14.10
   5  -9  -1  134.59   16.80
   5  -9  -1  143.89   18.80
   5  -9  -1  116.79   16.00
   5  -9  -1  129.79   15.40
  -5   9   1  138.09   14.70
  -5   9   1  115.09   14.10
  -5   9   1  122.59   13.50
  -5   9   1  117.49   19.60
   4  -9  -1   89.39   12.70
   4  -9  -1   71.69   13.80
   4  -9  -1  101.09   11.60
  -4   9   1   54.29   10.50
  -4   9   1   93.69    8.20
  -4   9   1   64.19   11.50
  -4   9   1   74.69   12.40
  -4   9   1   82.19   12.20
  -4   9   1   64.49   11.50
   3  -9  -1   35.90    9.80
   3  -9  -1    9.90   11.10
   3  -9  -1   37.80    9.30
   3  -9  -1   18.90   11.10
   3  -9  -1   28.30    8.00
  -3   9   1   35.30    9.50
  -3   9   1   19.50    9.90
  -3   9   1   16.90    9.80
  -3   9   1   36.90    9.80
  -3   9   1   28.00    4.10
  -3   9   1   16.20    9.30
   2  -9  -1   24.00   11.00
   2  -9  -1   17.50   10.10
   2  -9  -1   15.10   11.10
   2  -9  -1   10.30    7.40
   2  -9  -1   25.80    9.00
  -2   9   1    6.70    8.70
  -2   9   1   18.80    8.30
  -2   9   1   32.30    9.00
  -2   9   1    7.40    9.10
  -2   9   1    2.20    8.60
   1  -9  -1    1.00    7.10
   1  -9  -1    9.40    7.20
   1  -9  -1   -6.40    9.40
   1  -9  -1    2.30    8.70
   1  -9  -1   18.70   11.30
  -1   9   1    2.60    6.60
  -1   9   1    1.00    9.30
  -1   9   1  -13.20    8.00
  -1   9   1    0.90    7.90
  -1   9   1    2.50    8.60
   0  -9  -1   38.20   11.30
   0  -9  -1   32.30    8.40
   0  -9  -1   36.40   12.10
   0  -9  -1   30.00    8.50
   0  -9  -1   35.10   10.60
   0   9   1   45.70    8.90
   0   9   1   31.70    7.70
   0   9   1   42.60   11.30
  -1  -9  -1   51.29    9.90
  -1  -9  -1   44.70    9.70
  -1  -9  -1   42.70   12.50
  -1  -9  -1   45.30   11.50
  -1  -9  -1   51.99   11.10
   1   9   1   40.70   11.40
   1   9   1   60.59   14.90
   1   9   1   65.79    9.20
   1   9   1   51.69   17.40
  -2  -9  -1  362.66   27.70
  -2  -9  -1  397.06   27.50
  -2  -9  -1  393.96   30.20
  -2  -9  -1  412.16   27.70
  -2  -9  -1  372.46   25.40
   2   9   1  366.86   24.80
   2   9   1  388.96   25.30
   2   9   1  373.26   30.00
   2   9   1  385.86   25.40
  -3  -9  -1  418.76   29.20
  -3  -9  -1  438.46   27.80
  -3  -9  -1  450.45   29.80
  -3  -9  -1  423.36   32.10
  -3  -9  -1  416.16   29.50
   3   9   1  449.06   27.50
   3   9   1  453.95   28.30
   3   9   1  468.05   27.80
  -4  -9  -1  651.73   43.50
  -4  -9  -1  703.13   41.80
  -4  -9  -1  618.34   41.30
  -4  -9  -1  660.03   39.50
  -4  -9  -1  721.83   40.70
   4   9   1  638.34   41.20
   4   9   1  731.53   40.00
   4   9   1  615.24   42.30
   4   9   1  698.13   39.30
   4   9   1  747.73   39.90
  -5  -9  -1  507.05   35.80
  -5  -9  -1  588.24   35.00
  -5  -9  -1  524.35   35.30
  -5  -9  -1  620.64   37.10
  -5  -9  -1  542.95   39.90
  -5  -9  -1  567.64   34.80
   5   9   1  560.54   40.50
   5   9   1  644.04   35.20
   5   9   1  628.04   34.60
   5   9   1  567.54   36.90
   5   9   1  592.74   34.10
  -6  -9  -1  386.86   25.50
  -6  -9  -1  390.46   32.50
  -6  -9  -1  394.46   25.50
  -6  -9  -1  355.16   26.10
  -6  -9  -1  341.67   26.60
  -6  -9  -1  405.06   28.90
   6   9   1  367.56   27.70
   6   9   1  442.26   27.40
   6   9   1  423.66   26.30
   6   9   1  390.46   24.70
   6   9   1  354.66   30.40
  -7  -9  -1  213.18   26.00
  -7  -9  -1  237.48   19.20
  -7  -9  -1  243.08   19.00
  -7  -9  -1  197.38   19.70
   7   9   1  268.57   19.60
   7   9   1  223.58   17.60
   7   9   1  246.48   21.60
   7   9   1  205.08   13.00
   7   9   1  244.88   23.90
  -8  -9  -1   61.29   16.30
  -8  -9  -1   49.00   12.80
  -8  -9  -1   50.59    9.90
  -8  -9  -1   43.40    9.70
  -8  -9  -1   43.10    9.00
   8   9   1   50.39   11.80
   8   9   1   64.69   14.70
   8   9   1   46.40    7.20
   8   9   1   73.39   11.60
  -9  -9  -1    1.00   11.40
  -9  -9  -1   -4.90    6.80
  -9  -9  -1   -3.80    8.80
  -9  -9  -1  -13.00   13.40
   9   9   1   13.30   13.00
   9   9   1    9.20    8.60
   9   9   1  -10.70    9.30
   9   9   1    1.40    9.70
   9   9   1    2.00    5.40
   9   9   1   -0.60    9.00
 -10  -9  -1  -14.60   14.70
 -10  -9  -1    2.60    8.20
 -10  -9  -1   -2.20   11.10
 -10  -9  -1    1.20    8.40
  10   9   1    5.30    9.10
  10   9   1   13.30    9.90
  10   9   1   -1.20    5.60
  10   9   1   -3.90   12.60
  10   9   1   -0.20    9.60
  10   9   1   -0.80    8.80
 -11  -9  -1   -8.80   14.20
 -11  -9  -1   11.40    9.20
 -11  -9  -1    5.80   14.10
 -11  -9  -1   33.90   14.70
 -11  -9  -1   -3.80    6.60
  11   9   1    6.90    9.60
  11   9   1    0.50    6.00
  11   9   1    2.40    9.50
  11   9   1    2.60   10.00
  11   9   1   -0.10   14.40
  11   9   1    0.70    8.20
 -12  -9  -1    9.90   11.60
 -12  -9  -1   21.50    9.80
 -12  -9  -1    2.20   14.40
  12   9   1   21.60    9.70
  12   9   1    3.50    9.10
  12   9   1   12.30   11.60
  12   9   1    2.00    6.30
  12   9   1   10.40   10.50
 -13  -9  -1   11.00   14.90
 -13  -9  -1   22.30   12.10
  13   9   1   32.20   10.30
  13   9   1   23.20   11.10
  13   9   1   15.40    7.10
  13   9   1   10.20    8.40
   9 -10  -1   42.20   11.20
   9 -10  -1   33.90   10.10
   9 -10  -1   58.09   10.60
   9 -10  -1   32.40   11.50
  -9  10   1   27.30   11.10
  -9  10   1   55.89   14.40
  -9  10   1   32.30   10.40
  -9  10   1   20.60    9.20
   8 -10  -1    9.50    8.60
   8 -10  -1   11.50   10.70
   8 -10  -1   14.60   10.10
   8 -10  -1    6.80    8.70
  -8  10   1   18.10   10.00
  -8  10   1   24.70   11.40
  -8  10   1    8.90    9.10
   7 -10  -1    0.70    7.90
   7 -10  -1   -0.10    8.70
   7 -10  -1  -10.30   10.30
   7 -10  -1    4.10   10.20
   7 -10  -1    2.30    8.20
   7 -10  -1   -5.20   10.00
  -7  10   1   10.90    9.70
  -7  10   1    5.90   10.50
  -7  10   1    1.20    8.20
  -7  10   1   -5.10    9.20
   6 -10  -1   26.00   14.50
   6 -10  -1    2.00   11.20
   6 -10  -1   26.60   15.40
   6 -10  -1    8.30    9.00
   6 -10  -1   18.30    8.50
   6 -10  -1   14.50   10.20
  -6  10   1    5.50    9.90
  -6  10   1    4.90    8.10
  -6  10   1   20.60    5.10
  -6  10   1    6.10    8.80
  -6  10   1   10.50   10.30
   5 -10  -1    4.80    8.50
   5 -10  -1    9.10    8.80
   5 -10  -1   14.40   10.00
   5 -10  -1   21.60    8.60
   5 -10  -1   -4.50   10.80
   5 -10  -1    7.80    9.80
  -5  10   1   12.40    8.90
  -5  10   1    0.30    8.90
  -5  10   1    3.20    8.70
  -5  10   1    0.20   10.00
  -5  10   1   18.60   10.00
   4 -10  -1   -3.00    9.10
   4 -10  -1    2.50   11.40
   4 -10  -1    7.80    9.50
   4 -10  -1   10.70    8.30
  -4  10   1   -8.50    9.10
  -4  10   1   12.00    9.30
  -4  10   1   -6.70    8.50
  -4  10   1   -0.80    8.40
   3 -10  -1   -7.00    7.10
   3 -10  -1    3.00    8.80
   3 -10  -1   -3.60    8.70
   3 -10  -1  -16.90   10.80
   3 -10  -1  -22.60   10.90
  -3  10   1  -12.00    8.60
  -3  10   1  -10.20    8.70
  -3  10   1  -17.10    8.40
  -3  10   1  -10.50    8.60
  -3  10   1   -7.80    9.80
  -3  10   1    0.50    3.40
   2 -10  -1   63.69   10.30
   2 -10  -1   56.09   10.30
   2 -10  -1   54.09   11.00
   2 -10  -1   42.60   12.90
   2 -10  -1   50.49   12.00
  -2  10   1   76.29   10.80
  -2  10   1   47.20   10.70
  -2  10   1   65.39   11.40
  -2  10   1   55.59   11.50
  -2  10   1   46.30   10.00
   1 -10  -1  115.19   13.50
   1 -10  -1   88.69   11.30
   1 -10  -1   97.89   14.00
   1 -10  -1   53.59   13.90
  -1  10   1  113.39   12.10
  -1  10   1   67.49   11.90
  -1  10   1   74.09   11.40
  -1  10   1   84.49   13.00
   0 -10  -1  113.59   14.70
   0 -10  -1  101.29   12.00
   0 -10  -1  143.09   15.30
   0 -10  -1  111.99   15.70
   0 -10  -1  127.99   19.20
   0  10   1  117.59   14.60
   0  10   1  128.69   14.30
   0  10   1  123.99   15.60
   0  10   1  118.69   13.90
   0  10   1  102.99   14.50
  -1 -10  -1   75.79   14.40
  -1 -10  -1   71.19   12.20
  -1 -10  -1   67.89   20.20
  -1 -10  -1   66.79   10.50
  -1 -10  -1   70.39   10.30
   1  10   1   72.49    9.40
   1  10   1   65.69   12.90
   1  10   1  102.69   11.40
   1  10   1   85.19   13.10
  -2 -10  -1    5.10    9.40
  -2 -10  -1   -1.20    7.60
  -2 -10  -1   -3.50    8.00
  -2 -10  -1   -4.10   11.00
  -2 -10  -1   -7.10   10.70
  -2 -10  -1    0.90    3.50
   2  10   1    9.30    7.10
   2  10   1   12.90    7.90
   2  10   1  -10.80    8.50
   2  10   1   -6.80    6.80
  -3 -10  -1  128.69   14.90
  -3 -10  -1  103.19   16.00
  -3 -10  -1   95.39   13.10
  -3 -10  -1  114.89   17.90
  -3 -10  -1  138.69   17.80
   3  10   1  116.39   15.00
   3  10   1  114.09   13.90
   3  10   1  153.38   15.50
   3  10   1  149.79   14.10
  -4 -10  -1  219.38   20.50
  -4 -10  -1  264.67   22.10
  -4 -10  -1  205.68   21.80
  -4 -10  -1  215.18   25.50
  -4 -10  -1  241.68   19.30
  -4 -10  -1  205.68   19.90
   4  10   1  272.67   20.10
   4  10   1  257.17   19.00
   4  10   1  239.48   18.30
   4  10   1  223.08   21.40
   4  10   1  201.28   22.60
  -5 -10  -1  389.36   31.90
  -5 -10  -1  409.56   27.40
  -5 -10  -1  446.16   29.60
  -5 -10  -1  388.26   27.40
  -5 -10  -1  367.26   28.60
  -5 -10  -1  397.96   26.60
   5  10   1  467.65   27.90
   5  10   1  390.46   28.50
   5  10   1  429.56   26.80
   5  10   1  351.36   29.60
   5  10   1  427.26   26.20
  -6 -10  -1  353.06   27.60
  -6 -10  -1  311.67   25.40
  -6 -10  -1  288.67   28.30
  -6 -10  -1  255.27   23.90
  -6 -10  -1  316.17   22.20
  -6 -10  -1  277.27   22.60
   6  10   1  252.57   27.10
   6  10   1  354.16   24.00
   6  10   1  307.47   21.40
   6  10   1  331.77   22.90
   6  10   1  294.17   23.90
  -7 -10  -1   62.79   10.40
  -7 -10  -1   62.79   10.90
  -7 -10  -1   51.19    9.80
  -7 -10  -1   61.09   15.90
  -7 -10  -1   96.79   14.00
   7  10   1   78.69   13.10
   7  10   1   77.79   14.40
   7  10   1   71.19    7.30
  -8 -10  -1   95.69   14.70
  -8 -10  -1  106.19   15.90
  -8 -10  -1  122.29   15.40
  -8 -10  -1   79.69   16.90
  -8 -10  -1   73.39   12.00
   8  10   1  140.99   16.50
   8  10   1  119.09   13.50
   8  10   1   98.39   14.20
   8  10   1   77.29   15.30
  -9 -10  -1   28.70   15.50
  -9 -10  -1   32.40   10.20
  -9 -10  -1   24.80   12.10
  -9 -10  -1   22.20    9.80
   9  10   1   20.80   13.50
   9  10   1   22.50    6.20
   9  10   1   27.30   10.50
   9  10   1   28.70    9.90
   9  10   1   36.40   11.20
 -10 -10  -1   -8.70   13.80
 -10 -10  -1   -3.80    8.90
 -10 -10  -1    4.70    8.90
 -10 -10  -1    1.00   17.00
  10  10   1    1.20    5.60
  10  10   1   12.60    9.30
  10  10   1    1.90   10.80
 -11 -10  -1   -0.10   11.40
 -11 -10  -1   -9.50   13.60
 -11 -10  -1    4.60    8.20
  11  10   1    6.70   10.10
  11  10   1    2.50    5.70
  11  10   1    2.50   13.90
  11  10   1   -3.40   10.10
  11  10   1    1.80    9.90
 -12 -10  -1    1.40   14.20
 -12 -10  -1   13.50   12.20
 -12 -10  -1   18.60    9.90
  12  10   1    6.90    9.70
  12  10   1   21.90   13.40
  12  10   1    6.20    9.50
  12  10   1    6.00    6.00
 -13 -10  -1   19.50   15.50
 -13 -10  -1   25.30   12.70
  13  10   1   18.80   10.90
  13  10   1    6.30    8.70
  13  10   1   11.20   10.00
  13  10   1   11.20    6.40
   8 -11  -1   36.80    9.40
   8 -11  -1   64.89   13.00
   8 -11  -1   66.69   10.60
   8 -11  -1   44.40    9.80
  -8  11   1   48.00   11.70
  -8  11   1   55.99   10.70
  -8  11   1   65.69    7.10
  -8  11   1   72.29   13.30
  -8  11   1   75.59   11.50
   7 -11  -1   23.70    8.80
   7 -11  -1   28.80   11.60
   7 -11  -1   37.80   10.70
   7 -11  -1   49.20   10.80
   7 -11  -1   44.80   12.60
  -7  11   1   33.80   10.80
  -7  11   1   38.60    5.80
  -7  11   1   36.90   10.40
  -7  11   1   47.30   12.20
   6 -11  -1   -0.50   14.20
   6 -11  -1    6.70    9.80
   6 -11  -1   -8.90   13.00
   6 -11  -1   -0.40    7.90
   6 -11  -1    3.70   11.60
   6 -11  -1    1.00    8.00
  -6  11   1   16.30    9.70
  -6  11   1    2.60    8.70
  -6  11   1    5.20    4.50
  -6  11   1   -7.40   20.10
  -6  11   1   17.50   10.50
  -6  11   1    3.20    8.00
   5 -11  -1   19.20   16.70
   5 -11  -1    2.70    8.50
   5 -11  -1    8.20    9.40
   5 -11  -1    9.10   11.70
   5 -11  -1    8.10   11.20
  -5  11   1    0.20    8.80
  -5  11   1   11.50   10.00
  -5  11   1    1.50    4.10
  -5  11   1   -1.90    8.40
  -5  11   1   14.20   10.00
   4 -11  -1    1.60   11.50
   4 -11  -1   17.20   10.30
   4 -11  -1    7.40    8.30
   4 -11  -1    3.90    9.30
  -4  11   1    3.60    3.90
  -4  11   1    4.70    8.60
  -4  11   1   14.20    9.30
  -4  11   1   -2.50    9.10
  -4  11   1    6.00   10.40
  -4  11   1   10.60    8.40
   3 -11  -1   18.00    8.20
   3 -11  -1   -7.60   10.90
   3 -11  -1    2.50    9.30
   3 -11  -1   -0.50   11.60
   3 -11  -1    1.40    3.80
   3 -11  -1    5.10   10.00
  -3  11   1   -6.70    8.60
  -3  11   1  -10.80    8.50
  -3  11   1    0.50    9.20
  -3  11   1    7.40    9.00
   2 -11  -1   14.40    7.80
   2 -11  -1   17.60    9.20
   2 -11  -1   13.20   10.50
   2 -11  -1   22.60   12.00
   2 -11  -1   21.00    9.90
  -2  11   1   34.70   11.90
  -2  11   1   29.80    9.50
  -2  11   1    9.50   10.30
  -2  11   1   25.40    9.50
  -2  11   1   24.70    9.00
   1 -11  -1   80.99   11.20
   1 -11  -1  138.29   20.80
   1 -11  -1  128.39   14.70
   1 -11  -1  113.89   16.50
   1 -11  -1  108.99   14.00
  -1  11   1   95.89   13.20
  -1  11   1   96.19   11.90
  -1  11   1  107.79   15.30
  -1  11   1  102.09   14.30
  -1  11   1  107.69   14.70
   0 -11  -1  114.39   15.00
   0 -11  -1  136.39   17.70
   0 -11  -1  133.39   16.30
   0 -11  -1  188.08   21.60
   0 -11  -1  151.08   19.00
   0  11   1  156.58   16.70
   0  11   1  125.89   17.50
   0  11   1  165.48   15.80
   0  11   1  140.69   15.90
   0  11   1  157.08   16.00
  -1 -11  -1  232.88   23.00
  -1 -11  -1  218.18   21.30
  -1 -11  -1  186.98   19.00
  -1 -11  -1  231.78   25.30
  -1 -11  -1  164.58   23.00
   1  11   1  241.38   18.20
   1  11   1  228.48   18.30
   1  11   1  182.08   20.30
   1  11   1  235.18   18.80
  -2 -11  -1  176.38   17.50
  -2 -11  -1  190.78   23.10
  -2 -11  -1  173.18   10.70
  -2 -11  -1  188.38   20.40
  -2 -11  -1  208.08   22.00
  -2 -11  -1  140.49   21.40
   2  11   1  167.58   19.50
   2  11   1  222.48   19.40
  -3 -11  -1   30.30   13.40
  -3 -11  -1   55.99   12.20
  -3 -11  -1   51.29    9.80
  -3 -11  -1   31.20    9.60
  -3 -11  -1   27.20   10.80
   3  11   1   36.10   14.20
   3  11   1   54.39    9.60
   3  11   1   37.70   10.60
   3  11   1   38.90    7.60
   3  11   1   44.30    8.90
  -4 -11  -1   22.80    9.80
  -4 -11  -1    1.30    9.20
  -4 -11  -1   23.90   10.60
  -4 -11  -1   29.30   12.90
  -4 -11  -1   12.00    8.20
  -4 -11  -1   17.80    8.50
   4  11   1   34.00    9.10
   4  11   1   27.70   11.60
   4  11   1   49.50    9.70
   4  11   1    6.90    9.50
  -5 -11  -1   43.10   10.20
  -5 -11  -1   29.90    8.00
  -5 -11  -1   22.00   10.70
  -5 -11  -1   54.19   10.10
  -5 -11  -1   44.70   11.80
  -5 -11  -1   48.40   14.50
   5  11   1   48.90   12.40
   5  11   1   38.00    8.10
   5  11   1   62.99   10.60
   5  11   1   36.40   11.70
   5  11   1   54.99   10.00
  -6 -11  -1   71.59   13.20
  -6 -11  -1   74.39   16.20
  -6 -11  -1   73.09   11.60
  -6 -11  -1   75.99   13.40
  -6 -11  -1   82.49   11.90
  -6 -11  -1   64.39    9.20
   6  11   1   88.99   11.20
   6  11   1   58.49   13.90
   6  11   1   79.39   11.80
   6  11   1   64.89   12.90
  -7 -11  -1   74.69   11.20
  -7 -11  -1   74.09   12.80
  -7 -11  -1   79.69   13.60
  -7 -11  -1   59.49   10.70
  -7 -11  -1   62.39   15.50
   7  11   1   73.29    9.60
   7  11   1   52.89   12.00
   7  11   1   90.59   12.30
   7  11   1   75.89   14.80
   7  11   1   88.49   12.20
  -8 -11  -1    3.90    7.80
  -8 -11  -1    3.00   13.50
  -8 -11  -1    0.10    8.70
  -8 -11  -1   -0.90    9.00
  -8 -11  -1    4.00   11.30
   8  11   1   14.00    5.70
   8  11   1    6.90    9.00
   8  11   1   16.10   10.30
   8  11   1   -4.80   12.50
   8  11   1   -4.70   10.20
  -9 -11  -1   12.30   10.10
  -9 -11  -1   -3.20    7.90
  -9 -11  -1   16.90   12.20
   9  11   1    2.70   13.20
   9  11   1    1.50   13.20
   9  11   1    6.50    5.60
   9  11   1   11.80   10.20
   9  11   1   19.30    9.40
 -10 -11  -1   -2.70    7.70
 -10 -11  -1    1.70    9.30
 -10 -11  -1   -0.70   11.70
 -10 -11  -1   -8.40   13.50
  10  11   1   -0.40    9.30
  10  11   1   -4.20   11.20
  10  11   1    8.60   10.00
  10  11   1    0.90    5.50
 -11 -11  -1    5.80    9.80
 -11 -11  -1    7.00   11.80
 -11 -11  -1   20.60    9.80
 -11 -11  -1    0.70   14.10
  11  11   1    1.50   13.80
  11  11   1   -2.20    5.20
  11  11   1    1.30   10.80
  11  11   1    6.80   13.00
 -12 -11  -1   -4.20   11.40
 -12 -11  -1   -0.10   16.20
 -12 -11  -1   24.50   13.10
  12  11   1   -3.00    5.60
  12  11   1    2.80    9.90
  12  11   1   -1.20   12.40
 -13 -11  -1    2.10   11.90
 -13 -11  -1   -3.60   17.40
  13  11   1   12.40    9.70
  13  11   1    3.30    6.00
  13  11   1  -12.00   10.50
   8 -12  -1   44.00   10.00
   8 -12  -1   80.49   13.60
   8 -12  -1   50.69   10.10
   8 -12  -1   70.49   13.80
  -8  12   1   56.49   11.70
  -8  12   1   54.69    6.70
  -8  12   1   59.09   11.00
  -8  12   1   89.29   13.90
   7 -12  -1   34.90    9.50
   7 -12  -1   16.60   11.70
   7 -12  -1   26.50    8.90
   7 -12  -1   40.30   12.40
  -7  12   1   27.80   10.50
  -7  12   1   42.50   11.40
  -7  12   1   20.00    9.30
  -7  12   1   28.90    5.30
   6 -12  -1    6.70   11.60
   6 -12  -1   12.80    8.80
   6 -12  -1    6.60    8.00
   6 -12  -1   16.20    9.50
   6 -12  -1   13.70   11.40
  -6  12   1   11.50    9.30
  -6  12   1   29.40   10.90
  -6  12   1   20.00    4.60
  -6  12   1    6.30    9.30
  -6  12   1   28.40   10.50
   5 -12  -1    5.60   10.70
   5 -12  -1   -0.90   11.90
   5 -12  -1  -14.30   15.80
   5 -12  -1  -10.20   16.60
   5 -12  -1   -3.20    7.60
   5 -12  -1   -0.20    8.00
  -5  12   1    8.40    8.80
  -5  12   1    7.40    9.20
  -5  12   1    5.40   10.30
  -5  12   1   -6.50    8.70
  -5  12   1    8.10    9.50
   4 -12  -1    1.30    9.40
   4 -12  -1   -6.80    9.20
   4 -12  -1    5.90   11.30
   4 -12  -1   -3.10   11.10
  -4  12   1    1.50   10.60
  -4  12   1   16.60    9.60
  -4  12   1   -2.90    8.30
  -4  12   1    3.30    9.90
   3 -12  -1    5.10    9.20
   3 -12  -1   11.30    3.80
   3 -12  -1    1.10   11.20
   3 -12  -1   16.80    8.40
   3 -12  -1    2.80   11.40
   3 -12  -1   -1.40   10.40
  -3  12   1   -5.50   15.00
  -3  12   1   11.70    8.80
  -3  12   1    6.40    9.20
  -3  12   1   14.40    9.60
  -3  12   1   19.00    9.30
   2 -12  -1   34.20   10.20
   2 -12  -1   36.70   11.70
   2 -12  -1   43.60    9.40
   2 -12  -1   39.60   13.40
   2 -12  -1   37.70   10.90
  -2  12   1   39.20   10.80
  -2  12   1   25.70    9.00
  -2  12   1   36.30    9.70
  -2  12   1   29.90    9.00
   1 -12  -1   27.50   10.80
   1 -12  -1   37.40    9.50
   1 -12  -1   25.70   12.90
   1 -12  -1   31.30   10.50
   1 -12  -1   38.70   11.90
  -1  12   1   45.40    9.40
  -1  12   1   56.09   10.50
  -1  12   1   50.79    9.90
  -1  12   1   34.70    9.90
   0 -12  -1  197.98   23.10
   0 -12  -1  163.68   21.40
   0 -12  -1  203.68   23.60
   0 -12  -1  171.78   17.60
   0 -12  -1  197.88   20.70
   0  12   1  186.58   17.50
   0  12   1  190.08   17.40
   0  12   1  162.78   18.70
   0  12   1  200.28   26.90
   0  12   1  132.49   18.90
  -1 -12  -1  340.17   28.70
  -1 -12  -1  324.27   23.90
  -1 -12  -1  305.57   29.20
  -1 -12  -1  283.57   26.60
  -1 -12  -1  338.07   26.40
   1  12   1  306.67   22.90
   1  12   1  297.07   24.80
   1  12   1  374.76   23.30
   1  12   1  327.37   23.70
  -2 -12  -1  281.47   23.30
  -2 -12  -1  276.17   26.10
  -2 -12  -1  325.47   28.20
  -2 -12  -1  320.87   28.90
   2  12   1  343.07   22.90
   2  12   1  347.67   23.60
   2  12   1  310.97   22.00
   2  12   1  254.07   24.30
  -3 -12  -1  281.47   26.60
  -3 -12  -1  291.07   22.00
  -3 -12  -1  269.57   24.50
  -3 -12  -1  278.97   28.10
   3  12   1  292.97   21.80
   3  12   1  264.17   23.60
   3  12   1  283.97   21.20
   3  12   1  249.97   24.80
  -4 -12  -1   36.80   13.80
  -4 -12  -1   58.89   11.00
  -4 -12  -1   25.10   11.20
  -4 -12  -1   39.30   11.80
  -4 -12  -1   36.90    9.90
  -4 -12  -1   59.69   13.20
   4  12   1   76.09   10.20
   4  12   1   52.99    8.30
   4  12   1   58.09   12.30
   4  12   1   36.00   10.90
  -5 -12  -1   -0.50    8.70
  -5 -12  -1   -0.90   12.70
  -5 -12  -1    0.50    7.70
  -5 -12  -1  -11.30    9.80
  -5 -12  -1  -10.50    8.00
  -5 -12  -1   -6.10   10.30
   5  12   1    0.00    6.00
   5  12   1    8.30   11.50
   5  12   1   14.00    8.80
   5  12   1   -1.00    9.30
   5  12   1   12.30    9.00
  -6 -12  -1   -9.10   12.70
  -6 -12  -1    2.90    7.00
  -6 -12  -1   -7.10    8.10
  -6 -12  -1   -4.70    8.60
  -6 -12  -1  -10.10    9.70
  -6 -12  -1    2.90   10.30
   6  12   1  -13.30   11.60
   6  12   1   10.10    8.50
   6  12   1   -2.80    6.20
   6  12   1   21.20    9.50
  -7 -12  -1   -3.50    8.10
  -7 -12  -1    4.80   13.80
  -7 -12  -1  -13.80    9.60
  -7 -12  -1   -3.70   10.90
  -7 -12  -1   17.70    8.80
   7  12   1    8.80   12.40
   7  12   1    6.70    5.80
   7  12   1   11.10    9.20
   7  12   1   11.40    9.70
  -8 -12  -1   14.10   16.40
  -8 -12  -1   -6.70   10.00
  -8 -12  -1    9.10   16.90
  -8 -12  -1    3.90   11.70
  -8 -12  -1   -2.90    8.60
   8  12   1    4.20   13.10
   8  12   1   10.10   10.00
   8  12   1    6.30    5.70
   8  12   1    6.80    3.00
   8  12   1    5.80    8.90
  -9 -12  -1   -9.60    7.50
  -9 -12  -1   13.30    9.40
  -9 -12  -1   -2.20   11.70
  -9 -12  -1   10.50    9.40
  -9 -12  -1   -6.40   13.20
   9  12   1   -1.20    5.60
   9  12   1    3.90   10.60
   9  12   1    3.00    9.70
   9  12   1    0.40    8.80
 -10 -12  -1    4.10    9.10
 -10 -12  -1   33.00   14.20
 -10 -12  -1   11.60   12.40
 -10 -12  -1    1.10   13.70
 -10 -12  -1   28.50   10.30
  10  12   1    7.90   10.60
  10  12   1    5.20    5.90
  10  12   1   10.30   10.70
  10  12   1    2.00   13.90
  10  12   1   12.80    9.40
 -11 -12  -1   21.40   14.50
 -11 -12  -1   33.60   10.40
 -11 -12  -1   18.20   12.90
  11  12   1   16.30    9.60
  11  12   1    5.60    5.80
  11  12   1   18.00   10.70
 -12 -12  -1   20.40   12.00
 -12 -12  -1   13.50   14.20
  12  12   1   10.50    5.90
  12  12   1   20.10   10.00
  12  12   1   10.90   10.70
   7 -13  -1  -12.40    7.80
   7 -13  -1    1.20   11.10
   7 -13  -1    3.60   10.10
   7 -13  -1   -4.80    8.00
  -7  13   1   -6.80    9.30
  -7  13   1   23.20   11.10
  -7  13   1    8.60    4.40
  -7  13   1    3.00    8.50
  -7  13   1    1.50    9.70
   6 -13  -1  -14.60   10.80
   6 -13  -1  -13.20    8.60
   6 -13  -1   -6.00    8.10
   6 -13  -1  -13.00    7.50
  -6  13   1  -10.70    8.20
  -6  13   1   -0.60    5.40
  -6  13   1   -4.40    8.70
  -6  13   1  -10.60    8.70
  -6  13   1   12.20   11.40
   5 -13  -1  -11.30   10.80
   5 -13  -1  -12.10    7.30
   5 -13  -1  -13.10    8.30
   5 -13  -1  -16.00   10.20
   5 -13  -1  -20.70   14.50
   5 -13  -1    1.00   10.80
  -5  13   1   13.50   10.90
  -5  13   1    6.50    9.20
  -5  13   1  -15.60    8.80
  -5  13   1   -6.70    8.10
   4 -13  -1   -6.90    7.20
   4 -13  -1   -9.50    9.70
   4 -13  -1    4.50   13.30
   4 -13  -1    4.60   12.50
  -4  13   1   11.80    9.90
  -4  13   1   -3.50    8.10
  -4  13   1    0.30    8.10
  -4  13   1   -5.00    9.20
  -4  13   1   14.10   11.10
   3 -13  -1    2.80   11.00
   3 -13  -1   10.70   11.80
   3 -13  -1   10.30    9.60
  -3  13   1   17.10    9.00
  -3  13   1   17.20    8.80
  -3  13   1   17.00    9.30
  -3  13   1   26.50    9.70
  -3  13   1   31.30   11.90
   2 -13  -1  -10.80    7.50
   2 -13  -1  -15.90   10.90
   2 -13  -1   -8.80    9.10
   2 -13  -1   -1.80   10.90
   2 -13  -1   11.70    5.60
  -2  13   1   -1.40    8.70
  -2  13   1   -6.50    8.10
  -2  13   1   -2.40   11.30
  -2  13   1  -22.60   11.00
   1 -13  -1   25.70   11.40
   1 -13  -1   18.20   10.10
   1 -13  -1   22.20    9.00
   1 -13  -1   30.40   12.90
   1 -13  -1   16.70   10.60
  -1  13   1   37.30    9.60
  -1  13   1   35.40   12.00
  -1  13   1   12.60   10.00
  -1  13   1   26.40    8.30
  -1  13   1   16.80   13.70
   0 -13  -1   82.49   13.60
   0 -13  -1   91.39   13.60
   0 -13  -1   91.89   11.70
   0 -13  -1   71.79   15.10
   0  13   1   69.79   11.80
   0  13   1   94.39   11.80
   0  13   1  115.99   14.60
   0  13   1  116.49   15.00
  -1 -13  -1  265.17   24.40
  -1 -13  -1  297.27   27.70
  -1 -13  -1  293.87   27.70
  -1 -13  -1  260.47   21.40
  -1 -13  -1  231.58   25.30
   1  13   1  294.77   21.50
   1  13   1  277.07   20.90
   1  13   1  249.88   22.70
   1  13   1  301.47   21.50
  -2 -13  -1  331.87   27.70
  -2 -13  -1  350.06   31.10
  -2 -13  -1  356.86   30.50
  -2 -13  -1  357.96   25.30
   2  13   1  387.56   26.00
   2  13   1  366.36   24.80
   2  13   1  323.77   26.80
   2  13   1  382.66   25.30
  -3 -13  -1  197.98   22.30
  -3 -13  -1  204.48   13.30
  -3 -13  -1  175.48   27.50
  -3 -13  -1  218.28   19.00
  -3 -13  -1  197.48   25.50
   3  13   1  185.48   22.20
   3  13   1  212.68   19.40
   3  13   1  209.78   17.90
   3  13   1  185.08   20.90
  -4 -13  -1  180.48   19.60
  -4 -13  -1  205.08   24.70
  -4 -13  -1  171.28   21.40
  -4 -13  -1  231.58   24.90
  -4 -13  -1  197.18   22.10
   4  13   1  225.58   20.00
   4  13   1  236.98   18.70
   4  13   1  232.78   18.50
   4  13   1  196.98   22.90
  -5 -13  -1   22.10    9.40
  -5 -13  -1   30.70   11.20
  -5 -13  -1   37.10   14.50
  -5 -13  -1   33.70    9.70
  -5 -13  -1   22.80   10.60
   5  13   1   36.50   12.70
   5  13   1   39.80   10.10
   5  13   1   52.79    9.70
   5  13   1   30.70    7.40
  -6 -13  -1    2.20    8.00
  -6 -13  -1    1.30    8.80
  -6 -13  -1  -15.60    9.90
  -6 -13  -1    7.50   11.00
  -6 -13  -1    9.00   13.10
  -6 -13  -1   -1.50    9.00
   6  13   1   15.90    9.80
   6  13   1    1.30    6.10
   6  13   1   10.40    8.50
   6  13   1    0.60   11.80
  -7 -13  -1   -9.10    8.40
  -7 -13  -1   -3.00   14.70
  -7 -13  -1   -5.50   14.30
  -7 -13  -1    7.00    6.80
   7  13   1   -4.10    5.80
   7  13   1   -3.50   12.40
   7  13   1    2.10    9.10
   7  13   1   10.90    9.70
  -8 -13  -1   -9.20    9.70
  -8 -13  -1    0.20   13.40
  -8 -13  -1    6.70    8.80
  -8 -13  -1   -1.40   10.80
  -8 -13  -1    9.30    8.10
   8  13   1   -8.00    3.90
   8  13   1   -0.60    8.70
   8  13   1   -5.40    5.50
   8  13   1   -6.00    9.50
   8  13   1    7.30   13.30
  -9 -13  -1   -7.10    7.90
  -9 -13  -1    1.40   13.40
  -9 -13  -1    6.30    9.30
  -9 -13  -1   -1.10   11.20
  -9 -13  -1   12.20    9.70
   9  13   1   11.20   10.20
   9  13   1    4.20    9.20
   9  13   1   -0.40    5.80
   9  13   1    1.80   13.60
 -10 -13  -1    1.70   13.50
 -10 -13  -1   29.90   21.90
 -10 -13  -1   23.90   11.80
  10  13   1   12.50   11.50
  10  13   1   30.80   10.20
  10  13   1   33.10   15.60
 -11 -13  -1   22.00   14.00
 -11 -13  -1   14.40   12.00
  11  13   1   17.40    6.50
  11  13   1   29.40   10.20
  11  13   1   36.80   11.70
 -12 -13  -1   38.30   13.20
 -12 -13  -1   26.60   14.30
  12  13   1   15.50    6.20
  12  13   1   16.50   10.10
  12  13   1   24.10   11.60
   6 -14  -1  -17.20    8.40
   6 -14  -1   10.00   11.90
   6 -14  -1  -10.90    7.70
  -6  14   1  -15.80    8.80
  -6  14   1    9.50   11.30
  -6  14   1  -12.70    7.60
  -6  14   1    0.10    9.60
   5 -14  -1  -19.20    7.30
   5 -14  -1   -9.90   10.00
   5 -14  -1   -2.60    7.50
   5 -14  -1   -4.20   11.30
  -5  14   1  -11.80    8.90
  -5  14   1   -0.50   10.40
  -5  14   1   24.90   12.10
  -5  14   1   -7.90    7.60
   4 -14  -1   17.10   11.90
   4 -14  -1   -3.40   10.00
   4 -14  -1  -13.00   14.00
   4 -14  -1    0.10    8.20
  -4  14   1   13.50    8.40
  -4  14   1   30.00   12.00
  -4  14   1   11.40    9.20
  -4  14   1   16.40   10.00
   3 -14  -1   28.50    9.40
   3 -14  -1   13.00    9.90
   3 -14  -1   43.60   12.70
  -3  14   1   39.40   11.20
  -3  14   1   31.30    9.50
  -3  14   1   47.80   12.50
  -3  14   1   40.60    9.30
  -3  14   1   27.90    9.70
   2 -14  -1   53.59   12.00
   2 -14  -1   23.50   13.90
   2 -14  -1   50.39   10.10
  -2  14   1   66.59   11.60
  -2  14   1   33.60    9.00
  -2  14   1   45.10   10.20
  -2  14   1   54.29   13.00
  -2  14   1   38.80    9.10
   1 -14  -1  -10.80    9.60
   1 -14  -1    5.00    9.60
   1 -14  -1   -5.80   11.40
   1 -14  -1  -17.40   11.30
   1 -14  -1  -13.00   13.10
  -1  14   1    9.10    7.60
  -1  14   1    3.80    7.50
  -1  14   1    2.80    9.20
  -1  14   1    5.00    8.50
   0 -14  -1   -0.80   11.10
   0 -14  -1   24.40   10.90
   0 -14  -1    0.40   14.60
   0 -14  -1  -18.60    9.70
   0 -14  -1    6.00   11.60
   0  14   1    9.10    8.60
   0  14   1   -0.30    7.50
   0  14   1    4.60    8.70
  -1 -14  -1   43.40   13.10
  -1 -14  -1   22.80   15.90
  -1 -14  -1   37.10   13.30
   1  14   1   63.69   10.30
   1  14   1   38.00    9.90
   1  14   1   39.40    8.70
  -2 -14  -1   91.79   15.40
  -2 -14  -1   66.49   13.50
  -2 -14  -1   91.29   14.40
  -2 -14  -1   91.89   16.50
   2  14   1   81.69   13.70
  -3 -14  -1  115.09   15.70
  -3 -14  -1  113.69   20.60
  -3 -14  -1  151.18   16.80
  -3 -14  -1  115.69   17.20
   3  14   1   93.49   15.00
   3  14   1  135.49   15.30
  -4 -14  -1  116.59    9.80
  -4 -14  -1  103.19   16.50
  -4 -14  -1   91.79   14.30
  -4 -14  -1  108.69   15.20
  -4 -14  -1  129.99   16.00
   4  14   1  151.28   16.90
   4  14   1  135.39   15.50
   4  14   1  103.59   15.50
  -5 -14  -1   68.09   12.90
  -5 -14  -1   58.79   16.00
  -5 -14  -1   79.29   13.80
  -5 -14  -1   75.69   11.70
  -5 -14  -1   72.29   13.20
   5  14   1   93.89   11.90
   5  14   1   99.29   14.30
   5  14   1   60.39   14.00
   5  14   1   73.59   10.70
  -6 -14  -1   18.40   20.90
  -6 -14  -1    5.40   11.20
  -6 -14  -1   18.20   11.40
  -6 -14  -1    6.00    9.20
  -6 -14  -1    0.40   11.80
  -6 -14  -1    4.40    8.50
   6  14   1   16.80    9.00
   6  14   1    4.10    6.30
   6  14   1    0.30   12.10
   6  14   1    3.20    9.30
  -7 -14  -1    2.90   10.80
  -7 -14  -1   -4.10   12.70
  -7 -14  -1    1.10    9.00
  -7 -14  -1    7.00    8.80
  -7 -14  -1    8.30    6.80
  -7 -14  -1  -14.40   10.40
   7  14   1    1.20    9.30
   7  14   1    7.60   12.80
   7  14   1    6.40    9.90
   7  14   1   -2.40    5.70
  -8 -14  -1   16.50    9.70
  -8 -14  -1   -0.90   11.10
  -8 -14  -1   -9.30   12.90
  -8 -14  -1    8.40    9.40
  -8 -14  -1  -11.40    9.70
   8  14   1   -4.60    5.90
   8  14   1    3.70    9.40
   8  14   1    6.10   10.10
  -9 -14  -1   -8.00   10.70
  -9 -14  -1   22.30   10.30
  -9 -14  -1   -6.90   13.10
   9  14   1  -10.20    5.70
   9  14   1   -3.90   10.20
   9  14   1    0.90    9.00
   9  14   1  -11.00   14.80
 -10 -14  -1    8.30   11.30
 -10 -14  -1  -10.20   12.90
 -10 -14  -1   33.50    9.90
  10  14   1   -3.30    5.80
  10  14   1    2.40   10.40
  10  14   1    4.40   17.50
  10  14   1    4.20   12.50
 -11 -14  -1   28.40   11.90
 -11 -14  -1    9.60   16.30
  11  14   1    4.60    6.10
  11  14   1   29.00   10.70
  11  14   1   13.60   12.90
   4 -15  -1   49.90   13.00
   4 -15  -1   21.30    9.50
  -4  15   1   44.70   12.80
  -4  15   1   18.90    9.00
  -4  15   1   30.90   10.90
  -4  15   1   40.70   10.70
   3 -15  -1   33.90    9.00
   3 -15  -1   18.30   15.00
   3 -15  -1   47.60   13.00
  -3  15   1   47.60   10.20
  -3  15   1   78.29   11.70
  -3  15   1   56.19    9.90
   2 -15  -1   73.09   12.90
   2 -15  -1   72.29   11.10
   2 -15  -1  117.19   14.30
   2 -15  -1   91.79   16.40
   2 -15  -1   93.49   15.10
  -2  15   1  110.29   15.00
  -2  15   1  121.39   15.80
  -2  15   1  118.99   14.30
   1 -15  -1   65.29   12.70
   1 -15  -1   71.69   14.40
   1 -15  -1   88.99   13.30
   1 -15  -1   81.89   15.80
   1 -15  -1   74.79   10.70
  -1  15   1  119.09   14.90
  -1  15   1   87.29   11.10
  -1  15   1   72.19   11.20
  -1  15   1   85.79   15.50
   0 -15  -1   -7.00   11.90
   0 -15  -1   22.90   12.40
   0 -15  -1   13.70    9.10
   0 -15  -1    5.20   10.20
   0 -15  -1  -11.70   10.10
   0  15   1   12.60    8.80
   0  15   1   14.80    8.40
   0  15   1   11.70    7.90
   0  15   1   26.50    9.40
  -1 -15  -1   -5.20   11.90
  -1 -15  -1   19.20   10.90
  -1 -15  -1   -8.90   13.20
  -1 -15  -1   16.20    8.70
   1  15   1   16.60    9.10
   1  15   1    7.70    8.70
   1  15   1    4.60    7.70
   1  15   1   14.10    9.50
  -2 -15  -1  -26.60   13.50
  -2 -15  -1    0.70    8.10
  -2 -15  -1   -4.30   12.30
  -2 -15  -1   -6.10   10.30
   2  15   1   14.40    8.10
   2  15   1    5.70    8.80
   2  15   1    7.10    8.90
   2  15   1    6.50    7.50
   2  15   1    1.20   10.80
  -3 -15  -1   10.90   13.10
  -3 -15  -1   12.40    8.90
  -3 -15  -1   21.60   11.00
  -3 -15  -1   22.40   12.80
  -3 -15  -1   25.60   17.70
   3  15   1   34.00    9.70
   3  15   1   15.40   10.00
   3  15   1   21.80   11.60
   3  15   1   39.10   10.00
   3  15   1   25.90    8.40
  -4 -15  -1   29.00    9.60
  -4 -15  -1   10.80   11.90
  -4 -15  -1    9.90   10.80
  -4 -15  -1   27.80   10.70
  -4 -15  -1   15.40   13.30
   4  15   1   29.70    8.80
   4  15   1   24.10    9.50
   4  15   1   11.80   11.90
   4  15   1   25.40   10.10
  -5 -15  -1   21.70   10.70
  -5 -15  -1   12.70   10.50
  -5 -15  -1    8.40   11.00
  -5 -15  -1   11.10    9.00
  -5 -15  -1   -9.60   10.70
  -5 -15  -1   14.90   13.20
   5  15   1   17.40    9.70
   5  15   1   23.50   13.00
   5  15   1   22.80    8.50
   5  15   1   18.00    9.50
  -6 -15  -1    0.90    9.90
  -6 -15  -1   21.60   11.00
  -6 -15  -1   13.70    9.30
  -6 -15  -1   22.10   13.40
  -6 -15  -1    6.00    9.30
   6  15   1   25.00    9.50
   6  15   1   16.00   11.10
   6  15   1   18.80    9.80
   6  15   1   28.70   13.80
  -7 -15  -1   25.00   15.20
  -7 -15  -1   -9.80   10.00
  -7 -15  -1   -3.00   12.70
  -7 -15  -1    3.00    8.70
   7  15   1    8.90   13.10
   7  15   1   -0.80    5.90
   7  15   1   -4.60    9.80
   7  15   1    0.20    8.90
  -8 -15  -1   -7.20   10.80
  -8 -15  -1    3.00    9.20
  -8 -15  -1    2.00   13.40
   8  15   1   -4.70   10.30
   8  15   1  -10.90    9.30
   8  15   1    0.40    6.00
  -9 -15  -1   27.10   14.50
  -9 -15  -1    3.90   14.40
  -9 -15  -1   -0.10   11.00
   9  15   1  -15.20    9.90
   9  15   1  -12.10    5.70
   9  15   1   -1.50    9.00
   9  15   1   -4.30   17.00
 -10 -15  -1   19.30   15.80
 -10 -15  -1  -10.40   11.00
  10  15   1  -21.80   11.40
  10  15   1  -17.50    9.90
  10  15   1  -11.00    5.50
   3 -16  -1   55.19   12.80
   3 -16  -1   35.10   10.00
  -3  16   1   22.30    9.80
  -3  16   1   30.20    8.90
  -3  16   1   17.80    8.30
   2 -16  -1   72.59   11.40
   2 -16  -1  103.69   14.40
   2 -16  -1  105.09   10.10
   2 -16  -1   87.49   14.70
  -2  16   1   84.29   11.20
  -2  16   1   77.39   11.80
  -2  16   1   76.49   11.30
   1 -16  -1  130.39   15.90
   1 -16  -1  112.79   18.10
   1 -16  -1  146.29   18.90
   1 -16  -1  151.88   20.90
  -1  16   1  116.49   14.70
  -1  16   1  127.19   15.60
   0 -16  -1   95.99   15.60
   0 -16  -1  106.79   17.20
   0 -16  -1  129.49   15.90
   0 -16  -1  152.28   18.90
   0  16   1  140.59   14.80
   0  16   1  166.68   16.40
   0  16   1  120.89   15.50
  -1 -16  -1   34.40   13.60
  -1 -16  -1   43.90   10.30
  -1 -16  -1   26.10   11.80
  -1 -16  -1   74.69   12.70
  -1 -16  -1   53.79   13.50
   1  16   1   52.79    9.80
   1  16   1   46.90   12.60
   1  16   1   54.99   10.60
   1  16   1   79.59   11.20
  -2 -16  -1    8.30   11.80
  -2 -16  -1   13.00    9.90
  -2 -16  -1   -2.80   10.10
  -2 -16  -1   25.30    8.70
  -2 -16  -1   -8.00   12.40
   2  16   1   27.80    8.40
   2  16   1   16.80    9.10
   2  16   1   23.00    8.70
   2  16   1   18.50   11.70
  -3 -16  -1  -21.50   10.00
  -3 -16  -1   12.20    9.70
  -3 -16  -1   18.90    8.90
  -3 -16  -1  -18.50   12.10
  -3 -16  -1   10.70   12.20
   3  16   1   -1.40    8.90
   3  16   1   12.40   11.80
   3  16   1    1.30    7.90
   3  16   1   21.70    8.70
  -4 -16  -1  -11.60   14.20
  -4 -16  -1    9.40    8.60
  -4 -16  -1  -13.50   11.70
  -4 -16  -1    3.20   10.40
  -4 -16  -1   -1.60   11.80
   4  16   1    0.70   12.50
   4  16   1   10.00    9.20
   4  16   1  -10.90    8.70
   4  16   1   -1.50    7.40
  -5 -16  -1   -3.10   12.40
  -5 -16  -1  -13.40   10.40
  -5 -16  -1    3.20    8.40
  -5 -16  -1    3.40    4.10
  -5 -16  -1    0.20    9.80
   5  16   1   -1.40    9.00
   5  16   1    8.70   13.40
   5  16   1   -4.40    8.40
  -6 -16  -1    4.80    8.80
  -6 -16  -1    6.60    9.30
  -6 -16  -1    1.00   10.20
  -6 -16  -1   -5.40   12.00
   6  16   1   -0.30    8.10
   6  16   1   -6.00   13.00
   6  16   1  -18.70    8.90
  -7 -16  -1   13.10   10.50
  -7 -16  -1    1.30   12.50
  -7 -16  -1   16.50    8.10
  -7 -16  -1   -7.00    7.90
   7  16   1   -9.70    8.20
  -8 -16  -1   48.80   13.00
  -8 -16  -1    8.30   10.70
  -8 -16  -1   25.00   13.60
   8  16   1   14.20    5.90
   8  16   1   -0.50   10.00
   8  16   1   19.70   16.00
   8  16   1   12.30    9.50
   8  16   1   21.60    4.70
  -9 -16  -1   14.80   13.30
  -9 -16  -1   14.70   11.80
  -9 -16  -1   37.20   10.40
   9  16   1   12.50    5.80
   9  16   1   -1.30   10.60
   9  16   1    2.90   10.60
   9  16   1    7.20   18.90
   1 -17  -1   31.20   10.10
   1 -17  -1   43.10   12.40
   1 -17  -1   44.00   11.10
   1 -17  -1    3.90   17.10
  -1  17   1   35.10    8.40
  -1  17   1   48.00   10.10
  -1  17   1   26.20    9.70
   0 -17  -1   98.39   12.40
   0 -17  -1  103.19   14.40
   0 -17  -1   89.79   14.80
   0 -17  -1   70.59   15.90
   0  17   1  117.59   15.00
   0  17   1   76.39   11.60
   0  17   1   74.49   14.40
   0  17   1   97.89   11.40
  -1 -17  -1   76.29   13.10
  -1 -17  -1  113.29   12.90
   1  17   1  104.09   11.90
   1  17   1  106.39   14.90
   1  17   1  125.89   15.50
   1  17   1   80.39   15.80
  -2 -17  -1   32.40   12.50
  -2 -17  -1   15.10   13.80
  -2 -17  -1   47.80   10.10
  -2 -17  -1   20.10   10.00
   2  17   1   43.40   13.70
   2  17   1   53.99   10.00
   2  17   1   37.10    9.50
   2  17   1   41.70    8.80
  -3 -17  -1   10.90   11.90
  -3 -17  -1   13.90   10.50
  -3 -17  -1    7.30   13.20
  -3 -17  -1   10.30    8.40
   3  17   1   21.80    8.60
   3  17   1    5.30    9.50
   3  17   1    9.50   13.10
   3  17   1    7.70    7.70
  -4 -17  -1   12.80   12.20
  -4 -17  -1  -13.80   12.00
  -4 -17  -1  -10.80    9.00
  -4 -17  -1   11.20    8.10
   4  17   1    4.50    8.50
   4  17   1    6.10    8.80
   4  17   1   15.00   13.80
   4  17   1   -5.10    9.10
  -5 -17  -1   -5.30   10.60
  -5 -17  -1   -9.70    5.30
  -5 -17  -1    4.20   12.00
  -5 -17  -1   17.90    9.00
  -5 -17  -1    2.90   10.90
   5  17   1  -13.90    8.90
   5  17   1    5.60   14.70
   5  17   1    5.20   10.10
   5  17   1  -14.50    7.20
  -6 -17  -1    9.10    4.60
  -6 -17  -1   17.90    9.20
  -6 -17  -1    4.10    9.10
  -6 -17  -1   -5.70   10.00
  -6 -17  -1    0.60   12.50
   6  17   1  -10.70   10.60
   6  17   1   -9.00    7.50
  -7 -17  -1   22.90    9.30
  -7 -17  -1   23.90   13.60
  -7 -17  -1    8.50   10.90
   7  17   1   10.20    5.20
   7  17   1   -5.50    9.40
   7  17   1    3.10    8.30
  -3 -18  -1    7.30    8.60
  -3 -18  -1   -3.40    9.20
  -3 -18  -1    8.90   11.80
  -3 -18  -1   -8.50   13.10
   3  18   1   19.30    9.20
   3  18   1   -4.60    8.00
   3  18   1  -10.00    8.60
   3  18   1    7.40   12.80
  -4 -18  -1   -9.40   12.30
  -4 -18  -1   11.20   10.10
  -4 -18  -1   -5.30   11.80
  -4 -18  -1   15.20    8.80
   4  18   1  -14.00    9.30
   4  18   1   16.30   13.70
   4  18   1   -2.80    9.80
   4  18   1   -7.70    7.20
   5  17  -2   11.20    8.40
   5  17  -2   26.50    6.40
   5  17  -2   39.80   11.20
   5  17  -2    9.30    7.80
  -5 -17   2   46.60    9.50
  -5 -17   2   18.20   12.10
  -5 -17   2   13.70    9.30
   4  17  -2    0.40    6.50
   4  17  -2   11.20    7.00
   4  17  -2   16.10    9.80
  -4 -17   2   22.80    8.10
  -4 -17   2   17.30    8.10
  -4 -17   2    6.50   11.10
  -4 -17   2   -1.00    9.10
   3  17  -2   -3.00    8.10
   3  17  -2   14.30    9.00
   3  17  -2    2.80    6.70
  -3 -17   2   -2.40    9.20
  -3 -17   2   20.60    7.60
  -3 -17   2   12.60   11.00
  -3 -17   2    5.40    9.10
   2  17  -2    1.00    8.40
   2  17  -2   13.90    8.70
   2  17  -2   -3.40    6.50
  -2 -17   2    2.80   10.80
  -2 -17   2    4.40    8.70
  -2 -17   2   16.20    9.00
   1  17  -2   -6.40    7.80
   1  17  -2  -12.70    6.10
   1  17  -2   -9.10    8.30
  -1 -17   2    7.70   10.40
  -1 -17   2  -23.50   10.80
  -1 -17   2    4.60    7.80
  -1 -17   2   -2.60    8.50
   0  17  -2    2.10    9.20
   0  17  -2    6.50    8.20
   0 -17   2    1.30    9.80
   0 -17   2    0.60    8.40
   0 -17   2   12.70    7.50
   7  16  -2   -2.00   13.30
   7  16  -2  -18.60    8.10
   7  16  -2  -12.10    7.50
  -7 -16   2    2.00   13.20
  -7 -16   2    1.00    9.70
  -7 -16   2   17.00    9.60
   6  16  -2   11.20   12.80
   6  16  -2   22.20    5.00
   6  16  -2   -1.40    7.90
   6  16  -2   -0.20    8.50
  -6 -16   2   37.20    9.90
  -6 -16   2    0.30    9.60
  -6 -16   2   23.30   12.80
   5  16  -2   22.10    8.80
   5  16  -2   43.20   11.70
   5  16  -2   19.50    8.70
   5  16  -2   27.70    6.40
  -5 -16   2   21.60   12.50
  -5 -16   2   23.10   10.50
  -5 -16   2   39.00    9.00
  -5 -16   2   37.80    6.30
   4  16  -2   18.10    9.60
   4  16  -2    2.90    8.10
   4  16  -2    4.30    6.60
   4  16  -2    8.90    7.40
  -4 -16   2   12.50    7.60
  -4 -16   2   15.30    5.50
  -4 -16   2    5.30   10.30
  -4 -16   2    4.30   12.00
  -4 -16   2    5.20    8.90
  -4 -16   2   17.90    7.30
   3  16  -2   -7.10    7.90
   3  16  -2    8.80    7.60
   3  16  -2    0.40    8.40
   3  16  -2   -5.70    6.50
  -3 -16   2  -11.20    3.90
  -3 -16   2   -2.80   11.00
  -3 -16   2  -12.30   18.10
  -3 -16   2   11.20   11.30
  -3 -16   2   -2.70    8.90
  -3 -16   2   -1.60    9.00
   2  16  -2   -9.80    8.00
   2  16  -2   -2.70    6.40
   2  16  -2   -4.70    8.30
   2  16  -2    0.90    6.90
  -2 -16   2   -4.30    8.90
  -2 -16   2    8.10    7.70
  -2 -16   2  -16.50    9.90
  -2 -16   2  -14.40    8.70
  -2 -16   2   -4.00   10.20
   1  16  -2    0.80    7.80
   1  16  -2    4.30    9.60
  -1 -16   2  -19.10    8.80
  -1 -16   2   11.20    7.10
  -1 -16   2   -3.80    8.20
  -1 -16   2   10.20   10.60
   0  16  -2   -0.50    8.10
   0  16  -2   -8.20    8.80
   0  16  -2   -2.20    5.70
   0 -16   2   -2.00   10.30
   0 -16   2    3.60    8.30
   0 -16   2    6.10    7.50
   0 -16   2  -20.10    8.80
  -1  16  -2    2.30    9.40
  -1  16  -2    1.50    6.30
  -1  16  -2    7.30    9.10
   1 -16   2   14.50    7.90
   1 -16   2   -6.70    8.40
   1 -16   2   -3.40    7.10
   1 -16   2   -2.10    9.70
  -2  16  -2   -2.70    6.10
  -2  16  -2    6.00    9.20
  -2  16  -2   11.70    9.50
   2 -16   2    2.00    8.80
   2 -16   2    2.10    6.80
   2 -16   2    4.10   10.10
   2 -16   2   10.80    7.70
   9  15  -2   26.00   10.30
  -9 -15   2   27.70   13.60
  -9 -15   2   37.90   10.90
   8  15  -2   11.30    9.70
   8  15  -2   10.50    8.60
  -8 -15   2   39.90    9.70
  -8 -15   2   21.60   11.50
  -8 -15   2   22.80   15.20
   7  15  -2   -0.70   14.20
   7  15  -2   -4.10    7.90
   7  15  -2  -11.10    8.50
  -7 -15   2    1.50    9.70
  -7 -15   2   24.20    9.20
  -7 -15   2   12.00   14.50
   6  15  -2   -9.90    8.00
   6  15  -2   -9.30   12.50
   6  15  -2   -6.10    4.30
   6  15  -2  -10.60    7.40
  -6 -15   2   -5.00   10.30
  -6 -15   2   10.30    8.90
  -6 -15   2    7.40   11.80
  -6 -15   2    1.60    9.30
   5  15  -2   -1.90    5.10
   5  15  -2    6.30   10.20
   5  15  -2    8.30   12.00
   5  15  -2   -2.00    7.90
   5  15  -2   -8.40    7.70
  -5 -15   2   -6.00   10.30
  -5 -15   2    0.30    8.60
  -5 -15   2    6.10    7.70
  -5 -15   2   12.90    5.70
  -5 -15   2    5.00    5.70
  -5 -15   2    0.80   11.90
   4  15  -2    9.00    8.20
   4  15  -2    5.10    8.90
   4  15  -2    8.50    6.10
   4  15  -2    1.00    7.40
   4  15  -2   11.80    7.90
  -4 -15   2   -3.00    8.80
  -4 -15   2    0.00    9.10
  -4 -15   2    3.80    6.90
  -4 -15   2   14.70   11.60
  -4 -15   2   15.30   12.50
  -4 -15   2   10.50    5.60
   3  15  -2   -1.20    8.60
   3  15  -2    1.10    8.50
   3  15  -2    3.50    8.60
   3  15  -2    1.00    6.90
   3  15  -2    1.80    6.80
  -3 -15   2   -9.30    8.80
  -3 -15   2   -0.80    7.70
  -3 -15   2    2.00    8.90
  -3 -15   2    4.20    4.90
  -3 -15   2   -6.80   11.80
   2  15  -2    6.70    8.40
   2  15  -2    6.90    8.30
   2  15  -2    1.60    7.00
   2  15  -2    8.10    7.30
   2  15  -2    2.80    7.60
  -2 -15   2   -8.40   10.60
  -2 -15   2    0.00    9.10
  -2 -15   2    1.90    3.80
  -2 -15   2   12.20    7.60
  -2 -15   2   -7.10   11.40
  -2 -15   2    7.50   14.70
   1  15  -2    8.90    8.10
   1  15  -2    8.40    7.10
   1  15  -2    0.40    6.30
   1  15  -2   16.70    8.10
   1  15  -2    4.00    9.10
  -1 -15   2    7.50   12.60
  -1 -15   2    2.50    9.00
  -1 -15   2  -12.30   10.10
  -1 -15   2   -5.60    9.90
  -1 -15   2    9.40    7.20
   0  15  -2   33.30    9.00
   0  15  -2   41.90    9.30
   0  15  -2   25.90    7.20
   0  15  -2   41.60   10.10
   0 -15   2   15.50   11.30
   0 -15   2   19.20   12.70
   0 -15   2   26.30    9.50
   0 -15   2   35.20   14.00
   0 -15   2   43.70    8.50
  -1  15  -2   23.30    8.10
  -1  15  -2   19.30    9.20
  -1  15  -2   17.10    6.70
  -1  15  -2    7.30    9.00
   1 -15   2   11.90    7.20
   1 -15   2   34.90    8.00
   1 -15   2   20.20    9.60
  -2  15  -2   -2.50    8.10
  -2  15  -2   -6.30    5.90
  -2  15  -2   -6.50    8.90
   2 -15   2   -6.40    8.20
   2 -15   2   -1.60    7.10
   2 -15   2    5.50   10.80
   2 -15   2   12.20    8.00
  -3  15  -2    2.50    9.70
  -3  15  -2   -2.30    9.80
  -3  15  -2   -6.50    6.30
   3 -15   2    3.80    9.90
   3 -15   2   -7.10    7.10
  -4  15  -2   13.20    9.40
  -4  15  -2   25.20    7.50
  -4  15  -2   39.20   10.70
   4 -15   2   16.80    7.80
   4 -15   2   33.80   11.50
  10  14  -2   38.80   18.00
  10  14  -2   36.70   11.90
  10  14  -2   43.50   10.60
 -10 -14   2   37.50   11.60
   9  14  -2   75.39   11.60
  -9 -14   2   67.49   15.70
  -9 -14   2   52.39   12.30
   8  14  -2   41.20    9.70
   8  14  -2   49.40   10.80
   8  14  -2   60.79   14.80
  -8 -14   2   55.89   14.20
  -8 -14   2   56.19   12.60
   7  14  -2   33.70    9.00
   7  14  -2   29.20    9.70
   7  14  -2   46.20   16.50
  -7 -14   2   23.30   10.60
  -7 -14   2   36.80    9.40
  -7 -14   2   41.10   13.80
  -7 -14   2   39.40    9.60
  -7 -14   2   16.00   11.60
   6  14  -2    5.00    7.90
   6  14  -2   13.20    8.40
   6  14  -2   -1.00    4.40
   6  14  -2    9.60   13.20
   6  14  -2    6.00    9.30
  -6 -14   2    8.60   12.60
  -6 -14   2    9.90    8.60
  -6 -14   2  -13.80   10.20
  -6 -14   2    8.30    9.90
  -6 -14   2   13.00    8.60
   5  14  -2    3.30    8.10
   5  14  -2   -7.20    4.90
   5  14  -2    4.60    8.60
   5  14  -2   -3.50    7.80
   5  14  -2    1.90   11.60
  -5 -14   2   -3.00    9.80
  -5 -14   2    8.90   14.90
  -5 -14   2    3.00    5.30
  -5 -14   2   10.10    6.00
  -5 -14   2  -24.30   13.00
   4  14  -2  -10.90    5.80
   4  14  -2   -9.10   12.50
   4  14  -2   -7.00    7.70
   4  14  -2   -2.50    7.20
   4  14  -2    0.20    8.90
   4  14  -2   -5.50    7.80
  -4 -14   2    0.50    9.40
  -4 -14   2   11.70   11.70
  -4 -14   2   -0.40    5.80
  -4 -14   2    4.70    7.60
  -4 -14   2   -3.90    8.70
  -4 -14   2   -8.60    6.50
   3  14  -2    4.10    9.20
   3  14  -2   13.90    8.80
   3  14  -2   -3.50    8.70
   3  14  -2   -3.10    6.40
   3  14  -2    7.40   10.80
  -3 -14   2   -2.90    9.20
  -3 -14   2   -2.00    5.30
  -3 -14   2  -14.80    8.40
  -3 -14   2   -4.30   11.00
  -3 -14   2   -0.90    9.20
  -3 -14   2   -7.90    7.20
   2  14  -2   21.90    8.60
   2  14  -2   24.40    7.50
   2  14  -2    5.00   10.20
   2  14  -2   18.70    6.80
   2  14  -2   17.40    9.80
  -2 -14   2   -5.70    9.30
  -2 -14   2   12.00    4.80
  -2 -14   2   11.20   10.40
  -2 -14   2    3.90    7.70
  -2 -14   2    9.30   11.60
  -2 -14   2   10.70    9.70
   1  14  -2   73.49   10.10
   1  14  -2   53.89    9.70
   1  14  -2   49.70    9.10
   1  14  -2   40.90    7.60
   1  14  -2   47.20    8.30
  -1 -14   2   18.50   10.40
  -1 -14   2   41.80   11.30
  -1 -14   2   60.79    9.50
  -1 -14   2   25.40   10.40
  -1 -14   2   56.99   13.00
   0  14  -2   76.29    9.50
   0  14  -2  124.09   15.40
   0  14  -2  102.69   11.90
   0 -14   2   79.49   12.40
   0 -14   2   90.69   13.60
   0 -14   2   88.19   14.50
   0 -14   2   94.69   10.70
  -1  14  -2  118.09   12.30
  -1  14  -2  129.09   15.60
  -1  14  -2   99.49   12.10
   1 -14   2  101.29   13.60
   1 -14   2   90.39   14.20
   1 -14   2   71.39   12.20
   1 -14   2   97.29   14.10
   1 -14   2  116.09   13.60
  -2  14  -2   81.69   10.70
  -2  14  -2   94.49   12.30
  -2  14  -2   60.89    8.40
   2 -14   2   72.79   11.10
   2 -14   2   49.90   10.80
   2 -14   2   56.39   13.10
   2 -14   2   80.89   10.20
   2 -14   2   85.99   13.90
  -3  14  -2   12.20    8.90
  -3  14  -2   14.70    6.90
  -3  14  -2    8.10    9.70
  -3  14  -2   16.10    7.60
   3 -14   2   14.50   12.10
   3 -14   2    2.80    6.50
   3 -14   2   -2.50   10.70
   3 -14   2   29.80   10.30
  -4  14  -2   -4.20    9.00
  -4  14  -2   -9.50   10.10
  -4  14  -2   -5.20    6.20
   4 -14   2   -7.10    6.80
   4 -14   2    2.70   10.30
   4 -14   2  -19.60    8.40
  -5  14  -2   -8.30    9.40
  -5  14  -2    1.60   10.20
  -5  14  -2   -1.50    6.30
   5 -14   2    8.40   10.70
   5 -14   2  -10.50    6.80
   5 -14   2  -19.30    8.60
   5 -14   2    1.60    9.90
   5 -14   2    1.30    6.30
  11  13  -2    2.80   10.10
  11  13  -2  -20.40   11.30
 -11 -13   2    3.10   14.40
 -11 -13   2   22.20   11.90
  10  13  -2   45.90   10.70
  10  13  -2    6.60   15.70
  10  13  -2   14.00   11.00
 -10 -13   2   18.30   14.50
 -10 -13   2   26.40   11.60
   9  13  -2   46.10   11.20
   9  13  -2   75.19   11.60
  -9 -13   2   54.89   17.60
  -9 -13   2   58.09   12.70
   8  13  -2   80.19   20.90
   8  13  -2   41.40   10.60
   8  13  -2   60.09   10.30
  -8 -13   2   55.39   15.20
  -8 -13   2   50.39   10.70
  -8 -13   2   60.59   13.40
   7  13  -2   46.90   10.30
   7  13  -2   55.99   15.40
   7  13  -2   37.70    9.30
   7  13  -2   36.00    9.70
  -7 -13   2   33.60    9.50
  -7 -13   2   34.90   14.00
  -7 -13   2   60.69   11.10
  -7 -13   2   21.30   11.20
  -7 -13   2   36.50   11.00
   6  13  -2   35.90    8.80
   6  13  -2   33.30    9.10
   6  13  -2   43.40   10.50
   6  13  -2   36.70   12.60
  -6 -13   2   30.00   13.70
  -6 -13   2   45.30    9.20
  -6 -13   2   25.60    8.90
  -6 -13   2   37.60   10.90
  -6 -13   2   17.40   17.80
   5  13  -2   -0.40    8.00
   5  13  -2    1.10    4.80
   5  13  -2    2.70   12.20
   5  13  -2   13.60    8.20
  -5 -13   2    1.40    8.30
  -5 -13   2  -21.90   11.50
  -5 -13   2    3.10    8.70
  -5 -13   2    6.20   12.00
  -5 -13   2    9.70    5.20
   4  13  -2    2.60    7.60
   4  13  -2    1.50    8.40
   4  13  -2   -7.90    5.20
   4  13  -2   -3.10    8.90
   4  13  -2    5.30    9.50
  -4 -13   2    1.90    6.00
  -4 -13   2   -2.40    7.30
  -4 -13   2  -15.60   11.30
  -4 -13   2    4.70    9.70
  -4 -13   2   -9.60    8.50
   3  13  -2    2.00    8.80
   3  13  -2    7.10    8.70
   3  13  -2    5.70    8.60
   3  13  -2    4.10    7.10
   3  13  -2    8.10    8.70
  -3 -13   2   -5.90    5.80
  -3 -13   2   -9.80    8.80
  -3 -13   2   -4.50    7.10
  -3 -13   2   -1.30    9.40
  -3 -13   2    1.80   11.50
   2  13  -2    4.80    8.10
   2  13  -2    3.20    6.80
   2  13  -2    7.40    8.20
   2  13  -2   -1.70    8.20
   2  13  -2  -11.60    6.50
   2  13  -2    7.10    8.70
  -2 -13   2  -12.20    8.80
  -2 -13   2    9.40   11.30
  -2 -13   2   -0.30    9.10
  -2 -13   2   -5.70    6.80
  -2 -13   2   -5.10    5.40
   1  13  -2  125.19   15.80
   1  13  -2   79.99   10.40
   1  13  -2   79.79    9.70
   1  13  -2   90.29   10.00
   1  13  -2   89.69   11.90
   1  13  -2   95.39   11.20
  -1 -13   2   95.69   12.90
  -1 -13   2   81.59   10.00
  -1 -13   2   78.29    8.50
  -1 -13   2   90.29   14.40
  -1 -13   2   76.79   12.50
  -1 -13   2   90.29   13.10
   0  13  -2  218.08   17.00
   0  13  -2  166.58   13.50
   0  13  -2  176.68   17.70
   0  13  -2  160.58   14.10
   0  13  -2  170.38   15.20
   0  13  -2  172.48   17.60
   0 -13   2  186.98   22.20
   0 -13   2  204.58   22.10
   0 -13   2  186.28   16.50
   0 -13   2  181.08   19.30
   0 -13   2  151.68   19.30
  -1  13  -2  137.09   14.30
  -1  13  -2  160.08   14.40
  -1  13  -2  205.68   17.80
  -1  13  -2  154.58   17.10
   1 -13   2  182.68   22.00
   1 -13   2  133.89   18.20
   1 -13   2  160.58   15.70
   1 -13   2  165.58   21.60
   1 -13   2  175.08   18.70
  -2  13  -2  162.48   14.80
  -2  13  -2  196.48   18.30
  -2  13  -2  168.68   18.60
  -2  13  -2  209.38   17.90
   2 -13   2  161.48   15.80
   2 -13   2  133.69   18.00
   2 -13   2  166.38   21.80
   2 -13   2  175.38   19.20
   2 -13   2  184.68   22.20
  -3  13  -2   72.19    9.30
  -3  13  -2   92.89   12.20
  -3  13  -2   75.09   11.30
   3 -13   2   95.69   12.00
   3 -13   2   97.89   14.30
   3 -13   2   95.29   10.60
   3 -13   2   72.79   12.20
  -4  13  -2   32.80    8.40
  -4  13  -2   42.10    7.90
  -4  13  -2   50.59   12.10
  -4  13  -2   47.20   11.30
   4 -13   2   48.10    6.80
   4 -13   2   11.30   17.70
   4 -13   2   33.80   11.70
   4 -13   2   20.40    7.20
   4 -13   2   30.80   10.00
  -5  13  -2    7.60    6.50
  -5  13  -2   -3.80    9.50
  -5  13  -2    6.90    9.60
  -5  13  -2   10.80    7.50
   5 -13   2   -6.70   10.60
   5 -13   2   16.60   10.80
   5 -13   2    7.10    6.70
   5 -13   2   -5.50    6.50
  -6  13  -2    5.30    5.10
  -6  13  -2   -7.10    6.40
  -6  13  -2    1.50    9.90
  -6  13  -2  -10.10   10.90
   6 -13   2   -8.80    6.20
   6 -13   2  -17.00    9.70
   6 -13   2   -1.50   10.70
   6 -13   2   -9.20    6.50
   6 -13   2  -16.50    9.20
  -7  13  -2    1.00   10.70
  -7  13  -2  -19.00   10.20
  -7  13  -2    9.90   10.70
  -7  13  -2    9.00    5.30
   7 -13   2   -5.50    6.40
   7 -13   2  -10.60    8.70
   7 -13   2   -3.70   10.70
   7 -13   2  -18.60    6.80
  11  12  -2    9.30   13.90
  11  12  -2   -8.50   11.60
 -11 -12   2    9.90   11.90
 -11 -12   2  -11.30   13.20
 -11 -12   2   25.90    9.90
  10  12  -2  -14.50   16.20
  10  12  -2    0.30   10.60
  10  12  -2   10.50    9.70
 -10 -12   2   23.30   10.30
 -10 -12   2    4.80   15.70
 -10 -12   2   -3.40   10.70
   9  12  -2    5.60   13.80
   9  12  -2    8.80    9.70
   9  12  -2    0.50    3.80
   9  12  -2   10.30   10.10
  -9 -12   2   31.80   10.20
  -9 -12   2    7.30   14.10
  -9 -12   2    8.60   10.70
  -9 -12   2   22.60    9.90
  -9 -12   2   29.50   10.60
   8  12  -2   27.30    9.20
   8  12  -2   28.10   10.20
   8  12  -2   15.90   14.80
  -8 -12   2   12.60    8.80
  -8 -12   2   40.10   10.20
  -8 -12   2   35.50   12.10
  -8 -12   2   29.70    9.80
  -8 -12   2   22.50   14.40
   7  12  -2    9.00    9.20
   7  12  -2   16.40    9.60
   7  12  -2   12.60   12.30
  -7 -12   2   19.60   10.80
  -7 -12   2    9.80    8.40
  -7 -12   2   10.80    8.80
  -7 -12   2   12.20   13.70
   6  12  -2   41.10    4.20
   6  12  -2   47.90    9.40
   6  12  -2   42.70    9.70
   6  12  -2   23.70   11.40
  -6 -12   2   49.40   15.40
  -6 -12   2   33.20    9.60
  -6 -12   2   21.00    9.80
  -6 -12   2   25.90   14.00
  -6 -12   2   39.40   11.20
   5  12  -2    7.10    8.00
   5  12  -2   13.10    8.40
   5  12  -2   -0.40    4.30
   5  12  -2   -1.40    8.60
  -5 -12   2    4.80   12.30
  -5 -12   2   -6.90    7.20
  -5 -12   2    3.60    8.60
  -5 -12   2   -9.80    9.40
  -5 -12   2    3.90   10.10
   4  12  -2   -0.70    5.10
   4  12  -2    4.50    7.70
   4  12  -2   -7.70    9.70
   4  12  -2    1.80    8.40
   4  12  -2   15.60    7.70
  -4 -12   2   -1.30   11.70
  -4 -12   2    9.60    9.60
  -4 -12   2   -5.00    7.00
  -4 -12   2   -2.50    5.30
  -4 -12   2   -9.50    8.20
   3  12  -2    6.90    6.00
   3  12  -2   14.70   12.20
   3  12  -2   11.70    7.40
   3  12  -2   11.60    9.20
   3  12  -2   -4.60    8.90
  -3 -12   2    2.30   11.60
  -3 -12   2   -3.20    7.20
  -3 -12   2   -8.90    8.60
  -3 -12   2   -0.50    6.10
  -3 -12   2    6.70    7.20
  -3 -12   2   16.90   10.00
   2  12  -2   10.20    7.20
   2  12  -2   -1.20    8.30
   2  12  -2   11.10    7.00
   2  12  -2    2.60    6.40
   2  12  -2   -0.80    8.20
  -2 -12   2   -6.90    8.50
  -2 -12   2   -5.90    9.00
  -2 -12   2    7.30   11.40
  -2 -12   2   -1.00    6.80
  -2 -12   2    3.90    9.00
  -2 -12   2   -6.80    5.30
   1  12  -2   23.60    7.00
   1  12  -2    9.90    8.20
   1  12  -2   25.20    6.80
   1  12  -2   16.90    7.80
   1  12  -2   17.00    7.60
  -1 -12   2    3.70    9.70
  -1 -12   2   21.80    9.50
  -1 -12   2   15.10    4.90
  -1 -12   2   18.40    7.80
  -1 -12   2   17.40   11.60
  -1 -12   2   29.80    9.70
   0  12  -2  194.78   16.50
   0  12  -2  156.98   17.10
   0  12  -2  163.18   13.10
   0  12  -2  179.18   24.80
   0  12  -2  150.98   14.10
   0  12  -2  163.88   14.80
   0 -12   2  168.78   21.60
   0 -12   2  159.28   18.90
   0 -12   2  161.28   21.40
   0 -12   2  164.68   18.80
   0 -12   2  180.88   15.70
  -1  12  -2  189.08   14.20
  -1  12  -2  188.08   15.90
  -1  12  -2  197.68   18.20
  -1  12  -2  212.88   18.90
  -1  12  -2  186.78   14.90
  -1  12  -2  250.67   18.40
   1 -12   2  221.98   20.20
   1 -12   2  216.38   17.20
   1 -12   2  211.38   21.90
   1 -12   2  181.68   19.70
   1 -12   2  211.18   22.50
  -2  12  -2  166.78   15.00
  -2  12  -2  192.58   18.70
  -2  12  -2  247.48   26.10
  -2  12  -2  153.68   16.90
   2 -12   2  177.08   21.20
   2 -12   2  163.38   15.40
   2 -12   2  150.38   17.80
   2 -12   2  164.38   18.60
  -3  12  -2  234.48   19.00
  -3  12  -2  198.48   16.90
  -3  12  -2  221.78   20.90
   3 -12   2  187.38   19.40
   3 -12   2  225.18   23.00
   3 -12   2  239.18   17.00
   3 -12   2  241.78   23.30
   3 -12   2  218.38   17.50
  -4  12  -2  140.09   13.80
  -4  12  -2  147.39   17.20
  -4  12  -2  144.39   15.70
   4 -12   2  151.58   21.00
   4 -12   2  119.99   16.80
   4 -12   2  134.49   11.90
   4 -12   2  137.99   20.60
   4 -12   2  138.29   14.20
  -5  12  -2   47.30    6.50
  -5  12  -2   22.10   10.70
  -5  12  -2   50.69   11.10
  -5  12  -2   35.10    9.60
  -5  12  -2   36.00    8.00
   5 -12   2   41.40    8.40
   5 -12   2   37.20    7.60
   5 -12   2   63.59   13.00
   5 -12   2   53.09   12.70
   5 -12   2   51.19   15.10
   5 -12   2   31.50   10.20
  -6  12  -2   24.20    6.10
  -6  12  -2   31.00   10.70
  -6  12  -2    7.40   11.50
  -6  12  -2   18.00    7.70
  -6  12  -2   13.70    7.00
   6 -12   2   14.20    6.90
   6 -12   2   14.10    6.90
   6 -12   2    8.30   10.30
   6 -12   2   14.80   10.10
  -7  12  -2  -12.10   11.10
  -7  12  -2   13.80    7.30
  -7  12  -2   -0.40    5.70
  -7  12  -2    1.90    9.50
   7 -12   2   -7.10   10.20
   7 -12   2   -7.90    6.90
   7 -12   2   -1.60   10.60
   7 -12   2   -3.50    8.30
   7 -12   2   -0.70    6.60
  -8  12  -2    5.70    7.50
  -8  12  -2   -3.50    5.90
  -8  12  -2   -5.50    9.40
   8 -12   2  -22.80   10.40
   8 -12   2    0.50    8.40
   8 -12   2    0.50   10.20
   8 -12   2   -0.20    6.90
  12  11  -2   62.89   15.10
  12  11  -2   59.89   11.10
 -12 -11   2   54.49   15.70
 -12 -11   2   63.69   13.50
  11  11  -2   59.09   13.20
  11  11  -2   22.20   18.10
  11  11  -2   39.00   13.20
 -11 -11   2   48.80   11.50
 -11 -11   2   38.00   12.10
  10  11  -2   13.00   12.80
  10  11  -2    5.30    4.60
  10  11  -2   26.60   10.00
 -10 -11   2   10.00   11.50
 -10 -11   2   19.20    9.90
 -10 -11   2    2.10   13.80
 -10 -11   2    6.50    8.60
   9  11  -2   -5.30   12.90
   9  11  -2    8.10    9.30
   9  11  -2    5.10   10.10
  -9 -11   2   -9.00    8.10
  -9 -11   2    7.60   10.50
  -9 -11   2   17.10    9.20
  -9 -11   2    0.30   13.80
  -9 -11   2    6.80    9.00
   8  11  -2    6.80    8.90
   8  11  -2    3.60    9.50
   8  11  -2    2.10    4.00
   8  11  -2   -7.80   12.30
  -8 -11   2   -5.80   21.10
  -8 -11   2   12.50   12.40
  -8 -11   2   -3.80    7.80
  -8 -11   2    4.20    8.80
  -8 -11   2    3.10   10.60
   7  11  -2   13.50   11.60
   7  11  -2   -2.00    8.40
   7  11  -2   15.40    9.40
   7  11  -2    4.90    3.90
  -7 -11   2    4.60   10.40
  -7 -11   2    5.70    8.60
  -7 -11   2   13.40    8.30
  -7 -11   2  -10.30   13.10
  -7 -11   2   -1.90    7.90
   6  11  -2  -10.70   10.20
   6  11  -2   -3.10    8.80
   6  11  -2    3.60    8.40
   6  11  -2    7.10    8.70
  -6 -11   2  -14.90    7.70
  -6 -11   2   -3.90   10.20
  -6 -11   2    2.40    8.80
  -6 -11   2  -13.40    7.80
  -6 -11   2   -6.90   13.20
   5  11  -2    2.40    9.00
   5  11  -2   -4.70   12.20
   5  11  -2   11.10    8.40
   5  11  -2   -0.40    8.80
  -5 -11   2    2.80    9.70
  -5 -11   2  -10.10   10.10
  -5 -11   2  -10.90    7.60
  -5 -11   2   -6.40    8.00
   4  11  -2   18.40    9.90
   4  11  -2   30.30    7.90
   4  11  -2   21.10    5.30
   4  11  -2   22.50    7.90
   4  11  -2   17.50    9.10
  -4 -11   2   -1.70   11.10
  -4 -11   2   21.60    8.20
  -4 -11   2   14.00    8.70
  -4 -11   2   32.40   10.20
  -4 -11   2   27.50    5.60
  -4 -11   2   29.10   12.50
   3  11  -2  140.19   17.00
   3  11  -2  165.58   12.60
   3  11  -2  167.18   23.20
   3  11  -2  172.28   15.00
   3  11  -2  137.19   16.70
  -3 -11   2  160.38   13.80
  -3 -11   2  132.39   15.00
  -3 -11   2  150.48   21.60
  -3 -11   2  167.38   18.10
  -3 -11   2  124.59   17.00
  -3 -11   2  133.69   16.60
   2  11  -2   68.79   11.10
   2  11  -2   65.89   10.10
   2  11  -2   75.29    9.00
   2  11  -2   66.79    9.00
   2  11  -2   51.09    9.90
   2  11  -2   73.49    8.20
  -2 -11   2   59.39    9.10
  -2 -11   2   49.30   10.90
  -2 -11   2   58.19   10.10
  -2 -11   2   68.59   11.60
  -2 -11   2   68.49    8.10
  -2 -11   2   49.60   12.90
   1  11  -2   13.20    8.10
   1  11  -2   30.60    6.90
   1  11  -2   23.50    6.80
   1  11  -2   28.00    7.00
   1  11  -2   45.80    9.70
   1  11  -2   19.30    7.80
  -1 -11   2   19.50   11.40
  -1 -11   2   24.20    5.90
  -1 -11   2   43.00   11.10
  -1 -11   2   27.40   10.00
  -1 -11   2   25.60    8.90
  -1 -11   2   25.40    7.40
   0  11  -2   21.70    6.30
   0  11  -2   12.20    6.60
   0  11  -2   20.70    9.10
   0  11  -2   13.90    7.50
   0  11  -2   19.50    8.30
   0  11  -2   14.90    6.60
   0 -11   2   26.30    8.70
   0 -11   2   22.70    9.20
   0 -11   2   20.10    9.70
   0 -11   2   20.00    7.60
   0 -11   2   13.00    4.70
   0 -11   2   11.30   11.10
  -1  11  -2   31.00    6.80
  -1  11  -2   40.50    9.10
  -1  11  -2   44.40    9.70
  -1  11  -2   41.10    7.80
  -1  11  -2   35.30    9.10
  -1  11  -2   39.20    6.50
   1 -11   2   39.50   10.20
   1 -11   2   34.00   12.00
   1 -11   2   39.10    7.90
   1 -11   2   36.90   10.00
  -2  11  -2  183.58   13.10
  -2  11  -2  191.18   17.70
  -2  11  -2  185.18   18.70
  -2  11  -2  167.28   14.80
  -2  11  -2  180.28   15.50
  -2  11  -2  169.18   17.10
   2 -11   2  178.68   15.70
   2 -11   2  208.78   21.40
   2 -11   2  195.38   19.00
   2 -11   2  180.68   18.40
   2 -11   2  208.98   21.60
   2 -11   2  201.18   15.80
  -3  11  -2  149.88   16.00
  -3  11  -2  164.28   18.70
  -3  11  -2  131.49   11.00
  -3  11  -2  128.49   18.00
  -3  11  -2  154.98   14.10
   3 -11   2  166.48   17.20
   3 -11   2  157.28   20.80
   3 -11   2  145.09   14.20
   3 -11   2  147.69   14.40
   3 -11   2  184.28   21.50
  -4  11  -2  226.18   17.50
  -4  11  -2  223.68   22.10
  -4  11  -2  219.48   19.10
  -4  11  -2  238.18   15.70
  -4  11  -2  288.97   20.40
   4 -11   2  233.88   23.50
   4 -11   2  223.38   15.90
   4 -11   2  242.38   24.00
   4 -11   2  211.08   20.10
   4 -11   2  231.08   17.70
  -5  11  -2   74.99   13.10
  -5  11  -2  110.79   11.10
  -5  11  -2  118.09   13.10
  -5  11  -2  104.29   13.30
  -5  11  -2  109.39   12.30
   5 -11   2  103.79   13.80
   5 -11   2  106.89   13.50
   5 -11   2   97.99   12.70
   5 -11   2  136.89   20.90
   5 -11   2  119.09   15.90
  -6  11  -2    8.20   13.20
  -6  11  -2   21.60    6.00
  -6  11  -2   -3.70   10.10
  -6  11  -2   12.80    7.20
  -6  11  -2   23.40    9.80
   6 -11   2    7.30   10.10
   6 -11   2    6.60    6.90
   6 -11   2   18.30   10.40
   6 -11   2   10.20    7.10
   6 -11   2   11.10   11.40
   6 -11   2   14.00    9.10
  -7  11  -2    3.60    7.10
  -7  11  -2    8.10    7.20
  -7  11  -2    7.50    5.90
  -7  11  -2    8.20    9.70
  -7  11  -2  -18.90   11.40
   7 -11   2    6.70    7.60
   7 -11   2    1.80   16.10
   7 -11   2    8.30    6.70
   7 -11   2    1.50    9.10
  -8  11  -2    7.60    9.80
  -8  11  -2  -10.40    9.70
  -8  11  -2    2.90    6.10
   8 -11   2   -6.70    6.90
   8 -11   2    6.90   10.40
   8 -11   2   -1.90    6.50
   8 -11   2  -10.70    9.10
   8 -11   2  -13.30   11.60
  -9  11  -2    2.70    7.60
  -9  11  -2   -1.40    5.90
  -9  11  -2    0.00   10.20
   9 -11   2  -15.80    7.30
   9 -11   2   -3.40   10.00
   9 -11   2    4.20    6.40
   9 -11   2    2.40   10.30
  12  10  -2   56.39   11.20
  12  10  -2   37.90    6.50
  12  10  -2   69.89   12.10
 -12 -10   2   64.69   13.40
  11  10  -2   88.99   14.00
  11  10  -2   59.09    8.30
  11  10  -2   89.79   16.70
 -11 -10   2   47.70    9.20
  10  10  -2   44.80   13.50
  10  10  -2   45.00   12.40
  10  10  -2   48.10   10.60
 -10 -10   2   56.29   11.00
 -10 -10   2   57.39   13.40
 -10 -10   2   38.90    9.60
 -10 -10   2   64.09   11.80
   9  10  -2   24.70   13.30
   9  10  -2   13.50    9.10
   9  10  -2   38.00   10.30
   9  10  -2   13.40    4.60
  -9 -10   2   24.20    9.20
  -9 -10   2    4.60    7.30
  -9 -10   2   31.10   11.90
  -9 -10   2   38.60   12.10
   8  10  -2    2.90    8.80
   8  10  -2    6.40    9.40
   8  10  -2   11.10   11.70
   8  10  -2    1.60    4.20
  -8 -10   2    7.10    8.50
  -8 -10   2   -2.50    7.40
  -8 -10   2    2.50    8.50
  -8 -10   2   -0.90   10.40
   7  10  -2   16.60    4.30
   7  10  -2   15.60   15.40
   7  10  -2    6.10   11.10
   7  10  -2   15.10    8.50
   7  10  -2   32.00    9.80
  -7 -10   2    2.90    7.40
  -7 -10   2   20.90   10.30
  -7 -10   2   25.90   11.80
  -7 -10   2   12.60    8.50
   6  10  -2    1.50    7.70
   6  10  -2   -6.10    8.70
   6  10  -2    1.50    3.70
   6  10  -2   14.40    8.70
   6  10  -2   -3.90   10.40
  -6 -10   2   -5.30    7.60
  -6 -10   2   -3.60   13.00
  -6 -10   2   -4.30    7.70
  -6 -10   2   -4.90   10.00
  -6 -10   2  -17.40    7.80
   5  10  -2   51.49    9.50
   5  10  -2   36.40   11.00
   5  10  -2   34.80    4.40
   5  10  -2   34.60    9.50
  -5 -10   2   34.30    8.70
  -5 -10   2   27.30   13.60
  -5 -10   2   36.30   11.50
  -5 -10   2   23.70   10.90
  -5 -10   2   27.80    8.50
   4  10  -2   53.59   10.20
   4  10  -2   77.89    9.90
   4  10  -2   63.99    6.20
   4  10  -2   56.19   11.00
  -4 -10   2   33.90   11.10
  -4 -10   2   45.40    8.50
  -4 -10   2   59.79   11.90
  -4 -10   2   47.90    6.10
  -4 -10   2   42.20    9.20
  -4 -10   2   38.20   13.50
   3  10  -2  154.08   12.10
   3  10  -2  133.69   16.80
   3  10  -2  131.29   16.50
   3  10  -2  145.79   14.50
   3  10  -2  174.68   15.40
  -3 -10   2  163.78   15.20
  -3 -10   2  118.09   16.90
  -3 -10   2  156.18   17.80
  -3 -10   2  143.89   14.70
  -3 -10   2  142.69   21.10
   2  10  -2  216.48   19.30
   2  10  -2  228.18   17.30
   2  10  -2  216.18   17.30
   2  10  -2  211.08   19.10
   2  10  -2  256.37   19.40
   2  10  -2  266.07   16.40
  -2 -10   2  228.78   20.70
  -2 -10   2  232.98   16.70
  -2 -10   2  239.58   20.60
  -2 -10   2  247.58   20.50
  -2 -10   2  223.38   17.80
  -2 -10   2  218.08   23.80
   1  10  -2  230.58   18.40
   1  10  -2  211.78   16.10
   1  10  -2  214.78   18.50
   1  10  -2  215.18   15.70
   1  10  -2  198.28   17.00
  -1 -10   2  221.28   20.50
  -1 -10   2  196.78   21.70
  -1 -10   2  204.58   15.00
  -1 -10   2  243.38   20.30
  -1 -10   2  204.08   20.20
  -1 -10   2  221.98   17.00
   0  10  -2  323.37   20.80
   0  10  -2  359.96   21.10
   0  10  -2  285.17   22.60
   0  10  -2  301.17   22.40
   0  10  -2  287.57   20.60
   0  10  -2  328.57   19.70
   0 -10   2  300.07   24.00
   0 -10   2  302.97   19.00
   0 -10   2  341.17   24.10
   0 -10   2  313.77   21.20
   0 -10   2  313.37   26.10
   0 -10   2  327.17   24.10
  -1  10  -2   91.69   12.00
  -1  10  -2   74.89   10.60
  -1  10  -2   86.29   11.40
  -1  10  -2  103.29   10.70
  -1  10  -2   84.39   11.00
  -1  10  -2  105.79   10.40
   1 -10   2   87.99   14.00
   1 -10   2   99.59   12.20
   1 -10   2  122.49   16.80
   1 -10   2  100.79   12.20
   1 -10   2   92.99   11.80
  -2  10  -2    3.40    8.20
  -2  10  -2   -1.60    6.00
  -2  10  -2   -8.00    7.80
  -2  10  -2    3.00    7.40
  -2  10  -2    2.60    5.20
   2 -10   2    0.80    9.70
   2 -10   2    2.10   10.10
   2 -10   2    8.20    6.40
   2 -10   2    3.60    6.40
   2 -10   2    2.00    7.30
   2 -10   2    6.30    8.10
  -3  10  -2   36.30    8.50
  -3  10  -2   35.80   10.40
  -3  10  -2   41.30    6.40
  -3  10  -2   52.29    8.40
  -3  10  -2   36.10    6.40
  -3  10  -2   31.60    9.10
   3 -10   2   64.89   11.00
   3 -10   2   35.90    7.80
   3 -10   2   33.90   12.00
   3 -10   2   47.90    9.70
   3 -10   2   39.50    7.50
   3 -10   2   49.80    9.70
  -4  10  -2   74.39    7.70
  -4  10  -2   69.89    9.20
  -4  10  -2   46.90    6.80
  -4  10  -2   53.19    9.20
  -4  10  -2   71.99   13.80
  -4  10  -2   58.19   12.50
   4 -10   2   79.89    8.00
   4 -10   2   59.89   10.20
   4 -10   2   54.49    8.30
   4 -10   2   74.69   10.90
   4 -10   2   73.09   13.50
  -5  10  -2   32.60    7.00
  -5  10  -2   41.30    9.50
  -5  10  -2   43.80    8.20
  -5  10  -2   45.10    9.40
  -5  10  -2   56.09    7.00
   5 -10   2   43.90   10.50
   5 -10   2   36.10   12.00
   5 -10   2   58.09   11.90
   5 -10   2   53.49    8.70
   5 -10   2   46.20    8.60
   5 -10   2   54.79   10.60
  -6  10  -2    2.80    7.00
  -6  10  -2   -8.60   10.00
  -6  10  -2   -2.30    7.30
  -6  10  -2   -2.40    7.10
  -6  10  -2   10.30    5.60
  -6  10  -2    3.80    7.90
  -6  10  -2   13.80    9.20
   6 -10   2   10.90    9.60
   6 -10   2    8.60    9.60
   6 -10   2   -0.60    7.20
   6 -10   2    7.30    7.30
   6 -10   2    1.80   10.90
  -7  10  -2    6.50    9.80
  -7  10  -2   -8.60    7.00
  -7  10  -2   -4.20    7.90
  -7  10  -2  -10.40    7.20
  -7  10  -2   -0.40    5.40
   7 -10   2  -19.30   10.20
   7 -10   2  -15.80    9.20
   7 -10   2  -23.00    9.40
   7 -10   2  -13.60    6.50
   7 -10   2   -9.20    6.70
  -8  10  -2   -6.70    9.40
  -8  10  -2   -1.80    7.80
  -8  10  -2   -9.90    7.30
  -8  10  -2   -8.30   15.10
  -8  10  -2   -5.70    5.90
   8 -10   2   -7.90    6.10
   8 -10   2  -10.90    7.10
   8 -10   2   -5.00   11.30
   8 -10   2   -4.70    9.10
  -9  10  -2   -5.90    7.00
  -9  10  -2   -0.50    6.00
  -9  10  -2    1.70    7.90
  -9  10  -2    0.10    9.60
   9 -10   2  -23.90    9.70
   9 -10   2  -11.70    9.50
   9 -10   2    2.50    8.80
   9 -10   2    3.40    7.10
  13   9  -2   13.40   10.20
  13   9  -2    9.20   11.10
  13   9  -2   12.00    5.60
  13   9  -2   25.90   10.70
 -13  -9   2   20.30   11.90
  12   9  -2   33.90   11.00
  12   9  -2   33.50   13.50
 -12  -9   2   27.90   12.20
 -12  -9   2   61.99   12.10
  11   9  -2   56.59   13.20
  11   9  -2   28.60   16.50
  11   9  -2   30.90    6.10
  11   9  -2   53.49   10.80
 -11  -9   2   32.50    9.50
 -11  -9   2   42.60   12.40
  10   9  -2   79.19   11.60
  10   9  -2   89.99   13.80
  10   9  -2   91.29   12.90
 -10  -9   2   82.99   14.70
 -10  -9   2   82.69   11.80
   9   9  -2   46.40   10.90
   9   9  -2   35.30    5.90
   9   9  -2   46.50   10.20
   9   9  -2   44.10   14.00
  -9  -9   2   46.00   10.00
  -9  -9   2   67.89   12.00
  -9  -9   2   45.00   13.50
  -9  -9   2   57.19   10.40
   8   9  -2   22.00    9.10
   8   9  -2   15.70   12.10
   8   9  -2   14.10    4.50
   8   9  -2   38.10   10.10
  -8  -9   2   10.60   11.10
  -8  -9   2   17.30    8.70
  -8  -9   2   18.40    8.90
  -8  -9   2   28.80    9.20
   7   9  -2   12.20    8.70
   7   9  -2    1.20    8.40
   7   9  -2   -6.20   10.50
   7   9  -2    4.00    4.00
   7   9  -2   -1.30    8.20
  -7  -9   2   -6.20    9.90
  -7  -9   2    2.30    8.00
  -7  -9   2  -12.10    7.80
  -7  -9   2   12.30   11.60
   6   9  -2    2.60    8.60
   6   9  -2   17.70    8.70
   6   9  -2    8.30   10.80
   6   9  -2    6.10    3.80
   6   9  -2    6.50    7.80
  -6  -9   2    0.00    7.20
  -6  -9   2    7.10   10.00
  -6  -9   2  -10.60    6.90
  -6  -9   2   -1.10    7.50
   5   9  -2    0.00    3.60
   5   9  -2    2.40    7.30
   5   9  -2   11.90    8.00
   5   9  -2    2.80    8.10
   5   9  -2    1.70    2.60
   5   9  -2   -3.40    9.30
  -5  -9   2   -6.20    9.20
  -5  -9   2  -10.10    7.20
  -5  -9   2    3.60    7.20
  -5  -9   2   -9.00    8.70
   4   9  -2   77.19   13.70
   4   9  -2   53.89    9.90
   4   9  -2   68.89    9.00
   4   9  -2   63.19    5.80
   4   9  -2   62.69   10.90
  -4  -9   2   60.79   13.40
  -4  -9   2   50.79    5.90
  -4  -9   2   61.79   12.00
  -4  -9   2   72.69   11.10
  -4  -9   2   55.79    8.50
   3   9  -2  121.59   13.20
   3   9  -2  127.39   13.00
   3   9  -2   87.69   10.00
   3   9  -2  114.29   15.70
   3   9  -2  123.29   13.40
  -3  -9   2  114.49   14.50
  -3  -9   2  109.49   13.00
  -3  -9   2  118.09   12.40
[truncated: 2,151,790 more chars]
