# Supplementary material for: Steric Pruning Unlocks Hierarchical Structuring, Thermochromism, C‐H/O Activation, and 6‐electron Redox Transmetalation in Planar Bismuth Triamides
Source: Angew Chem Int Ed Engl. 2025 Nov 17;65(1):e18367. doi: 10.1002/anie.202518367 (PMC12759222; doi:10.1002/anie.202518367)
Supplement: Supplementary file 3 — Supporting Information [file ANIE-65-e18367-s002.zip › Compound 5.cif]

data_mo_2024_09_12_sc_tjh672_0ma_a
_audit_creation_date               2024-09-16
_audit_creation_method
;
Olex2 1.5
(compiled 2024.02.16 svn.r378c4104 for OlexSys, GUI svn.r6928)
;
_shelx_SHELXL_version_number       '2019/3'
_audit_contact_author_address      ?
_audit_contact_author_email        ?
_audit_contact_author_name         ''
_audit_contact_author_phone        ?
_publ_contact_author_id_orcid      ?
_publ_section_references
;
Dolomanov, O.V., Bourhis, L.J., Gildea, R.J, Howard, J.A.K. & Puschmann, H.
 (2009), J. Appl. Cryst. 42, 339-341.

Sheldrick, G.M. (2015). Acta Cryst. C71, 3-8.
;
_chemical_name_common              ?
_chemical_name_systematic          ?
_chemical_formula_moiety           'C136 H236 Bi4 K4 N12 O4 Si8'
_chemical_formula_sum              'C136 H236 Bi4 K4 N12 O4 Si8'
_chemical_formula_weight           3320.39
_chemical_absolute_configuration   ?
_chemical_melting_point            ?
loop_
  _atom_type_symbol
  _atom_type_description
  _atom_type_scat_dispersion_real
  _atom_type_scat_dispersion_imag
  _atom_type_scat_source
 'C' 'C' 0.0033 0.0016 'International Tables Vol C Tables 4.2.6.8 and 6.1.1.4'
 'H' 'H' 0.0000 0.0000 'International Tables Vol C Tables 4.2.6.8 and 6.1.1.4'
 'Bi' 'Bi' -4.1077 10.2566
 'International Tables Vol C Tables 4.2.6.8 and 6.1.1.4'
 'K' 'K' 0.2009 0.2494 'International Tables Vol C Tables 4.2.6.8 and 6.1.1.4'
 'N' 'N' 0.0061 0.0033 'International Tables Vol C Tables 4.2.6.8 and 6.1.1.4'
 'O' 'O' 0.0106 0.0060 'International Tables Vol C Tables 4.2.6.8 and 6.1.1.4'
 'Si' 'Si' 0.0817 0.0704 'International Tables Vol C Tables 4.2.6.8 and 6.1.1.4'

_shelx_space_group_comment
;
The symmetry employed for this shelxl refinement is uniquely defined
by the following loop, which should always be used as a source of
symmetry information in preference to the above space-group names.
They are only intended as comments.
;
_space_group_crystal_system        'orthorhombic'
_space_group_IT_number             29
_space_group_name_H-M_alt          'P c a 21'
_space_group_name_Hall             'P 2c -2ac'
loop_
  _space_group_symop_operation_xyz
 'x, y, z'
 '-x, -y, z+1/2'
 'x+1/2, -y, z'
 '-x+1/2, y, z+1/2'

_cell_length_a                     31.604(5)
_cell_length_b                     14.541(2)
_cell_length_c                     33.340(10)
_cell_angle_alpha                  90
_cell_angle_beta                   90
_cell_angle_gamma                  90
_cell_volume                       15322(6)
_cell_formula_units_Z              4
_cell_measurement_reflns_used      9523
_cell_measurement_temperature      150.00
_cell_measurement_theta_max        26.358
_cell_measurement_theta_min        2.240
_shelx_estimated_absorpt_T_max     0.762
_shelx_estimated_absorpt_T_min     0.263
_exptl_absorpt_coefficient_mu      4.803
_exptl_absorpt_correction_T_max    0.2602
_exptl_absorpt_correction_T_min    0.1409
_exptl_absorpt_correction_type     multi-scan
_exptl_absorpt_process_details
;
SADABS-2016/2 (Bruker,2016/2) was used for absorption correction.
wR2(int) was 0.1118 before and 0.0638 after correction.
The Ratio of minimum to maximum transmission is 0.5415.
The \l/2 correction factor is Not present.
;
_exptl_absorpt_special_details     ?
_exptl_crystal_colour              yellow
_exptl_crystal_colour_primary      yellow
_exptl_crystal_density_diffrn      1.439
_exptl_crystal_density_meas        ?
_exptl_crystal_density_method      ?
_exptl_crystal_description         needle
_exptl_crystal_F_000               6752
_exptl_crystal_size_max            0.38
_exptl_crystal_size_mid            0.07
_exptl_crystal_size_min            0.06
_exptl_transmission_factor_max     ?
_exptl_transmission_factor_min     ?
_diffrn_reflns_av_R_equivalents    0.0517
_diffrn_reflns_av_unetI/netI       0.0497
_diffrn_reflns_Laue_measured_fraction_full  0.999
_diffrn_reflns_Laue_measured_fraction_max  0.999
_diffrn_reflns_limit_h_max         39
_diffrn_reflns_limit_h_min         -39
_diffrn_reflns_limit_k_max         18
_diffrn_reflns_limit_k_min         -18
_diffrn_reflns_limit_l_max         41
_diffrn_reflns_limit_l_min         -34
_diffrn_reflns_number              128220
_diffrn_reflns_point_group_measured_fraction_full  0.938
_diffrn_reflns_point_group_measured_fraction_max  0.930
_diffrn_reflns_theta_full          25.242
_diffrn_reflns_theta_max           26.385
_diffrn_reflns_theta_min           1.903
_diffrn_ambient_temperature        150.00
_diffrn_detector                   '100 \\times 140 mm^2^ CMOS sensor'
_diffrn_detector_area_resol_mean   7.3910
_diffrn_detector_type              'Bruker PHOTON III'
_diffrn_measured_fraction_theta_full  0.999
_diffrn_measured_fraction_theta_max  0.999
_diffrn_measurement_device         '\k--geometry diffractometer'
_diffrn_measurement_device_type    'Bruker D8 VENTURE'
_diffrn_measurement_method         ?
_diffrn_radiation_monochromator    'multilayer mirror'
_diffrn_radiation_type             MoK\a
_diffrn_radiation_wavelength       0.71073
_diffrn_source                     'microfocus sealed tube'
_diffrn_source_current             1.4
_diffrn_source_power               0.07
_diffrn_source_type                'Incoatec I\mS 3.0'
_diffrn_source_voltage             50.0
_reflns_Friedel_coverage           0.829
_reflns_Friedel_fraction_full      0.873
_reflns_Friedel_fraction_max       0.859
_reflns_number_gt                  26652
_reflns_number_total               29197
_reflns_special_details
;
 Reflections were merged by SHELXL according to the crystal
 class for the calculation of statistics and refinement.
 
 _reflns_Friedel_fraction is defined as the number of unique
 Friedel pairs measured divided by the number that would be
 possible theoretically, ignoring centric projections and
 systematic absences. Completness statistics refer to single and
 composite reflections containing twin component 1 only.
;
_reflns_threshold_expression       'I > 2\s(I)'
_computing_cell_refinement         'SAINT V8.40B (?, 2016)'
_computing_data_collection         ?
_computing_data_reduction          'SAINT V8.40B (?, 2016)'
_computing_molecular_graphics      'Olex2 1.5 (Dolomanov et al., 2009)'
_computing_publication_material    'Olex2 1.5 (Dolomanov et al., 2009)'
_computing_structure_refinement    'SHELXL 2019/3 (Sheldrick, 2015)'
_computing_structure_solution      'SHELXT 2018/2 (Sheldrick, 2018)'
_refine_diff_density_max           2.201
_refine_diff_density_min           -0.659
_refine_diff_density_rms           0.094
_refine_ls_abs_structure_details
;
 Refined as an inversion twin. Flack (1983), 13232 Friedel pairs
;
_refine_ls_abs_structure_Flack     0.410(4)
_refine_ls_extinction_coef         .
_refine_ls_extinction_method       none
_refine_ls_goodness_of_fit_ref     1.020
_refine_ls_hydrogen_treatment      constr
_refine_ls_matrix_type             full
_refine_ls_number_parameters       1574
_refine_ls_number_reflns           29197
_refine_ls_number_restraints       1
_refine_ls_R_factor_all            0.0370
_refine_ls_R_factor_gt             0.0303
_refine_ls_restrained_S_all        1.020
_refine_ls_shift/su_max            0.003
_refine_ls_shift/su_mean           0.000
_refine_ls_structure_factor_coef   Fsqd
_refine_ls_weighting_details      
 'w=1/[\s^2^(Fo^2^)+(0.0178P)^2^+17.4661P] where P=(Fo^2^+2Fc^2^)/3'
_refine_ls_weighting_scheme        calc
_refine_ls_wR_factor_gt            0.0594
_refine_ls_wR_factor_ref           0.0620
_refine_special_details
;
 Refined as a 2-component inversion twin.
;
_olex2_refinement_description
;
1. Twinned data refinement
 Scales: 0.590(4)
 0.410(4)
2. Fixed Uiso
 At 1.2 times of:
  All C(H) groups
 At 1.5 times of:
  All C(H,H,H) groups
3.a Ternary CH refined with riding coordinates:
 C5(H5), C8(H8), C11(H11), C14(H14), C17(H17), C20(H20), C39(H39), C42(H42),
 C45(H45), C48(H48), C51(H51), C54(H54), C73(H73), C76(H76), C79(H79), C82(H82),
  C85(H85), C88(H88), C107(H107), C110(H110), C113(H113), C116(H116),
 C119(H119), C122(H122)
3.b Aromatic/amide H refined with riding coordinates:
 C24(H24), C25(H25), C26(H26), C27(H27), C30(H30), C31(H31), C32(H32),
 C33(H33), C58(H58), C59(H59), C60(H60), C61(H61), C64(H64), C65(H65), C66(H66),
  C67(H67), C92(H92), C93(H93), C94(H94), C95(H95), C98(H98), C99(H99),
 C100(H100), C101(H101), C126(H126), C127(H127), C128(H128), C129(H129),
 C132(H132), C133(H133), C134(H134), C135(H135)
3.c Idealised Me refined as rotating group:
 C2(H2A,H2B,H2C), C3(H3A,H3B,H3C), C4(H4A,H4B,H4C), C6(H6A,H6B,H6C), C7(H7A,
 H7B,H7C), C9(H9A,H9B,H9C), C10(H10A,H10B,H10C), C12(H12A,H12B,H12C), C13(H13A,
 H13B,H13C), C15(H15A,H15B,H15C), C16(H16A,H16B,H16C), C18(H18A,H18B,H18C),
 C19(H19A,H19B,H19C), C21(H21A,H21B,H21C), C22(H22A,H22B,H22C), C36(H36A,H36B,
 H36C), C37(H37A,H37B,H37C), C38(H38A,H38B,H38C), C40(H40A,H40B,H40C), C41(H41A,
 H41B,H41C), C43(H43A,H43B,H43C), C44(H44A,H44B,H44C), C46(H46A,H46B,H46C),
 C47(H47A,H47B,H47C), C49(H49A,H49B,H49C), C50(H50A,H50B,H50C), C52(H52A,H52B,
 H52C), C53(H53A,H53B,H53C), C55(H55A,H55B,H55C), C56(H56A,H56B,H56C), C70(H70A,
 H70B,H70C), C71(H71A,H71B,H71C), C72(H72A,H72B,H72C), C74(H74A,H74B,H74C),
 C75(H75A,H75B,H75C), C77(H77A,H77B,H77C), C78(H78A,H78B,H78C), C80(H80A,H80B,
 H80C), C81(H81A,H81B,H81C), C83(H83A,H83B,H83C), C84(H84A,H84B,H84C), C86(H86A,
 H86B,H86C), C87(H87A,H87B,H87C), C89(H89A,H89B,H89C), C90(H90A,H90B,H90C),
 C104(H10D,H10E,H10F), C105(H10G,H10H,H10I), C106(H10J,H10K,H10L), C108(H10M,
 H10N,H10O), C109(H10P,H10Q,H10R), C111(H11A,H11B,H11C), C112(H11D,H11E,H11F),
 C114(H11G,H11H,H11I), C115(H11J,H11K,H11L), C117(H11M,H11N,H11O), C118(H11P,
 H11Q,H11R), C120(H12D,H12E,H12F), C121(H12G,H12H,H12I), C123(H12J,H12K,H12L),
 C124(H12M,H12N,H12O)
;
_atom_sites_solution_hydrogens     geom
_atom_sites_solution_primary       dual
_atom_sites_solution_secondary     ?
loop_
  _atom_site_label
  _atom_site_type_symbol
  _atom_site_fract_x
  _atom_site_fract_y
  _atom_site_fract_z
  _atom_site_U_iso_or_equiv
  _atom_site_adp_type
  _atom_site_occupancy
  _atom_site_site_symmetry_order
  _atom_site_calc_flag
  _atom_site_refinement_flags_posn
  _atom_site_refinement_flags_adp
  _atom_site_refinement_flags_occupancy
  _atom_site_disorder_assembly
  _atom_site_disorder_group
 Bi1 Bi 0.74818(2) 0.21319(2) 0.66946(2) 0.01659(6) Uani 1 1 d . . . . .
 Bi2 Bi 0.75587(2) 0.51887(2) 0.40595(2) 0.01841(6) Uani 1 1 d . . . . .
 Bi3 Bi 0.51640(2) 0.70465(2) 0.32887(2) 0.01606(6) Uani 1 1 d . . . . .
 Bi4 Bi 0.50921(2) 1.02329(2) 0.58860(2) 0.01876(6) Uani 1 1 d . . . . .
 K1 K 0.67446(5) 0.05871(12) 0.61494(6) 0.0294(4) Uani 1 1 d . . . . .
 K2 K 0.73794(6) 0.40645(13) 0.50543(6) 0.0313(4) Uani 1 1 d . . . . .
 K3 K 0.58887(5) 0.54762(12) 0.38426(6) 0.0283(4) Uani 1 1 d . . . . .
 K4 K 0.52804(6) 0.90512(12) 0.49100(6) 0.0305(4) Uani 1 1 d . . . . .
 Si1 Si 0.78492(7) -0.01461(14) 0.68755(7) 0.0218(5) Uani 1 1 d . . . . .
 Si2 Si 0.76261(6) 0.45654(13) 0.66011(6) 0.0208(5) Uani 1 1 d . . . . .
 Si3 Si 0.70675(6) 0.29941(13) 0.37931(6) 0.0176(4) Uani 1 1 d . . . . .
 Si4 Si 0.79788(6) 0.75156(13) 0.40532(7) 0.0202(4) Uani 1 1 d . . . . .
 Si5 Si 0.47932(6) 0.47778(13) 0.31172(6) 0.0175(4) Uani 1 1 d . . . . .
 Si6 Si 0.48966(7) 0.93817(15) 0.33839(6) 0.0245(5) Uani 1 1 d . . . . .
 Si7 Si 0.55840(6) 0.80900(13) 0.62051(6) 0.0175(4) Uani 1 1 d . . . . .
 Si8 Si 0.46927(6) 1.25522(13) 0.58652(7) 0.0188(4) Uani 1 1 d . . . . .
 O1 O 0.68246(15) 0.1775(3) 0.67309(16) 0.0202(11) Uani 1 1 d . . . . .
 O2 O 0.79034(15) 0.4345(3) 0.44695(16) 0.0220(11) Uani 1 1 d . . . . .
 O3 O 0.58152(14) 0.6709(3) 0.32926(17) 0.0206(10) Uani 1 1 d . . . . .
 O4 O 0.47497(16) 0.9351(3) 0.54868(17) 0.0246(12) Uani 1 1 d . . . . .
 N1 N 0.76338(18) 0.0582(4) 0.6515(2) 0.0196(13) Uani 1 1 d . . . . .
 N2 N 0.74232(19) 0.2003(4) 0.60518(19) 0.0199(13) Uani 1 1 d . . . . .
 N3 N 0.73597(18) 0.3601(4) 0.64403(18) 0.0162(13) Uani 1 1 d . . . . .
 N4 N 0.70340(17) 0.3990(4) 0.40836(18) 0.0174(12) Uani 1 1 d . . . . .
 N5 N 0.71061(18) 0.5536(4) 0.45216(18) 0.0181(13) Uani 1 1 d . . . . .
 N6 N 0.77672(19) 0.6587(4) 0.43177(19) 0.0228(14) Uani 1 1 d . . . . .
 N7 N 0.50045(19) 0.5514(4) 0.34754(19) 0.0185(13) Uani 1 1 d . . . . .
 N8 N 0.52133(18) 0.6954(4) 0.39365(18) 0.0178(13) Uani 1 1 d . . . . .
 N9 N 0.52418(19) 0.8532(4) 0.35377(18) 0.0195(13) Uani 1 1 d . . . . .
 N10 N 0.56204(17) 0.9050(4) 0.5898(2) 0.0196(13) Uani 1 1 d . . . . .
 N11 N 0.55577(17) 1.0546(4) 0.54252(18) 0.0167(13) Uani 1 1 d . . . . .
 N12 N 0.48860(18) 1.1616(4) 0.56001(18) 0.0175(13) Uani 1 1 d . . . . .
 C1 C 0.6523(2) 0.2214(5) 0.6990(2) 0.0240(17) Uani 1 1 d . . . . .
 C2 C 0.6352(2) 0.3074(5) 0.6794(3) 0.032(2) Uani 1 1 d . . . . .
 H2A H 0.657808 0.353418 0.677481 0.049 Uiso 1 1 calc R U . . .
 H2B H 0.611924 0.332016 0.695513 0.049 Uiso 1 1 calc R U . . .
 H2C H 0.624919 0.292563 0.652430 0.049 Uiso 1 1 calc R U . . .
 C3 C 0.6723(3) 0.2437(6) 0.7397(2) 0.034(2) Uani 1 1 d . . . . .
 H3A H 0.683362 0.187142 0.751739 0.050 Uiso 1 1 calc R U . . .
 H3B H 0.650843 0.270500 0.757404 0.050 Uiso 1 1 calc R U . . .
 H3C H 0.695439 0.287697 0.735940 0.050 Uiso 1 1 calc R U . . .
 C4 C 0.6170(3) 0.1508(6) 0.7052(3) 0.035(2) Uani 1 1 d . . . . .
 H4A H 0.603690 0.136981 0.679325 0.052 Uiso 1 1 calc R U . . .
 H4B H 0.595834 0.175880 0.723605 0.052 Uiso 1 1 calc R U . . .
 H4C H 0.629008 0.094341 0.716503 0.052 Uiso 1 1 calc R U . . .
 C5 C 0.8446(3) 0.0004(6) 0.6856(4) 0.046(3) Uani 1 1 d . . . . .
 H5 H 0.850263 0.000561 0.656100 0.055 Uiso 1 1 calc R U . . .
 C6 C 0.8577(3) 0.0965(6) 0.6979(3) 0.046(3) Uani 1 1 d . . . . .
 H6A H 0.843788 0.141536 0.680449 0.069 Uiso 1 1 calc R U . . .
 H6B H 0.888489 0.102624 0.695301 0.069 Uiso 1 1 calc R U . . .
 H6C H 0.849432 0.107474 0.725778 0.069 Uiso 1 1 calc R U . . .
 C7 C 0.8726(3) -0.0717(8) 0.6998(4) 0.069(4) Uani 1 1 d . . . . .
 H7A H 0.869969 -0.077322 0.729017 0.103 Uiso 1 1 calc R U . . .
 H7B H 0.901866 -0.056204 0.692892 0.103 Uiso 1 1 calc R U . . .
 H7C H 0.864851 -0.130161 0.687191 0.103 Uiso 1 1 calc R U . . .
 C8 C 0.7619(3) 0.0235(5) 0.7373(3) 0.031(2) Uani 1 1 d . . . . .
 H8 H 0.763891 0.092131 0.737315 0.037 Uiso 1 1 calc R U . . .
 C9 C 0.7155(3) 0.0023(7) 0.7417(3) 0.042(2) Uani 1 1 d . . . . .
 H9A H 0.699918 0.029661 0.719257 0.063 Uiso 1 1 calc R U . . .
 H9B H 0.705067 0.027909 0.767002 0.063 Uiso 1 1 calc R U . . .
 H9C H 0.711366 -0.064492 0.741618 0.063 Uiso 1 1 calc R U . . .
 C10 C 0.7864(3) -0.0081(6) 0.7748(3) 0.046(3) Uani 1 1 d . . . . .
 H10A H 0.783764 -0.074959 0.777709 0.069 Uiso 1 1 calc R U . . .
 H10B H 0.774722 0.022136 0.798621 0.069 Uiso 1 1 calc R U . . .
 H10C H 0.816323 0.008283 0.771929 0.069 Uiso 1 1 calc R U . . .
 C11 C 0.7715(3) -0.1415(5) 0.6783(2) 0.0249(17) Uani 1 1 d . . . . .
 H11 H 0.793514 -0.164615 0.659265 0.030 Uiso 1 1 calc R U . . .
 C12 C 0.7748(3) -0.2023(5) 0.7152(3) 0.037(2) Uani 1 1 d . . . . .
 H12A H 0.750422 -0.191237 0.732736 0.055 Uiso 1 1 calc R U . . .
 H12B H 0.800934 -0.187863 0.729706 0.055 Uiso 1 1 calc R U . . .
 H12C H 0.775157 -0.267027 0.707015 0.055 Uiso 1 1 calc R U . . .
 C13 C 0.7287(3) -0.1571(7) 0.6571(3) 0.043(2) Uani 1 1 d . . . . .
 H13A H 0.718866 -0.219854 0.662396 0.065 Uiso 1 1 calc R U . . .
 H13B H 0.732279 -0.148531 0.628122 0.065 Uiso 1 1 calc R U . . .
 H13C H 0.707924 -0.112973 0.667244 0.065 Uiso 1 1 calc R U . . .
 C14 C 0.7788(3) 0.5259(5) 0.6152(2) 0.0252(18) Uani 1 1 d . . . . .
 H14 H 0.751738 0.548720 0.603228 0.030 Uiso 1 1 calc R U . . .
 C15 C 0.8006(3) 0.4723(7) 0.5819(3) 0.045(3) Uani 1 1 d . . . . .
 H15A H 0.830545 0.463967 0.588619 0.067 Uiso 1 1 calc R U . . .
 H15B H 0.798220 0.506353 0.556629 0.067 Uiso 1 1 calc R U . . .
 H15C H 0.787090 0.411984 0.578962 0.067 Uiso 1 1 calc R U . . .
 C16 C 0.8047(3) 0.6133(6) 0.6250(3) 0.038(2) Uani 1 1 d . . . . .
 H16A H 0.832372 0.595504 0.635822 0.057 Uiso 1 1 calc R U . . .
 H16B H 0.789518 0.650371 0.644835 0.057 Uiso 1 1 calc R U . . .
 H16C H 0.808775 0.649376 0.600444 0.057 Uiso 1 1 calc R U . . .
 C17 C 0.7325(3) 0.5372(5) 0.6941(3) 0.034(2) Uani 1 1 d . . . . .
 H17 H 0.752568 0.588108 0.700712 0.041 Uiso 1 1 calc R U . . .
 C18 C 0.6936(3) 0.5837(6) 0.6755(3) 0.042(2) Uani 1 1 d . . . . .
 H18A H 0.671147 0.538089 0.671783 0.063 Uiso 1 1 calc R U . . .
 H18B H 0.701310 0.610125 0.649434 0.063 Uiso 1 1 calc R U . . .
 H18C H 0.683623 0.632626 0.693327 0.063 Uiso 1 1 calc R U . . .
 C19 C 0.7196(4) 0.4953(7) 0.7341(3) 0.054(3) Uani 1 1 d . . . . .
 H19A H 0.710523 0.544212 0.752388 0.080 Uiso 1 1 calc R U . . .
 H19B H 0.743768 0.462609 0.745736 0.080 Uiso 1 1 calc R U . . .
 H19C H 0.696213 0.452094 0.729896 0.080 Uiso 1 1 calc R U . . .
 C20 C 0.8092(3) 0.4131(5) 0.6905(3) 0.032(2) Uani 1 1 d . . . . .
 H20 H 0.797572 0.367822 0.710219 0.038 Uiso 1 1 calc R U . . .
 C21 C 0.8316(3) 0.4897(6) 0.7154(3) 0.055(3) Uani 1 1 d . . . . .
 H21A H 0.841549 0.538199 0.697298 0.083 Uiso 1 1 calc R U . . .
 H21B H 0.855694 0.463213 0.729773 0.083 Uiso 1 1 calc R U . . .
 H21C H 0.811518 0.515812 0.734692 0.083 Uiso 1 1 calc R U . . .
 C22 C 0.8424(3) 0.3618(6) 0.6656(3) 0.048(3) Uani 1 1 d . . . . .
 H22A H 0.828485 0.314790 0.649218 0.072 Uiso 1 1 calc R U . . .
 H22B H 0.862839 0.332303 0.683645 0.072 Uiso 1 1 calc R U . . .
 H22C H 0.857205 0.405402 0.648162 0.072 Uiso 1 1 calc R U . . .
 C23 C 0.7723(2) 0.0516(5) 0.6109(2) 0.0202(16) Uani 1 1 d . . . . .
 C24 C 0.7918(2) -0.0243(5) 0.5916(3) 0.0220(16) Uani 1 1 d . . . . .
 H24 H 0.799369 -0.076406 0.607191 0.026 Uiso 1 1 calc R U . . .
 C25 C 0.8002(2) -0.0254(5) 0.5509(2) 0.0242(17) Uani 1 1 d . . . . .
 H25 H 0.813427 -0.077548 0.539201 0.029 Uiso 1 1 calc R U . . .
 C26 C 0.7896(2) 0.0494(5) 0.5272(2) 0.0248(17) Uani 1 1 d . . . . .
 H26 H 0.795263 0.048680 0.499180 0.030 Uiso 1 1 calc R U . . .
 C27 C 0.7705(2) 0.1251(5) 0.5447(2) 0.0222(16) Uani 1 1 d . . . . .
 H27 H 0.763833 0.176998 0.528608 0.027 Uiso 1 1 calc R U . . .
 C28 C 0.7608(2) 0.1266(5) 0.5856(2) 0.0181(15) Uani 1 1 d . . . . .
 C29 C 0.7124(2) 0.3513(5) 0.6093(2) 0.0167(15) Uani 1 1 d . . . . .
 C30 C 0.6838(2) 0.4165(5) 0.5940(2) 0.0206(16) Uani 1 1 d . . . . .
 H30 H 0.681774 0.474725 0.606783 0.025 Uiso 1 1 calc R U . . .
 C31 C 0.6583(2) 0.3985(5) 0.5608(2) 0.0237(17) Uani 1 1 d . . . . .
 H31 H 0.639071 0.444017 0.551509 0.028 Uiso 1 1 calc R U . . .
 C32 C 0.6609(2) 0.3150(5) 0.5414(2) 0.0223(16) Uani 1 1 d . . . . .
 H32 H 0.643082 0.302286 0.519111 0.027 Uiso 1 1 calc R U . . .
 C33 C 0.6900(2) 0.2489(5) 0.5546(2) 0.0182(15) Uani 1 1 d . . . . .
 H33 H 0.692265 0.191928 0.540834 0.022 Uiso 1 1 calc R U . . .
 C34 C 0.7158(2) 0.2662(5) 0.5879(2) 0.0178(14) Uani 1 1 d . . . . .
 C35 C 0.8364(2) 0.4269(6) 0.4483(3) 0.0290(19) Uani 1 1 d . . . . .
 C36 C 0.8560(2) 0.4448(6) 0.4073(3) 0.036(2) Uani 1 1 d . . . . .
 H36A H 0.886715 0.437059 0.408958 0.055 Uiso 1 1 calc R U . . .
 H36B H 0.849413 0.507776 0.398836 0.055 Uiso 1 1 calc R U . . .
 H36C H 0.844358 0.401232 0.387799 0.055 Uiso 1 1 calc R U . . .
 C37 C 0.8456(3) 0.3285(7) 0.4605(4) 0.060(3) Uani 1 1 d . . . . .
 H37A H 0.832954 0.286309 0.440970 0.090 Uiso 1 1 calc R U . . .
 H37B H 0.833583 0.316642 0.487107 0.090 Uiso 1 1 calc R U . . .
 H37C H 0.876299 0.318792 0.461346 0.090 Uiso 1 1 calc R U . . .
 C38 C 0.8529(3) 0.4968(7) 0.4786(3) 0.047(3) Uani 1 1 d . . . . .
 H38A H 0.883832 0.492733 0.479987 0.071 Uiso 1 1 calc R U . . .
 H38B H 0.840842 0.483715 0.505045 0.071 Uiso 1 1 calc R U . . .
 H38C H 0.844697 0.558839 0.470157 0.071 Uiso 1 1 calc R U . . .
 C39 C 0.7624(2) 0.3025(5) 0.3574(3) 0.0217(17) Uani 1 1 d . . . . .
 H39 H 0.780771 0.329647 0.378762 0.026 Uiso 1 1 calc R U . . .
 C40 C 0.7668(3) 0.3661(5) 0.3212(2) 0.0302(19) Uani 1 1 d . . . . .
 H40A H 0.751768 0.339422 0.298294 0.045 Uiso 1 1 calc R U . . .
 H40B H 0.796811 0.373257 0.314518 0.045 Uiso 1 1 calc R U . . .
 H40C H 0.754655 0.426294 0.327637 0.045 Uiso 1 1 calc R U . . .
 C41 C 0.7826(3) 0.2090(6) 0.3467(3) 0.040(2) Uani 1 1 d . . . . .
 H41A H 0.784625 0.170975 0.370913 0.060 Uiso 1 1 calc R U . . .
 H41B H 0.810989 0.219000 0.335689 0.060 Uiso 1 1 calc R U . . .
 H41C H 0.765047 0.177515 0.326738 0.060 Uiso 1 1 calc R U . . .
 C42 C 0.7036(2) 0.1873(5) 0.4082(3) 0.0276(17) Uani 1 1 d . . . . .
 H42 H 0.718327 0.140912 0.391054 0.033 Uiso 1 1 calc R U . . .
 C43 C 0.6601(3) 0.1457(6) 0.4173(3) 0.047(3) Uani 1 1 d . . . . .
 H43A H 0.663693 0.083159 0.427711 0.071 Uiso 1 1 calc R U . . .
 H43B H 0.643291 0.143682 0.392594 0.071 Uiso 1 1 calc R U . . .
 H43C H 0.645556 0.183542 0.437283 0.071 Uiso 1 1 calc R U . . .
 C44 C 0.7292(3) 0.1921(6) 0.4465(3) 0.041(2) Uani 1 1 d . . . . .
 H44A H 0.713098 0.225115 0.467087 0.062 Uiso 1 1 calc R U . . .
 H44B H 0.755856 0.224530 0.441374 0.062 Uiso 1 1 calc R U . . .
 H44C H 0.735353 0.129611 0.455952 0.062 Uiso 1 1 calc R U . . .
 C45 C 0.6643(3) 0.2955(6) 0.3387(2) 0.0300(19) Uani 1 1 d . . . . .
 H45 H 0.637252 0.279577 0.352600 0.036 Uiso 1 1 calc R U . . .
 C46 C 0.6570(3) 0.3882(7) 0.3191(3) 0.045(2) Uani 1 1 d . . . . .
 H46A H 0.655976 0.435996 0.339795 0.068 Uiso 1 1 calc R U . . .
 H46B H 0.630189 0.387185 0.304393 0.068 Uiso 1 1 calc R U . . .
 H46C H 0.680234 0.401339 0.300466 0.068 Uiso 1 1 calc R U . . .
 C47 C 0.6715(3) 0.2200(7) 0.3074(3) 0.049(3) Uani 1 1 d . . . . .
 H47A H 0.696314 0.235362 0.291110 0.073 Uiso 1 1 calc R U . . .
 H47B H 0.646568 0.214919 0.290150 0.073 Uiso 1 1 calc R U . . .
 H47C H 0.676348 0.161207 0.321107 0.073 Uiso 1 1 calc R U . . .
 C48 C 0.7959(2) 0.7153(6) 0.3506(3) 0.0284(18) Uani 1 1 d . . . . .
 H48 H 0.807614 0.651471 0.349409 0.034 Uiso 1 1 calc R U . . .
 C49 C 0.7507(3) 0.7097(7) 0.3338(3) 0.049(3) Uani 1 1 d . . . . .
 H49A H 0.731825 0.683841 0.354224 0.074 Uiso 1 1 calc R U . . .
 H49B H 0.750445 0.670244 0.309983 0.074 Uiso 1 1 calc R U . . .
 H49C H 0.740977 0.771492 0.326522 0.074 Uiso 1 1 calc R U . . .
 C50 C 0.8231(3) 0.7741(6) 0.3216(3) 0.044(2) Uani 1 1 d . . . . .
 H50A H 0.814916 0.838936 0.323982 0.066 Uiso 1 1 calc R U . . .
 H50B H 0.818404 0.753456 0.293929 0.066 Uiso 1 1 calc R U . . .
 H50C H 0.853046 0.767235 0.328419 0.066 Uiso 1 1 calc R U . . .
 C51 C 0.8557(2) 0.7821(5) 0.4138(3) 0.031(2) Uani 1 1 d . . . . .
 H51 H 0.862754 0.823803 0.390902 0.037 Uiso 1 1 calc R U . . .
 C52 C 0.8670(3) 0.8373(7) 0.4502(3) 0.052(3) Uani 1 1 d . . . . .
 H52A H 0.846227 0.886769 0.453808 0.078 Uiso 1 1 calc R U . . .
 H52B H 0.895214 0.863952 0.446834 0.078 Uiso 1 1 calc R U . . .
 H52C H 0.866765 0.797348 0.473907 0.078 Uiso 1 1 calc R U . . .
 C53 C 0.8853(2) 0.7011(6) 0.4083(3) 0.043(2) Uani 1 1 d . . . . .
 H53A H 0.879174 0.654251 0.428545 0.064 Uiso 1 1 calc R U . . .
 H53B H 0.914687 0.721859 0.411186 0.064 Uiso 1 1 calc R U . . .
 H53C H 0.881321 0.674922 0.381443 0.064 Uiso 1 1 calc R U . . .
 C54 C 0.7665(2) 0.8592(5) 0.4167(3) 0.033(2) Uani 1 1 d . . . . .
 H54 H 0.774302 0.876837 0.444718 0.039 Uiso 1 1 calc R U . . .
 C55 C 0.7177(3) 0.8460(7) 0.4171(4) 0.055(3) Uani 1 1 d . . . . .
 H55A H 0.704193 0.901737 0.427548 0.082 Uiso 1 1 calc R U . . .
 H55B H 0.710488 0.793656 0.434359 0.082 Uiso 1 1 calc R U . . .
 H55C H 0.707698 0.834162 0.389807 0.082 Uiso 1 1 calc R U . . .
 C56 C 0.7779(3) 0.9429(6) 0.3905(3) 0.054(3) Uani 1 1 d . . . . .
 H56A H 0.768397 0.932178 0.362929 0.081 Uiso 1 1 calc R U . . .
 H56B H 0.808642 0.951926 0.390758 0.081 Uiso 1 1 calc R U . . .
 H56C H 0.763980 0.997953 0.401185 0.081 Uiso 1 1 calc R U . . .
 C57 C 0.6685(2) 0.4256(5) 0.4295(2) 0.0162(15) Uani 1 1 d . . . . .
 C58 C 0.6288(2) 0.3791(5) 0.4312(2) 0.0177(15) Uani 1 1 d . . . . .
 H58 H 0.625556 0.323877 0.416309 0.021 Uiso 1 1 calc R U . . .
 C59 C 0.5948(2) 0.4104(5) 0.4536(2) 0.0214(16) Uani 1 1 d . . . . .
 H59 H 0.569902 0.374194 0.455691 0.026 Uiso 1 1 calc R U . . .
 C60 C 0.5972(2) 0.4934(5) 0.4728(2) 0.0192(16) Uani 1 1 d . . . . .
 H60 H 0.573118 0.516908 0.486483 0.023 Uiso 1 1 calc R U . . .
 C61 C 0.6350(2) 0.5438(5) 0.4722(2) 0.0181(15) Uani 1 1 d . . . . .
 H61 H 0.636363 0.601591 0.485466 0.022 Uiso 1 1 calc R U . . .
 C62 C 0.6706(2) 0.5096(5) 0.4523(2) 0.0167(15) Uani 1 1 d . . . . .
 C63 C 0.7605(2) 0.6689(5) 0.4705(2) 0.0181(16) Uani 1 1 d . . . . .
 C64 C 0.7778(2) 0.7274(5) 0.4999(2) 0.0231(17) Uani 1 1 d . . . . .
 H64 H 0.802246 0.762538 0.493633 0.028 Uiso 1 1 calc R U . . .
 C65 C 0.7599(2) 0.7350(5) 0.5380(2) 0.0247(17) Uani 1 1 d . . . . .
 H65 H 0.771428 0.777023 0.556895 0.030 Uiso 1 1 calc R U . . .
 C66 C 0.7254(2) 0.6815(5) 0.5483(2) 0.0217(16) Uani 1 1 d . . . . .
 H66 H 0.713353 0.685875 0.574291 0.026 Uiso 1 1 calc R U . . .
 C67 C 0.7085(2) 0.6211(5) 0.5200(2) 0.0194(16) Uani 1 1 d . . . . .
 H67 H 0.685402 0.582865 0.527408 0.023 Uiso 1 1 calc R U . . .
 C68 C 0.7247(2) 0.6157(5) 0.4812(2) 0.0172(15) Uani 1 1 d . . . . .
 C69 C 0.6154(2) 0.7099(5) 0.3058(2) 0.0243(17) Uani 1 1 d . . . . .
 C70 C 0.6010(3) 0.7282(7) 0.2629(3) 0.039(2) Uani 1 1 d . . . . .
 H70A H 0.587966 0.672490 0.251826 0.059 Uiso 1 1 calc R U . . .
 H70B H 0.625441 0.745481 0.246467 0.059 Uiso 1 1 calc R U . . .
 H70C H 0.580266 0.778351 0.262739 0.059 Uiso 1 1 calc R U . . .
 C71 C 0.6502(2) 0.6373(6) 0.3048(3) 0.038(2) Uani 1 1 d . . . . .
 H71A H 0.660266 0.625667 0.332128 0.057 Uiso 1 1 calc R U . . .
 H71B H 0.673759 0.659459 0.288274 0.057 Uiso 1 1 calc R U . . .
 H71C H 0.639018 0.580232 0.293325 0.057 Uiso 1 1 calc R U . . .
 C72 C 0.6313(3) 0.7969(6) 0.3256(3) 0.038(2) Uani 1 1 d . . . . .
 H72A H 0.608520 0.842744 0.326181 0.058 Uiso 1 1 calc R U . . .
 H72B H 0.655320 0.821246 0.310430 0.058 Uiso 1 1 calc R U . . .
 H72C H 0.640207 0.783124 0.353119 0.058 Uiso 1 1 calc R U . . .
 C73 C 0.4943(2) 0.3506(5) 0.3206(2) 0.0268(18) Uani 1 1 d . . . . .
 H73 H 0.472457 0.324970 0.339191 0.032 Uiso 1 1 calc R U . . .
 C74 C 0.5375(2) 0.3383(6) 0.3417(2) 0.033(2) Uani 1 1 d . . . . .
 H74A H 0.542798 0.272735 0.346126 0.049 Uiso 1 1 calc R U . . .
 H74B H 0.537073 0.370497 0.367494 0.049 Uiso 1 1 calc R U . . .
 H74C H 0.559914 0.363983 0.324749 0.049 Uiso 1 1 calc R U . . .
 C75 C 0.4932(3) 0.2920(5) 0.2835(3) 0.038(2) Uani 1 1 d . . . . .
 H75A H 0.513443 0.315953 0.263863 0.058 Uiso 1 1 calc R U . . .
 H75B H 0.464675 0.293002 0.272035 0.058 Uiso 1 1 calc R U . . .
 H75C H 0.500824 0.228607 0.290503 0.058 Uiso 1 1 calc R U . . .
 C76 C 0.5010(3) 0.5197(5) 0.2618(3) 0.0234(18) Uani 1 1 d . . . . .
 H76 H 0.498885 0.588245 0.262620 0.028 Uiso 1 1 calc R U . . .
 C77 C 0.5481(3) 0.4981(6) 0.2557(3) 0.032(2) Uani 1 1 d . . . . .
 H77A H 0.564545 0.525825 0.277523 0.048 Uiso 1 1 calc R U . . .
 H77B H 0.557495 0.523444 0.230002 0.048 Uiso 1 1 calc R U . . .
 H77C H 0.552285 0.431350 0.255816 0.048 Uiso 1 1 calc R U . . .
 C78 C 0.4760(3) 0.4895(6) 0.2244(2) 0.033(2) Uani 1 1 d . . . . .
 H78A H 0.476323 0.422211 0.222454 0.050 Uiso 1 1 calc R U . . .
 H78B H 0.489108 0.515919 0.200391 0.050 Uiso 1 1 calc R U . . .
 H78C H 0.446729 0.511015 0.226576 0.050 Uiso 1 1 calc R U . . .
 C79 C 0.4194(2) 0.4890(5) 0.3137(2) 0.0257(17) Uani 1 1 d . . . . .
 H79 H 0.411865 0.481291 0.342622 0.031 Uiso 1 1 calc R U . . .
 C80 C 0.4049(3) 0.5864(6) 0.3027(3) 0.036(2) Uani 1 1 d . . . . .
 H80A H 0.421486 0.631423 0.317979 0.055 Uiso 1 1 calc R U . . .
 H80B H 0.374869 0.593437 0.309209 0.055 Uiso 1 1 calc R U . . .
 H80C H 0.409193 0.596689 0.273948 0.055 Uiso 1 1 calc R U . . .
 C81 C 0.3938(3) 0.4158(7) 0.2915(3) 0.040(2) Uani 1 1 d . . . . .
 H81A H 0.397912 0.422931 0.262491 0.059 Uiso 1 1 calc R U . . .
 H81B H 0.363719 0.422985 0.297894 0.059 Uiso 1 1 calc R U . . .
 H81C H 0.403316 0.354516 0.299739 0.059 Uiso 1 1 calc R U . . .
 C82 C 0.4364(3) 0.8792(6) 0.3269(3) 0.038(2) Uani 1 1 d . . . . .
 H82 H 0.442491 0.833854 0.305118 0.045 Uiso 1 1 calc R U . . .
 C83 C 0.4175(3) 0.8241(7) 0.3609(4) 0.056(3) Uani 1 1 d . . . . .
 H83A H 0.439516 0.786321 0.373385 0.084 Uiso 1 1 calc R U . . .
 H83B H 0.395082 0.784114 0.350384 0.084 Uiso 1 1 calc R U . . .
 H83C H 0.405494 0.865993 0.380902 0.084 Uiso 1 1 calc R U . . .
 C84 C 0.4025(3) 0.9456(7) 0.3096(4) 0.065(3) Uani 1 1 d . . . . .
 H84A H 0.392995 0.987666 0.330704 0.097 Uiso 1 1 calc R U . . .
 H84B H 0.378409 0.909909 0.299676 0.097 Uiso 1 1 calc R U . . .
 H84C H 0.414839 0.981067 0.287496 0.097 Uiso 1 1 calc R U . . .
 C85 C 0.5078(3) 0.9944(6) 0.2907(3) 0.039(2) Uani 1 1 d . . . . .
 H85 H 0.487509 1.045400 0.284628 0.047 Uiso 1 1 calc R U . . .
 C86 C 0.5077(4) 0.9296(7) 0.2546(3) 0.060(3) Uani 1 1 d . . . . .
 H86A H 0.518857 0.961940 0.231077 0.090 Uiso 1 1 calc R U . . .
 H86B H 0.478661 0.909356 0.249139 0.090 Uiso 1 1 calc R U . . .
 H86C H 0.525429 0.876019 0.260419 0.090 Uiso 1 1 calc R U . . .
 C87 C 0.5509(3) 1.0370(6) 0.2960(3) 0.053(3) Uani 1 1 d . . . . .
 H87A H 0.571812 0.988479 0.300870 0.079 Uiso 1 1 calc R U . . .
 H87B H 0.550377 1.079249 0.318867 0.079 Uiso 1 1 calc R U . . .
 H87C H 0.558599 1.070924 0.271644 0.079 Uiso 1 1 calc R U . . .
 C88 C 0.4844(3) 1.0289(5) 0.3784(2) 0.0254(18) Uani 1 1 d . . . . .
 H88 H 0.513894 1.048622 0.385081 0.030 Uiso 1 1 calc R U . . .
 C89 C 0.4611(3) 1.1156(6) 0.3655(3) 0.038(2) Uani 1 1 d . . . . .
 H89A H 0.475743 1.143587 0.342705 0.057 Uiso 1 1 calc R U . . .
 H89B H 0.460366 1.159224 0.387927 0.057 Uiso 1 1 calc R U . . .
 H89C H 0.432086 1.099733 0.357725 0.057 Uiso 1 1 calc R U . . .
 C90 C 0.4655(3) 0.9915(6) 0.4173(3) 0.037(2) Uani 1 1 d . . . . .
 H90A H 0.434609 0.988679 0.414771 0.055 Uiso 1 1 calc R U . . .
 H90B H 0.473081 1.032143 0.439565 0.055 Uiso 1 1 calc R U . . .
 H90C H 0.476603 0.929689 0.422354 0.055 Uiso 1 1 calc R U . . .
 C91 C 0.4924(2) 0.5451(5) 0.3884(2) 0.0157(15) Uani 1 1 d . . . . .
 C92 C 0.4730(2) 0.4695(5) 0.4080(2) 0.0183(15) Uani 1 1 d . . . . .
 H92 H 0.464319 0.418209 0.392335 0.022 Uiso 1 1 calc R U . . .
 C93 C 0.4662(2) 0.4676(5) 0.4490(2) 0.0234(17) Uani 1 1 d . . . . .
 H93 H 0.454135 0.414557 0.461124 0.028 Uiso 1 1 calc R U . . .
 C94 C 0.4769(2) 0.5429(5) 0.4726(2) 0.0236(17) Uani 1 1 d . . . . .
 H94 H 0.471888 0.541800 0.500649 0.028 Uiso 1 1 calc R U . . .
 C95 C 0.4950(2) 0.6200(5) 0.4546(2) 0.0198(16) Uani 1 1 d . . . . .
 H95 H 0.501412 0.672421 0.470519 0.024 Uiso 1 1 calc R U . . .
 C96 C 0.5038(2) 0.6210(5) 0.4136(2) 0.0159(15) Uani 1 1 d . . . . .
 C97 C 0.5488(2) 0.8469(5) 0.3883(2) 0.0183(15) Uani 1 1 d . . . . .
 C98 C 0.5776(2) 0.9134(5) 0.4013(2) 0.0194(15) Uani 1 1 d . . . . .
 H98 H 0.578376 0.970949 0.387776 0.023 Uiso 1 1 calc R U . . .
 C99 C 0.6052(2) 0.8987(5) 0.4332(2) 0.0218(17) Uani 1 1 d . . . . .
 H99 H 0.624852 0.944944 0.440934 0.026 Uiso 1 1 calc R U . . .
 C100 C 0.6036(2) 0.8152(5) 0.4537(2) 0.0223(17) Uani 1 1 d . . . . .
 H100 H 0.622364 0.804306 0.475395 0.027 Uiso 1 1 calc R U . . .
 C101 C 0.5748(2) 0.7480(5) 0.4426(2) 0.0192(15) Uani 1 1 d . . . . .
 H101 H 0.573582 0.691839 0.457048 0.023 Uiso 1 1 calc R U . . .
 C102 C 0.5474(2) 0.7627(4) 0.4100(2) 0.0161(14) Uani 1 1 d . . . . .
 C103 C 0.4303(2) 0.9262(6) 0.5468(3) 0.0261(18) Uani 1 1 d . . . . .
 C104 C 0.4095(2) 0.9425(6) 0.5876(3) 0.038(2) Uani 1 1 d . . . . .
 H10D H 0.421135 0.899269 0.607287 0.057 Uiso 1 1 calc R U . . .
 H10E H 0.378870 0.932977 0.585315 0.057 Uiso 1 1 calc R U . . .
 H10F H 0.415050 1.005649 0.596419 0.057 Uiso 1 1 calc R U . . .
 C105 C 0.4215(3) 0.8277(7) 0.5342(4) 0.066(4) Uani 1 1 d . . . . .
 H10G H 0.434003 0.816328 0.507792 0.100 Uiso 1 1 calc R U . . .
 H10H H 0.390813 0.817847 0.532841 0.100 Uiso 1 1 calc R U . . .
 H10I H 0.433820 0.785389 0.553856 0.100 Uiso 1 1 calc R U . . .
 C106 C 0.4131(3) 0.9937(8) 0.5167(3) 0.048(3) Uani 1 1 d . . . . .
 H10J H 0.424658 1.054979 0.522123 0.071 Uiso 1 1 calc R U . . .
 H10K H 0.382140 0.995707 0.518759 0.071 Uiso 1 1 calc R U . . .
 H10L H 0.421146 0.974410 0.489594 0.071 Uiso 1 1 calc R U . . .
 C107 C 0.5626(2) 0.6940(5) 0.5927(3) 0.0233(16) Uani 1 1 d . . . . .
 H107 H 0.546434 0.648966 0.609480 0.028 Uiso 1 1 calc R U . . .
 C108 C 0.6062(3) 0.6510(6) 0.5867(3) 0.043(2) Uani 1 1 d . . . . .
 H10M H 0.622070 0.686889 0.566882 0.065 Uiso 1 1 calc R U . . .
 H10N H 0.602973 0.587697 0.577118 0.065 Uiso 1 1 calc R U . . .
 H10O H 0.621551 0.650914 0.612242 0.065 Uiso 1 1 calc R U . . .
 C109 C 0.5389(3) 0.6985(6) 0.5525(3) 0.045(3) Uani 1 1 d . . . . .
 H10P H 0.555180 0.735505 0.533451 0.068 Uiso 1 1 calc R U . . .
 H10Q H 0.511037 0.726678 0.556651 0.068 Uiso 1 1 calc R U . . .
 H10R H 0.535269 0.636173 0.541876 0.068 Uiso 1 1 calc R U . . .
 C110 C 0.5999(2) 0.8088(5) 0.6615(2) 0.0231(17) Uani 1 1 d . . . . .
 H110 H 0.627240 0.792231 0.648249 0.028 Uiso 1 1 calc R U . . .
 C111 C 0.5920(3) 0.7348(6) 0.6938(3) 0.039(2) Uani 1 1 d . . . . .
 H11A H 0.566161 0.749803 0.708665 0.058 Uiso 1 1 calc R U . . .
 H11B H 0.616056 0.732977 0.712297 0.058 Uiso 1 1 calc R U . . .
 H11C H 0.588742 0.674657 0.680886 0.058 Uiso 1 1 calc R U . . .
 C112 C 0.6068(3) 0.9042(6) 0.6813(3) 0.039(2) Uani 1 1 d . . . . .
 H11D H 0.609119 0.951344 0.660364 0.059 Uiso 1 1 calc R U . . .
 H11E H 0.632921 0.903116 0.697140 0.059 Uiso 1 1 calc R U . . .
 H11F H 0.582812 0.918511 0.698797 0.059 Uiso 1 1 calc R U . . .
 C113 C 0.5025(2) 0.8149(6) 0.6414(3) 0.0261(18) Uani 1 1 d . . . . .
 H113 H 0.484914 0.841195 0.619261 0.031 Uiso 1 1 calc R U . . .
 C114 C 0.4812(3) 0.7235(6) 0.6521(3) 0.037(2) Uani 1 1 d . . . . .
 H11G H 0.483474 0.681124 0.629385 0.056 Uiso 1 1 calc R U . . .
 H11H H 0.451304 0.734300 0.658302 0.056 Uiso 1 1 calc R U . . .
 H11I H 0.495260 0.696652 0.675572 0.056 Uiso 1 1 calc R U . . .
 C115 C 0.4969(3) 0.8812(6) 0.6767(3) 0.035(2) Uani 1 1 d . . . . .
 H11J H 0.510804 0.855895 0.700479 0.053 Uiso 1 1 calc R U . . .
 H11K H 0.466653 0.889569 0.682128 0.053 Uiso 1 1 calc R U . . .
 H11L H 0.509599 0.940713 0.669913 0.053 Uiso 1 1 calc R U . . .
 C116 C 0.4756(3) 1.2231(6) 0.6411(3) 0.0276(19) Uani 1 1 d . . . . .
 H116 H 0.464924 1.158660 0.643619 0.033 Uiso 1 1 calc R U . . .
 C117 C 0.5223(3) 1.2210(7) 0.6549(3) 0.048(3) Uani 1 1 d . . . . .
 H11M H 0.539833 1.193621 0.633864 0.072 Uiso 1 1 calc R U . . .
 H11N H 0.524631 1.184150 0.679463 0.072 Uiso 1 1 calc R U . . .
 H11O H 0.531937 1.283825 0.660326 0.072 Uiso 1 1 calc R U . . .
 C118 C 0.4503(3) 1.2804(7) 0.6710(3) 0.050(3) Uani 1 1 d . . . . .
 H11P H 0.458467 1.345149 0.668625 0.076 Uiso 1 1 calc R U . . .
 H11Q H 0.456180 1.258771 0.698290 0.076 Uiso 1 1 calc R U . . .
 H11R H 0.420027 1.273904 0.665335 0.076 Uiso 1 1 calc R U . . .
 C119 C 0.4109(3) 1.2826(5) 0.5804(3) 0.032(2) Uani 1 1 d . . . . .
 H119 H 0.404403 1.326997 0.602482 0.038 Uiso 1 1 calc R U . . .
 C120 C 0.3824(3) 1.1999(6) 0.5886(4) 0.057(3) Uani 1 1 d . . . . .
 H12D H 0.352778 1.220073 0.589567 0.085 Uiso 1 1 calc R U . . .
 H12E H 0.390103 1.172238 0.614405 0.085 Uiso 1 1 calc R U . . .
 H12F H 0.385880 1.154437 0.567207 0.085 Uiso 1 1 calc R U . . .
 C121 C 0.3974(3) 1.3317(9) 0.5422(3) 0.063(3) Uani 1 1 d . . . . .
 H12G H 0.401469 1.290818 0.519217 0.094 Uiso 1 1 calc R U . . .
 H12H H 0.414487 1.387332 0.538708 0.094 Uiso 1 1 calc R U . . .
 H12I H 0.367428 1.348711 0.544222 0.094 Uiso 1 1 calc R U . . .
 C122 C 0.4995(3) 1.3636(5) 0.5719(3) 0.0308(19) Uani 1 1 d . . . . .
 H122 H 0.490160 1.378748 0.544025 0.037 Uiso 1 1 calc R U . . .
 C123 C 0.5478(3) 1.3515(6) 0.5696(3) 0.042(2) Uani 1 1 d . . . . .
 H12J H 0.559233 1.342892 0.596616 0.062 Uiso 1 1 calc R U . . .
 H12K H 0.560480 1.406317 0.557406 0.062 Uiso 1 1 calc R U . . .
 H12L H 0.554455 1.297483 0.553128 0.062 Uiso 1 1 calc R U . . .
 C124 C 0.4882(3) 1.4483(6) 0.5976(3) 0.048(3) Uani 1 1 d . . . . .
 H12M H 0.457575 1.458507 0.596683 0.071 Uiso 1 1 calc R U . . .
 H12N H 0.502824 1.502555 0.586927 0.071 Uiso 1 1 calc R U . . .
 H12O H 0.497059 1.437779 0.625345 0.071 Uiso 1 1 calc R U . . .
 C125 C 0.5978(2) 0.9308(5) 0.5682(2) 0.0168(15) Uani 1 1 d . . . . .
 C126 C 0.6367(2) 0.8835(5) 0.5687(2) 0.0188(15) Uani 1 1 d . . . . .
 H126 H 0.639132 0.829056 0.584223 0.023 Uiso 1 1 calc R U . . .
 C127 C 0.6717(2) 0.9143(5) 0.5469(2) 0.0224(16) Uani 1 1 d . . . . .
 H127 H 0.697172 0.879733 0.547039 0.027 Uiso 1 1 calc R U . . .
 C128 C 0.6693(2) 0.9951(5) 0.5252(2) 0.0204(16) Uani 1 1 d . . . . .
 H128 H 0.693083 1.017046 0.510687 0.025 Uiso 1 1 calc R U . . .
 C129 C 0.6315(2) 1.0436(5) 0.5249(2) 0.0195(16) Uani 1 1 d . . . . .
 H129 H 0.630451 1.101078 0.511453 0.023 Uiso 1 1 calc R U . . .
 C130 C 0.5949(2) 1.0114(5) 0.5437(2) 0.0172(15) Uani 1 1 d . . . . .
 C131 C 0.5049(2) 1.1672(5) 0.5214(2) 0.0181(16) Uani 1 1 d . . . . .
 C132 C 0.4894(2) 1.2245(5) 0.4912(2) 0.0259(18) Uani 1 1 d . . . . .
 H132 H 0.465238 1.261095 0.496933 0.031 Uiso 1 1 calc R U . . .
 C133 C 0.5072(2) 1.2310(5) 0.4537(2) 0.0219(17) Uani 1 1 d . . . . .
 H133 H 0.495602 1.271572 0.434201 0.026 Uiso 1 1 calc R U . . .
 C134 C 0.5425(2) 1.1771(5) 0.4445(2) 0.0199(16) Uani 1 1 d . . . . .
 H134 H 0.555267 1.180761 0.418775 0.024 Uiso 1 1 calc R U . . .
 C135 C 0.5587(2) 1.1177(5) 0.4737(2) 0.0191(16) Uani 1 1 d . . . . .
 H135 H 0.582031 1.079430 0.467017 0.023 Uiso 1 1 calc R U . . .
 C136 C 0.5419(2) 1.1130(5) 0.5118(2) 0.0168(15) Uani 1 1 d . . . . .

loop_
  _atom_site_aniso_label
  _atom_site_aniso_U_11
  _atom_site_aniso_U_22
  _atom_site_aniso_U_33
  _atom_site_aniso_U_23
  _atom_site_aniso_U_13
  _atom_site_aniso_U_12
 Bi1 0.01931(12) 0.01315(11) 0.01732(13) 0.00027(11) -0.00328(11) -0.00024(11)
 Bi2 0.01911(13) 0.01669(12) 0.01943(14) -0.00053(11) 0.00447(11) -0.00283(10)
 Bi3 0.01976(12) 0.01362(12) 0.01480(12) 0.00039(12) -0.00191(11) -0.00058(10)
 Bi4 0.01936(14) 0.01733(12) 0.01960(14) 0.00343(12) 0.00501(11) 0.00349(11)
 K1 0.0278(9) 0.0328(10) 0.0278(10) -0.0092(8) 0.0004(7) -0.0097(8)
 K2 0.0275(9) 0.0324(10) 0.0340(11) 0.0127(8) 0.0084(8) 0.0034(8)
 K3 0.0255(9) 0.0320(9) 0.0275(10) 0.0106(8) 0.0010(7) 0.0077(7)
 K4 0.0278(9) 0.0297(10) 0.0340(11) -0.0095(8) 0.0077(8) -0.0023(8)
 Si1 0.0222(11) 0.0143(9) 0.0289(12) 0.0019(9) -0.0066(9) 0.0028(8)
 Si2 0.0265(11) 0.0157(9) 0.0203(11) 0.0010(8) -0.0036(8) -0.0054(8)
 Si3 0.0204(10) 0.0154(10) 0.0169(10) -0.0006(8) 0.0013(8) 0.0003(8)
 Si4 0.0167(9) 0.0156(9) 0.0281(11) 0.0037(9) -0.0007(9) -0.0028(8)
 Si5 0.0210(10) 0.0144(9) 0.0171(10) -0.0022(8) -0.0012(8) -0.0021(8)
 Si6 0.0334(12) 0.0185(11) 0.0216(13) -0.0014(8) -0.0043(9) 0.0067(9)
 Si7 0.0182(10) 0.0145(9) 0.0197(11) 0.0026(8) 0.0014(8) 0.0012(8)
 Si8 0.0159(9) 0.0176(10) 0.0229(10) 0.0000(9) 0.0020(9) 0.0023(8)
 O1 0.021(2) 0.020(2) 0.020(3) -0.001(2) 0.004(2) -0.004(2)
 O2 0.013(2) 0.025(3) 0.028(3) 0.002(2) 0.005(2) -0.003(2)
 O3 0.020(2) 0.022(2) 0.020(3) 0.005(2) 0.000(2) -0.002(2)
 O4 0.019(3) 0.021(3) 0.033(3) -0.004(2) 0.000(2) -0.003(2)
 N1 0.019(3) 0.013(3) 0.027(4) -0.003(3) 0.002(3) 0.002(2)
 N2 0.028(3) 0.017(3) 0.015(3) -0.002(2) -0.002(3) 0.007(3)
 N3 0.022(3) 0.009(3) 0.018(3) -0.002(2) -0.004(2) 0.000(2)
 N4 0.015(3) 0.016(3) 0.022(3) -0.002(3) 0.003(3) 0.001(2)
 N5 0.022(3) 0.015(3) 0.018(3) -0.004(2) 0.004(3) -0.001(3)
 N6 0.022(3) 0.020(3) 0.026(4) -0.003(3) 0.006(3) -0.004(3)
 N7 0.018(3) 0.017(3) 0.020(3) -0.001(3) -0.004(3) -0.002(2)
 N8 0.022(3) 0.016(3) 0.016(3) 0.000(2) 0.000(2) -0.006(2)
 N9 0.027(3) 0.015(3) 0.017(3) -0.002(3) -0.002(3) 0.000(3)
 N10 0.021(3) 0.013(3) 0.024(3) 0.005(3) 0.008(3) 0.003(2)
 N11 0.013(3) 0.018(3) 0.019(3) 0.007(3) 0.006(2) 0.004(2)
 N12 0.021(3) 0.013(3) 0.019(3) 0.000(2) 0.002(3) 0.006(2)
 C1 0.023(4) 0.024(4) 0.025(4) 0.000(3) 0.001(3) 0.004(3)
 C2 0.025(4) 0.034(5) 0.038(5) 0.005(4) 0.006(4) 0.007(3)
 C3 0.041(5) 0.038(5) 0.022(4) -0.005(4) 0.001(4) 0.005(4)
 C4 0.027(4) 0.035(5) 0.043(6) 0.002(4) 0.010(4) -0.001(4)
 C5 0.033(5) 0.024(5) 0.080(8) 0.002(5) -0.008(5) 0.008(4)
 C6 0.034(5) 0.032(5) 0.072(8) -0.004(5) -0.013(5) -0.003(4)
 C7 0.035(6) 0.057(7) 0.114(11) -0.014(7) -0.007(6) 0.016(5)
 C8 0.052(6) 0.016(4) 0.024(5) 0.002(3) -0.005(4) 0.004(4)
 C9 0.054(6) 0.045(6) 0.028(5) 0.005(4) 0.005(4) 0.016(5)
 C10 0.077(7) 0.031(5) 0.030(5) 0.006(4) -0.012(5) 0.005(5)
 C11 0.029(4) 0.013(3) 0.032(5) -0.004(3) -0.002(4) -0.004(3)
 C12 0.053(6) 0.014(4) 0.044(6) 0.007(4) -0.001(5) 0.002(4)
 C13 0.035(5) 0.054(6) 0.041(6) -0.018(5) -0.010(4) -0.001(5)
 C14 0.024(4) 0.027(4) 0.025(4) 0.008(3) 0.004(3) -0.006(3)
 C15 0.038(5) 0.064(7) 0.031(6) -0.009(5) 0.016(4) -0.010(5)
 C16 0.051(6) 0.027(5) 0.037(5) 0.008(4) -0.001(4) -0.017(4)
 C17 0.050(6) 0.020(4) 0.032(5) -0.002(4) 0.004(4) -0.014(4)
 C18 0.048(5) 0.026(4) 0.052(6) -0.006(4) 0.020(5) 0.007(4)
 C19 0.085(8) 0.044(6) 0.031(6) -0.009(4) 0.016(5) -0.012(6)
 C20 0.039(5) 0.021(4) 0.035(5) 0.005(4) -0.023(4) -0.010(4)
 C21 0.078(7) 0.042(6) 0.046(6) 0.010(5) -0.041(6) -0.023(5)
 C22 0.029(5) 0.048(6) 0.067(7) 0.008(5) -0.013(5) 0.001(4)
 C23 0.016(4) 0.017(4) 0.028(4) -0.003(3) 0.001(3) 0.001(3)
 C24 0.018(4) 0.019(3) 0.030(4) 0.000(4) 0.004(3) 0.000(3)
 C25 0.021(4) 0.020(4) 0.031(5) -0.007(3) 0.005(3) -0.002(3)
 C26 0.023(4) 0.032(4) 0.019(4) -0.006(3) 0.005(3) -0.001(3)
 C27 0.021(4) 0.021(4) 0.024(4) -0.002(3) 0.003(3) -0.002(3)
 C28 0.016(4) 0.015(3) 0.023(4) -0.003(3) -0.003(3) -0.002(3)
 C29 0.018(4) 0.012(3) 0.020(4) 0.004(3) 0.003(3) 0.000(3)
 C30 0.020(4) 0.017(3) 0.025(4) 0.002(3) 0.000(3) 0.001(3)
 C31 0.017(4) 0.021(4) 0.032(5) 0.008(3) -0.004(3) -0.003(3)
 C32 0.025(4) 0.022(4) 0.019(4) 0.005(3) -0.003(3) -0.001(3)
 C33 0.018(4) 0.019(4) 0.017(4) 0.000(3) 0.000(3) -0.001(3)
 C34 0.020(4) 0.018(3) 0.015(3) 0.000(3) 0.001(3) -0.002(3)
 C35 0.015(4) 0.040(5) 0.032(5) 0.005(4) 0.004(3) 0.001(4)
 C36 0.021(4) 0.052(5) 0.036(5) -0.009(5) 0.003(4) -0.010(4)
 C37 0.029(5) 0.055(7) 0.097(10) 0.034(7) 0.001(6) 0.013(5)
 C38 0.028(5) 0.078(8) 0.037(6) -0.011(5) 0.005(4) -0.011(5)
 C39 0.020(4) 0.021(4) 0.025(4) 0.001(3) 0.008(3) 0.001(3)
 C40 0.036(4) 0.028(4) 0.027(5) -0.003(4) 0.008(4) -0.002(4)
 C41 0.037(5) 0.032(5) 0.051(6) -0.003(4) 0.017(5) 0.005(4)
 C42 0.032(4) 0.022(4) 0.029(5) 0.004(3) 0.006(4) -0.004(3)
 C43 0.043(5) 0.027(4) 0.072(7) 0.013(5) 0.006(5) -0.008(4)
 C44 0.055(6) 0.037(5) 0.033(5) 0.010(4) -0.007(5) -0.003(5)
 C45 0.031(4) 0.034(5) 0.025(5) -0.001(3) -0.001(3) 0.001(4)
 C46 0.039(5) 0.058(6) 0.039(6) 0.024(5) -0.005(4) 0.010(5)
 C47 0.047(6) 0.063(7) 0.036(6) -0.025(5) -0.012(5) -0.002(5)
 C48 0.027(4) 0.030(4) 0.028(5) 0.008(4) -0.001(4) -0.002(3)
 C49 0.058(6) 0.054(7) 0.037(6) 0.009(5) -0.018(5) -0.007(5)
 C50 0.057(6) 0.041(5) 0.033(6) 0.012(4) 0.012(4) 0.001(4)
 C51 0.018(4) 0.025(4) 0.051(6) 0.000(4) -0.001(4) -0.003(3)
 C52 0.029(5) 0.063(7) 0.064(7) -0.012(6) -0.002(5) -0.017(5)
 C53 0.020(4) 0.032(5) 0.077(8) 0.011(5) -0.006(5) -0.002(3)
 C54 0.031(4) 0.021(4) 0.047(6) 0.003(4) 0.001(4) 0.003(3)
 C55 0.027(5) 0.052(6) 0.085(9) 0.010(6) 0.009(5) 0.015(4)
 C56 0.061(7) 0.033(5) 0.068(8) 0.021(5) 0.013(6) 0.015(5)
 C57 0.020(4) 0.015(3) 0.014(4) 0.003(3) -0.004(3) 0.000(3)
 C58 0.020(4) 0.017(3) 0.017(4) 0.000(3) 0.001(3) -0.002(3)
 C59 0.015(4) 0.022(4) 0.027(4) 0.005(3) 0.004(3) -0.002(3)
 C60 0.016(4) 0.026(4) 0.016(4) 0.000(3) 0.003(3) 0.004(3)
 C61 0.017(4) 0.018(4) 0.019(4) -0.001(3) -0.002(3) 0.004(3)
 C62 0.013(4) 0.021(4) 0.016(4) 0.001(3) 0.001(3) -0.002(3)
 C63 0.019(4) 0.013(3) 0.023(4) 0.000(3) 0.002(3) 0.003(3)
 C64 0.024(4) 0.019(4) 0.026(4) -0.002(3) 0.002(3) -0.005(3)
 C65 0.028(4) 0.024(4) 0.022(4) -0.003(3) -0.005(3) -0.005(3)
 C66 0.027(4) 0.016(4) 0.022(4) 0.000(3) 0.005(3) 0.002(3)
 C67 0.018(4) 0.015(4) 0.025(4) 0.003(3) 0.000(3) 0.000(3)
 C68 0.015(3) 0.014(3) 0.023(4) 0.000(3) -0.003(3) -0.001(3)
 C69 0.021(4) 0.027(4) 0.025(4) 0.002(3) 0.006(3) 0.000(3)
 C70 0.034(5) 0.054(6) 0.030(5) 0.017(4) 0.002(4) -0.010(4)
 C71 0.024(4) 0.036(5) 0.054(6) -0.003(5) 0.007(4) 0.001(4)
 C72 0.034(4) 0.033(4) 0.048(6) -0.007(5) 0.005(5) -0.009(4)
 C73 0.025(4) 0.030(4) 0.026(5) -0.009(4) -0.003(3) 0.003(3)
 C74 0.027(4) 0.041(5) 0.031(5) 0.006(4) -0.007(4) -0.003(4)
 C75 0.061(6) 0.018(4) 0.037(5) -0.004(4) -0.001(5) -0.003(4)
 C76 0.036(5) 0.014(4) 0.020(4) -0.006(3) 0.006(3) -0.001(3)
 C77 0.040(5) 0.029(4) 0.029(5) -0.007(4) 0.011(4) -0.006(4)
 C78 0.052(6) 0.031(5) 0.018(4) 0.002(4) -0.005(4) -0.005(4)
 C79 0.024(4) 0.030(4) 0.023(4) -0.003(3) -0.002(3) -0.003(3)
 C80 0.026(4) 0.038(5) 0.046(6) 0.004(4) -0.002(4) 0.008(4)
 C81 0.025(5) 0.052(6) 0.042(6) -0.006(5) -0.013(4) -0.012(4)
 C82 0.041(5) 0.028(4) 0.044(5) -0.009(4) -0.015(5) 0.014(4)
 C83 0.027(5) 0.055(7) 0.087(9) -0.014(6) 0.003(5) -0.006(5)
 C84 0.043(6) 0.063(7) 0.087(9) -0.019(7) -0.031(6) 0.016(5)
 C85 0.050(6) 0.034(5) 0.034(5) 0.002(4) 0.005(4) 0.020(4)
 C86 0.103(9) 0.046(6) 0.032(6) 0.003(5) 0.003(6) 0.027(6)
 C87 0.072(8) 0.039(6) 0.047(6) 0.022(5) 0.021(6) 0.013(5)
 C88 0.034(5) 0.019(4) 0.023(4) -0.001(3) -0.002(4) 0.003(3)
 C89 0.046(5) 0.027(5) 0.041(6) -0.003(4) -0.003(4) 0.011(4)
 C90 0.049(5) 0.034(5) 0.026(5) -0.004(4) 0.005(4) -0.002(4)
 C91 0.017(4) 0.014(3) 0.016(4) -0.001(3) 0.002(3) 0.006(3)
 C92 0.016(3) 0.014(3) 0.024(4) 0.000(3) -0.002(3) -0.004(3)
 C93 0.020(4) 0.022(4) 0.028(4) 0.010(3) -0.001(3) -0.008(3)
 C94 0.024(4) 0.027(4) 0.020(4) 0.000(3) 0.007(3) -0.003(3)
 C95 0.023(4) 0.019(4) 0.017(4) -0.001(3) -0.001(3) -0.003(3)
 C96 0.018(3) 0.016(3) 0.014(4) 0.002(3) -0.001(3) 0.001(3)
 C97 0.022(4) 0.015(3) 0.018(4) 0.000(3) 0.000(3) 0.004(3)
 C98 0.020(4) 0.014(3) 0.024(4) 0.001(3) 0.003(3) -0.001(3)
 C99 0.019(4) 0.016(4) 0.030(4) -0.006(3) 0.005(3) -0.006(3)
 C100 0.024(4) 0.023(4) 0.020(4) -0.005(3) -0.004(3) 0.004(3)
 C101 0.020(4) 0.018(4) 0.020(4) -0.004(3) -0.001(3) 0.000(3)
 C102 0.017(3) 0.014(3) 0.017(4) -0.005(3) 0.003(3) -0.002(3)
 C103 0.017(4) 0.032(4) 0.030(5) -0.001(4) 0.005(3) -0.002(3)
 C104 0.022(4) 0.050(5) 0.042(5) 0.013(5) 0.012(4) 0.000(4)
 C105 0.029(5) 0.052(7) 0.119(11) -0.039(7) 0.002(6) -0.012(5)
 C106 0.030(5) 0.080(8) 0.032(6) 0.018(5) 0.005(4) 0.006(5)
 C107 0.023(4) 0.020(4) 0.027(4) 0.003(3) 0.006(3) 0.001(3)
 C108 0.039(5) 0.023(4) 0.068(7) -0.015(5) 0.009(5) 0.007(4)
 C109 0.063(7) 0.037(5) 0.036(6) -0.009(4) -0.013(5) 0.006(5)
 C110 0.018(4) 0.028(4) 0.023(4) 0.005(3) 0.001(3) 0.002(3)
 C111 0.036(5) 0.049(6) 0.030(5) 0.011(4) -0.005(4) 0.001(4)
 C112 0.035(5) 0.046(5) 0.037(5) -0.005(4) -0.005(4) -0.011(4)
 C113 0.023(4) 0.028(4) 0.028(5) 0.012(4) 0.005(4) 0.001(3)
 C114 0.026(4) 0.030(5) 0.055(6) 0.012(4) 0.011(4) -0.006(4)
 C115 0.031(4) 0.040(5) 0.034(5) 0.005(4) 0.006(4) 0.005(4)
 C116 0.030(4) 0.031(4) 0.022(4) 0.001(4) 0.004(4) 0.003(4)
 C117 0.050(6) 0.066(7) 0.029(5) 0.003(5) -0.016(4) 0.006(5)
 C118 0.065(6) 0.053(6) 0.034(5) -0.003(5) 0.020(5) 0.012(5)
 C119 0.026(4) 0.024(4) 0.047(6) -0.004(4) -0.002(4) 0.009(3)
 C120 0.017(4) 0.030(5) 0.123(10) -0.007(6) 0.011(6) -0.004(4)
 C121 0.034(6) 0.102(10) 0.052(7) 0.003(7) -0.009(5) 0.036(6)
 C122 0.038(5) 0.022(4) 0.032(5) 0.002(4) 0.007(4) -0.008(4)
 C123 0.035(5) 0.041(5) 0.048(6) -0.002(5) 0.002(4) -0.017(4)
 C124 0.062(6) 0.034(5) 0.047(6) -0.013(4) 0.015(5) -0.019(5)
 C125 0.011(3) 0.020(4) 0.019(4) -0.001(3) 0.002(3) 0.002(3)
 C126 0.020(4) 0.019(4) 0.018(4) 0.001(3) -0.002(3) 0.002(3)
 C127 0.024(4) 0.020(4) 0.024(4) -0.002(3) -0.003(3) 0.005(3)
 C128 0.017(4) 0.023(4) 0.021(4) -0.005(3) 0.001(3) -0.003(3)
 C129 0.019(4) 0.021(4) 0.018(4) -0.001(3) -0.001(3) -0.001(3)
 C130 0.023(4) 0.012(3) 0.017(4) 0.000(3) -0.003(3) 0.001(3)
 C131 0.015(4) 0.015(4) 0.024(4) 0.003(3) 0.002(3) 0.000(3)
 C132 0.026(4) 0.024(4) 0.027(5) -0.001(3) -0.002(3) 0.006(3)
 C133 0.025(4) 0.018(4) 0.023(4) 0.007(3) -0.006(3) 0.003(3)
 C134 0.024(4) 0.020(4) 0.015(4) 0.000(3) 0.002(3) -0.003(3)
 C135 0.018(4) 0.014(3) 0.025(4) 0.002(3) 0.003(3) -0.001(3)
 C136 0.019(4) 0.012(3) 0.019(4) 0.002(3) 0.001(3) -0.003(3)

_geom_special_details
;
 All esds (except the esd in the dihedral angle between two l.s. planes)
 are estimated using the full covariance matrix.  The cell esds are taken
 into account individually in the estimation of esds in distances, angles
 and torsion angles; correlations between esds in cell parameters are only
 used when they are defined by crystal symmetry.  An approximate (isotropic)
 treatment of cell esds is used for estimating esds involving l.s. planes.
;
loop_
  _geom_bond_atom_site_label_1
  _geom_bond_atom_site_label_2
  _geom_bond_distance
  _geom_bond_site_symmetry_2
  _geom_bond_publ_flag
 Bi1 K1 3.7118(17) . ?
 Bi1 O1 2.144(5) . ?
 Bi1 N1 2.381(6) . ?
 Bi1 N2 2.159(6) . ?
 Bi1 N3 2.330(6) . ?
 Bi2 K2 3.741(2) . ?
 Bi2 O2 2.135(5) . ?
 Bi2 N4 2.407(5) . ?
 Bi2 N5 2.162(6) . ?
 Bi2 N6 2.304(6) . ?
 Bi3 K3 3.7241(17) . ?
 Bi3 O3 2.116(4) . ?
 Bi3 N7 2.368(6) . ?
 Bi3 N8 2.169(6) . ?
 Bi3 N9 2.327(6) . ?
 Bi4 K4 3.728(2) . ?
 Bi4 O4 2.142(5) . ?
 Bi4 N10 2.398(5) . ?
 Bi4 N11 2.176(6) . ?
 Bi4 N12 2.319(6) . ?
 K1 O1 2.608(5) . ?
 K1 N1 3.063(6) . ?
 K1 N2 2.990(6) . ?
 K1 C23 3.096(7) . ?
 K1 C28 3.063(7) . ?
 K1 C33 3.456(7) . ?
 K1 C34 3.409(7) . ?
 K1 C125 3.428(7) 1_545 ?
 K1 C126 3.209(7) 1_545 ?
 K1 C127 3.092(7) 1_545 ?
 K1 C128 3.136(8) 1_545 ?
 K1 C129 3.301(8) 1_545 ?
 K2 O2 2.590(5) . ?
 K2 N4 3.417(6) . ?
 K2 N5 2.912(6) . ?
 K2 C30 3.417(8) . ?
 K2 C31 3.123(8) . ?
 K2 C32 3.021(8) . ?
 K2 C33 3.198(7) . ?
 K2 C34 3.495(8) . ?
 K2 C57 3.363(7) . ?
 K2 C62 3.147(7) . ?
 K2 C67 3.294(7) . ?
 K2 C68 3.175(7) . ?
 K3 O3 2.575(5) . ?
 K3 N7 3.052(6) . ?
 K3 N8 3.045(6) . ?
 K3 C57 3.428(7) . ?
 K3 C58 3.171(7) . ?
 K3 C59 3.061(8) . ?
 K3 C60 3.066(7) . ?
 K3 C61 3.275(7) . ?
 K3 C62 3.484(7) . ?
 K3 C91 3.054(7) . ?
 K3 C96 3.052(7) . ?
 K3 C102 3.496(7) . ?
 K4 O4 2.589(6) . ?
 K4 N10 3.464(7) . ?
 K4 N11 2.906(6) . ?
 K4 C98 3.379(8) . ?
 K4 C99 3.110(7) . ?
 K4 C100 2.993(7) . ?
 K4 C101 3.164(7) . ?
 K4 C102 3.459(7) . ?
 K4 C125 3.411(7) . ?
 K4 C130 3.152(7) . ?
 K4 C135 3.291(7) . ?
 K4 C136 3.132(7) . ?
 Si1 N1 1.740(6) . ?
 Si1 C5 1.898(9) . ?
 Si1 C8 1.895(9) . ?
 Si1 C11 1.919(7) . ?
 Si2 N3 1.722(6) . ?
 Si2 C14 1.875(8) . ?
 Si2 C17 1.888(9) . ?
 Si2 C20 1.895(8) . ?
 Si3 N4 1.746(6) . ?
 Si3 C39 1.906(8) . ?
 Si3 C42 1.896(8) . ?
 Si3 C45 1.908(8) . ?
 Si4 N6 1.746(6) . ?
 Si4 C48 1.901(9) . ?
 Si4 C51 1.903(7) . ?
 Si4 C54 1.893(8) . ?
 Si5 N7 1.737(6) . ?
 Si5 C73 1.931(8) . ?
 Si5 C76 1.900(9) . ?
 Si5 C79 1.900(8) . ?
 Si6 N9 1.726(6) . ?
 Si6 C82 1.926(9) . ?
 Si6 C85 1.879(10) . ?
 Si6 C88 1.883(8) . ?
 Si7 N10 1.735(6) . ?
 Si7 C107 1.916(8) . ?
 Si7 C110 1.894(8) . ?
 Si7 C113 1.902(8) . ?
 Si8 N12 1.734(6) . ?
 Si8 C116 1.888(9) . ?
 Si8 C119 1.899(8) . ?
 Si8 C122 1.907(8) . ?
 O1 C1 1.436(9) . ?
 O2 C35 1.460(8) . ?
 O3 C69 1.441(8) . ?
 O4 C103 1.418(9) . ?
 N1 C23 1.385(10) . ?
 N2 C28 1.383(9) . ?
 N2 C34 1.397(9) . ?
 N3 C29 1.382(9) . ?
 N4 C57 1.364(8) . ?
 N5 C62 1.416(9) . ?
 N5 C68 1.397(9) . ?
 N6 C63 1.396(9) . ?
 N7 C91 1.390(9) . ?
 N8 C96 1.387(8) . ?
 N8 C102 1.390(8) . ?
 N9 C97 1.391(9) . ?
 N10 C125 1.392(9) . ?
 N11 C130 1.388(9) . ?
 N11 C136 1.399(9) . ?
 N12 C131 1.390(9) . ?
 C1 C2 1.510(10) . ?
 C1 C3 1.531(11) . ?
 C1 C4 1.529(11) . ?
 C2 H2A 0.9800 . ?
 C2 H2B 0.9800 . ?
 C2 H2C 0.9800 . ?
 C3 H3A 0.9800 . ?
 C3 H3B 0.9800 . ?
 C3 H3C 0.9800 . ?
 C4 H4A 0.9800 . ?
 C4 H4B 0.9800 . ?
 C4 H4C 0.9800 . ?
 C5 H5 1.0000 . ?
 C5 C6 1.515(12) . ?
 C5 C7 1.452(13) . ?
 C6 H6A 0.9800 . ?
 C6 H6B 0.9800 . ?
 C6 H6C 0.9800 . ?
 C7 H7A 0.9800 . ?
 C7 H7B 0.9800 . ?
 C7 H7C 0.9800 . ?
 C8 H8 1.0000 . ?
 C8 C9 1.504(12) . ?
 C8 C10 1.540(12) . ?
 C9 H9A 0.9800 . ?
 C9 H9B 0.9800 . ?
 C9 H9C 0.9800 . ?
 C10 H10A 0.9800 . ?
 C10 H10B 0.9800 . ?
 C10 H10C 0.9800 . ?
 C11 H11 1.0000 . ?
 C11 C12 1.519(11) . ?
 C11 C13 1.541(10) . ?
 C12 H12A 0.9800 . ?
 C12 H12B 0.9800 . ?
 C12 H12C 0.9800 . ?
 C13 H13A 0.9800 . ?
 C13 H13B 0.9800 . ?
 C13 H13C 0.9800 . ?
 C14 H14 1.0000 . ?
 C14 C15 1.523(11) . ?
 C14 C16 1.547(10) . ?
 C15 H15A 0.9800 . ?
 C15 H15B 0.9800 . ?
 C15 H15C 0.9800 . ?
 C16 H16A 0.9800 . ?
 C16 H16B 0.9800 . ?
 C16 H16C 0.9800 . ?
 C17 H17 1.0000 . ?
 C17 C18 1.532(12) . ?
 C17 C19 1.522(12) . ?
 C18 H18A 0.9800 . ?
 C18 H18B 0.9800 . ?
 C18 H18C 0.9800 . ?
 C19 H19A 0.9800 . ?
 C19 H19B 0.9800 . ?
 C19 H19C 0.9800 . ?
 C20 H20 1.0000 . ?
 C20 C21 1.559(11) . ?
 C20 C22 1.532(12) . ?
 C21 H21A 0.9800 . ?
 C21 H21B 0.9800 . ?
 C21 H21C 0.9800 . ?
 C22 H22A 0.9800 . ?
 C22 H22B 0.9800 . ?
 C22 H22C 0.9800 . ?
 C23 C24 1.419(10) . ?
 C23 C28 1.426(10) . ?
 C24 H24 0.9500 . ?
 C24 C25 1.381(11) . ?
 C25 H25 0.9500 . ?
 C25 C26 1.387(11) . ?
 C26 H26 0.9500 . ?
 C26 C27 1.384(10) . ?
 C27 H27 0.9500 . ?
 C27 C28 1.399(11) . ?
 C29 C30 1.405(9) . ?
 C29 C34 1.433(9) . ?
 C30 H30 0.9500 . ?
 C30 C31 1.395(10) . ?
 C31 H31 0.9500 . ?
 C31 C32 1.379(10) . ?
 C32 H32 0.9500 . ?
 C32 C33 1.401(10) . ?
 C33 H33 0.9500 . ?
 C33 C34 1.401(10) . ?
 C35 C36 1.523(11) . ?
 C35 C37 1.517(12) . ?
 C35 C38 1.524(12) . ?
 C36 H36A 0.9800 . ?
 C36 H36B 0.9800 . ?
 C36 H36C 0.9800 . ?
 C37 H37A 0.9800 . ?
 C37 H37B 0.9800 . ?
 C37 H37C 0.9800 . ?
 C38 H38A 0.9800 . ?
 C38 H38B 0.9800 . ?
 C38 H38C 0.9800 . ?
 C39 H39 1.0000 . ?
 C39 C40 1.525(11) . ?
 C39 C41 1.545(11) . ?
 C40 H40A 0.9800 . ?
 C40 H40B 0.9800 . ?
 C40 H40C 0.9800 . ?
 C41 H41A 0.9800 . ?
 C41 H41B 0.9800 . ?
 C41 H41C 0.9800 . ?
 C42 H42 1.0000 . ?
 C42 C43 1.531(10) . ?
 C42 C44 1.515(12) . ?
 C43 H43A 0.9800 . ?
 C43 H43B 0.9800 . ?
 C43 H43C 0.9800 . ?
 C44 H44A 0.9800 . ?
 C44 H44B 0.9800 . ?
 C44 H44C 0.9800 . ?
 C45 H45 1.0000 . ?
 C45 C46 1.514(11) . ?
 C45 C47 1.530(11) . ?
 C46 H46A 0.9800 . ?
 C46 H46B 0.9800 . ?
 C46 H46C 0.9800 . ?
 C47 H47A 0.9800 . ?
 C47 H47B 0.9800 . ?
 C47 H47C 0.9800 . ?
 C48 H48 1.0000 . ?
 C48 C49 1.535(11) . ?
 C48 C50 1.552(11) . ?
 C49 H49A 0.9800 . ?
 C49 H49B 0.9800 . ?
 C49 H49C 0.9800 . ?
 C50 H50A 0.9800 . ?
 C50 H50B 0.9800 . ?
 C50 H50C 0.9800 . ?
 C51 H51 1.0000 . ?
 C51 C52 1.499(12) . ?
 C51 C53 1.515(10) . ?
 C52 H52A 0.9800 . ?
 C52 H52B 0.9800 . ?
 C52 H52C 0.9800 . ?
 C53 H53A 0.9800 . ?
 C53 H53B 0.9800 . ?
 C53 H53C 0.9800 . ?
 C54 H54 1.0000 . ?
 C54 C55 1.552(11) . ?
 C54 C56 1.541(12) . ?
 C55 H55A 0.9800 . ?
 C55 H55B 0.9800 . ?
 C55 H55C 0.9800 . ?
 C56 H56A 0.9800 . ?
 C56 H56B 0.9800 . ?
 C56 H56C 0.9800 . ?
 C57 C58 1.425(9) . ?
 C57 C62 1.441(10) . ?
 C58 H58 0.9500 . ?
 C58 C59 1.386(9) . ?
 C59 H59 0.9500 . ?
 C59 C60 1.367(10) . ?
 C60 H60 0.9500 . ?
 C60 C61 1.402(10) . ?
 C61 H61 0.9500 . ?
 C61 C62 1.400(9) . ?
 C63 C64 1.409(10) . ?
 C63 C68 1.416(10) . ?
 C64 H64 0.9500 . ?
 C64 C65 1.395(11) . ?
 C65 H65 0.9500 . ?
 C65 C66 1.382(10) . ?
 C66 H66 0.9500 . ?
 C66 C67 1.393(10) . ?
 C67 H67 0.9500 . ?
 C67 C68 1.394(10) . ?
 C69 C70 1.525(11) . ?
 C69 C71 1.526(10) . ?
 C69 C72 1.514(11) . ?
 C70 H70A 0.9800 . ?
 C70 H70B 0.9800 . ?
 C70 H70C 0.9800 . ?
 C71 H71A 0.9800 . ?
 C71 H71B 0.9800 . ?
 C71 H71C 0.9800 . ?
 C72 H72A 0.9800 . ?
 C72 H72B 0.9800 . ?
 C72 H72C 0.9800 . ?
 C73 H73 1.0000 . ?
 C73 C74 1.546(10) . ?
 C73 C75 1.501(11) . ?
 C74 H74A 0.9800 . ?
 C74 H74B 0.9800 . ?
 C74 H74C 0.9800 . ?
 C75 H75A 0.9800 . ?
 C75 H75B 0.9800 . ?
 C75 H75C 0.9800 . ?
 C76 H76 1.0000 . ?
 C76 C77 1.534(11) . ?
 C76 C78 1.540(11) . ?
 C77 H77A 0.9800 . ?
 C77 H77B 0.9800 . ?
 C77 H77C 0.9800 . ?
 C78 H78A 0.9800 . ?
 C78 H78B 0.9800 . ?
 C78 H78C 0.9800 . ?
 C79 H79 1.0000 . ?
 C79 C80 1.533(11) . ?
 C79 C81 1.530(11) . ?
 C80 H80A 0.9800 . ?
 C80 H80B 0.9800 . ?
 C80 H80C 0.9800 . ?
 C81 H81A 0.9800 . ?
 C81 H81B 0.9800 . ?
 C81 H81C 0.9800 . ?
 C82 H82 1.0000 . ?
 C82 C83 1.511(14) . ?
 C82 C84 1.554(11) . ?
 C83 H83A 0.9800 . ?
 C83 H83B 0.9800 . ?
 C83 H83C 0.9800 . ?
 C84 H84A 0.9800 . ?
 C84 H84B 0.9800 . ?
 C84 H84C 0.9800 . ?
 C85 H85 1.0000 . ?
 C85 C86 1.527(13) . ?
 C85 C87 1.508(13) . ?
 C86 H86A 0.9800 . ?
 C86 H86B 0.9800 . ?
 C86 H86C 0.9800 . ?
 C87 H87A 0.9800 . ?
 C87 H87B 0.9800 . ?
 C87 H87C 0.9800 . ?
 C88 H88 1.0000 . ?
 C88 C89 1.522(10) . ?
 C88 C90 1.528(11) . ?
 C89 H89A 0.9800 . ?
 C89 H89B 0.9800 . ?
 C89 H89C 0.9800 . ?
 C90 H90A 0.9800 . ?
 C90 H90B 0.9800 . ?
 C90 H90C 0.9800 . ?
 C91 C92 1.417(10) . ?
 C91 C96 1.433(9) . ?
 C92 H92 0.9500 . ?
 C92 C93 1.386(11) . ?
 C93 H93 0.9500 . ?
 C93 C94 1.388(10) . ?
 C94 H94 0.9500 . ?
 C94 C95 1.394(10) . ?
 C95 H95 0.9500 . ?
 C95 C96 1.396(10) . ?
 C97 C98 1.398(10) . ?
 C97 C102 1.423(9) . ?
 C98 H98 0.9500 . ?
 C98 C99 1.394(10) . ?
 C99 H99 0.9500 . ?
 C99 C100 1.393(10) . ?
 C100 H100 0.9500 . ?
 C100 C101 1.385(10) . ?
 C101 H101 0.9500 . ?
 C101 C102 1.405(9) . ?
 C103 C104 1.530(11) . ?
 C103 C105 1.519(12) . ?
 C103 C106 1.507(12) . ?
 C104 H10D 0.9800 . ?
 C104 H10E 0.9800 . ?
 C104 H10F 0.9800 . ?
 C105 H10G 0.9800 . ?
 C105 H10H 0.9800 . ?
 C105 H10I 0.9800 . ?
 C106 H10J 0.9800 . ?
 C106 H10K 0.9800 . ?
 C106 H10L 0.9800 . ?
 C107 H107 1.0000 . ?
 C107 C108 1.527(10) . ?
 C107 C109 1.537(12) . ?
 C108 H10M 0.9800 . ?
 C108 H10N 0.9800 . ?
 C108 H10O 0.9800 . ?
 C109 H10P 0.9800 . ?
 C109 H10Q 0.9800 . ?
 C109 H10R 0.9800 . ?
 C110 H110 1.0000 . ?
 C110 C111 1.542(11) . ?
 C110 C112 1.552(11) . ?
 C111 H11A 0.9800 . ?
 C111 H11B 0.9800 . ?
 C111 H11C 0.9800 . ?
 C112 H11D 0.9800 . ?
 C112 H11E 0.9800 . ?
 C112 H11F 0.9800 . ?
 C113 H113 1.0000 . ?
 C113 C114 1.530(10) . ?
 C113 C115 1.530(12) . ?
 C114 H11G 0.9800 . ?
 C114 H11H 0.9800 . ?
 C114 H11I 0.9800 . ?
 C115 H11J 0.9800 . ?
 C115 H11K 0.9800 . ?
 C115 H11L 0.9800 . ?
 C116 H116 1.0000 . ?
 C116 C117 1.546(12) . ?
 C116 C118 1.526(11) . ?
 C117 H11M 0.9800 . ?
 C117 H11N 0.9800 . ?
 C117 H11O 0.9800 . ?
 C118 H11P 0.9800 . ?
 C118 H11Q 0.9800 . ?
 C118 H11R 0.9800 . ?
 C119 H119 1.0000 . ?
 C119 C120 1.527(11) . ?
 C119 C121 1.520(13) . ?
 C120 H12D 0.9800 . ?
 C120 H12E 0.9800 . ?
 C120 H12F 0.9800 . ?
 C121 H12G 0.9800 . ?
 C121 H12H 0.9800 . ?
 C121 H12I 0.9800 . ?
 C122 H122 1.0000 . ?
 C122 C123 1.538(11) . ?
 C122 C124 1.541(12) . ?
 C123 H12J 0.9800 . ?
 C123 H12K 0.9800 . ?
 C123 H12L 0.9800 . ?
 C124 H12M 0.9800 . ?
 C124 H12N 0.9800 . ?
 C124 H12O 0.9800 . ?
 C125 C126 1.406(9) . ?
 C125 C130 1.432(10) . ?
 C126 H126 0.9500 . ?
 C126 C127 1.397(10) . ?
 C127 H127 0.9500 . ?
 C127 C128 1.382(10) . ?
 C128 H128 0.9500 . ?
 C128 C129 1.387(10) . ?
 C129 H129 0.9500 . ?
 C129 C130 1.395(10) . ?
 C131 C132 1.394(11) . ?
 C131 C136 1.446(10) . ?
 C132 H132 0.9500 . ?
 C132 C133 1.376(11) . ?
 C133 H133 0.9500 . ?
 C133 C134 1.397(10) . ?
 C134 H134 0.9500 . ?
 C134 C135 1.398(10) . ?
 C135 H135 0.9500 . ?
 C135 C136 1.381(10) . ?

loop_
  _geom_angle_atom_site_label_1
  _geom_angle_atom_site_label_2
  _geom_angle_atom_site_label_3
  _geom_angle
  _geom_angle_site_symmetry_1
  _geom_angle_site_symmetry_3
  _geom_angle_publ_flag
 O1 Bi1 K1 43.37(14) . . ?
 O1 Bi1 N1 88.87(19) . . ?
 O1 Bi1 N2 87.2(2) . . ?
 O1 Bi1 N3 94.71(19) . . ?
 N1 Bi1 K1 55.29(15) . . ?
 N2 Bi1 K1 53.66(17) . . ?
 N2 Bi1 N1 71.7(2) . . ?
 N2 Bi1 N3 72.8(2) . . ?
 N3 Bi1 K1 105.82(15) . . ?
 N3 Bi1 N1 144.1(2) . . ?
 O2 Bi2 K2 42.16(13) . . ?
 O2 Bi2 N4 85.09(19) . . ?
 O2 Bi2 N5 90.9(2) . . ?
 O2 Bi2 N6 97.0(2) . . ?
 N4 Bi2 K2 63.24(15) . . ?
 N5 Bi2 K2 50.97(16) . . ?
 N5 Bi2 N4 71.9(2) . . ?
 N5 Bi2 N6 73.5(2) . . ?
 N6 Bi2 K2 95.61(16) . . ?
 N6 Bi2 N4 145.4(2) . . ?
 O3 Bi3 K3 41.97(14) . . ?
 O3 Bi3 N7 89.26(19) . . ?
 O3 Bi3 N8 84.8(2) . . ?
 O3 Bi3 N9 96.3(2) . . ?
 N7 Bi3 K3 54.81(15) . . ?
 N8 Bi3 K3 54.86(16) . . ?
 N8 Bi3 N7 72.3(2) . . ?
 N8 Bi3 N9 72.2(2) . . ?
 N9 Bi3 K3 109.10(15) . . ?
 N9 Bi3 N7 143.3(2) . . ?
 O4 Bi4 K4 42.45(14) . . ?
 O4 Bi4 N10 86.1(2) . . ?
 O4 Bi4 N11 91.6(2) . . ?
 O4 Bi4 N12 97.0(2) . . ?
 N10 Bi4 K4 64.68(16) . . ?
 N11 Bi4 K4 51.11(17) . . ?
 N11 Bi4 N10 72.0(2) . . ?
 N11 Bi4 N12 73.6(2) . . ?
 N12 Bi4 K4 94.93(15) . . ?
 N12 Bi4 N10 145.5(2) . . ?
 O1 K1 N1 67.48(15) . . ?
 O1 K1 N2 63.62(16) . . ?
 O1 K1 C23 87.56(18) . . ?
 O1 K1 C28 86.40(18) . . ?
 O1 K1 C33 83.63(17) . . ?
 O1 K1 C34 64.74(17) . . ?
 O1 K1 C125 139.95(17) . 1_545 ?
 O1 K1 C126 156.77(18) . 1_545 ?
 O1 K1 C127 175.92(19) . 1_545 ?
 O1 K1 C128 155.42(19) . 1_545 ?
 O1 K1 C129 139.42(18) . 1_545 ?
 N1 K1 C23 25.98(18) . . ?
 N1 K1 C33 95.93(17) . . ?
 N1 K1 C34 75.87(16) . . ?
 N1 K1 C125 145.84(17) . 1_545 ?
 N1 K1 C126 122.07(17) . 1_545 ?
 N1 K1 C127 108.44(18) . 1_545 ?
 N1 K1 C128 115.27(18) . 1_545 ?
 N1 K1 C129 137.65(18) . 1_545 ?
 N2 K1 N1 52.21(16) . . ?
 N2 K1 C23 45.76(17) . . ?
 N2 K1 C28 26.38(17) . . ?
 N2 K1 C33 44.24(16) . . ?
 N2 K1 C34 24.10(16) . . ?
 N2 K1 C125 146.17(18) . 1_545 ?
 N2 K1 C126 139.57(19) . 1_545 ?
 N2 K1 C127 114.07(19) . 1_545 ?
 N2 K1 C128 97.86(19) . 1_545 ?
 N2 K1 C129 104.01(18) . 1_545 ?
 C23 K1 C33 81.94(18) . . ?
 C23 K1 C34 68.63(18) . . ?
 C23 K1 C125 131.88(19) . 1_545 ?
 C23 K1 C126 108.94(19) . 1_545 ?
 C23 K1 C128 90.1(2) . 1_545 ?
 C23 K1 C129 111.7(2) . 1_545 ?
 C28 K1 N1 46.38(19) . . ?
 C28 K1 C23 26.77(19) . . ?
 C28 K1 C33 55.21(18) . . ?
 C28 K1 C34 44.66(17) . . ?
 C28 K1 C125 131.3(2) . 1_545 ?
 C28 K1 C126 115.8(2) . 1_545 ?
 C28 K1 C127 90.6(2) . 1_545 ?
 C28 K1 C128 80.6(2) . 1_545 ?
 C28 K1 C129 95.6(2) . 1_545 ?
 C34 K1 C33 23.54(16) . . ?
 C34 K1 C125 129.12(18) . 1_545 ?
 C125 K1 C33 105.68(18) 1_545 . ?
 C126 K1 C33 114.11(19) 1_545 . ?
 C126 K1 C34 135.9(2) 1_545 . ?
 C126 K1 C125 24.17(16) 1_545 1_545 ?
 C126 K1 C129 49.97(18) 1_545 1_545 ?
 C127 K1 C23 88.5(2) 1_545 . ?
 C127 K1 C33 96.91(19) 1_545 . ?
 C127 K1 C34 114.7(2) 1_545 . ?
 C127 K1 C125 43.78(18) 1_545 1_545 ?
 C127 K1 C126 25.54(18) 1_545 1_545 ?
 C127 K1 C128 25.62(19) 1_545 1_545 ?
 C127 K1 C129 43.63(19) 1_545 1_545 ?
 C128 K1 C33 71.82(18) 1_545 . ?
 C128 K1 C34 91.66(19) 1_545 . ?
 C128 K1 C125 50.90(18) 1_545 1_545 ?
 C128 K1 C126 44.58(19) 1_545 1_545 ?
 C128 K1 C129 24.71(18) 1_545 1_545 ?
 C129 K1 C33 65.33(18) 1_545 . ?
 C129 K1 C34 88.65(19) 1_545 . ?
 C129 K1 C125 42.27(18) 1_545 1_545 ?
 O2 K2 N4 59.76(15) . . ?
 O2 K2 N5 67.34(16) . . ?
 O2 K2 C30 164.59(18) . . ?
 O2 K2 C31 164.97(19) . . ?
 O2 K2 C32 152.0(2) . . ?
 O2 K2 C33 143.27(18) . . ?
 O2 K2 C34 144.32(17) . . ?
 O2 K2 C57 80.64(17) . . ?
 O2 K2 C62 86.19(18) . . ?
 O2 K2 C67 98.20(18) . . ?
 O2 K2 C68 75.04(18) . . ?
 N4 K2 C34 131.52(16) . . ?
 N5 K2 N4 49.53(15) . . ?
 N5 K2 C30 110.34(17) . . ?
 N5 K2 C31 98.54(19) . . ?
 N5 K2 C32 109.06(19) . . ?
 N5 K2 C33 134.30(18) . . ?
 N5 K2 C34 148.15(17) . . ?
 N5 K2 C57 44.46(16) . . ?
 N5 K2 C62 26.67(16) . . ?
 N5 K2 C67 46.36(18) . . ?
 N5 K2 C68 26.08(17) . . ?
 C30 K2 N4 131.33(16) . . ?
 C30 K2 C34 40.90(16) . . ?
 C31 K2 N4 107.53(17) . . ?
 C31 K2 C30 24.10(17) . . ?
 C31 K2 C33 44.69(19) . . ?
 C31 K2 C34 49.61(18) . . ?
 C31 K2 C57 85.54(19) . . ?
 C31 K2 C62 78.79(19) . . ?
 C31 K2 C67 73.73(19) . . ?
 C31 K2 C68 94.56(19) . . ?
 C32 K2 N4 95.99(18) . . ?
 C32 K2 C30 43.33(19) . . ?
 C32 K2 C31 25.88(19) . . ?
 C32 K2 C33 25.83(18) . . ?
 C32 K2 C34 43.09(18) . . ?
 C32 K2 C57 79.01(19) . . ?
 C32 K2 C62 83.60(19) . . ?
 C32 K2 C67 97.53(19) . . ?
 C32 K2 C68 114.62(19) . . ?
 C33 K2 N4 108.15(17) . . ?
 C33 K2 C30 49.47(18) . . ?
 C33 K2 C34 23.63(16) . . ?
 C33 K2 C57 97.83(18) . . ?
 C33 K2 C67 117.98(19) . . ?
 C57 K2 N4 23.20(14) . . ?
 C57 K2 C30 108.72(18) . . ?
 C57 K2 C34 120.69(17) . . ?
 C62 K2 N4 42.82(16) . . ?
 C62 K2 C30 97.35(18) . . ?
 C62 K2 C33 108.03(18) . . ?
 C62 K2 C34 125.84(17) . . ?
 C62 K2 C57 25.30(17) . . ?
 C62 K2 C67 55.99(19) . . ?
 C62 K2 C68 46.50(18) . . ?
 C67 K2 N4 94.58(17) . . ?
 C67 K2 C30 71.96(18) . . ?
 C67 K2 C34 112.34(18) . . ?
 C67 K2 C57 81.29(18) . . ?
 C68 K2 N4 75.39(16) . . ?
 C68 K2 C30 96.49(18) . . ?
 C68 K2 C33 138.96(19) . . ?
 C68 K2 C34 137.12(18) . . ?
 C68 K2 C57 69.12(17) . . ?
 C68 K2 C67 24.80(18) . . ?
 O3 K3 N7 67.61(16) . . ?
 O3 K3 N8 61.23(16) . . ?
 O3 K3 C57 137.70(16) . . ?
 O3 K3 C58 157.78(18) . . ?
 O3 K3 C59 176.1(2) . . ?
 O3 K3 C60 150.7(2) . . ?
 O3 K3 C61 133.61(18) . . ?
 O3 K3 C62 129.90(17) . . ?
 O3 K3 C91 87.17(17) . . ?
 O3 K3 C96 84.60(17) . . ?
 O3 K3 C102 61.20(17) . . ?
 N7 K3 C57 149.09(17) . . ?
 N7 K3 C58 125.23(18) . . ?
 N7 K3 C59 111.80(19) . . ?
 N7 K3 C60 117.97(19) . . ?
 N7 K3 C61 140.07(18) . . ?
 N7 K3 C62 160.68(18) . . ?
 N7 K3 C91 26.32(18) . . ?
 N7 K3 C96 46.86(18) . . ?
 N7 K3 C102 74.89(16) . . ?
 N8 K3 N7 52.17(16) . . ?
 N8 K3 C57 146.58(18) . . ?
 N8 K3 C58 140.71(18) . . ?
 N8 K3 C59 115.19(18) . . ?
 N8 K3 C60 98.19(19) . . ?
 N8 K3 C61 103.39(17) . . ?
 N8 K3 C62 124.41(17) . . ?
 N8 K3 C91 45.87(17) . . ?
 N8 K3 C96 26.29(16) . . ?
 N8 K3 C102 23.25(15) . . ?
 C57 K3 C62 24.05(16) . . ?
 C57 K3 C102 129.05(17) . . ?
 C58 K3 C57 24.55(16) . . ?
 C58 K3 C61 50.76(18) . . ?
 C58 K3 C62 42.27(17) . . ?
 C58 K3 C102 136.00(18) . . ?
 C59 K3 C57 44.37(17) . . ?
 C59 K3 C58 25.62(17) . . ?
 C59 K3 C60 25.8(2) . . ?
 C59 K3 C61 44.34(19) . . ?
 C59 K3 C62 50.10(18) . . ?
 C59 K3 C102 114.89(19) . . ?
 C60 K3 C57 51.76(18) . . ?
 C60 K3 C58 44.91(19) . . ?
 C60 K3 C61 25.26(18) . . ?
 C60 K3 C62 43.01(17) . . ?
 C60 K3 C102 91.49(19) . . ?
 C61 K3 C57 43.21(17) . . ?
 C61 K3 C62 23.66(16) . . ?
 C61 K3 C102 87.83(17) . . ?
 C62 K3 C102 105.08(17) . . ?
 C91 K3 C57 134.99(18) . . ?
 C91 K3 C58 111.48(19) . . ?
 C91 K3 C59 91.10(19) . . ?
 C91 K3 C60 92.2(2) . . ?
 C91 K3 C61 113.78(19) . . ?
 C91 K3 C62 135.19(18) . . ?
 C91 K3 C102 68.01(17) . . ?
 C96 K3 C57 133.31(18) . . ?
 C96 K3 C58 117.53(18) . . ?
 C96 K3 C59 92.26(19) . . ?
 C96 K3 C60 81.73(19) . . ?
 C96 K3 C61 96.32(18) . . ?
 C96 K3 C62 119.97(18) . . ?
 C96 K3 C91 27.16(18) . . ?
 C96 K3 C102 43.89(16) . . ?
 O4 K4 N10 59.66(15) . . ?
 O4 K4 N11 68.31(16) . . ?
 O4 K4 C98 162.17(18) . . ?
 O4 K4 C99 166.78(19) . . ?
 O4 K4 C100 154.1(2) . . ?
 O4 K4 C101 143.46(19) . . ?
 O4 K4 C102 142.74(17) . . ?
 O4 K4 C125 80.79(17) . . ?
 O4 K4 C130 86.43(18) . . ?
 O4 K4 C135 99.38(18) . . ?
 O4 K4 C136 76.31(17) . . ?
 N11 K4 N10 49.08(15) . . ?
 N11 K4 C98 110.91(17) . . ?
 N11 K4 C99 98.74(18) . . ?
 N11 K4 C100 109.39(19) . . ?
 N11 K4 C101 134.50(18) . . ?
 N11 K4 C102 148.89(16) . . ?
 N11 K4 C125 43.70(16) . . ?
 N11 K4 C130 26.08(16) . . ?
 N11 K4 C135 46.54(17) . . ?
 N11 K4 C136 26.45(17) . . ?
 C98 K4 N10 134.27(16) . . ?
 C98 K4 C102 41.21(16) . . ?
 C98 K4 C125 111.39(17) . . ?
 C99 K4 N10 110.22(18) . . ?
 C99 K4 C98 24.36(17) . . ?
 C99 K4 C101 45.23(18) . . ?
 C99 K4 C102 50.15(17) . . ?
 C99 K4 C125 87.91(19) . . ?
 C99 K4 C130 80.5(2) . . ?
 C99 K4 C135 71.83(18) . . ?
 C99 K4 C136 93.24(19) . . ?
 C100 K4 N10 98.50(18) . . ?
 C100 K4 C98 43.75(19) . . ?
 C100 K4 C99 26.31(19) . . ?
 C100 K4 C101 25.81(18) . . ?
 C100 K4 C102 43.30(18) . . ?
 C100 K4 C125 81.13(19) . . ?
 C100 K4 C130 84.9(2) . . ?
 C100 K4 C135 95.9(2) . . ?
 C100 K4 C136 113.7(2) . . ?
 C101 K4 N10 109.87(17) . . ?
 C101 K4 C98 50.01(18) . . ?
 C101 K4 C102 23.97(16) . . ?
 C101 K4 C125 99.33(18) . . ?
 C101 K4 C135 116.80(19) . . ?
 C102 K4 N10 133.41(16) . . ?
 C125 K4 N10 23.35(14) . . ?
 C125 K4 C102 122.71(17) . . ?
 C130 K4 N10 42.49(16) . . ?
 C130 K4 C98 99.52(19) . . ?
 C130 K4 C101 108.97(19) . . ?
 C130 K4 C102 127.58(18) . . ?
 C130 K4 C125 24.80(17) . . ?
 C130 K4 C135 55.95(18) . . ?
 C135 K4 N10 94.37(16) . . ?
 C135 K4 C98 71.00(17) . . ?
 C135 K4 C102 111.91(18) . . ?
 C135 K4 C125 80.75(18) . . ?
 C136 K4 N10 75.30(16) . . ?
 C136 K4 C98 95.58(18) . . ?
 C136 K4 C101 138.12(19) . . ?
 C136 K4 C102 136.58(18) . . ?
 C136 K4 C125 68.68(18) . . ?
 C136 K4 C130 46.34(18) . . ?
 C136 K4 C135 24.67(18) . . ?
 N1 Si1 C5 107.2(4) . . ?
 N1 Si1 C8 106.1(3) . . ?
 N1 Si1 C11 112.8(3) . . ?
 C5 Si1 C11 109.0(4) . . ?
 C8 Si1 C5 112.2(5) . . ?
 C8 Si1 C11 109.7(4) . . ?
 N3 Si2 C14 108.8(3) . . ?
 N3 Si2 C17 116.5(3) . . ?
 N3 Si2 C20 105.9(3) . . ?
 C14 Si2 C17 106.4(4) . . ?
 C14 Si2 C20 113.2(4) . . ?
 C17 Si2 C20 106.2(4) . . ?
 N4 Si3 C39 104.4(3) . . ?
 N4 Si3 C42 115.3(3) . . ?
 N4 Si3 C45 112.1(3) . . ?
 C39 Si3 C45 112.2(4) . . ?
 C42 Si3 C39 105.3(3) . . ?
 C42 Si3 C45 107.4(4) . . ?
 N6 Si4 C48 104.9(3) . . ?
 N6 Si4 C51 118.3(3) . . ?
 N6 Si4 C54 109.7(3) . . ?
 C48 Si4 C51 103.9(4) . . ?
 C54 Si4 C48 113.9(4) . . ?
 C54 Si4 C51 106.3(3) . . ?
 N7 Si5 C73 113.0(3) . . ?
 N7 Si5 C76 105.4(3) . . ?
 N7 Si5 C79 107.8(3) . . ?
 C76 Si5 C73 110.6(3) . . ?
 C76 Si5 C79 111.2(4) . . ?
 C79 Si5 C73 108.7(3) . . ?
 N9 Si6 C82 107.0(3) . . ?
 N9 Si6 C85 111.8(4) . . ?
 N9 Si6 C88 110.3(3) . . ?
 C85 Si6 C82 107.0(4) . . ?
 C85 Si6 C88 108.8(4) . . ?
 C88 Si6 C82 112.1(4) . . ?
 N10 Si7 C107 114.3(3) . . ?
 N10 Si7 C110 112.4(3) . . ?
 N10 Si7 C113 104.0(3) . . ?
 C110 Si7 C107 107.4(3) . . ?
 C110 Si7 C113 112.3(4) . . ?
 C113 Si7 C107 106.3(3) . . ?
 N12 Si8 C116 105.0(3) . . ?
 N12 Si8 C119 116.9(3) . . ?
 N12 Si8 C122 110.0(3) . . ?
 C116 Si8 C119 105.0(4) . . ?
 C116 Si8 C122 113.4(4) . . ?
 C119 Si8 C122 106.6(4) . . ?
 Bi1 O1 K1 102.26(19) . . ?
 C1 O1 Bi1 124.7(4) . . ?
 C1 O1 K1 132.6(4) . . ?
 Bi2 O2 K2 104.25(19) . . ?
 C35 O2 Bi2 124.9(4) . . ?
 C35 O2 K2 127.0(5) . . ?
 Bi3 O3 K3 104.69(19) . . ?
 C69 O3 Bi3 128.8(4) . . ?
 C69 O3 K3 126.4(4) . . ?
 Bi4 O4 K4 103.6(2) . . ?
 C103 O4 Bi4 125.7(5) . . ?
 C103 O4 K4 126.7(5) . . ?
 Bi1 N1 K1 84.99(17) . . ?
 Si1 N1 Bi1 118.7(3) . . ?
 Si1 N1 K1 129.4(3) . . ?
 C23 N1 Bi1 110.6(4) . . ?
 C23 N1 K1 78.4(4) . . ?
 C23 N1 Si1 123.6(5) . . ?
 Bi1 N2 K1 90.8(2) . . ?
 C28 N2 Bi1 119.9(5) . . ?
 C28 N2 K1 79.7(4) . . ?
 C28 N2 C34 126.2(6) . . ?
 C34 N2 Bi1 113.6(5) . . ?
 C34 N2 K1 95.0(4) . . ?
 Si2 N3 Bi1 123.5(3) . . ?
 C29 N3 Bi1 108.0(4) . . ?
 C29 N3 Si2 126.8(5) . . ?
 Bi2 N4 K2 77.79(15) . . ?
 Si3 N4 Bi2 122.7(3) . . ?
 Si3 N4 K2 122.2(3) . . ?
 C57 N4 Bi2 111.7(4) . . ?
 C57 N4 K2 76.2(4) . . ?
 C57 N4 Si3 124.8(5) . . ?
 Bi2 N5 K2 93.8(2) . . ?
 C62 N5 Bi2 119.1(4) . . ?
 C62 N5 K2 86.0(4) . . ?
 C68 N5 Bi2 115.7(4) . . ?
 C68 N5 K2 87.5(4) . . ?
 C68 N5 C62 125.0(6) . . ?
 Si4 N6 Bi2 127.1(3) . . ?
 C63 N6 Bi2 109.5(4) . . ?
 C63 N6 Si4 121.7(5) . . ?
 Bi3 N7 K3 85.84(18) . . ?
 Si5 N7 Bi3 118.8(3) . . ?
 Si5 N7 K3 128.1(3) . . ?
 C91 N7 Bi3 111.0(5) . . ?
 C91 N7 K3 76.9(4) . . ?
 C91 N7 Si5 124.2(5) . . ?
 Bi3 N8 K3 89.5(2) . . ?
 C96 N8 Bi3 119.9(4) . . ?
 C96 N8 K3 77.1(4) . . ?
 C96 N8 C102 126.7(6) . . ?
 C102 N8 Bi3 112.9(4) . . ?
 C102 N8 K3 96.9(4) . . ?
 Si6 N9 Bi3 119.5(3) . . ?
 C97 N9 Bi3 107.0(4) . . ?
 C97 N9 Si6 130.2(5) . . ?
 Bi4 N10 K4 76.58(17) . . ?
 Si7 N10 Bi4 122.7(3) . . ?
 Si7 N10 K4 122.8(3) . . ?
 C125 N10 Bi4 111.4(4) . . ?
 C125 N10 K4 76.2(4) . . ?
 C125 N10 Si7 125.1(5) . . ?
 Bi4 N11 K4 93.2(2) . . ?
 C130 N11 Bi4 119.2(5) . . ?
 C130 N11 K4 86.9(4) . . ?
 C130 N11 C136 125.1(6) . . ?
 C136 N11 Bi4 115.5(4) . . ?
 C136 N11 K4 85.8(4) . . ?
 Si8 N12 Bi4 124.8(3) . . ?
 C131 N12 Bi4 109.1(4) . . ?
 C131 N12 Si8 123.8(5) . . ?
 O1 C1 C2 110.2(6) . . ?
 O1 C1 C3 110.7(6) . . ?
 O1 C1 C4 105.4(6) . . ?
 C2 C1 C3 110.8(7) . . ?
 C2 C1 C4 110.7(7) . . ?
 C4 C1 C3 108.9(7) . . ?
 C1 C2 H2A 109.5 . . ?
 C1 C2 H2B 109.5 . . ?
 C1 C2 H2C 109.5 . . ?
 H2A C2 H2B 109.5 . . ?
 H2A C2 H2C 109.5 . . ?
 H2B C2 H2C 109.5 . . ?
 C1 C3 H3A 109.5 . . ?
 C1 C3 H3B 109.5 . . ?
 C1 C3 H3C 109.5 . . ?
 H3A C3 H3B 109.5 . . ?
 H3A C3 H3C 109.5 . . ?
 H3B C3 H3C 109.5 . . ?
 C1 C4 H4A 109.5 . . ?
 C1 C4 H4B 109.5 . . ?
 C1 C4 H4C 109.5 . . ?
 H4A C4 H4B 109.5 . . ?
 H4A C4 H4C 109.5 . . ?
 H4B C4 H4C 109.5 . . ?
 Si1 C5 H5 102.3 . . ?
 C6 C5 Si1 111.7(6) . . ?
 C6 C5 H5 102.3 . . ?
 C7 C5 Si1 120.8(7) . . ?
 C7 C5 H5 102.3 . . ?
 C7 C5 C6 114.2(9) . . ?
 C5 C6 H6A 109.5 . . ?
 C5 C6 H6B 109.5 . . ?
 C5 C6 H6C 109.5 . . ?
 H6A C6 H6B 109.5 . . ?
 H6A C6 H6C 109.5 . . ?
 H6B C6 H6C 109.5 . . ?
 C5 C7 H7A 109.5 . . ?
 C5 C7 H7B 109.5 . . ?
 C5 C7 H7C 109.5 . . ?
 H7A C7 H7B 109.5 . . ?
 H7A C7 H7C 109.5 . . ?
 H7B C7 H7C 109.5 . . ?
 Si1 C8 H8 105.5 . . ?
 C9 C8 Si1 113.5(6) . . ?
 C9 C8 H8 105.5 . . ?
 C9 C8 C10 110.5(8) . . ?
 C10 C8 Si1 115.4(6) . . ?
 C10 C8 H8 105.5 . . ?
 C8 C9 H9A 109.5 . . ?
 C8 C9 H9B 109.5 . . ?
 C8 C9 H9C 109.5 . . ?
 H9A C9 H9B 109.5 . . ?
 H9A C9 H9C 109.5 . . ?
 H9B C9 H9C 109.5 . . ?
 C8 C10 H10A 109.5 . . ?
 C8 C10 H10B 109.5 . . ?
 C8 C10 H10C 109.5 . . ?
 H10A C10 H10B 109.5 . . ?
 H10A C10 H10C 109.5 . . ?
 H10B C10 H10C 109.5 . . ?
 Si1 C11 H11 105.7 . . ?
 C12 C11 Si1 114.4(6) . . ?
 C12 C11 H11 105.7 . . ?
 C12 C11 C13 110.3(7) . . ?
 C13 C11 Si1 114.2(6) . . ?
 C13 C11 H11 105.7 . . ?
 C11 C12 H12A 109.5 . . ?
 C11 C12 H12B 109.5 . . ?
 C11 C12 H12C 109.5 . . ?
 H12A C12 H12B 109.5 . . ?
 H12A C12 H12C 109.5 . . ?
 H12B C12 H12C 109.5 . . ?
 C11 C13 H13A 109.5 . . ?
 C11 C13 H13B 109.5 . . ?
 C11 C13 H13C 109.5 . . ?
 H13A C13 H13B 109.5 . . ?
 H13A C13 H13C 109.5 . . ?
 H13B C13 H13C 109.5 . . ?
 Si2 C14 H14 105.4 . . ?
 C15 C14 Si2 115.5(6) . . ?
 C15 C14 H14 105.4 . . ?
 C15 C14 C16 109.5(7) . . ?
 C16 C14 Si2 114.7(6) . . ?
 C16 C14 H14 105.4 . . ?
 C14 C15 H15A 109.5 . . ?
 C14 C15 H15B 109.5 . . ?
 C14 C15 H15C 109.5 . . ?
 H15A C15 H15B 109.5 . . ?
 H15A C15 H15C 109.5 . . ?
 H15B C15 H15C 109.5 . . ?
 C14 C16 H16A 109.5 . . ?
 C14 C16 H16B 109.5 . . ?
 C14 C16 H16C 109.5 . . ?
 H16A C16 H16B 109.5 . . ?
 H16A C16 H16C 109.5 . . ?
 H16B C16 H16C 109.5 . . ?
 Si2 C17 H17 105.8 . . ?
 C18 C17 Si2 115.8(6) . . ?
 C18 C17 H17 105.8 . . ?
 C19 C17 Si2 114.3(6) . . ?
 C19 C17 H17 105.8 . . ?
 C19 C17 C18 108.5(8) . . ?
 C17 C18 H18A 109.5 . . ?
 C17 C18 H18B 109.5 . . ?
 C17 C18 H18C 109.5 . . ?
 H18A C18 H18B 109.5 . . ?
 H18A C18 H18C 109.5 . . ?
 H18B C18 H18C 109.5 . . ?
 C17 C19 H19A 109.5 . . ?
 C17 C19 H19B 109.5 . . ?
 C17 C19 H19C 109.5 . . ?
 H19A C19 H19B 109.5 . . ?
 H19A C19 H19C 109.5 . . ?
 H19B C19 H19C 109.5 . . ?
 Si2 C20 H20 106.7 . . ?
 C21 C20 Si2 113.5(6) . . ?
 C21 C20 H20 106.7 . . ?
 C22 C20 Si2 113.9(6) . . ?
 C22 C20 H20 106.7 . . ?
 C22 C20 C21 108.9(7) . . ?
 C20 C21 H21A 109.5 . . ?
 C20 C21 H21B 109.5 . . ?
 C20 C21 H21C 109.5 . . ?
 H21A C21 H21B 109.5 . . ?
 H21A C21 H21C 109.5 . . ?
 H21B C21 H21C 109.5 . . ?
 C20 C22 H22A 109.5 . . ?
 C20 C22 H22B 109.5 . . ?
 C20 C22 H22C 109.5 . . ?
 H22A C22 H22B 109.5 . . ?
 H22A C22 H22C 109.5 . . ?
 H22B C22 H22C 109.5 . . ?
 N1 C23 K1 75.7(4) . . ?
 N1 C23 C24 125.9(7) . . ?
 N1 C23 C28 118.2(6) . . ?
 C24 C23 K1 118.7(5) . . ?
 C24 C23 C28 115.9(7) . . ?
 C28 C23 K1 75.3(4) . . ?
 C23 C24 H24 118.7 . . ?
 C25 C24 C23 122.6(7) . . ?
 C25 C24 H24 118.7 . . ?
 C24 C25 H25 119.8 . . ?
 C24 C25 C26 120.3(7) . . ?
 C26 C25 H25 119.8 . . ?
 C25 C26 H26 120.4 . . ?
 C27 C26 C25 119.2(7) . . ?
 C27 C26 H26 120.4 . . ?
 C26 C27 H27 119.3 . . ?
 C26 C27 C28 121.4(7) . . ?
 C28 C27 H27 119.3 . . ?
 N2 C28 K1 73.9(4) . . ?
 N2 C28 C23 114.9(7) . . ?
 N2 C28 C27 124.4(7) . . ?
 C23 C28 K1 77.9(4) . . ?
 C27 C28 K1 120.0(5) . . ?
 C27 C28 C23 120.6(7) . . ?
 N3 C29 C30 126.0(6) . . ?
 N3 C29 C34 117.1(6) . . ?
 C30 C29 C34 116.7(7) . . ?
 K2 C30 H30 117.3 . . ?
 C29 C30 K2 87.9(4) . . ?
 C29 C30 H30 118.9 . . ?
 C31 C30 K2 66.1(4) . . ?
 C31 C30 C29 122.3(7) . . ?
 C31 C30 H30 118.9 . . ?
 K2 C31 H31 107.3 . . ?
 C30 C31 K2 89.8(4) . . ?
 C30 C31 H31 119.9 . . ?
 C32 C31 K2 72.9(4) . . ?
 C32 C31 C30 120.2(7) . . ?
 C32 C31 H31 119.9 . . ?
 K2 C32 H32 104.7 . . ?
 C31 C32 K2 81.2(4) . . ?
 C31 C32 H32 120.1 . . ?
 C31 C32 C33 119.7(7) . . ?
 C33 C32 K2 84.2(4) . . ?
 C33 C32 H32 120.1 . . ?
 K1 C33 H33 66.0 . . ?
 K2 C33 K1 159.9(2) . . ?
 K2 C33 H33 110.0 . . ?
 C32 C33 K1 129.7(5) . . ?
 C32 C33 K2 70.0(4) . . ?
 C32 C33 H33 119.7 . . ?
 C32 C33 C34 120.6(7) . . ?
 C34 C33 K1 76.3(4) . . ?
 C34 C33 K2 90.2(4) . . ?
 C34 C33 H33 119.7 . . ?
 K1 C34 K2 143.2(2) . . ?
 N2 C34 K1 60.9(4) . . ?
 N2 C34 K2 127.2(4) . . ?
 N2 C34 C29 115.6(6) . . ?
 N2 C34 C33 123.6(6) . . ?
 C29 C34 K1 127.2(5) . . ?
 C29 C34 K2 84.4(4) . . ?
 C33 C34 K1 80.1(4) . . ?
 C33 C34 K2 66.2(4) . . ?
 C33 C34 C29 120.4(6) . . ?
 O2 C35 C36 111.3(7) . . ?
 O2 C35 C37 105.8(7) . . ?
 O2 C35 C38 108.1(7) . . ?
 C36 C35 C38 109.9(7) . . ?
 C37 C35 C36 108.9(8) . . ?
 C37 C35 C38 112.7(8) . . ?
 C35 C36 H36A 109.5 . . ?
 C35 C36 H36B 109.5 . . ?
 C35 C36 H36C 109.5 . . ?
 H36A C36 H36B 109.5 . . ?
 H36A C36 H36C 109.5 . . ?
 H36B C36 H36C 109.5 . . ?
 C35 C37 H37A 109.5 . . ?
 C35 C37 H37B 109.5 . . ?
 C35 C37 H37C 109.5 . . ?
 H37A C37 H37B 109.5 . . ?
 H37A C37 H37C 109.5 . . ?
 H37B C37 H37C 109.5 . . ?
 C35 C38 H38A 109.5 . . ?
 C35 C38 H38B 109.5 . . ?
 C35 C38 H38C 109.5 . . ?
 H38A C38 H38B 109.5 . . ?
 H38A C38 H38C 109.5 . . ?
 H38B C38 H38C 109.5 . . ?
 Si3 C39 H39 105.8 . . ?
 C40 C39 Si3 113.7(6) . . ?
 C40 C39 H39 105.8 . . ?
 C40 C39 C41 108.3(7) . . ?
 C41 C39 Si3 116.7(6) . . ?
 C41 C39 H39 105.8 . . ?
 C39 C40 H40A 109.5 . . ?
 C39 C40 H40B 109.5 . . ?
 C39 C40 H40C 109.5 . . ?
 H40A C40 H40B 109.5 . . ?
 H40A C40 H40C 109.5 . . ?
 H40B C40 H40C 109.5 . . ?
 C39 C41 H41A 109.5 . . ?
 C39 C41 H41B 109.5 . . ?
 C39 C41 H41C 109.5 . . ?
 H41A C41 H41B 109.5 . . ?
 H41A C41 H41C 109.5 . . ?
 H41B C41 H41C 109.5 . . ?
 Si3 C42 H42 105.3 . . ?
 C43 C42 Si3 119.2(6) . . ?
 C43 C42 H42 105.3 . . ?
 C44 C42 Si3 111.2(5) . . ?
 C44 C42 H42 105.3 . . ?
 C44 C42 C43 109.4(8) . . ?
 C42 C43 H43A 109.5 . . ?
 C42 C43 H43B 109.5 . . ?
 C42 C43 H43C 109.5 . . ?
 H43A C43 H43B 109.5 . . ?
 H43A C43 H43C 109.5 . . ?
 H43B C43 H43C 109.5 . . ?
 C42 C44 H44A 109.5 . . ?
 C42 C44 H44B 109.5 . . ?
 C42 C44 H44C 109.5 . . ?
 H44A C44 H44B 109.5 . . ?
 H44A C44 H44C 109.5 . . ?
 H44B C44 H44C 109.5 . . ?
 Si3 C45 H45 106.1 . . ?
 C46 C45 Si3 112.7(6) . . ?
 C46 C45 H45 106.1 . . ?
 C46 C45 C47 111.6(7) . . ?
 C47 C45 Si3 113.5(6) . . ?
 C47 C45 H45 106.1 . . ?
 C45 C46 H46A 109.5 . . ?
 C45 C46 H46B 109.5 . . ?
 C45 C46 H46C 109.5 . . ?
 H46A C46 H46B 109.5 . . ?
 H46A C46 H46C 109.5 . . ?
 H46B C46 H46C 109.5 . . ?
 C45 C47 H47A 109.5 . . ?
 C45 C47 H47B 109.5 . . ?
 C45 C47 H47C 109.5 . . ?
 H47A C47 H47B 109.5 . . ?
 H47A C47 H47C 109.5 . . ?
 H47B C47 H47C 109.5 . . ?
 Si4 C48 H48 106.4 . . ?
 C49 C48 Si4 113.3(7) . . ?
 C49 C48 H48 106.4 . . ?
 C49 C48 C50 108.5(7) . . ?
 C50 C48 Si4 115.3(6) . . ?
 C50 C48 H48 106.4 . . ?
 C48 C49 H49A 109.5 . . ?
 C48 C49 H49B 109.5 . . ?
 C48 C49 H49C 109.5 . . ?
 H49A C49 H49B 109.5 . . ?
 H49A C49 H49C 109.5 . . ?
 H49B C49 H49C 109.5 . . ?
 C48 C50 H50A 109.5 . . ?
 C48 C50 H50B 109.5 . . ?
 C48 C50 H50C 109.5 . . ?
 H50A C50 H50B 109.5 . . ?
 H50A C50 H50C 109.5 . . ?
 H50B C50 H50C 109.5 . . ?
 Si4 C51 H51 104.0 . . ?
 C52 C51 Si4 118.2(6) . . ?
 C52 C51 H51 104.0 . . ?
 C52 C51 C53 111.7(8) . . ?
 C53 C51 Si4 113.2(5) . . ?
 C53 C51 H51 104.0 . . ?
 C51 C52 H52A 109.5 . . ?
 C51 C52 H52B 109.5 . . ?
 C51 C52 H52C 109.5 . . ?
 H52A C52 H52B 109.5 . . ?
 H52A C52 H52C 109.5 . . ?
 H52B C52 H52C 109.5 . . ?
 C51 C53 H53A 109.5 . . ?
 C51 C53 H53B 109.5 . . ?
 C51 C53 H53C 109.5 . . ?
 H53A C53 H53B 109.5 . . ?
 H53A C53 H53C 109.5 . . ?
 H53B C53 H53C 109.5 . . ?
 Si4 C54 H54 105.6 . . ?
 C55 C54 Si4 114.8(6) . . ?
 C55 C54 H54 105.6 . . ?
 C56 C54 Si4 114.6(6) . . ?
 C56 C54 H54 105.6 . . ?
 C56 C54 C55 109.7(7) . . ?
 C54 C55 H55A 109.5 . . ?
 C54 C55 H55B 109.5 . . ?
 C54 C55 H55C 109.5 . . ?
 H55A C55 H55B 109.5 . . ?
 H55A C55 H55C 109.5 . . ?
 H55B C55 H55C 109.5 . . ?
 C54 C56 H56A 109.5 . . ?
 C54 C56 H56B 109.5 . . ?
 C54 C56 H56C 109.5 . . ?
 H56A C56 H56B 109.5 . . ?
 H56A C56 H56C 109.5 . . ?
 H56B C56 H56C 109.5 . . ?
 K2 C57 K3 148.5(2) . . ?
 N4 C57 K2 80.6(4) . . ?
 N4 C57 K3 120.9(4) . . ?
 N4 C57 C58 126.7(6) . . ?
 N4 C57 C62 118.3(6) . . ?
 C58 C57 K2 120.2(4) . . ?
 C58 C57 K3 67.6(4) . . ?
 C58 C57 C62 114.9(6) . . ?
 C62 C57 K2 69.0(4) . . ?
 C62 C57 K3 80.1(4) . . ?
 K3 C58 H58 110.5 . . ?
 C57 C58 K3 87.9(4) . . ?
 C57 C58 H58 118.4 . . ?
 C59 C58 K3 72.7(4) . . ?
 C59 C58 C57 123.2(7) . . ?
 C59 C58 H58 118.4 . . ?
 K3 C59 H59 111.4 . . ?
 C58 C59 K3 81.6(4) . . ?
 C58 C59 H59 120.0 . . ?
 C60 C59 K3 77.3(4) . . ?
 C60 C59 C58 120.0(7) . . ?
 C60 C59 H59 120.0 . . ?
 K3 C60 H60 107.6 . . ?
 C59 C60 K3 76.9(4) . . ?
 C59 C60 H60 120.0 . . ?
 C59 C60 C61 120.1(7) . . ?
 C61 C60 K3 85.7(4) . . ?
 C61 C60 H60 120.0 . . ?
 K3 C61 H61 114.9 . . ?
 C60 C61 K3 69.0(4) . . ?
 C60 C61 H61 119.8 . . ?
 C62 C61 K3 86.5(4) . . ?
 C62 C61 C60 120.5(7) . . ?
 C62 C61 H61 119.8 . . ?
 K2 C62 K3 160.6(2) . . ?
 N5 C62 K2 67.4(4) . . ?
 N5 C62 K3 126.0(5) . . ?
 N5 C62 C57 115.1(6) . . ?
 C57 C62 K2 85.7(4) . . ?
 C57 C62 K3 75.8(4) . . ?
 C61 C62 K2 116.5(5) . . ?
 C61 C62 K3 69.8(4) . . ?
 C61 C62 N5 124.0(6) . . ?
 C61 C62 C57 120.9(6) . . ?
 N6 C63 C64 124.4(7) . . ?
 N6 C63 C68 118.0(6) . . ?
 C64 C63 C68 117.6(7) . . ?
 C63 C64 H64 119.2 . . ?
 C65 C64 C63 121.7(7) . . ?
 C65 C64 H64 119.2 . . ?
 C64 C65 H65 120.0 . . ?
 C66 C65 C64 120.0(7) . . ?
 C66 C65 H65 120.0 . . ?
 C65 C66 H66 120.3 . . ?
 C65 C66 C67 119.4(7) . . ?
 C67 C66 H66 120.3 . . ?
 K2 C67 H67 72.5 . . ?
 C66 C67 K2 126.1(5) . . ?
 C66 C67 H67 119.3 . . ?
 C66 C67 C68 121.4(7) . . ?
 C68 C67 K2 72.8(4) . . ?
 C68 C67 H67 119.3 . . ?
 N5 C68 K2 66.4(4) . . ?
 N5 C68 C63 115.6(6) . . ?
 C63 C68 K2 118.9(5) . . ?
 C67 C68 K2 82.4(4) . . ?
 C67 C68 N5 124.3(6) . . ?
 C67 C68 C63 119.9(7) . . ?
 O3 C69 C70 110.9(6) . . ?
 O3 C69 C71 106.0(6) . . ?
 O3 C69 C72 109.7(6) . . ?
 C70 C69 C71 108.4(7) . . ?
 C72 C69 C70 111.3(7) . . ?
 C72 C69 C71 110.4(7) . . ?
 C69 C70 H70A 109.5 . . ?
 C69 C70 H70B 109.5 . . ?
 C69 C70 H70C 109.5 . . ?
 H70A C70 H70B 109.5 . . ?
 H70A C70 H70C 109.5 . . ?
 H70B C70 H70C 109.5 . . ?
 K3 C71 H71A 54.3 . . ?
 K3 C71 H71B 163.6 . . ?
 K3 C71 H71C 77.4 . . ?
 C69 C71 K3 80.9(4) . . ?
 C69 C71 H71A 109.5 . . ?
 C69 C71 H71B 109.5 . . ?
 C69 C71 H71C 109.5 . . ?
 H71A C71 H71B 109.5 . . ?
 H71A C71 H71C 109.5 . . ?
 H71B C71 H71C 109.5 . . ?
 C69 C72 H72A 109.5 . . ?
 C69 C72 H72B 109.5 . . ?
 C69 C72 H72C 109.5 . . ?
 H72A C72 H72B 109.5 . . ?
 H72A C72 H72C 109.5 . . ?
 H72B C72 H72C 109.5 . . ?
 Si5 C73 H73 106.5 . . ?
 C74 C73 Si5 113.3(6) . . ?
 C74 C73 H73 106.5 . . ?
 C75 C73 Si5 114.4(6) . . ?
 C75 C73 H73 106.5 . . ?
 C75 C73 C74 109.2(7) . . ?
 C73 C74 H74A 109.5 . . ?
 C73 C74 H74B 109.5 . . ?
 C73 C74 H74C 109.5 . . ?
 H74A C74 H74B 109.5 . . ?
 H74A C74 H74C 109.5 . . ?
 H74B C74 H74C 109.5 . . ?
 C73 C75 H75A 109.5 . . ?
 C73 C75 H75B 109.5 . . ?
 C73 C75 H75C 109.5 . . ?
 H75A C75 H75B 109.5 . . ?
 H75A C75 H75C 109.5 . . ?
 H75B C75 H75C 109.5 . . ?
 Si5 C76 H76 105.8 . . ?
 C77 C76 Si5 113.6(6) . . ?
 C77 C76 H76 105.8 . . ?
 C77 C76 C78 109.4(7) . . ?
 C78 C76 Si5 115.7(6) . . ?
 C78 C76 H76 105.8 . . ?
 C76 C77 H77A 109.5 . . ?
 C76 C77 H77B 109.5 . . ?
 C76 C77 H77C 109.5 . . ?
 H77A C77 H77B 109.5 . . ?
 H77A C77 H77C 109.5 . . ?
 H77B C77 H77C 109.5 . . ?
 C76 C78 H78A 109.5 . . ?
 C76 C78 H78B 109.5 . . ?
 C76 C78 H78C 109.5 . . ?
 H78A C78 H78B 109.5 . . ?
 H78A C78 H78C 109.5 . . ?
 H78B C78 H78C 109.5 . . ?
 Si5 C79 H79 105.2 . . ?
 C80 C79 Si5 111.6(5) . . ?
 C80 C79 H79 105.2 . . ?
 C81 C79 Si5 116.8(6) . . ?
 C81 C79 H79 105.2 . . ?
 C81 C79 C80 111.6(7) . . ?
 C79 C80 H80A 109.5 . . ?
 C79 C80 H80B 109.5 . . ?
 C79 C80 H80C 109.5 . . ?
 H80A C80 H80B 109.5 . . ?
 H80A C80 H80C 109.5 . . ?
 H80B C80 H80C 109.5 . . ?
 C79 C81 H81A 109.5 . . ?
 C79 C81 H81B 109.5 . . ?
 C79 C81 H81C 109.5 . . ?
 H81A C81 H81B 109.5 . . ?
 H81A C81 H81C 109.5 . . ?
 H81B C81 H81C 109.5 . . ?
 Si6 C82 H82 105.7 . . ?
 C83 C82 Si6 115.7(7) . . ?
 C83 C82 H82 105.7 . . ?
 C83 C82 C84 109.5(8) . . ?
 C84 C82 Si6 113.5(6) . . ?
 C84 C82 H82 105.7 . . ?
 C82 C83 H83A 109.5 . . ?
 C82 C83 H83B 109.5 . . ?
 C82 C83 H83C 109.5 . . ?
 H83A C83 H83B 109.5 . . ?
 H83A C83 H83C 109.5 . . ?
 H83B C83 H83C 109.5 . . ?
 C82 C84 H84A 109.5 . . ?
 C82 C84 H84B 109.5 . . ?
 C82 C84 H84C 109.5 . . ?
 H84A C84 H84B 109.5 . . ?
 H84A C84 H84C 109.5 . . ?
 H84B C84 H84C 109.5 . . ?
 Si6 C85 H85 107.3 . . ?
 C86 C85 Si6 113.4(7) . . ?
 C86 C85 H85 107.3 . . ?
 C87 C85 Si6 110.8(7) . . ?
 C87 C85 H85 107.3 . . ?
 C87 C85 C86 110.3(8) . . ?
 C85 C86 H86A 109.5 . . ?
 C85 C86 H86B 109.5 . . ?
 C85 C86 H86C 109.5 . . ?
 H86A C86 H86B 109.5 . . ?
 H86A C86 H86C 109.5 . . ?
 H86B C86 H86C 109.5 . . ?
 C85 C87 H87A 109.5 . . ?
 C85 C87 H87B 109.5 . . ?
 C85 C87 H87C 109.5 . . ?
 H87A C87 H87B 109.5 . . ?
 H87A C87 H87C 109.5 . . ?
 H87B C87 H87C 109.5 . . ?
 Si6 C88 H88 106.1 . . ?
 C89 C88 Si6 115.1(6) . . ?
 C89 C88 H88 106.1 . . ?
 C89 C88 C90 110.1(7) . . ?
 C90 C88 Si6 112.7(5) . . ?
 C90 C88 H88 106.1 . . ?
 C88 C89 H89A 109.5 . . ?
 C88 C89 H89B 109.5 . . ?
 C88 C89 H89C 109.5 . . ?
 H89A C89 H89B 109.5 . . ?
 H89A C89 H89C 109.5 . . ?
 H89B C89 H89C 109.5 . . ?
 C88 C90 H90A 109.5 . . ?
 C88 C90 H90B 109.5 . . ?
 C88 C90 H90C 109.5 . . ?
 H90A C90 H90B 109.5 . . ?
 H90A C90 H90C 109.5 . . ?
 H90B C90 H90C 109.5 . . ?
 N7 C91 K3 76.8(4) . . ?
 N7 C91 C92 125.6(7) . . ?
 N7 C91 C96 118.5(6) . . ?
 C92 C91 K3 117.5(5) . . ?
 C92 C91 C96 115.9(7) . . ?
 C96 C91 K3 76.4(4) . . ?
 C91 C92 H92 118.8 . . ?
 C93 C92 C91 122.4(7) . . ?
 C93 C92 H92 118.8 . . ?
 C92 C93 H93 119.8 . . ?
 C92 C93 C94 120.3(7) . . ?
 C94 C93 H93 119.8 . . ?
 C93 C94 H94 120.3 . . ?
 C93 C94 C95 119.5(7) . . ?
 C95 C94 H94 120.3 . . ?
 C94 C95 H95 119.7 . . ?
 C94 C95 C96 120.7(7) . . ?
 C96 C95 H95 119.7 . . ?
 N8 C96 K3 76.6(4) . . ?
 N8 C96 C91 114.9(6) . . ?
 N8 C96 C95 124.0(6) . . ?
 C91 C96 K3 76.5(4) . . ?
 C95 C96 K3 119.1(5) . . ?
 C95 C96 C91 121.1(6) . . ?
 N9 C97 C98 125.1(6) . . ?
 N9 C97 C102 117.4(6) . . ?
 C98 C97 C102 117.2(6) . . ?
 K4 C98 H98 117.6 . . ?
 C97 C98 K4 87.0(4) . . ?
 C97 C98 H98 118.7 . . ?
 C99 C98 K4 66.9(4) . . ?
 C99 C98 C97 122.6(6) . . ?
 C99 C98 H98 118.7 . . ?
 K4 C99 H99 108.9 . . ?
 C98 C99 K4 88.7(4) . . ?
 C98 C99 H99 120.5 . . ?
 C100 C99 K4 72.2(4) . . ?
 C100 C99 C98 119.0(7) . . ?
 C100 C99 H99 120.5 . . ?
 K4 C100 H100 104.7 . . ?
 C99 C100 K4 81.5(4) . . ?
 C99 C100 H100 119.7 . . ?
 C101 C100 K4 84.0(4) . . ?
 C101 C100 C99 120.6(7) . . ?
 C101 C100 H100 119.7 . . ?
 K3 C101 H101 64.9 . . ?
 K4 C101 K3 159.3(2) . . ?
 K4 C101 H101 110.0 . . ?
 C100 C101 K3 130.3(5) . . ?
 C100 C101 K4 70.2(4) . . ?
 C100 C101 H101 119.9 . . ?
 C100 C101 C102 120.3(7) . . ?
 C102 C101 K3 77.1(4) . . ?
 C102 C101 K4 89.9(4) . . ?
 C102 C101 H101 119.9 . . ?
 K4 C102 K3 142.5(2) . . ?
 N8 C102 K3 59.8(3) . . ?
 N8 C102 K4 128.4(4) . . ?
 N8 C102 C97 115.1(6) . . ?
 N8 C102 C101 124.2(6) . . ?
 C97 C102 K3 129.3(5) . . ?
 C97 C102 K4 83.5(4) . . ?
 C101 C102 K3 79.9(4) . . ?
 C101 C102 K4 66.1(4) . . ?
 C101 C102 C97 120.4(6) . . ?
 O4 C103 C104 112.1(7) . . ?
 O4 C103 C105 106.4(7) . . ?
 O4 C103 C106 109.3(7) . . ?
 C105 C103 C104 108.2(8) . . ?
 C106 C103 C104 109.6(7) . . ?
 C106 C103 C105 111.3(9) . . ?
 C103 C104 H10D 109.5 . . ?
 C103 C104 H10E 109.5 . . ?
 C103 C104 H10F 109.5 . . ?
 H10D C104 H10E 109.5 . . ?
 H10D C104 H10F 109.5 . . ?
 H10E C104 H10F 109.5 . . ?
 C103 C105 H10G 109.5 . . ?
 C103 C105 H10H 109.5 . . ?
 C103 C105 H10I 109.5 . . ?
 H10G C105 H10H 109.5 . . ?
 H10G C105 H10I 109.5 . . ?
 H10H C105 H10I 109.5 . . ?
 C103 C106 H10J 109.5 . . ?
 C103 C106 H10K 109.5 . . ?
 C103 C106 H10L 109.5 . . ?
 H10J C106 H10K 109.5 . . ?
 H10J C106 H10L 109.5 . . ?
 H10K C106 H10L 109.5 . . ?
 Si7 C107 H107 105.4 . . ?
 C108 C107 Si7 118.9(6) . . ?
 C108 C107 H107 105.4 . . ?
 C108 C107 C109 110.0(8) . . ?
 C109 C107 Si7 110.5(5) . . ?
 C109 C107 H107 105.4 . . ?
 C107 C108 H10M 109.5 . . ?
 C107 C108 H10N 109.5 . . ?
 C107 C108 H10O 109.5 . . ?
 H10M C108 H10N 109.5 . . ?
 H10M C108 H10O 109.5 . . ?
 H10N C108 H10O 109.5 . . ?
 C107 C109 H10P 109.5 . . ?
 C107 C109 H10Q 109.5 . . ?
 C107 C109 H10R 109.5 . . ?
 H10P C109 H10Q 109.5 . . ?
 H10P C109 H10R 109.5 . . ?
 H10Q C109 H10R 109.5 . . ?
 Si7 C110 H110 106.3 . . ?
 C111 C110 Si7 113.1(5) . . ?
 C111 C110 H110 106.3 . . ?
 C111 C110 C112 110.5(7) . . ?
 C112 C110 Si7 113.7(5) . . ?
 C112 C110 H110 106.3 . . ?
 C110 C111 H11A 109.5 . . ?
 C110 C111 H11B 109.5 . . ?
 C110 C111 H11C 109.5 . . ?
 H11A C111 H11B 109.5 . . ?
 H11A C111 H11C 109.5 . . ?
 H11B C111 H11C 109.5 . . ?
 C110 C112 H11D 109.5 . . ?
 C110 C112 H11E 109.5 . . ?
 C110 C112 H11F 109.5 . . ?
 H11D C112 H11E 109.5 . . ?
 H11D C112 H11F 109.5 . . ?
 H11E C112 H11F 109.5 . . ?
 Si7 C113 H113 105.2 . . ?
 C114 C113 Si7 117.0(6) . . ?
 C114 C113 H113 105.2 . . ?
 C114 C113 C115 108.5(7) . . ?
 C115 C113 Si7 114.6(6) . . ?
 C115 C113 H113 105.2 . . ?
 C113 C114 H11G 109.5 . . ?
 C113 C114 H11H 109.5 . . ?
 C113 C114 H11I 109.5 . . ?
 H11G C114 H11H 109.5 . . ?
 H11G C114 H11I 109.5 . . ?
 H11H C114 H11I 109.5 . . ?
 C113 C115 H11J 109.5 . . ?
 C113 C115 H11K 109.5 . . ?
 C113 C115 H11L 109.5 . . ?
 H11J C115 H11K 109.5 . . ?
 H11J C115 H11L 109.5 . . ?
 H11K C115 H11L 109.5 . . ?
 Si8 C116 H116 106.1 . . ?
 C117 C116 Si8 113.3(6) . . ?
 C117 C116 H116 106.1 . . ?
 C118 C116 Si8 116.1(6) . . ?
 C118 C116 H116 106.1 . . ?
 C118 C116 C117 108.4(8) . . ?
 C116 C117 H11M 109.5 . . ?
 C116 C117 H11N 109.5 . . ?
 C116 C117 H11O 109.5 . . ?
 H11M C117 H11N 109.5 . . ?
 H11M C117 H11O 109.5 . . ?
 H11N C117 H11O 109.5 . . ?
 C116 C118 H11P 109.5 . . ?
 C116 C118 H11Q 109.5 . . ?
 C116 C118 H11R 109.5 . . ?
 H11P C118 H11Q 109.5 . . ?
 H11P C118 H11R 109.5 . . ?
 H11Q C118 H11R 109.5 . . ?
 Si8 C119 H119 104.8 . . ?
 C120 C119 Si8 112.9(6) . . ?
 C120 C119 H119 104.8 . . ?
 C121 C119 Si8 117.5(6) . . ?
 C121 C119 H119 104.8 . . ?
 C121 C119 C120 110.7(9) . . ?
 C119 C120 H12D 109.5 . . ?
 C119 C120 H12E 109.5 . . ?
 C119 C120 H12F 109.5 . . ?
 H12D C120 H12E 109.5 . . ?
 H12D C120 H12F 109.5 . . ?
 H12E C120 H12F 109.5 . . ?
 C119 C121 H12G 109.5 . . ?
 C119 C121 H12H 109.5 . . ?
 C119 C121 H12I 109.5 . . ?
 H12G C121 H12H 109.5 . . ?
 H12G C121 H12I 109.5 . . ?
 H12H C121 H12I 109.5 . . ?
 Si8 C122 H122 105.7 . . ?
 C123 C122 Si8 114.6(6) . . ?
 C123 C122 H122 105.7 . . ?
 C123 C122 C124 110.5(7) . . ?
 C124 C122 Si8 113.7(6) . . ?
 C124 C122 H122 105.7 . . ?
 C122 C123 H12J 109.5 . . ?
 C122 C123 H12K 109.5 . . ?
 C122 C123 H12L 109.5 . . ?
 H12J C123 H12K 109.5 . . ?
 H12J C123 H12L 109.5 . . ?
 H12K C123 H12L 109.5 . . ?
 C122 C124 H12M 109.5 . . ?
 C122 C124 H12N 109.5 . . ?
 C122 C124 H12O 109.5 . . ?
 H12M C124 H12N 109.5 . . ?
 H12M C124 H12O 109.5 . . ?
 H12N C124 H12O 109.5 . . ?
 K4 C125 K1 149.2(2) . 1_565 ?
 N10 C125 K1 119.1(5) . 1_565 ?
 N10 C125 K4 80.5(4) . . ?
 N10 C125 C126 124.9(6) . . ?
 N10 C125 C130 117.5(6) . . ?
 C126 C125 K1 69.2(4) . 1_565 ?
 C126 C125 K4 121.2(5) . . ?
 C126 C125 C130 117.6(6) . . ?
 C130 C125 K1 82.0(4) . 1_565 ?
 C130 C125 K4 67.4(4) . . ?
 K1 C126 H126 111.6 1_565 . ?
 C125 C126 K1 86.7(4) . 1_565 ?
 C125 C126 H126 119.0 . . ?
 C127 C126 K1 72.5(4) . 1_565 ?
 C127 C126 C125 121.9(7) . . ?
 C127 C126 H126 119.0 . . ?
 K1 C127 H127 109.4 1_565 . ?
 C126 C127 K1 81.9(4) . 1_565 ?
 C126 C127 H127 120.0 . . ?
 C128 C127 K1 79.0(4) . 1_565 ?
 C128 C127 C126 120.1(7) . . ?
 C128 C127 H127 120.0 . . ?
 K1 C128 H128 110.2 1_565 . ?
 C127 C128 K1 75.4(4) . 1_565 ?
 C127 C128 H128 120.6 . . ?
 C127 C128 C129 118.9(7) . . ?
 C129 C128 K1 84.3(4) . 1_565 ?
 C129 C128 H128 120.6 . . ?
 K1 C129 H129 112.7 1_565 . ?
 C128 C129 K1 71.0(4) . 1_565 ?
 C128 C129 H129 118.7 . . ?
 C128 C129 C130 122.7(7) . . ?
 C130 C129 K1 87.5(4) . 1_565 ?
 C130 C129 H129 118.7 . . ?
 K4 C130 K1 161.6(2) . 1_565 ?
 N11 C130 K1 124.4(5) . 1_565 ?
 N11 C130 K4 67.0(4) . . ?
 N11 C130 C125 116.4(6) . . ?
 N11 C130 C129 125.0(6) . . ?
 C125 C130 K1 74.2(4) . 1_565 ?
 C125 C130 K4 87.8(4) . . ?
 C129 C130 K1 69.2(4) . 1_565 ?
 C129 C130 K4 118.1(5) . . ?
 C129 C130 C125 118.5(6) . . ?
 N12 C131 C132 125.0(7) . . ?
 N12 C131 C136 118.1(6) . . ?
 C132 C131 C136 116.9(7) . . ?
 C131 C132 H132 118.2 . . ?
 C133 C132 C131 123.6(7) . . ?
 C133 C132 H132 118.2 . . ?
 C132 C133 H133 120.4 . . ?
 C132 C133 C134 119.1(7) . . ?
 C134 C133 H133 120.4 . . ?
 C133 C134 H134 120.4 . . ?
 C133 C134 C135 119.2(7) . . ?
 C135 C134 H134 120.4 . . ?
 K4 C135 H135 73.7 . . ?
 C134 C135 K4 126.5(5) . . ?
 C134 C135 H135 119.0 . . ?
 C136 C135 K4 71.2(4) . . ?
 C136 C135 C134 122.1(7) . . ?
 C136 C135 H135 119.0 . . ?
 N11 C136 K4 67.7(4) . . ?
 N11 C136 C131 115.1(6) . . ?
 C131 C136 K4 117.5(4) . . ?
 C135 C136 K4 84.1(4) . . ?
 C135 C136 N11 125.7(6) . . ?
 C135 C136 C131 119.1(7) . . ?

loop_
  _geom_torsion_atom_site_label_1
  _geom_torsion_atom_site_label_2
  _geom_torsion_atom_site_label_3
  _geom_torsion_atom_site_label_4
  _geom_torsion
  _geom_torsion_site_symmetry_1
  _geom_torsion_site_symmetry_2
  _geom_torsion_site_symmetry_3
  _geom_torsion_site_symmetry_4
  _geom_torsion_publ_flag
 Bi1 O1 C1 C2 84.4(7) . . . . ?
 Bi1 O1 C1 C3 -38.6(8) . . . . ?
 Bi1 O1 C1 C4 -156.1(5) . . . . ?
 Bi1 N1 C23 K1 -80.0(3) . . . . ?
 Bi1 N1 C23 C24 164.7(6) . . . . ?
 Bi1 N1 C23 C28 -15.8(8) . . . . ?
 Bi1 N2 C28 K1 84.9(4) . . . . ?
 Bi1 N2 C28 C23 16.9(8) . . . . ?
 Bi1 N2 C28 C27 -159.4(6) . . . . ?
 Bi1 N2 C34 K1 -93.0(4) . . . . ?
 Bi1 N2 C34 K2 130.2(4) . . . . ?
 Bi1 N2 C34 C29 27.0(8) . . . . ?
 Bi1 N2 C34 C33 -145.8(6) . . . . ?
 Bi1 N3 C29 C30 151.3(6) . . . . ?
 Bi1 N3 C29 C34 -25.4(7) . . . . ?
 Bi2 O2 C35 C36 -28.1(9) . . . . ?
 Bi2 O2 C35 C37 -146.3(6) . . . . ?
 Bi2 O2 C35 C38 92.8(7) . . . . ?
 Bi2 N4 C57 K2 -70.6(3) . . . . ?
 Bi2 N4 C57 K3 84.7(5) . . . . ?
 Bi2 N4 C57 C58 168.5(6) . . . . ?
 Bi2 N4 C57 C62 -10.8(8) . . . . ?
 Bi2 N5 C62 K2 92.1(4) . . . . ?
 Bi2 N5 C62 K3 -71.7(6) . . . . ?
 Bi2 N5 C62 C57 18.6(8) . . . . ?
 Bi2 N5 C62 C61 -160.3(6) . . . . ?
 Bi2 N5 C68 K2 -93.0(4) . . . . ?
 Bi2 N5 C68 C63 19.0(8) . . . . ?
 Bi2 N5 C68 C67 -154.8(6) . . . . ?
 Bi2 N6 C63 C64 156.9(6) . . . . ?
 Bi2 N6 C63 C68 -21.9(8) . . . . ?
 Bi3 O3 C69 C70 -39.7(9) . . . . ?
 Bi3 O3 C69 C71 -157.1(5) . . . . ?
 Bi3 O3 C69 C72 83.7(8) . . . . ?
 Bi3 N7 C91 K3 -80.3(3) . . . . ?
 Bi3 N7 C91 C92 165.2(6) . . . . ?
 Bi3 N7 C91 C96 -14.0(8) . . . . ?
 Bi3 N8 C96 K3 81.9(4) . . . . ?
 Bi3 N8 C96 C91 14.0(8) . . . . ?
 Bi3 N8 C96 C95 -161.8(5) . . . . ?
 Bi3 N8 C102 K3 -92.4(3) . . . . ?
 Bi3 N8 C102 K4 132.3(4) . . . . ?
 Bi3 N8 C102 C97 30.1(7) . . . . ?
 Bi3 N8 C102 C101 -142.6(6) . . . . ?
 Bi3 N9 C97 C98 146.7(6) . . . . ?
 Bi3 N9 C97 C102 -27.1(7) . . . . ?
 Bi4 O4 C103 C104 -30.6(9) . . . . ?
 Bi4 O4 C103 C105 -148.7(7) . . . . ?
 Bi4 O4 C103 C106 91.1(8) . . . . ?
 Bi4 N10 C125 K1 85.3(5) . . . 1_565 ?
 Bi4 N10 C125 K4 -69.3(3) . . . . ?
 Bi4 N10 C125 C126 169.0(6) . . . . ?
 Bi4 N10 C125 C130 -11.1(8) . . . . ?
 Bi4 N11 C130 K1 -71.5(6) . . . 1_565 ?
 Bi4 N11 C130 K4 92.0(4) . . . . ?
 Bi4 N11 C130 C125 17.0(8) . . . . ?
 Bi4 N11 C130 C129 -158.9(6) . . . . ?
 Bi4 N11 C136 K4 -91.6(3) . . . . ?
 Bi4 N11 C136 C131 19.5(8) . . . . ?
 Bi4 N11 C136 C135 -156.1(6) . . . . ?
 Bi4 N12 C131 C132 159.5(6) . . . . ?
 Bi4 N12 C131 C136 -23.4(8) . . . . ?
 K1 O1 C1 C2 -86.5(7) . . . . ?
 K1 O1 C1 C3 150.5(5) . . . . ?
 K1 O1 C1 C4 33.0(8) . . . . ?
 K1 N1 C23 C24 -115.2(7) . . . . ?
 K1 N1 C23 C28 64.3(6) . . . . ?
 K1 N2 C28 C23 -68.0(5) . . . . ?
 K1 N2 C28 C27 115.7(7) . . . . ?
 K1 N2 C34 K2 -136.8(4) . . . . ?
 K1 N2 C34 C29 120.0(5) . . . . ?
 K1 N2 C34 C33 -52.8(7) . . . . ?
 K1 C23 C24 C25 88.2(8) . . . . ?
 K1 C23 C28 N2 65.6(5) . . . . ?
 K1 C23 C28 C27 -117.9(7) . . . . ?
 K1 C33 C34 K2 164.95(19) . . . . ?
 K1 C33 C34 N2 45.0(6) . . . . ?
 K1 C33 C34 C29 -127.5(6) . . . . ?
 K1 C125 C126 C127 -67.0(6) 1_565 . . . ?
 K1 C125 C130 K4 176.05(19) 1_565 . . . ?
 K1 C125 C130 N11 -121.1(6) 1_565 . . . ?
 K1 C125 C130 C129 55.1(6) 1_565 . . . ?
 K1 C126 C127 C128 -72.2(6) 1_565 . . . ?
 K1 C127 C128 C129 -74.9(6) 1_565 . . . ?
 K1 C128 C129 C130 -74.0(7) 1_565 . . . ?
 K1 C129 C130 K4 -161.4(3) 1_565 . . . ?
 K1 C129 C130 N11 118.2(7) 1_565 . . . ?
 K1 C129 C130 C125 -57.6(6) 1_565 . . . ?
 K2 O2 C35 C36 177.6(5) . . . . ?
 K2 O2 C35 C37 59.4(9) . . . . ?
 K2 O2 C35 C38 -61.6(8) . . . . ?
 K2 N4 C57 K3 155.3(4) . . . . ?
 K2 N4 C57 C58 -120.9(7) . . . . ?
 K2 N4 C57 C62 59.8(6) . . . . ?
 K2 N5 C62 K3 -163.8(4) . . . . ?
 K2 N5 C62 C57 -73.5(6) . . . . ?
 K2 N5 C62 C61 107.6(7) . . . . ?
 K2 N5 C68 C63 112.0(6) . . . . ?
 K2 N5 C68 C67 -61.8(7) . . . . ?
 K2 C30 C31 C32 70.0(7) . . . . ?
 K2 C31 C32 C33 78.0(7) . . . . ?
 K2 C32 C33 K1 175.5(5) . . . . ?
 K2 C32 C33 C34 77.8(6) . . . . ?
 K2 C33 C34 K1 -164.95(19) . . . . ?
 K2 C33 C34 N2 -120.0(6) . . . . ?
 K2 C33 C34 C29 67.5(6) . . . . ?
 K2 C57 C58 K3 145.8(3) . . . . ?
 K2 C57 C58 C59 78.1(8) . . . . ?
 K2 C57 C62 K3 -174.04(18) . . . . ?
 K2 C57 C62 N5 62.6(5) . . . . ?
 K2 C57 C62 C61 -118.5(7) . . . . ?
 K2 C67 C68 N5 54.5(6) . . . . ?
 K2 C67 C68 C63 -119.0(6) . . . . ?
 K3 O3 C69 C70 143.6(5) . . . . ?
 K3 O3 C69 C71 26.1(8) . . . . ?
 K3 O3 C69 C72 -93.0(7) . . . . ?
 K3 N7 C91 C92 -114.5(7) . . . . ?
 K3 N7 C91 C96 66.2(6) . . . . ?
 K3 N8 C96 C91 -67.9(5) . . . . ?
 K3 N8 C96 C95 116.3(7) . . . . ?
 K3 N8 C102 K4 -135.2(4) . . . . ?
 K3 N8 C102 C97 122.5(5) . . . . ?
 K3 N8 C102 C101 -50.2(7) . . . . ?
 K3 C57 C58 C59 -67.7(7) . . . . ?
 K3 C57 C62 K2 174.04(18) . . . . ?
 K3 C57 C62 N5 -123.4(6) . . . . ?
 K3 C57 C62 C61 55.5(6) . . . . ?
 K3 C58 C59 C60 -70.1(7) . . . . ?
 K3 C59 C60 C61 -77.1(6) . . . . ?
 K3 C60 C61 C62 -72.5(7) . . . . ?
 K3 C61 C62 K2 -160.0(3) . . . . ?
 K3 C61 C62 N5 120.4(7) . . . . ?
 K3 C61 C62 C57 -58.4(6) . . . . ?
 K3 C91 C92 C93 86.3(8) . . . . ?
 K3 C91 C96 N8 68.0(5) . . . . ?
 K3 C91 C96 C95 -116.1(6) . . . . ?
 K3 C101 C102 K4 163.8(2) . . . . ?
 K3 C101 C102 N8 42.4(6) . . . . ?
 K3 C101 C102 C97 -129.9(6) . . . . ?
 K4 O4 C103 C104 175.6(5) . . . . ?
 K4 O4 C103 C105 57.6(9) . . . . ?
 K4 O4 C103 C106 -62.7(8) . . . . ?
 K4 N10 C125 K1 154.6(4) . . . 1_565 ?
 K4 N10 C125 C126 -121.6(7) . . . . ?
 K4 N10 C125 C130 58.2(6) . . . . ?
 K4 N11 C130 K1 -163.5(4) . . . 1_565 ?
 K4 N11 C130 C125 -75.0(6) . . . . ?
 K4 N11 C130 C129 109.1(7) . . . . ?
 K4 N11 C136 C131 111.1(6) . . . . ?
 K4 N11 C136 C135 -64.5(7) . . . . ?
 K4 C98 C99 C100 68.8(6) . . . . ?
 K4 C99 C100 C101 77.8(7) . . . . ?
 K4 C100 C101 K3 176.7(5) . . . . ?
 K4 C100 C101 C102 77.7(6) . . . . ?
 K4 C101 C102 K3 -163.8(2) . . . . ?
 K4 C101 C102 N8 -121.4(6) . . . . ?
 K4 C101 C102 C97 66.3(6) . . . . ?
 K4 C125 C126 K1 147.6(3) . . . 1_565 ?
 K4 C125 C126 C127 80.6(8) . . . . ?
 K4 C125 C130 K1 -176.05(19) . . . 1_565 ?
 K4 C125 C130 N11 62.9(5) . . . . ?
 K4 C125 C130 C129 -120.9(7) . . . . ?
 K4 C135 C136 N11 57.1(6) . . . . ?
 K4 C135 C136 C131 -118.3(6) . . . . ?
 Si1 N1 C23 K1 129.9(5) . . . . ?
 Si1 N1 C23 C24 14.7(10) . . . . ?
 Si1 N1 C23 C28 -165.8(5) . . . . ?
 Si2 N3 C29 C30 -42.9(10) . . . . ?
 Si2 N3 C29 C34 140.4(6) . . . . ?
 Si3 N4 C57 K2 119.8(5) . . . . ?
 Si3 N4 C57 K3 -84.9(6) . . . . ?
 Si3 N4 C57 C58 -1.1(10) . . . . ?
 Si3 N4 C57 C62 179.6(5) . . . . ?
 Si4 N6 C63 C64 -37.0(10) . . . . ?
 Si4 N6 C63 C68 144.2(6) . . . . ?
 Si5 N7 C91 K3 127.4(5) . . . . ?
 Si5 N7 C91 C92 12.9(10) . . . . ?
 Si5 N7 C91 C96 -166.4(5) . . . . ?
 Si6 N9 C97 C98 -54.5(10) . . . . ?
 Si6 N9 C97 C102 131.7(6) . . . . ?
 Si7 N10 C125 K1 -84.8(6) . . . 1_565 ?
 Si7 N10 C125 K4 120.6(5) . . . . ?
 Si7 N10 C125 C126 -1.1(11) . . . . ?
 Si7 N10 C125 C130 178.8(5) . . . . ?
 Si8 N12 C131 C132 -36.9(10) . . . . ?
 Si8 N12 C131 C136 140.2(6) . . . . ?
 O3 C69 C71 K3 -15.2(5) . . . . ?
 N1 Si1 C5 C6 64.9(9) . . . . ?
 N1 Si1 C5 C7 -156.4(9) . . . . ?
 N1 Si1 C8 C9 70.1(6) . . . . ?
 N1 Si1 C8 C10 -160.8(6) . . . . ?
 N1 C23 C24 C25 -179.1(7) . . . . ?
 N1 C23 C28 K1 -64.5(6) . . . . ?
 N1 C23 C28 N2 1.2(10) . . . . ?
 N1 C23 C28 C27 177.6(7) . . . . ?
 N3 Si2 C14 C15 -48.9(7) . . . . ?
 N3 Si2 C14 C16 -177.7(6) . . . . ?
 N3 Si2 C17 C18 -64.0(7) . . . . ?
 N3 Si2 C17 C19 63.2(8) . . . . ?
 N3 Si2 C20 C21 -167.4(7) . . . . ?
 N3 Si2 C20 C22 67.2(7) . . . . ?
 N3 C29 C30 K2 126.4(6) . . . . ?
 N3 C29 C30 C31 -173.8(7) . . . . ?
 N3 C29 C34 K1 72.9(7) . . . . ?
 N3 C29 C34 K2 -127.7(6) . . . . ?
 N3 C29 C34 N2 1.1(9) . . . . ?
 N3 C29 C34 C33 174.1(6) . . . . ?
 N4 Si3 C42 C43 86.8(8) . . . . ?
 N4 Si3 C42 C44 -41.8(7) . . . . ?
 N4 C57 C58 K3 -112.6(7) . . . . ?
 N4 C57 C58 C59 179.6(7) . . . . ?
 N4 C57 C62 K2 -66.1(6) . . . . ?
 N4 C57 C62 K3 119.9(6) . . . . ?
 N4 C57 C62 N5 -3.5(9) . . . . ?
 N4 C57 C62 C61 175.4(6) . . . . ?
 N6 Si4 C54 C55 -43.2(8) . . . . ?
 N6 Si4 C54 C56 -171.5(7) . . . . ?
 N6 C63 C64 C65 179.5(7) . . . . ?
 N6 C63 C68 K2 79.5(7) . . . . ?
 N6 C63 C68 N5 3.5(9) . . . . ?
 N6 C63 C68 C67 177.6(6) . . . . ?
 N7 Si5 C76 C77 72.7(6) . . . . ?
 N7 Si5 C76 C78 -159.6(6) . . . . ?
 N7 C91 C92 C93 179.5(7) . . . . ?
 N7 C91 C96 K3 -66.4(6) . . . . ?
 N7 C91 C96 N8 1.6(9) . . . . ?
 N7 C91 C96 C95 177.5(6) . . . . ?
 N9 Si6 C85 C86 65.5(8) . . . . ?
 N9 Si6 C85 C87 -59.3(7) . . . . ?
 N9 Si6 C88 C89 169.7(6) . . . . ?
 N9 Si6 C88 C90 -63.0(7) . . . . ?
 N9 C97 C98 K4 128.2(7) . . . . ?
 N9 C97 C98 C99 -171.8(7) . . . . ?
 N9 C97 C102 K3 70.7(8) . . . . ?
 N9 C97 C102 K4 -129.3(6) . . . . ?
 N9 C97 C102 N8 0.2(9) . . . . ?
 N9 C97 C102 C101 173.2(6) . . . . ?
 N10 Si7 C110 C111 168.9(5) . . . . ?
 N10 Si7 C110 C112 41.7(6) . . . . ?
 N10 C125 C126 K1 -111.6(7) . . . 1_565 ?
 N10 C125 C126 C127 -178.6(7) . . . . ?
 N10 C125 C130 K1 118.7(6) . . . 1_565 ?
 N10 C125 C130 K4 -65.2(6) . . . . ?
 N10 C125 C130 N11 -2.4(10) . . . . ?
 N10 C125 C130 C129 173.8(7) . . . . ?
 N12 Si8 C116 C117 70.1(7) . . . . ?
 N12 Si8 C116 C118 -163.6(7) . . . . ?
 N12 Si8 C119 C120 53.0(8) . . . . ?
 N12 Si8 C119 C121 -77.8(8) . . . . ?
 N12 C131 C132 C133 177.6(7) . . . . ?
 N12 C131 C136 K4 81.1(7) . . . . ?
 N12 C131 C136 N11 4.3(10) . . . . ?
 N12 C131 C136 C135 -179.8(6) . . . . ?
 C5 Si1 N1 Bi1 -87.2(4) . . . . ?
 C5 Si1 N1 K1 164.1(4) . . . . ?
 C5 Si1 N1 C23 60.6(7) . . . . ?
 C5 Si1 C8 C9 -173.2(6) . . . . ?
 C5 Si1 C8 C10 -44.2(8) . . . . ?
 C8 Si1 N1 Bi1 32.9(4) . . . . ?
 C8 Si1 N1 K1 -75.9(4) . . . . ?
 C8 Si1 N1 C23 -179.3(6) . . . . ?
 C8 Si1 C5 C6 -51.1(9) . . . . ?
 C8 Si1 C5 C7 87.5(10) . . . . ?
 C11 Si1 N1 Bi1 153.0(3) . . . . ?
 C11 Si1 N1 K1 44.2(5) . . . . ?
 C11 Si1 N1 C23 -59.2(7) . . . . ?
 C11 Si1 C5 C6 -172.8(7) . . . . ?
 C11 Si1 C5 C7 -34.1(11) . . . . ?
 C11 Si1 C8 C9 -52.0(7) . . . . ?
 C11 Si1 C8 C10 77.1(7) . . . . ?
 C14 Si2 N3 Bi1 135.2(4) . . . . ?
 C14 Si2 N3 C29 -28.6(7) . . . . ?
 C14 Si2 C17 C18 57.5(7) . . . . ?
 C14 Si2 C17 C19 -175.3(7) . . . . ?
 C14 Si2 C20 C21 73.4(8) . . . . ?
 C14 Si2 C20 C22 -52.1(7) . . . . ?
 C17 Si2 N3 Bi1 -104.6(4) . . . . ?
 C17 Si2 N3 C29 91.6(7) . . . . ?
 C17 Si2 C14 C15 -175.1(6) . . . . ?
 C17 Si2 C14 C16 56.1(7) . . . . ?
 C17 Si2 C20 C21 -42.9(8) . . . . ?
 C17 Si2 C20 C22 -168.4(6) . . . . ?
 C20 Si2 N3 Bi1 13.1(5) . . . . ?
 C20 Si2 N3 C29 -150.6(6) . . . . ?
 C20 Si2 C14 C15 68.6(7) . . . . ?
 C20 Si2 C14 C16 -60.2(7) . . . . ?
 C20 Si2 C17 C18 178.3(6) . . . . ?
 C20 Si2 C17 C19 -54.4(8) . . . . ?
 C23 C24 C25 C26 -0.1(11) . . . . ?
 C24 C23 C28 K1 115.1(6) . . . . ?
 C24 C23 C28 N2 -179.3(6) . . . . ?
 C24 C23 C28 C27 -2.8(10) . . . . ?
 C24 C25 C26 C27 0.2(11) . . . . ?
 C25 C26 C27 C28 -1.7(11) . . . . ?
 C26 C27 C28 K1 -90.5(8) . . . . ?
 C26 C27 C28 N2 179.2(7) . . . . ?
 C26 C27 C28 C23 3.0(11) . . . . ?
 C28 N2 C34 K1 80.9(6) . . . . ?
 C28 N2 C34 K2 -55.9(9) . . . . ?
 C28 N2 C34 C29 -159.1(7) . . . . ?
 C28 N2 C34 C33 28.1(11) . . . . ?
 C28 C23 C24 C25 1.4(10) . . . . ?
 C29 C30 C31 K2 -70.8(7) . . . . ?
 C29 C30 C31 C32 -0.8(11) . . . . ?
 C30 C29 C34 K1 -104.2(7) . . . . ?
 C30 C29 C34 K2 55.3(6) . . . . ?
 C30 C29 C34 N2 -176.0(6) . . . . ?
 C30 C29 C34 C33 -2.9(10) . . . . ?
 C30 C31 C32 K2 -79.5(7) . . . . ?
 C30 C31 C32 C33 -1.5(11) . . . . ?
 C31 C32 C33 K1 99.2(8) . . . . ?
 C31 C32 C33 K2 -76.4(7) . . . . ?
 C31 C32 C33 C34 1.4(11) . . . . ?
 C32 C33 C34 K1 128.3(6) . . . . ?
 C32 C33 C34 K2 -66.7(6) . . . . ?
 C32 C33 C34 N2 173.3(7) . . . . ?
 C32 C33 C34 C29 0.8(10) . . . . ?
 C34 N2 C28 K1 -88.7(7) . . . . ?
 C34 N2 C28 C23 -156.7(7) . . . . ?
 C34 N2 C28 C27 27.0(11) . . . . ?
 C34 C29 C30 K2 -56.8(6) . . . . ?
 C34 C29 C30 C31 2.9(10) . . . . ?
 C39 Si3 N4 Bi2 10.7(4) . . . . ?
 C39 Si3 N4 K2 -85.5(4) . . . . ?
 C39 Si3 N4 C57 179.2(6) . . . . ?
 C39 Si3 C42 C43 -158.7(7) . . . . ?
 C39 Si3 C42 C44 72.7(7) . . . . ?
 C42 Si3 N4 Bi2 125.8(4) . . . . ?
 C42 Si3 N4 K2 29.6(4) . . . . ?
 C42 Si3 N4 C57 -65.7(7) . . . . ?
 C45 Si3 N4 Bi2 -111.0(4) . . . . ?
 C45 Si3 N4 K2 152.9(3) . . . . ?
 C45 Si3 N4 C57 57.6(7) . . . . ?
 C45 Si3 C42 C43 -38.9(8) . . . . ?
 C45 Si3 C42 C44 -167.6(6) . . . . ?
 C48 Si4 N6 Bi2 4.2(5) . . . . ?
 C48 Si4 N6 C63 -159.3(6) . . . . ?
 C48 Si4 C54 C55 74.0(8) . . . . ?
 C48 Si4 C54 C56 -54.3(8) . . . . ?
 C51 Si4 N6 Bi2 -110.9(4) . . . . ?
 C51 Si4 N6 C63 85.5(6) . . . . ?
 C51 Si4 C54 C55 -172.2(7) . . . . ?
 C51 Si4 C54 C56 59.5(8) . . . . ?
 C54 Si4 N6 Bi2 126.9(4) . . . . ?
 C54 Si4 N6 C63 -36.6(7) . . . . ?
 C57 C58 C59 K3 75.5(7) . . . . ?
 C57 C58 C59 C60 5.5(11) . . . . ?
 C58 C57 C62 K2 114.6(5) . . . . ?
 C58 C57 C62 K3 -59.5(5) . . . . ?
 C58 C57 C62 N5 177.2(6) . . . . ?
 C58 C57 C62 C61 -4.0(10) . . . . ?
 C58 C59 C60 K3 72.4(7) . . . . ?
 C58 C59 C60 C61 -4.7(11) . . . . ?
 C59 C60 C61 K3 72.2(7) . . . . ?
 C59 C60 C61 C62 -0.3(11) . . . . ?
 C60 C61 C62 K2 -96.9(7) . . . . ?
 C60 C61 C62 K3 63.1(6) . . . . ?
 C60 C61 C62 N5 -176.4(7) . . . . ?
 C60 C61 C62 C57 4.8(11) . . . . ?
 C62 N5 C68 K2 83.3(6) . . . . ?
 C62 N5 C68 C63 -164.7(6) . . . . ?
 C62 N5 C68 C67 21.6(11) . . . . ?
 C62 C57 C58 K3 66.6(6) . . . . ?
 C62 C57 C58 C59 -1.1(10) . . . . ?
 C63 C64 C65 C66 2.8(12) . . . . ?
 C64 C63 C68 K2 -99.5(7) . . . . ?
 C64 C63 C68 N5 -175.4(6) . . . . ?
 C64 C63 C68 C67 -1.3(10) . . . . ?
 C64 C65 C66 C67 -0.9(12) . . . . ?
 C65 C66 C67 K2 88.8(8) . . . . ?
 C65 C66 C67 C68 -2.2(11) . . . . ?
 C66 C67 C68 K2 122.2(7) . . . . ?
 C66 C67 C68 N5 176.8(7) . . . . ?
 C66 C67 C68 C63 3.3(11) . . . . ?
 C68 N5 C62 K2 -84.1(6) . . . . ?
 C68 N5 C62 K3 112.1(7) . . . . ?
 C68 N5 C62 C57 -157.6(7) . . . . ?
 C68 N5 C62 C61 23.5(11) . . . . ?
 C68 C63 C64 C65 -1.7(11) . . . . ?
 C70 C69 C71 K3 -134.3(6) . . . . ?
 C72 C69 C71 K3 103.6(6) . . . . ?
 C73 Si5 N7 Bi3 150.3(3) . . . . ?
 C73 Si5 N7 K3 41.4(5) . . . . ?
 C73 Si5 N7 C91 -59.3(7) . . . . ?
 C73 Si5 C76 C77 -49.8(6) . . . . ?
 C73 Si5 C76 C78 77.9(7) . . . . ?
 C76 Si5 N7 Bi3 29.4(4) . . . . ?
 C76 Si5 N7 K3 -79.6(4) . . . . ?
 C76 Si5 N7 C91 179.7(6) . . . . ?
 C79 Si5 N7 Bi3 -89.5(4) . . . . ?
 C79 Si5 N7 K3 161.5(4) . . . . ?
 C79 Si5 N7 C91 60.8(7) . . . . ?
 C79 Si5 C76 C77 -170.7(5) . . . . ?
 C79 Si5 C76 C78 -43.0(7) . . . . ?
 C82 Si6 N9 Bi3 30.2(5) . . . . ?
 C82 Si6 N9 C97 -126.5(7) . . . . ?
 C82 Si6 C85 C86 -51.3(8) . . . . ?
 C82 Si6 C85 C87 -176.0(6) . . . . ?
 C82 Si6 C88 C89 -71.3(7) . . . . ?
 C82 Si6 C88 C90 56.1(7) . . . . ?
 C85 Si6 N9 Bi3 -86.6(5) . . . . ?
 C85 Si6 N9 C97 116.8(7) . . . . ?
 C85 Si6 C88 C89 46.8(8) . . . . ?
 C85 Si6 C88 C90 174.1(6) . . . . ?
 C88 Si6 N9 Bi3 152.3(4) . . . . ?
 C88 Si6 N9 C97 -4.4(8) . . . . ?
 C88 Si6 C85 C86 -172.5(7) . . . . ?
 C88 Si6 C85 C87 62.7(7) . . . . ?
 C91 C92 C93 C94 2.6(11) . . . . ?
 C92 C91 C96 K3 114.3(6) . . . . ?
 C92 C91 C96 N8 -177.7(6) . . . . ?
 C92 C91 C96 C95 -1.8(10) . . . . ?
 C92 C93 C94 C95 -0.8(11) . . . . ?
 C93 C94 C95 C96 -2.3(11) . . . . ?
 C94 C95 C96 K3 -87.7(8) . . . . ?
 C94 C95 C96 N8 179.2(6) . . . . ?
 C94 C95 C96 C91 3.6(11) . . . . ?
 C96 N8 C102 K3 79.1(6) . . . . ?
 C96 N8 C102 K4 -56.2(9) . . . . ?
 C96 N8 C102 C97 -158.4(6) . . . . ?
 C96 N8 C102 C101 28.9(11) . . . . ?
 C96 C91 C92 C93 -1.2(10) . . . . ?
 C97 C98 C99 K4 -70.1(7) . . . . ?
 C97 C98 C99 C100 -1.4(11) . . . . ?
 C98 C97 C102 K3 -103.6(7) . . . . ?
 C98 C97 C102 K4 56.4(6) . . . . ?
 C98 C97 C102 N8 -174.1(6) . . . . ?
 C98 C97 C102 C101 -1.1(10) . . . . ?
 C98 C99 C100 K4 -78.2(6) . . . . ?
 C98 C99 C100 C101 -0.3(11) . . . . ?
 C99 C100 C101 K3 100.2(8) . . . . ?
 C99 C100 C101 K4 -76.5(6) . . . . ?
 C99 C100 C101 C102 1.3(11) . . . . ?
 C100 C101 C102 K3 129.4(6) . . . . ?
 C100 C101 C102 K4 -66.8(6) . . . . ?
 C100 C101 C102 N8 171.8(7) . . . . ?
 C100 C101 C102 C97 -0.5(10) . . . . ?
 C102 N8 C96 K3 -89.1(6) . . . . ?
 C102 N8 C96 C91 -157.0(6) . . . . ?
 C102 N8 C96 C95 27.2(11) . . . . ?
 C102 C97 C98 K4 -58.0(6) . . . . ?
 C102 C97 C98 C99 2.1(10) . . . . ?
 C107 Si7 N10 Bi4 125.3(4) . . . . ?
 C107 Si7 N10 K4 30.4(4) . . . . ?
 C107 Si7 N10 C125 -65.6(7) . . . . ?
 C107 Si7 C110 C111 -64.5(6) . . . . ?
 C107 Si7 C110 C112 168.4(6) . . . . ?
 C110 Si7 N10 Bi4 -111.8(4) . . . . ?
 C110 Si7 N10 K4 153.3(3) . . . . ?
 C110 Si7 N10 C125 57.2(7) . . . . ?
 C113 Si7 N10 Bi4 9.9(5) . . . . ?
 C113 Si7 N10 K4 -85.0(4) . . . . ?
 C113 Si7 N10 C125 178.9(6) . . . . ?
 C113 Si7 C110 C111 52.0(7) . . . . ?
 C113 Si7 C110 C112 -75.1(6) . . . . ?
 C116 Si8 N12 Bi4 6.7(5) . . . . ?
 C116 Si8 N12 C131 -154.4(6) . . . . ?
 C116 Si8 C119 C120 -62.9(8) . . . . ?
 C116 Si8 C119 C121 166.3(8) . . . . ?
 C119 Si8 N12 Bi4 -109.2(4) . . . . ?
 C119 Si8 N12 C131 89.7(6) . . . . ?
 C119 Si8 C116 C117 -166.0(6) . . . . ?
 C119 Si8 C116 C118 -39.7(8) . . . . ?
 C122 Si8 N12 Bi4 129.0(4) . . . . ?
 C122 Si8 N12 C131 -32.0(7) . . . . ?
 C122 Si8 C116 C117 -50.0(7) . . . . ?
 C122 Si8 C116 C118 76.3(8) . . . . ?
 C122 Si8 C119 C120 176.5(7) . . . . ?
 C122 Si8 C119 C121 45.7(8) . . . . ?
 C125 C126 C127 K1 74.5(7) . . . 1_565 ?
 C125 C126 C127 C128 2.3(11) . . . . ?
 C126 C125 C130 K1 -61.4(6) . . . 1_565 ?
 C126 C125 C130 K4 114.6(6) . . . . ?
 C126 C125 C130 N11 177.5(6) . . . . ?
 C126 C125 C130 C129 -6.3(10) . . . . ?
 C126 C127 C128 K1 73.8(7) . . . 1_565 ?
 C126 C127 C128 C129 -1.1(11) . . . . ?
 C127 C128 C129 K1 69.9(6) . . . 1_565 ?
 C127 C128 C129 C130 -4.1(11) . . . . ?
 C128 C129 C130 K1 65.4(7) . . . 1_565 ?
 C128 C129 C130 K4 -96.0(7) . . . . ?
 C128 C129 C130 N11 -176.4(7) . . . . ?
 C128 C129 C130 C125 7.8(11) . . . . ?
 C130 N11 C136 K4 83.3(6) . . . . ?
 C130 N11 C136 C131 -165.6(6) . . . . ?
 C130 N11 C136 C135 18.8(11) . . . . ?
 C130 C125 C126 K1 68.5(6) . . . 1_565 ?
 C130 C125 C126 C127 1.5(11) . . . . ?
 C131 C132 C133 C134 0.6(12) . . . . ?
 C132 C131 C136 K4 -101.6(7) . . . . ?
 C132 C131 C136 N11 -178.4(7) . . . . ?
 C132 C131 C136 C135 -2.5(10) . . . . ?
 C132 C133 C134 C135 0.3(11) . . . . ?
 C133 C134 C135 K4 87.0(8) . . . . ?
 C133 C134 C135 C136 -2.4(11) . . . . ?
 C134 C135 C136 K4 121.8(7) . . . . ?
 C134 C135 C136 N11 178.9(7) . . . . ?
 C134 C135 C136 C131 3.5(11) . . . . ?
 C136 N11 C130 K1 113.8(7) . . . 1_565 ?
 C136 N11 C130 K4 -82.7(6) . . . . ?
 C136 N11 C130 C125 -157.7(7) . . . . ?
 C136 N11 C130 C129 26.4(11) . . . . ?
 C136 C131 C132 C133 0.5(12) . . . . ?

_shelx_res_file
;
TITL mo_2024_09_12_SC_TJH672_0ma_a.res in Pca2(1)
    mo_2024_09_12_sc_tjh672_0ma_a.res
    created by SHELXL-2019/3 at 21:01:16 on 16-Sep-2024
REM Old TITL __TMP__ in Pca2(1)
REM SHELXT solution in Pca2(1): R1 0.078, Rweak 0.012, Alpha 0.015
REM <I/s> 0.529 for 963 systematic absences, Orientation as input
REM Flack x = 0.413 ( 0.002 ) from 11060 Parsons' quotients
REM Formula found by SHELXT: C128 Bi4 K4 N17 O8
CELL 0.71073 31.6038 14.5409 33.3405 90 90 90
ZERR 4 0.0048 0.0024 0.0101 0 0 0
LATT -1
SYMM -X,-Y,0.5+Z
SYMM 0.5+X,-Y,+Z
SYMM 0.5-X,+Y,0.5+Z
SFAC C H Bi K N O Si
UNIT 544 944 16 16 48 16 32

L.S. 6
PLAN  15
SIZE 0.06 0.07 0.38
TEMP -123.15
CONF
FREE K2 C15
FREE K4 C90
LIST 4
MORE -1
BOND $H
fmap 2
acta
TWIN -1 0 0 0 -1 0 0 0 -1 2
REM <olex2.extras>
REM <HklSrc "%.\\mo_2024_09_12_SC_TJH672_0ma_a.hkl">
REM </olex2.extras>

WGHT    0.017800   17.466099
BASF   0.40975
FVAR       0.04907
BI1   3    0.748178    0.213192    0.669462    11.00000    0.01931    0.01315 =
         0.01732    0.00027   -0.00328   -0.00024
BI2   3    0.755872    0.518868    0.405955    11.00000    0.01911    0.01669 =
         0.01943   -0.00053    0.00447   -0.00283
BI3   3    0.516402    0.704650    0.328875    11.00000    0.01976    0.01362 =
         0.01480    0.00039   -0.00191   -0.00058
BI4   3    0.509206    1.023288    0.588599    11.00000    0.01936    0.01733 =
         0.01960    0.00343    0.00501    0.00349
K1    4    0.674463    0.058707    0.614942    11.00000    0.02779    0.03275 =
         0.02775   -0.00918    0.00042   -0.00967
K2    4    0.737936    0.406453    0.505429    11.00000    0.02755    0.03237 =
         0.03398    0.01267    0.00842    0.00340
K3    4    0.588872    0.547619    0.384260    11.00000    0.02545    0.03197 =
         0.02747    0.01064    0.00100    0.00771
K4    4    0.528044    0.905115    0.491005    11.00000    0.02778    0.02970 =
         0.03396   -0.00954    0.00767   -0.00229
SI1   7    0.784921   -0.014607    0.687554    11.00000    0.02222    0.01428 =
         0.02891    0.00190   -0.00658    0.00278
SI2   7    0.762615    0.456542    0.660108    11.00000    0.02653    0.01568 =
         0.02029    0.00101   -0.00358   -0.00537
SI3   7    0.706747    0.299408    0.379311    11.00000    0.02043    0.01542 =
         0.01686   -0.00064    0.00125    0.00033
SI4   7    0.797876    0.751556    0.405317    11.00000    0.01670    0.01562 =
         0.02814    0.00365   -0.00069   -0.00281
SI5   7    0.479320    0.477776    0.311723    11.00000    0.02101    0.01439 =
         0.01707   -0.00221   -0.00122   -0.00210
SI6   7    0.489661    0.938167    0.338387    11.00000    0.03343    0.01848 =
         0.02160   -0.00144   -0.00433    0.00667
SI7   7    0.558398    0.808997    0.620509    11.00000    0.01823    0.01446 =
         0.01975    0.00261    0.00145    0.00117
SI8   7    0.469268    1.255216    0.586525    11.00000    0.01591    0.01755 =
         0.02291    0.00005    0.00201    0.00232
O1    6    0.682462    0.177464    0.673090    11.00000    0.02091    0.02005 =
         0.01976   -0.00083    0.00403   -0.00448
O2    6    0.790340    0.434537    0.446954    11.00000    0.01305    0.02543 =
         0.02763    0.00243    0.00487   -0.00329
O3    6    0.581523    0.670873    0.329261    11.00000    0.02034    0.02163 =
         0.01980    0.00490    0.00018   -0.00217
O4    6    0.474971    0.935095    0.548679    11.00000    0.01930    0.02112 =
         0.03339   -0.00441    0.00010   -0.00266
N1    5    0.763376    0.058172    0.651497    11.00000    0.01895    0.01262 =
         0.02713   -0.00264    0.00240    0.00192
N2    5    0.742316    0.200270    0.605176    11.00000    0.02785    0.01712 =
         0.01476   -0.00203   -0.00193    0.00660
N3    5    0.735965    0.360086    0.644031    11.00000    0.02155    0.00924 =
         0.01790   -0.00166   -0.00403   -0.00006
N4    5    0.703402    0.399020    0.408358    11.00000    0.01464    0.01592 =
         0.02157   -0.00177    0.00251    0.00141
N5    5    0.710607    0.553647    0.452158    11.00000    0.02199    0.01451 =
         0.01785   -0.00434    0.00358   -0.00106
N6    5    0.776719    0.658697    0.431766    11.00000    0.02191    0.01995 =
         0.02640   -0.00274    0.00560   -0.00411
N7    5    0.500446    0.551404    0.347538    11.00000    0.01839    0.01689 =
         0.02037   -0.00109   -0.00395   -0.00152
N8    5    0.521334    0.695441    0.393651    11.00000    0.02157    0.01580 =
         0.01591   -0.00014   -0.00034   -0.00562
N9    5    0.524177    0.853176    0.353775    11.00000    0.02729    0.01460 =
         0.01669   -0.00157   -0.00235    0.00000
N10   5    0.562044    0.904982    0.589777    11.00000    0.02117    0.01312 =
         0.02446    0.00501    0.00787    0.00292
N11   5    0.555770    1.054630    0.542516    11.00000    0.01257    0.01817 =
         0.01941    0.00652    0.00582    0.00379
N12   5    0.488598    1.161620    0.560014    11.00000    0.02074    0.01262 =
         0.01926    0.00012    0.00204    0.00558
C1    1    0.652305    0.221412    0.698983    11.00000    0.02285    0.02393 =
         0.02524   -0.00017    0.00099    0.00427
C2    1    0.635241    0.307402    0.679381    11.00000    0.02539    0.03363 =
         0.03825    0.00455    0.00615    0.00694
AFIX 137
H2A   2    0.657808    0.353418    0.677481    11.00000   -1.50000
H2B   2    0.611924    0.332016    0.695513    11.00000   -1.50000
H2C   2    0.624919    0.292563    0.652430    11.00000   -1.50000
AFIX   0
C3    1    0.672285    0.243693    0.739679    11.00000    0.04070    0.03774 =
         0.02237   -0.00530    0.00095    0.00496
AFIX 137
H3A   2    0.683362    0.187142    0.751739    11.00000   -1.50000
H3B   2    0.650843    0.270500    0.757404    11.00000   -1.50000
H3C   2    0.695439    0.287697    0.735940    11.00000   -1.50000
AFIX   0
C4    1    0.617044    0.150816    0.705159    11.00000    0.02696    0.03470 =
         0.04276    0.00221    0.00951   -0.00102
AFIX 137
H4A   2    0.603690    0.136981    0.679325    11.00000   -1.50000
H4B   2    0.595834    0.175880    0.723605    11.00000   -1.50000
H4C   2    0.629008    0.094341    0.716503    11.00000   -1.50000
AFIX   0
C5    1    0.844550    0.000367    0.685600    11.00000    0.03288    0.02448 =
         0.08050    0.00181   -0.00765    0.00758
AFIX  13
H5    2    0.850263    0.000561    0.656100    11.00000   -1.20000
AFIX   0
C6    1    0.857727    0.096481    0.697864    11.00000    0.03410    0.03217 =
         0.07211   -0.00429   -0.01291   -0.00253
AFIX 137
H6A   2    0.843788    0.141536    0.680449    11.00000   -1.50000
H6B   2    0.888489    0.102624    0.695301    11.00000   -1.50000
H6C   2    0.849432    0.107474    0.725778    11.00000   -1.50000
AFIX   0
C7    1    0.872587   -0.071684    0.699831    11.00000    0.03534    0.05654 =
         0.11442   -0.01422   -0.00662    0.01612
AFIX 137
H7A   2    0.869969   -0.077322    0.729017    11.00000   -1.50000
H7B   2    0.901866   -0.056204    0.692892    11.00000   -1.50000
H7C   2    0.864851   -0.130161    0.687191    11.00000   -1.50000
AFIX   0
C8    1    0.761877    0.023499    0.737338    11.00000    0.05171    0.01644 =
         0.02395    0.00216   -0.00547    0.00355
AFIX  13
H8    2    0.763891    0.092131    0.737315    11.00000   -1.20000
AFIX   0
C9    1    0.715518    0.002297    0.741682    11.00000    0.05356    0.04480 =
         0.02764    0.00502    0.00539    0.01638
AFIX 137
H9A   2    0.699918    0.029661    0.719257    11.00000   -1.50000
H9B   2    0.705067    0.027909    0.767002    11.00000   -1.50000
H9C   2    0.711366   -0.064492    0.741618    11.00000   -1.50000
AFIX   0
C10   1    0.786402   -0.008138    0.774807    11.00000    0.07678    0.03138 =
         0.02961    0.00598   -0.01228    0.00496
AFIX 137
H10A  2    0.783764   -0.074959    0.777709    11.00000   -1.50000
H10B  2    0.774722    0.022136    0.798621    11.00000   -1.50000
H10C  2    0.816323    0.008283    0.771929    11.00000   -1.50000
AFIX   0
C11   1    0.771465   -0.141539    0.678278    11.00000    0.02920    0.01298 =
         0.03242   -0.00404   -0.00229   -0.00403
AFIX  13
H11   2    0.793514   -0.164615    0.659265    11.00000   -1.20000
AFIX   0
C12   1    0.774790   -0.202309    0.715211    11.00000    0.05266    0.01375 =
         0.04396    0.00735   -0.00149    0.00212
AFIX 137
H12A  2    0.750422   -0.191237    0.732736    11.00000   -1.50000
H12B  2    0.800934   -0.187863    0.729706    11.00000   -1.50000
H12C  2    0.775157   -0.267027    0.707015    11.00000   -1.50000
AFIX   0
C13   1    0.728747   -0.157144    0.657082    11.00000    0.03486    0.05387 =
         0.04054   -0.01829   -0.00969   -0.00093
AFIX 137
H13A  2    0.718866   -0.219854    0.662396    11.00000   -1.50000
H13B  2    0.732279   -0.148531    0.628122    11.00000   -1.50000
H13C  2    0.707924   -0.112973    0.667244    11.00000   -1.50000
AFIX   0
C14   1    0.778773    0.525915    0.615227    11.00000    0.02378    0.02660 =
         0.02510    0.00833    0.00350   -0.00611
AFIX  13
H14   2    0.751738    0.548720    0.603228    11.00000   -1.20000
AFIX   0
C15   1    0.800603    0.472273    0.581887    11.00000    0.03835    0.06383 =
         0.03138   -0.00893    0.01639   -0.00999
AFIX 137
H15A  2    0.830545    0.463967    0.588619    11.00000   -1.50000
H15B  2    0.798220    0.506353    0.556629    11.00000   -1.50000
H15C  2    0.787090    0.411984    0.578962    11.00000   -1.50000
AFIX   0
C16   1    0.804739    0.613300    0.624975    11.00000    0.05079    0.02674 =
         0.03654    0.00790   -0.00115   -0.01680
AFIX 137
H16A  2    0.832372    0.595504    0.635822    11.00000   -1.50000
H16B  2    0.789518    0.650371    0.644835    11.00000   -1.50000
H16C  2    0.808775    0.649376    0.600444    11.00000   -1.50000
AFIX   0
C17   1    0.732469    0.537222    0.694070    11.00000    0.04973    0.02028 =
         0.03176   -0.00189    0.00436   -0.01432
AFIX  13
H17   2    0.752568    0.588108    0.700712    11.00000   -1.20000
AFIX   0
C18   1    0.693640    0.583702    0.675479    11.00000    0.04816    0.02601 =
         0.05205   -0.00584    0.02028    0.00702
AFIX 137
H18A  2    0.671147    0.538089    0.671783    11.00000   -1.50000
H18B  2    0.701310    0.610125    0.649434    11.00000   -1.50000
H18C  2    0.683623    0.632626    0.693327    11.00000   -1.50000
AFIX   0
C19   1    0.719597    0.495302    0.734086    11.00000    0.08542    0.04428 =
         0.03087   -0.00880    0.01618   -0.01238
AFIX 137
H19A  2    0.710523    0.544212    0.752388    11.00000   -1.50000
H19B  2    0.743768    0.462609    0.745736    11.00000   -1.50000
H19C  2    0.696213    0.452094    0.729896    11.00000   -1.50000
AFIX   0
C20   1    0.809168    0.413080    0.690491    11.00000    0.03940    0.02148 =
         0.03488    0.00543   -0.02272   -0.01011
AFIX  13
H20   2    0.797572    0.367822    0.710219    11.00000   -1.20000
AFIX   0
C21   1    0.831561    0.489687    0.715373    11.00000    0.07839    0.04183 =
         0.04608    0.00960   -0.04089   -0.02305
AFIX 137
H21A  2    0.841549    0.538199    0.697298    11.00000   -1.50000
H21B  2    0.855694    0.463213    0.729773    11.00000   -1.50000
H21C  2    0.811518    0.515812    0.734692    11.00000   -1.50000
AFIX   0
C22   1    0.842420    0.361771    0.665640    11.00000    0.02914    0.04788 =
         0.06656    0.00849   -0.01330    0.00079
AFIX 137
H22A  2    0.828485    0.314790    0.649218    11.00000   -1.50000
H22B  2    0.862839    0.332303    0.683645    11.00000   -1.50000
H22C  2    0.857205    0.405402    0.648162    11.00000   -1.50000
AFIX   0
C23   1    0.772285    0.051572    0.610932    11.00000    0.01561    0.01654 =
         0.02834   -0.00282    0.00061    0.00105
C24   1    0.791806   -0.024290    0.591574    11.00000    0.01765    0.01865 =
         0.02975    0.00009    0.00404    0.00004
AFIX  43
H24   2    0.799369   -0.076406    0.607191    11.00000   -1.20000
AFIX   0
C25   1    0.800243   -0.025357    0.550931    11.00000    0.02148    0.02003 =
         0.03112   -0.00735    0.00463   -0.00187
AFIX  43
H25   2    0.813427   -0.077548    0.539201    11.00000   -1.20000
AFIX   0
C26   1    0.789563    0.049402    0.527155    11.00000    0.02343    0.03232 =
         0.01877   -0.00613    0.00453   -0.00111
AFIX  43
H26   2    0.795263    0.048680    0.499180    11.00000   -1.20000
AFIX   0
C27   1    0.770496    0.125064    0.544701    11.00000    0.02119    0.02101 =
         0.02439   -0.00153    0.00345   -0.00216
AFIX  43
H27   2    0.763833    0.176998    0.528608    11.00000   -1.20000
AFIX   0
C28   1    0.760838    0.126644    0.585635    11.00000    0.01641    0.01532 =
         0.02250   -0.00261   -0.00309   -0.00181
C29   1    0.712394    0.351320    0.609334    11.00000    0.01846    0.01162 =
         0.02013    0.00441    0.00276   -0.00042
C30   1    0.683809    0.416453    0.594043    11.00000    0.01988    0.01680 =
         0.02510    0.00215   -0.00046    0.00087
AFIX  43
H30   2    0.681774    0.474725    0.606783    11.00000   -1.20000
AFIX   0
C31   1    0.658301    0.398538    0.560794    11.00000    0.01726    0.02133 =
         0.03241    0.00818   -0.00355   -0.00273
AFIX  43
H31   2    0.639071    0.444017    0.551509    11.00000   -1.20000
AFIX   0
C32   1    0.660924    0.314978    0.541365    11.00000    0.02519    0.02240 =
         0.01934    0.00493   -0.00258   -0.00084
AFIX  43
H32   2    0.643082    0.302286    0.519111    11.00000   -1.20000
AFIX   0
C33   1    0.690007    0.248929    0.554592    11.00000    0.01810    0.01924 =
         0.01722    0.00022   -0.00029   -0.00081
AFIX  43
H33   2    0.692265    0.191928    0.540834    11.00000   -1.20000
AFIX   0
C34   1    0.715793    0.266171    0.587927    11.00000    0.02037    0.01813 =
         0.01491   -0.00020    0.00067   -0.00230
C35   1    0.836386    0.426905    0.448314    11.00000    0.01527    0.03964 =
         0.03203    0.00465    0.00405    0.00119
C36   1    0.855962    0.444841    0.407325    11.00000    0.02103    0.05195 =
         0.03628   -0.00859    0.00276   -0.00959
AFIX 137
H36A  2    0.886715    0.437059    0.408958    11.00000   -1.50000
H36B  2    0.849413    0.507776    0.398836    11.00000   -1.50000
H36C  2    0.844358    0.401232    0.387799    11.00000   -1.50000
AFIX   0
C37   1    0.845623    0.328453    0.460513    11.00000    0.02871    0.05480 =
         0.09705    0.03371    0.00115    0.01325
AFIX 137
H37A  2    0.832954    0.286309    0.440970    11.00000   -1.50000
H37B  2    0.833583    0.316642    0.487107    11.00000   -1.50000
H37C  2    0.876299    0.318792    0.461346    11.00000   -1.50000
AFIX   0
C38   1    0.852915    0.496786    0.478577    11.00000    0.02756    0.07796 =
         0.03673   -0.01104    0.00545   -0.01141
AFIX 137
H38A  2    0.883832    0.492733    0.479987    11.00000   -1.50000
H38B  2    0.840842    0.483715    0.505045    11.00000   -1.50000
H38C  2    0.844697    0.558839    0.470157    11.00000   -1.50000
AFIX   0
C39   1    0.762410    0.302534    0.357387    11.00000    0.01955    0.02057 =
         0.02508    0.00086    0.00790    0.00137
AFIX  13
H39   2    0.780771    0.329647    0.378762    11.00000   -1.20000
AFIX   0
C40   1    0.766804    0.366052    0.321229    11.00000    0.03603    0.02764 =
         0.02699   -0.00256    0.00839   -0.00209
AFIX 137
H40A  2    0.751768    0.339422    0.298294    11.00000   -1.50000
H40B  2    0.796811    0.373257    0.314518    11.00000   -1.50000
H40C  2    0.754655    0.426294    0.327637    11.00000   -1.50000
AFIX   0
C41   1    0.782614    0.208953    0.346706    11.00000    0.03721    0.03165 =
         0.05061   -0.00340    0.01720    0.00549
AFIX 137
H41A  2    0.784625    0.170975    0.370913    11.00000   -1.50000
H41B  2    0.810989    0.219000    0.335689    11.00000   -1.50000
H41C  2    0.765047    0.177515    0.326738    11.00000   -1.50000
AFIX   0
C42   1    0.703580    0.187301    0.408226    11.00000    0.03214    0.02220 =
         0.02854    0.00418    0.00614   -0.00400
AFIX  13
H42   2    0.718327    0.140912    0.391054    11.00000   -1.20000
AFIX   0
C43   1    0.660120    0.145676    0.417267    11.00000    0.04310    0.02665 =
         0.07171    0.01295    0.00590   -0.00846
AFIX 137
H43A  2    0.663693    0.083159    0.427711    11.00000   -1.50000
H43B  2    0.643291    0.143682    0.392594    11.00000   -1.50000
H43C  2    0.645556    0.183542    0.437283    11.00000   -1.50000
AFIX   0
C44   1    0.729236    0.192059    0.446541    11.00000    0.05463    0.03697 =
         0.03252    0.00957   -0.00656   -0.00335
AFIX 137
H44A  2    0.713098    0.225115    0.467087    11.00000   -1.50000
H44B  2    0.755856    0.224530    0.441374    11.00000   -1.50000
H44C  2    0.735353    0.129611    0.455952    11.00000   -1.50000
AFIX   0
C45   1    0.664285    0.295535    0.338652    11.00000    0.03136    0.03355 =
         0.02495   -0.00121   -0.00139    0.00053
AFIX  13
H45   2    0.637252    0.279577    0.352600    11.00000   -1.20000
AFIX   0
C46   1    0.657031    0.388184    0.319103    11.00000    0.03881    0.05751 =
         0.03935    0.02360   -0.00539    0.01010
AFIX 137
H46A  2    0.655976    0.435996    0.339795    11.00000   -1.50000
H46B  2    0.630189    0.387185    0.304393    11.00000   -1.50000
H46C  2    0.680234    0.401339    0.300466    11.00000   -1.50000
AFIX   0
C47   1    0.671530    0.219960    0.307449    11.00000    0.04728    0.06339 =
         0.03621   -0.02534   -0.01183   -0.00183
AFIX 137
H47A  2    0.696314    0.235362    0.291110    11.00000   -1.50000
H47B  2    0.646568    0.214919    0.290150    11.00000   -1.50000
H47C  2    0.676348    0.161207    0.321107    11.00000   -1.50000
AFIX   0
C48   1    0.795870    0.715274    0.350568    11.00000    0.02713    0.03023 =
         0.02785    0.00831   -0.00066   -0.00197
AFIX  13
H48   2    0.807614    0.651471    0.349409    11.00000   -1.20000
AFIX   0
C49   1    0.750694    0.709710    0.333809    11.00000    0.05799    0.05355 =
         0.03671    0.00858   -0.01840   -0.00684
AFIX 137
H49A  2    0.731825    0.683841    0.354224    11.00000   -1.50000
H49B  2    0.750445    0.670244    0.309983    11.00000   -1.50000
H49C  2    0.740977    0.771492    0.326522    11.00000   -1.50000
AFIX   0
C50   1    0.823063    0.774147    0.321552    11.00000    0.05742    0.04147 =
         0.03312    0.01157    0.01153    0.00140
AFIX 137
H50A  2    0.814916    0.838936    0.323982    11.00000   -1.50000
H50B  2    0.818404    0.753456    0.293929    11.00000   -1.50000
H50C  2    0.853046    0.767235    0.328419    11.00000   -1.50000
AFIX   0
C51   1    0.855736    0.782081    0.413798    11.00000    0.01820    0.02451 =
         0.05062    0.00023   -0.00113   -0.00283
AFIX  13
H51   2    0.862754    0.823803    0.390902    11.00000   -1.20000
AFIX   0
C52   1    0.866957    0.837319    0.450241    11.00000    0.02858    0.06286 =
         0.06365   -0.01172   -0.00157   -0.01665
AFIX 137
H52A  2    0.846227    0.886769    0.453808    11.00000   -1.50000
H52B  2    0.895214    0.863952    0.446834    11.00000   -1.50000
H52C  2    0.866765    0.797348    0.473907    11.00000   -1.50000
AFIX   0
C53   1    0.885344    0.701132    0.408254    11.00000    0.01995    0.03154 =
         0.07748    0.01104   -0.00560   -0.00164
AFIX 137
H53A  2    0.879174    0.654251    0.428545    11.00000   -1.50000
H53B  2    0.914687    0.721859    0.411186    11.00000   -1.50000
H53C  2    0.881321    0.674922    0.381443    11.00000   -1.50000
AFIX   0
C54   1    0.766454    0.859235    0.416695    11.00000    0.03074    0.02058 =
         0.04724    0.00335    0.00076    0.00320
AFIX  13
H54   2    0.774302    0.876837    0.444718    11.00000   -1.20000
AFIX   0
C55   1    0.717715    0.845975    0.417144    11.00000    0.02727    0.05179 =
         0.08463    0.00959    0.00907    0.01485
AFIX 137
H55A  2    0.704193    0.901737    0.427548    11.00000   -1.50000
H55B  2    0.710488    0.793656    0.434359    11.00000   -1.50000
H55C  2    0.707698    0.834162    0.389807    11.00000   -1.50000
AFIX   0
C56   1    0.777911    0.942942    0.390508    11.00000    0.06145    0.03283 =
         0.06751    0.02061    0.01321    0.01494
AFIX 137
H56A  2    0.768397    0.932178    0.362929    11.00000   -1.50000
H56B  2    0.808642    0.951926    0.390758    11.00000   -1.50000
H56C  2    0.763980    0.997953    0.401185    11.00000   -1.50000
AFIX   0
C57   1    0.668494    0.425595    0.429464    11.00000    0.01965    0.01469 =
         0.01435    0.00345   -0.00407   -0.00016
C58   1    0.628837    0.379078    0.431230    11.00000    0.01951    0.01701 =
         0.01668   -0.00042    0.00099   -0.00233
AFIX  43
H58   2    0.625556    0.323877    0.416309    11.00000   -1.20000
AFIX   0
C59   1    0.594831    0.410396    0.453637    11.00000    0.01506    0.02250 =
         0.02654    0.00528    0.00441   -0.00212
AFIX  43
H59   2    0.569902    0.374194    0.455691    11.00000   -1.20000
AFIX   0
C60   1    0.597153    0.493384    0.472787    11.00000    0.01592    0.02561 =
         0.01592    0.00045    0.00296    0.00387
AFIX  43
H60   2    0.573118    0.516908    0.486483    11.00000   -1.20000
AFIX   0
C61   1    0.634952    0.543805    0.472239    11.00000    0.01676    0.01820 =
         0.01932   -0.00127   -0.00210    0.00392
AFIX  43
H61   2    0.636363    0.601591    0.485466    11.00000   -1.20000
AFIX   0
C62   1    0.670649    0.509578    0.452327    11.00000    0.01315    0.02116 =
         0.01570    0.00095    0.00088   -0.00226
C63   1    0.760509    0.668876    0.470466    11.00000    0.01883    0.01258 =
         0.02278    0.00021    0.00245    0.00307
C64   1    0.777785    0.727387    0.499899    11.00000    0.02409    0.01903 =
         0.02609   -0.00245    0.00178   -0.00483
AFIX  43
H64   2    0.802246    0.762538    0.493633    11.00000   -1.20000
AFIX   0
C65   1    0.759902    0.735035    0.537995    11.00000    0.02820    0.02379 =
         0.02213   -0.00264   -0.00512   -0.00520
AFIX  43
H65   2    0.771428    0.777023    0.556895    11.00000   -1.20000
AFIX   0
C66   1    0.725407    0.681525    0.548257    11.00000    0.02714    0.01595 =
         0.02196   -0.00038    0.00489    0.00193
AFIX  43
H66   2    0.713353    0.685875    0.574291    11.00000   -1.20000
AFIX   0
C67   1    0.708490    0.621141    0.520042    11.00000    0.01821    0.01460 =
         0.02542    0.00313    0.00002    0.00050
AFIX  43
H67   2    0.685402    0.582865    0.527408    11.00000   -1.20000
AFIX   0
C68   1    0.724725    0.615700    0.481234    11.00000    0.01522    0.01366 =
         0.02266    0.00013   -0.00345   -0.00140
C69   1    0.615353    0.709867    0.305783    11.00000    0.02087    0.02749 =
         0.02457    0.00162    0.00591   -0.00031
C70   1    0.600972    0.728183    0.262872    11.00000    0.03431    0.05369 =
         0.02996    0.01699    0.00220   -0.01020
AFIX 137
H70A  2    0.587966    0.672490    0.251826    11.00000   -1.50000
H70B  2    0.625441    0.745481    0.246467    11.00000   -1.50000
H70C  2    0.580266    0.778351    0.262739    11.00000   -1.50000
AFIX   0
C71   1    0.650217    0.637319    0.304789    11.00000    0.02371    0.03596 =
         0.05393   -0.00258    0.00697    0.00149
AFIX 137
H71A  2    0.660266    0.625667    0.332128    11.00000   -1.50000
H71B  2    0.673759    0.659459    0.288274    11.00000   -1.50000
H71C  2    0.639018    0.580232    0.293325    11.00000   -1.50000
AFIX   0
C72   1    0.631252    0.796923    0.325629    11.00000    0.03383    0.03312 =
         0.04833   -0.00663    0.00460   -0.00906
AFIX 137
H72A  2    0.608520    0.842744    0.326181    11.00000   -1.50000
H72B  2    0.655320    0.821246    0.310430    11.00000   -1.50000
H72C  2    0.640207    0.783124    0.353119    11.00000   -1.50000
AFIX   0
C73   1    0.494275    0.350625    0.320571    11.00000    0.02519    0.02971 =
         0.02564   -0.00853   -0.00328    0.00317
AFIX  13
H73   2    0.472457    0.324970    0.339191    11.00000   -1.20000
AFIX   0
C74   1    0.537468    0.338335    0.341665    11.00000    0.02711    0.04082 =
         0.03081    0.00598   -0.00731   -0.00299
AFIX 137
H74A  2    0.542798    0.272735    0.346126    11.00000   -1.50000
H74B  2    0.537073    0.370497    0.367494    11.00000   -1.50000
H74C  2    0.559914    0.363983    0.324749    11.00000   -1.50000
AFIX   0
C75   1    0.493212    0.291952    0.283527    11.00000    0.06057    0.01772 =
         0.03672   -0.00409   -0.00115   -0.00284
AFIX 137
H75A  2    0.513443    0.315953    0.263863    11.00000   -1.50000
H75B  2    0.464675    0.293002    0.272035    11.00000   -1.50000
H75C  2    0.500824    0.228607    0.290503    11.00000   -1.50000
AFIX   0
C76   1    0.501001    0.519652    0.261812    11.00000    0.03563    0.01426 =
         0.02036   -0.00603    0.00641   -0.00122
AFIX  13
H76   2    0.498885    0.588245    0.262620    11.00000   -1.20000
AFIX   0
C77   1    0.548082    0.498124    0.255740    11.00000    0.03974    0.02860 =
         0.02865   -0.00661    0.01121   -0.00632
AFIX 137
H77A  2    0.564545    0.525825    0.277523    11.00000   -1.50000
H77B  2    0.557495    0.523444    0.230002    11.00000   -1.50000
H77C  2    0.552285    0.431350    0.255816    11.00000   -1.50000
AFIX   0
C78   1    0.476020    0.489454    0.224408    11.00000    0.05196    0.03087 =
         0.01757    0.00170   -0.00456   -0.00473
AFIX 137
H78A  2    0.476323    0.422211    0.222454    11.00000   -1.50000
H78B  2    0.489108    0.515919    0.200391    11.00000   -1.50000
H78C  2    0.446729    0.511015    0.226576    11.00000   -1.50000
AFIX   0
C79   1    0.419446    0.489010    0.313697    11.00000    0.02401    0.03016 =
         0.02299   -0.00318   -0.00246   -0.00307
AFIX  13
H79   2    0.411865    0.481291    0.342622    11.00000   -1.20000
AFIX   0
C80   1    0.404940    0.586427    0.302718    11.00000    0.02578    0.03785 =
         0.04581    0.00366   -0.00162    0.00808
AFIX 137
H80A  2    0.421486    0.631423    0.317979    11.00000   -1.50000
H80B  2    0.374869    0.593437    0.309209    11.00000   -1.50000
H80C  2    0.409193    0.596689    0.273948    11.00000   -1.50000
AFIX   0
C81   1    0.393793    0.415779    0.291456    11.00000    0.02495    0.05218 =
         0.04185   -0.00562   -0.01327   -0.01196
AFIX 137
H81A  2    0.397912    0.422931    0.262491    11.00000   -1.50000
H81B  2    0.363719    0.422985    0.297894    11.00000   -1.50000
H81C  2    0.403316    0.354516    0.299739    11.00000   -1.50000
AFIX   0
C82   1    0.436446    0.879189    0.326932    11.00000    0.04052    0.02803 =
         0.04448   -0.00898   -0.01479    0.01438
AFIX  13
H82   2    0.442491    0.833854    0.305118    11.00000   -1.20000
AFIX   0
C83   1    0.417466    0.824059    0.360885    11.00000    0.02727    0.05507 =
         0.08664   -0.01415    0.00276   -0.00635
AFIX 137
H83A  2    0.439516    0.786321    0.373385    11.00000   -1.50000
H83B  2    0.395082    0.784114    0.350384    11.00000   -1.50000
H83C  2    0.405494    0.865993    0.380902    11.00000   -1.50000
AFIX   0
C84   1    0.402542    0.945587    0.309602    11.00000    0.04332    0.06332 =
         0.08697   -0.01920   -0.03057    0.01619
AFIX 137
H84A  2    0.392995    0.987666    0.330704    11.00000   -1.50000
H84B  2    0.378409    0.909909    0.299676    11.00000   -1.50000
H84C  2    0.414839    0.981067    0.287496    11.00000   -1.50000
AFIX   0
C85   1    0.507765    0.994403    0.290652    11.00000    0.05022    0.03441 =
         0.03371    0.00190    0.00467    0.01962
AFIX  13
H85   2    0.487509    1.045400    0.284628    11.00000   -1.20000
AFIX   0
C86   1    0.507669    0.929626    0.254591    11.00000    0.10304    0.04592 =
         0.03202    0.00310    0.00343    0.02667
AFIX 137
H86A  2    0.518857    0.961940    0.231077    11.00000   -1.50000
H86B  2    0.478661    0.909356    0.249139    11.00000   -1.50000
H86C  2    0.525429    0.876019    0.260419    11.00000   -1.50000
AFIX   0
C87   1    0.550916    1.036993    0.295974    11.00000    0.07242    0.03938 =
         0.04664    0.02161    0.02124    0.01330
AFIX 137
H87A  2    0.571812    0.988479    0.300870    11.00000   -1.50000
H87B  2    0.550377    1.079249    0.318867    11.00000   -1.50000
H87C  2    0.558599    1.070924    0.271644    11.00000   -1.50000
AFIX   0
C88   1    0.484417    1.028914    0.378372    11.00000    0.03377    0.01889 =
         0.02345   -0.00103   -0.00153    0.00276
AFIX  13
H88   2    0.513894    1.048622    0.385081    11.00000   -1.20000
AFIX   0
C89   1    0.461076    1.115576    0.365541    11.00000    0.04608    0.02665 =
         0.04110   -0.00277   -0.00264    0.01148
AFIX 137
H89A  2    0.475743    1.143587    0.342705    11.00000   -1.50000
H89B  2    0.460366    1.159224    0.387927    11.00000   -1.50000
H89C  2    0.432086    1.099733    0.357725    11.00000   -1.50000
AFIX   0
C90   1    0.465480    0.991503    0.417251    11.00000    0.04936    0.03429 =
         0.02622   -0.00399    0.00472   -0.00157
AFIX 137
H90A  2    0.434609    0.988679    0.414771    11.00000   -1.50000
H90B  2    0.473081    1.032143    0.439565    11.00000   -1.50000
H90C  2    0.476603    0.929689    0.422354    11.00000   -1.50000
AFIX   0
C91   1    0.492358    0.545092    0.388429    11.00000    0.01680    0.01413 =
         0.01608   -0.00066    0.00247    0.00558
C92   1    0.472976    0.469498    0.407962    11.00000    0.01638    0.01425 =
         0.02438    0.00021   -0.00206   -0.00419
AFIX  43
H92   2    0.464319    0.418209    0.392335    11.00000   -1.20000
AFIX   0
C93   1    0.466176    0.467603    0.449025    11.00000    0.02025    0.02181 =
         0.02819    0.01009   -0.00134   -0.00764
AFIX  43
H93   2    0.454135    0.414557    0.461124    11.00000   -1.20000
AFIX   0
C94   1    0.476881    0.542865    0.472555    11.00000    0.02361    0.02732 =
         0.01986   -0.00018    0.00701   -0.00340
AFIX  43
H94   2    0.471888    0.541800    0.500649    11.00000   -1.20000
AFIX   0
C95   1    0.495006    0.619977    0.454648    11.00000    0.02298    0.01943 =
         0.01710   -0.00139   -0.00095   -0.00320
AFIX  43
H95   2    0.501412    0.672421    0.470519    11.00000   -1.20000
AFIX   0
C96   1    0.503846    0.620955    0.413634    11.00000    0.01843    0.01577 =
         0.01352    0.00238   -0.00113    0.00092
C97   1    0.548777    0.846866    0.388264    11.00000    0.02169    0.01467 =
         0.01840    0.00029   -0.00046    0.00410
C98   1    0.577590    0.913419    0.401259    11.00000    0.02050    0.01353 =
         0.02425    0.00103    0.00281   -0.00082
AFIX  43
H98   2    0.578376    0.970949    0.387776    11.00000   -1.20000
AFIX   0
C99   1    0.605220    0.898744    0.433216    11.00000    0.01939    0.01587 =
         0.03010   -0.00648    0.00494   -0.00570
AFIX  43
H99   2    0.624852    0.944944    0.440934    11.00000   -1.20000
AFIX   0
C100  1    0.603587    0.815238    0.453661    11.00000    0.02379    0.02284 =
         0.02015   -0.00529   -0.00356    0.00422
AFIX  43
H100  2    0.622364    0.804306    0.475395    11.00000   -1.20000
AFIX   0
C101  1    0.574817    0.748037    0.442563    11.00000    0.02030    0.01760 =
         0.01972   -0.00427   -0.00071    0.00028
AFIX  43
H101  2    0.573582    0.691839    0.457048    11.00000   -1.20000
AFIX   0
C102  1    0.547449    0.762657    0.409963    11.00000    0.01675    0.01445 =
         0.01700   -0.00498    0.00337   -0.00172
C103  1    0.430331    0.926210    0.546826    11.00000    0.01657    0.03176 =
         0.02996   -0.00116    0.00476   -0.00217
C104  1    0.409471    0.942489    0.587629    11.00000    0.02216    0.05014 =
         0.04157    0.01285    0.01158    0.00031
AFIX 137
H10D  2    0.421135    0.899269    0.607287    11.00000   -1.50000
H10E  2    0.378870    0.932977    0.585315    11.00000   -1.50000
H10F  2    0.415050    1.005649    0.596419    11.00000   -1.50000
AFIX   0
C105  1    0.421454    0.827706    0.534210    11.00000    0.02890    0.05187 =
         0.11867   -0.03922    0.00221   -0.01237
AFIX 137
H10G  2    0.434003    0.816328    0.507792    11.00000   -1.50000
H10H  2    0.390813    0.817847    0.532841    11.00000   -1.50000
H10I  2    0.433820    0.785389    0.553856    11.00000   -1.50000
AFIX   0
C106  1    0.413058    0.993730    0.516691    11.00000    0.03033    0.08000 =
         0.03243    0.01764    0.00539    0.00576
AFIX 137
H10J  2    0.424658    1.054979    0.522123    11.00000   -1.50000
H10K  2    0.382140    0.995707    0.518759    11.00000   -1.50000
H10L  2    0.421146    0.974410    0.489594    11.00000   -1.50000
AFIX   0
C107  1    0.562569    0.693972    0.592734    11.00000    0.02347    0.01986 =
         0.02660    0.00322    0.00607    0.00079
AFIX  13
H107  2    0.546434    0.648966    0.609480    11.00000   -1.20000
AFIX   0
C108  1    0.606198    0.651021    0.586704    11.00000    0.03934    0.02272 =
         0.06785   -0.01504    0.00869    0.00661
AFIX 137
H10M  2    0.622070    0.686889    0.566882    11.00000   -1.50000
H10N  2    0.602973    0.587697    0.577118    11.00000   -1.50000
H10O  2    0.621551    0.650914    0.612242    11.00000   -1.50000
AFIX   0
C109  1    0.538867    0.698491    0.552537    11.00000    0.06270    0.03718 =
         0.03647   -0.00874   -0.01264    0.00607
AFIX 137
H10P  2    0.555180    0.735505    0.533451    11.00000   -1.50000
H10Q  2    0.511037    0.726678    0.556651    11.00000   -1.50000
H10R  2    0.535269    0.636173    0.541876    11.00000   -1.50000
AFIX   0
C110  1    0.599887    0.808764    0.661491    11.00000    0.01777    0.02844 =
         0.02312    0.00527    0.00083    0.00158
AFIX  13
H110  2    0.627240    0.792231    0.648249    11.00000   -1.20000
AFIX   0
C111  1    0.591992    0.734814    0.693776    11.00000    0.03623    0.04922 =
         0.03021    0.01140   -0.00461    0.00073
AFIX 137
H11A  2    0.566161    0.749803    0.708665    11.00000   -1.50000
H11B  2    0.616056    0.732977    0.712297    11.00000   -1.50000
H11C  2    0.588742    0.674657    0.680886    11.00000   -1.50000
AFIX   0
C112  1    0.606824    0.904235    0.681271    11.00000    0.03510    0.04555 =
         0.03682   -0.00509   -0.00492   -0.01077
AFIX 137
H11D  2    0.609119    0.951344    0.660364    11.00000   -1.50000
H11E  2    0.632921    0.903116    0.697140    11.00000   -1.50000
H11F  2    0.582812    0.918511    0.698797    11.00000   -1.50000
AFIX   0
C113  1    0.502457    0.814852    0.641421    11.00000    0.02268    0.02810 =
         0.02764    0.01200    0.00506    0.00060
AFIX  13
H113  2    0.484914    0.841195    0.619261    11.00000   -1.20000
AFIX   0
C114  1    0.481214    0.723521    0.652133    11.00000    0.02621    0.02962 =
         0.05528    0.01214    0.01055   -0.00559
AFIX 137
H11G  2    0.483474    0.681124    0.629385    11.00000   -1.50000
H11H  2    0.451304    0.734300    0.658302    11.00000   -1.50000
H11I  2    0.495260    0.696652    0.675572    11.00000   -1.50000
AFIX   0
C115  1    0.496876    0.881226    0.676653    11.00000    0.03135    0.04039 =
         0.03425    0.00524    0.00613    0.00474
AFIX 137
H11J  2    0.510804    0.855895    0.700479    11.00000   -1.50000
H11K  2    0.466653    0.889569    0.682128    11.00000   -1.50000
H11L  2    0.509599    0.940713    0.669913    11.00000   -1.50000
AFIX   0
C116  1    0.475620    1.223116    0.641057    11.00000    0.02990    0.03093 =
         0.02184    0.00069    0.00447    0.00285
AFIX  13
H116  2    0.464924    1.158660    0.643619    11.00000   -1.20000
AFIX   0
C117  1    0.522275    1.220983    0.654949    11.00000    0.04958    0.06578 =
         0.02881    0.00330   -0.01638    0.00639
AFIX 137
H11M  2    0.539833    1.193621    0.633864    11.00000   -1.50000
H11N  2    0.524631    1.184150    0.679463    11.00000   -1.50000
H11O  2    0.531937    1.283825    0.660326    11.00000   -1.50000
AFIX   0
C118  1    0.450308    1.280357    0.671007    11.00000    0.06460    0.05272 =
         0.03413   -0.00252    0.02039    0.01230
AFIX 137
H11P  2    0.458467    1.345149    0.668625    11.00000   -1.50000
H11Q  2    0.456180    1.258771    0.698290    11.00000   -1.50000
H11R  2    0.420027    1.273904    0.665335    11.00000   -1.50000
AFIX   0
C119  1    0.410875    1.282609    0.580410    11.00000    0.02555    0.02353 =
         0.04717   -0.00429   -0.00196    0.00940
AFIX  13
H119  2    0.404403    1.326997    0.602482    11.00000   -1.20000
AFIX   0
C120  1    0.382353    1.199931    0.588634    11.00000    0.01653    0.03047 =
         0.12341   -0.00747    0.01118   -0.00362
AFIX 137
H12D  2    0.352778    1.220073    0.589567    11.00000   -1.50000
H12E  2    0.390103    1.172238    0.614405    11.00000   -1.50000
H12F  2    0.385880    1.154437    0.567207    11.00000   -1.50000
AFIX   0
C121  1    0.397365    1.331732    0.542249    11.00000    0.03419    0.10170 =
         0.05235    0.00292   -0.00923    0.03645
AFIX 137
H12G  2    0.401469    1.290818    0.519217    11.00000   -1.50000
H12H  2    0.414487    1.387332    0.538708    11.00000   -1.50000
H12I  2    0.367428    1.348711    0.544222    11.00000   -1.50000
AFIX   0
C122  1    0.499518    1.363614    0.571906    11.00000    0.03792    0.02237 =
         0.03205    0.00151    0.00677   -0.00757
AFIX  13
H122  2    0.490160    1.378748    0.544025    11.00000   -1.20000
AFIX   0
C123  1    0.547802    1.351476    0.569550    11.00000    0.03549    0.04072 =
         0.04831   -0.00170    0.00217   -0.01679
AFIX 137
H12J  2    0.559233    1.342892    0.596616    11.00000   -1.50000
H12K  2    0.560480    1.406317    0.557406    11.00000   -1.50000
H12L  2    0.554455    1.297483    0.553128    11.00000   -1.50000
AFIX   0
C124  1    0.488215    1.448328    0.597550    11.00000    0.06219    0.03373 =
         0.04699   -0.01339    0.01461   -0.01886
AFIX 137
H12M  2    0.457575    1.458507    0.596683    11.00000   -1.50000
H12N  2    0.502824    1.502555    0.586927    11.00000   -1.50000
H12O  2    0.497059    1.437779    0.625345    11.00000   -1.50000
AFIX   0
C125  1    0.597847    0.930788    0.568220    11.00000    0.01122    0.02036 =
         0.01870   -0.00149    0.00217    0.00178
C126  1    0.636651    0.883530    0.568669    11.00000    0.01965    0.01866 =
         0.01808    0.00145   -0.00153    0.00186
AFIX  43
H126  2    0.639132    0.829056    0.584223    11.00000   -1.20000
AFIX   0
C127  1    0.671678    0.914345    0.546905    11.00000    0.02352    0.02009 =
         0.02352   -0.00233   -0.00268    0.00473
AFIX  43
H127  2    0.697172    0.879733    0.547039    11.00000   -1.20000
AFIX   0
C128  1    0.669264    0.995098    0.525195    11.00000    0.01693    0.02297 =
         0.02139   -0.00527    0.00147   -0.00272
AFIX  43
H128  2    0.693083    1.017046    0.510687    11.00000   -1.20000
AFIX   0
C129  1    0.631473    1.043573    0.524943    11.00000    0.01908    0.02132 =
         0.01795   -0.00073   -0.00095   -0.00117
AFIX  43
H129  2    0.630451    1.101078    0.511453    11.00000   -1.20000
AFIX   0
C130  1    0.594892    1.011353    0.543689    11.00000    0.02311    0.01156 =
         0.01692   -0.00010   -0.00340    0.00092
C131  1    0.504906    1.167235    0.521357    11.00000    0.01548    0.01500 =
         0.02378    0.00333    0.00157   -0.00006
C132  1    0.489404    1.224517    0.491217    11.00000    0.02615    0.02426 =
         0.02739   -0.00141   -0.00186    0.00606
AFIX  43
H132  2    0.465238    1.261095    0.496933    11.00000   -1.20000
AFIX   0
C133  1    0.507175    1.230994    0.453652    11.00000    0.02457    0.01780 =
         0.02319    0.00718   -0.00629    0.00277
AFIX  43
H133  2    0.495602    1.271572    0.434201    11.00000   -1.20000
AFIX   0
C134  1    0.542458    1.177108    0.444503    11.00000    0.02444    0.02002 =
         0.01533   -0.00048    0.00180   -0.00301
AFIX  43
H134  2    0.555267    1.180761    0.418775    11.00000   -1.20000
AFIX   0
C135  1    0.558705    1.117708    0.473672    11.00000    0.01828    0.01450 =
         0.02459    0.00239    0.00327   -0.00065
AFIX  43
H135  2    0.582031    1.079430    0.467017    11.00000   -1.20000
AFIX   0
C136  1    0.541902    1.112952    0.511846    11.00000    0.01888    0.01237 =
         0.01917    0.00216    0.00062   -0.00262
HKLF 4


REM  mo_2024_09_12_SC_TJH672_0ma_a.res in Pca2(1)
REM wR2 = 0.0620, GooF = S = 1.020, Restrained GooF = 1.020 for all data
REM R1 = 0.0303 for 26652 Fo > 4sig(Fo) and 0.0370 for all 29197 data
REM 1574 parameters refined using 1 restraints

END

WGHT      0.0178     17.4587

REM Highest difference peak  2.201,  deepest hole -0.659,  1-sigma level  0.094
Q1    1   0.4792  0.9793  0.5899  11.00000  0.05    2.20
Q2    1   0.4876  0.2927  0.3285  11.00000  0.05    2.03
Q3    1   0.7256  0.4758  0.4070  11.00000  0.05    2.01
Q4    1   0.5396  0.9731  0.5890  11.00000  0.05    1.39
Q5    1   0.7886  0.4764  0.4060  11.00000  0.05    1.17
Q6    1   0.7779 -0.2160  0.6714  11.00000  0.05    1.11
Q7    1   0.5489  0.2966  0.3282  11.00000  0.05    0.99
Q8    1   0.5196  1.0802  0.5936  11.00000  0.05    0.63
Q9    1   0.5157  0.6266  0.3297  11.00000  0.05    0.59
Q10   1   0.7446  0.1327  0.6688  11.00000  0.05    0.59
Q11   1   0.7371  0.5603  0.4025  11.00000  0.05    0.57
Q12   1   0.8690 -0.0532  0.6710  11.00000  0.05    0.57
Q13   1   0.7567  0.5975  0.4083  11.00000  0.05    0.57
Q14   1   0.7727  0.4545  0.4351  11.00000  0.05    0.52
Q15   1   0.5108  0.9573  0.3347  11.00000  0.05    0.52
;
_shelx_res_checksum                32098
_shelx_hkl_file
;
   0   2   0  160.58    8.60
   0  -2   0  158.88    8.60
   0   2   0  153.18    8.50
   0  -3   0    0.80    0.90
   0   3   0   -0.20    0.70
   0   3   0    1.90    0.90
   0  -4   0 2158.18  115.59
   0   4   0 2267.27  115.59
   0   4   0 2197.68  115.39
   0   5   0   15.60    2.10
   0  -5   0   19.40    2.10
   0   5   0   14.10    1.70
   0   6   0  337.27   18.80
   0   6   0  339.57   18.60
   0  -6   0  342.37   18.80
   0  -7   0   16.40    2.50
   0   7   0   14.80    2.10
   0   7   0   15.80    2.50
   0   8   0   31.30    3.60
   0   8   0   31.10    3.00
   0  -8   0   33.80    3.40
   0   9   0    0.30    1.70
   0   9   0    3.10    1.70
   0  10   0  463.25   25.60
   0  10   0  459.45   26.00
   0  11   0   16.40    3.10
   0  11   0   15.80    2.70
   0  12   0  279.57   17.40
   0  12   0  295.57   17.00
   0  13   0   26.10    4.40
   0  13   0   31.00    3.90
   0  14   0   51.99    6.20
   0  14   0   56.99    5.40
   0  15   0   17.00    3.90
   0  15   0   12.70    3.30
   0  16   0   92.79    8.50
   0  16   0  102.19    8.10
   0  17   0   13.00    4.00
   0  17   0   16.90    3.80
   0 -17   0   12.40    3.10
   0  18   0   48.80    5.90
   0 -18   0   38.80    5.00
   1   2   0   27.30    1.80
  -1  -2   0   25.70    1.80
   1  -2   0   28.20    1.80
  -1   2   0   23.90    1.70
  -1   2   0   26.50    1.80
   1  -2   0   26.30    1.70
  -1  -3   0    3.60    1.00
   1   3   0    3.50    1.10
  -1   3   0    3.50    0.80
   1  -3   0    5.10    0.80
   1  -3   0    3.80    1.00
  -1   3   0    3.10    0.90
  -1   4   0   79.39    4.80
   1  -4   0   75.39    4.90
   1  -4   0   79.29    4.80
  -1  -4   0   79.99    5.00
  -1   4   0   82.09    5.00
   1   4   0   80.39    4.80
   1   4   0   81.79    5.10
  -1   5   0    0.40    0.80
  -1   5   0    0.00    1.00
   1   5   0   -0.50    0.90
   1   5   0   -0.20    0.80
  -1  -5   0   -0.30    0.90
   1  -5   0    0.40    0.90
  -1   6   0  794.52   43.30
   1  -6   0  816.12   43.40
  -1   6   0  836.42   43.20
  -1  -6   0  804.72   43.40
   1   6   0  835.12   43.50
   1   6   0  787.42   43.10
   1   7   0   42.30    3.80
   1  -7   0   43.10    3.70
  -1   7   0   47.00    3.50
  -1  -7   0   46.20    3.90
   1   7   0   44.10    3.40
  -1   7   0   47.60    3.90
   1   8   0    8.50    1.80
  -1  -8   0    8.30    2.00
  -1   8   0   10.70    2.30
   1   8   0   11.20    2.40
   1  -8   0    8.40    1.80
  -1   8   0    7.70    1.70
  -1   9   0  321.17   18.90
  -1   9   0  354.36   19.40
   1   9   0  343.47   19.50
   1   9   0  335.27   19.00
   1  10   0  304.87   18.00
   1  10   0  317.27   17.60
  -1  10   0  291.97   17.60
  -1  10   0  319.87   18.10
  -1  11   0    2.20    2.20
   1  11   0    1.60    2.10
   1  11   0    3.70    1.90
  -1  11   0   -0.60    1.70
   1  12   0    6.30    2.50
   1  12   0    5.40    2.90
  -1  12   0    6.50    2.50
  -1  12   0    4.70    2.10
  -1  13   0  313.87   19.60
  -1  13   0  331.87   19.10
   1  13   0  323.87   19.60
   1  13   0  328.97   19.00
   1  14   0   11.80    3.10
   1  14   0   10.40    3.40
  -1  14   0   11.20    3.50
  -1  14   0   13.00    2.90
  -1  15   0    8.60    3.30
  -1  15   0    2.10    2.70
   1  15   0    2.00    3.00
   1  15   0    4.50    3.10
  -1  16   0   28.10    4.60
   1  16   0   32.10    5.30
   1  16   0   32.40    4.70
   1 -16   0   32.90    4.10
  -1  16   0   23.40    4.10
   1  17   0   82.49    7.20
   1  17   0   88.19    8.30
  -1  17   0   76.29    7.30
   1 -17   0   80.39    6.90
   1 -18   0   -3.80    2.20
  -1 -18   0   -4.40    2.70
   1  18   0    4.60    3.40
  -1  18   0   -3.30    2.40
   2   1   0 1058.89   52.59
   2   1   0  941.81   52.39
  -2   1   0 1009.60   52.39
   2   2   0    2.00    0.70
  -2   2   0    2.00    0.50
  -2  -2   0    1.10    0.50
   2  -2   0    1.40    0.50
   2  -2   0    1.90    0.40
   2  -2   0    1.30    0.50
  -2   2   0    1.40    0.50
   2  -3   0 1209.08   64.39
   2  -3   0 1263.47   64.39
  -2  -3   0 1216.08   64.49
   2   3   0 1197.18   64.49
  -2   3   0 1245.08   64.39
  -2   3   0 1239.38   64.39
  -2   4   0    7.40    1.20
  -2   4   0    4.60    1.10
  -2  -4   0    9.10    1.50
   2   4   0    6.30    1.20
   2  -4   0    6.60    1.20
   2  -4   0    5.30    1.10
   2  -5   0  420.06   23.00
   2  -5   0  414.96   23.00
  -2  -5   0  419.36   23.20
  -2   5   0  442.66   23.00
   2   5   0  425.76   22.80
  -2   5   0  432.96   23.10
   2   6   0    3.40    1.10
  -2  -6   0    4.20    1.20
  -2   6   0    4.60    1.40
   2   6   0    3.10    1.40
   2  -6   0    4.50    1.50
   2  -7   0  851.61   44.00
   2   7   0  847.12   44.10
  -2  -7   0  807.32   44.00
  -2   7   0  804.22   43.80
   2   7   0  789.92   44.00
  -2   7   0  813.32   43.70
   2  -8   0   34.80    3.50
   2   8   0   46.50    3.60
   2   8   0   46.40    4.30
  -2   8   0   45.90    3.70
  -2   8   0   46.80    4.10
   2   9   0   81.99    6.10
  -2   9   0   74.59    5.50
  -2   9   0   75.19    5.70
   2   9   0   71.09    5.30
   2  10   0    3.60    1.90
  -2  10   0    1.40    2.00
  -2  10   0    1.00    1.60
   2  10   0    0.80    1.50
  -2  11   0  138.39    9.30
   2  11   0  132.59    8.80
  -2  11   0  139.59    9.10
   2  11   0  142.79    9.80
  -2  12   0    7.60    2.80
   2  12   0    3.60    2.20
  -2  12   0   -0.40    1.70
   2  12   0    5.60    2.80
  -2  13   0    2.00    2.20
   2  13   0    2.80    2.20
   2  13   0    4.80    3.00
   2  14   0   42.50    5.60
   2  14   0   33.60    4.40
   2 -14   0   36.50    4.10
  -2  14   0   53.79    5.70
   2  15   0  227.98   15.00
  -2  15   0  220.68   14.10
   2 -15   0  223.08   13.50
  -2  15   0  223.08   14.60
   2 -16   0    4.00    2.20
   2  16   0    3.80    3.10
  -2  16   0    5.30    3.30
   2  16   0    3.10    2.60
  -2  16   0    3.10    2.80
   2  17   0   22.80    4.70
   2  17   0   21.80    4.00
   2 -17   0   19.30    3.40
  -2  17   0   19.00    4.10
  -2  18   0   30.40    4.60
   2 -18   0   21.90    4.50
   2  18   0   41.70    5.40
  -2 -18   0   24.20    4.10
   2  18   0   32.40    5.70
  -3   0   0    0.20    0.10
   3   0   0    0.00    0.30
  -3   0   0    0.50    0.20
   3  -1   0 1154.08   58.39
  -3  -1   0 1173.58   58.39
  -3  -1   0 1100.09   58.39
   3   1   0 1026.90   58.39
  -3   1   0 1128.09   58.39
   3  -2   0    2.70    0.60
   3  -2   0    2.40    0.50
  -3   2   0    2.50    0.40
  -3  -2   0    3.00    0.70
  -3  -2   0    1.50    0.60
   3   2   0    2.80    0.70
  -3   2   0    2.10    0.70
   3  -2   0    2.60    0.40
  -3   2   0    1.50    0.50
  -3   3   0  480.25   26.90
   3  -3   0  477.65   26.80
  -3   3   0  541.35   26.80
   3   3   0  510.65   27.00
   3  -3   0  492.05   26.60
   3  -3   0  530.25   26.80
   3  -4   0   59.49    3.90
  -3   4   0   64.79    4.10
   3  -4   0   66.49    4.10
   3   4   0   57.49    4.10
  -3   4   0   56.89    3.90
   3  -4   0   69.79    3.70
  -3  -4   0   58.29    4.10
  -3   5   0   17.20    1.90
  -3  -5   0   17.20    2.10
  -3   5   0   17.60    1.90
   3  -5   0   16.00    1.80
   3  -5   0   15.00    1.80
  -3   6   0   77.59    4.90
   3  -6   0   77.59    4.80
   3   6   0   68.49    4.50
   3  -6   0   65.29    4.70
   3   6   0   65.39    5.00
  -3   7   0   43.20    3.60
   3   7   0   39.90    3.50
  -3   7   0   39.80    3.40
  -3  -7   0   44.60    3.70
   3   7   0   37.60    3.80
   3   8   0   55.59    4.70
  -3   8   0   51.29    4.30
  -3   8   0   55.99    4.20
   3  -8   0   45.90    4.10
   3   8   0   51.59    3.90
   3   9   0  563.84   31.00
   3   9   0  559.44   31.60
  -3   9   0  574.54   31.40
  -3   9   0  589.34   31.30
   3  10   0   99.69    6.70
  -3  10   0   98.99    7.00
   3  10   0  107.29    7.60
  -3  10   0   91.79    7.00
   3  11   0    7.40    2.10
   3  11   0   10.80    2.60
  -3  11   0   11.70    2.70
  -3  11   0   10.10    2.50
   3  12   0   18.20    3.00
  -3  12   0   19.80    3.60
   3  12   0   27.90    4.40
  -3  12   0   18.20    3.10
   3 -12   0   22.70    2.80
   3  13   0  377.46   21.10
  -3  13   0  330.17   21.90
  -3  13   0  378.66   21.30
   3 -13   0  354.56   20.40
   3  13   0  387.46   22.00
   3  14   0   22.60    4.40
  -3  14   0   31.40    4.40
   3  14   0   26.80    4.10
   3 -14   0   28.20    3.50
  -3  15   0    0.10    2.50
  -3  15   0    3.80    3.10
   3 -15   0   -1.60    2.00
   3  15   0    6.30    3.40
   3  15   0    2.40    2.60
   3  16   0   22.60    4.50
   3  16   0   22.00    4.10
  -3  16   0   23.70    4.40
   3 -16   0   23.90    3.40
   3  17   0   87.99    7.60
   3  17   0   84.39    8.70
  -3  17   0   77.29    7.30
   3 -17   0   87.39    6.70
   3  18   0    5.80    3.60
  -3  18   0    4.30    3.30
   3 -18   0   -0.80    2.50
   3  18   0    5.30    3.40
  -4   0   0 9999.00  582.84
  -4  -1   0    3.30    0.70
  -4   1   0    3.00    0.50
  -4  -1   0    2.90    0.60
   4   1   0    3.90    0.50
   4   1   0    3.00    0.60
  -4   1   0    2.90    0.60
   4  -1   0    3.60    0.60
   4  -1   0    2.80    0.50
   4   1   0    2.40    0.60
  -4  -1   0    4.10    0.50
   4  -2   0   50.09    2.90
   4   2   0   44.60    3.20
  -4   2   0   52.19    2.90
   4  -2   0   48.30    3.20
   4  -2   0   49.20    2.90
  -4  -2   0   45.00    3.20
   4   2   0   52.99    2.90
  -4  -2   0   54.39    3.30
  -4   2   0   54.19    3.20
  -4  -3   0    1.90    1.00
   4  -3   0    1.30    0.50
   4   3   0    1.30    1.10
  -4   3   0    1.10    0.70
  -4   3   0    0.70    0.50
  -4   3   0    1.30    0.90
   4  -3   0    1.60    0.90
  -4  -3   0    2.80    0.90
   4  -3   0    2.10    0.70
   4   4   0 1727.43   90.79
  -4   4   0 1676.23   90.49
   4  -4   0 1662.73   90.29
  -4   4   0 1754.02   90.69
   4  -4   0 1929.91   90.59
   4  -4   0 1691.93   90.69
  -4  -4   0 1661.93   90.79
   4  -5   0    4.30    1.10
   4  -5   0    3.60    0.80
  -4   5   0    3.90    1.20
   4   5   0    5.50    1.40
   4  -5   0    4.10    1.20
  -4  -5   0    4.40    1.40
  -4   5   0    2.40    1.10
  -4   6   0  326.47   19.30
   4  -6   0  355.36   18.90
   4  -6   0  344.57   19.30
  -4  -6   0  358.16   19.60
   4  -6   0  367.16   19.40
   4   6   0  354.46   19.60
  -4   6   0  354.06   19.40
  -4   7   0    6.00    1.70
   4  -7   0    7.50    1.70
   4   7   0    6.40    1.40
  -4  -7   0    8.60    1.70
   4  -7   0    8.70    1.80
  -4   7   0    5.80    1.50
   4   7   0    7.00    1.80
   4  -7   0    6.20    1.20
   4   8   0   23.80    3.30
   4  -8   0   22.50    2.80
  -4   8   0   17.00    2.60
  -4   8   0   19.60    2.60
   4  -8   0   19.40    2.00
   4   8   0   18.70    2.30
   4   9   0    1.80    1.80
   4   9   0   -1.80    1.20
  -4   9   0    0.50    1.70
  -4  -9   0   -0.90    1.00
  -4   9   0    0.30    1.50
  -4  10   0  258.67   14.70
   4 -10   0  248.28   13.90
   4  10   0  246.08   15.00
  -4  10   0  248.08   14.60
   4  10   0  231.28   14.20
  -4  11   0   42.40    4.40
   4  11   0   40.60    4.90
  -4  11   0   36.50    4.40
   4 -11   0   37.90    3.40
   4  11   0   37.20    3.90
  -4  12   0  333.77   19.20
  -4  12   0  307.97   19.20
   4  12   0  333.37   18.90
   4 -12   0  343.17   18.50
   4  12   0  321.67   20.40
  -4  13   0   24.80    3.80
   4 -13   0   23.40    3.00
   4  13   0   22.00    3.50
  -4  13   0   20.30    3.70
   4  13   0   22.70    4.20
   4  14   0   46.60    4.70
  -4  14   0   49.20    5.60
   4 -14   0   39.60    4.10
  -4  14   0   39.70    5.00
   4  14   0   35.10    5.20
  -4  15   0   11.50    3.40
  -4  15   0   11.80    3.50
   4  15   0   13.80    4.20
   4  15   0   13.00    3.20
   4 -15   0   11.60    2.70
   4  16   0  164.88   11.90
   4 -16   0  156.58    9.90
  -4  16   0  137.69   10.80
   4  16   0  152.98   10.50
   4 -17   0    3.70    2.30
   4  17   0    9.20    4.00
   4  17   0    0.50    2.90
  -4  17   0    1.40    2.80
  -4  18   0   46.10    6.00
   4 -18   0   46.30    4.90
   4  18   0   47.30    7.40
   4  18   0   46.60    5.90
  -5   0   0    0.70    0.30
   5   0   0   -0.20    0.50
   5   0   0    0.60    0.40
   5   0   0    0.20    0.50
  -5   0   0    0.20    0.50
  -5   0   0    0.50    0.50
   5  -1   0   54.39    3.40
   5   1   0   56.59    3.50
   5  -1   0   61.89    3.10
   5   1   0   57.39    3.60
  -5  -1   0   58.49    3.60
  -5  -1   0   57.89    3.50
  -5  -1   0   62.69    3.40
   5  -1   0   57.99    3.50
  -5   1   0   60.29    3.40
   5   1   0   59.39    3.40
  -5   1   0   56.59    3.60
  -5   2   0  448.46   22.70
  -5  -2   0  423.16   23.00
   5   2   0  453.65   22.70
  -5  -2   0  454.65   23.00
   5  -2   0  426.16   22.70
   5   2   0  379.96   23.00
   5   2   0  421.46   23.00
  -5   2   0  436.96   23.00
   5  -2   0  431.26   23.00
   5  -3   0    6.80    0.80
  -5   3   0    4.00    1.10
  -5  -3   0    5.30    1.10
   5  -3   0    6.10    0.90
  -5   3   0    6.50    0.80
   5   3   0    6.30    1.30
   5  -3   0    6.40    1.10
  -5  -3   0    6.40    1.30
  -5   4   0  122.59    7.20
   5   4   0  117.79    7.30
  -5  -4   0  124.49    7.20
   5  -4   0  123.19    7.20
  -5  -4   0  125.59    7.40
   5  -4   0  119.49    7.00
  -5   4   0  120.69    6.90
   5  -4   0  122.79    6.70
  -5  -5   0    9.40    1.70
   5  -5   0    9.80    1.60
   5   5   0    9.10    1.80
  -5   5   0   11.70    2.10
  -5  -5   0    9.90    1.50
   5  -5   0    9.00    1.10
  -5   5   0    8.20    1.40
   5  -5   0    8.30    1.40
  -5  -6   0 1424.66   77.49
   5  -6   0 1417.96   77.19
   5  -6   0 1495.85   77.49
  -5  -6   0 1470.95   77.29
  -5   6   0 1374.76   77.09
   5   6   0 1526.85   77.69
   5  -6   0 1509.25   76.79
  -5   6   0 1511.15   77.39
  -5   7   0   59.49    4.40
   5  -7   0   62.89    4.60
   5  -7   0   66.29    4.00
  -5  -7   0   59.79    4.70
  -5  -7   0   55.89    4.60
   5  -7   0   61.49    4.50
   5   7   0   57.79    4.90
  -5   7   0   58.59    4.50
   5  -8   0   12.40    2.10
   5   8   0   11.80    2.40
   5   8   0   12.20    1.80
   5  -8   0   15.40    2.20
  -5  -8   0    9.90    1.90
   5  -8   0   10.10    1.40
  -5   8   0   10.40    2.30
  -5   8   0    8.90    2.00
   5   9   0   64.39    4.70
   5  -9   0   65.89    4.40
  -5  -9   0   65.69    4.90
   5   9   0   59.69    5.40
   5  -9   0   61.89    5.10
  -5   9   0   69.49    5.30
  -5   9   0   72.39    5.30
   5  10   0  431.76   24.00
   5 -10   0  435.46   23.70
  -5  10   0  424.66   24.40
  -5  10   0  435.36   24.30
   5  10   0  450.85   25.00
   5  11   0    6.30    2.70
  -5  11   0    5.40    2.40
   5 -11   0    4.20    1.60
   5  11   0    5.10    1.80
  -5  11   0    5.20    2.10
   5 -12   0   99.09    6.70
  -5  12   0  113.69    7.70
   5  12   0   92.99    7.20
  -5  12   0  106.99    7.70
  -5  13   0  206.98   12.90
   5 -13   0  198.78   11.90
  -5  13   0  216.18   13.00
   5  13   0  189.48   13.40
   5  13   0  196.18   12.50
  -5  14   0    7.30    2.50
  -5  14   0    6.70    2.60
   5  14   0    5.30    3.30
   5 -14   0    7.40    2.00
   5  14   0    8.20    2.70
   5  15   0    2.10    2.90
   5  15   0    2.40    2.40
  -5  15   0   -0.30    2.60
   5 -15   0    1.30    1.80
   5  16   0  126.09    9.10
   5 -16   0  128.79    8.50
  -5  16   0  134.69    9.70
   5  16   0  123.99   10.60
   5  17   0   89.29    7.40
  -5  17   0   87.59    7.70
   5 -17   0   90.49    6.70
   5  17   0   92.29    9.00
   5 -18   0   -2.70    2.00
   5  18   0    4.80    2.90
  -5  18   0    1.40    3.20
   6   0   0    2.30    0.70
   6   0   0    1.30    0.70
   6   0   0    1.80    0.60
  -6   0   0    3.20    0.80
  -6   0   0    1.00    0.80
   6   1   0  207.08   11.80
   6   1   0  234.68   12.10
  -6   1   0  217.38   11.90
  -6   1   0  203.58   11.90
   6  -1   0  215.98   12.00
  -6  -1   0  221.68   12.00
   6  -1   0  229.98   11.90
   6  -1   0  224.08   11.50
   6   1   0  226.58   11.90
  -6  -1   0  209.68   11.90
  -6  -1   0  227.68   11.80
   6   2   0   30.20    2.50
   6   2   0   31.10    2.00
  -6   2   0   31.30    2.10
   6  -2   0   31.50    2.40
   6   2   0   28.30    2.50
  -6   2   0   28.60    2.40
   6  -2   0   32.90    2.10
  -6  -2   0   29.40    2.30
  -6  -2   0   31.80    2.00
  -6  -2   0   27.70    2.30
  -6  -3   0 1495.95   79.79
   6  -3   0 1523.75   79.79
  -6  -3   0 1559.04   79.79
  -6   3   0 1480.45   79.29
   6   3   0 1510.65   79.79
   6  -3   0 1508.85   79.29
   6  -3   0 1539.05   79.39
  -6   3   0 1573.04   79.69
   6   3   0 1479.55   79.29
  -6  -4   0    0.40    0.90
  -6  -4   0    1.40    0.80
   6  -4   0    0.10    0.60
  -6   4   0    0.60    0.50
  -6   4   0    0.30    0.90
   6  -4   0    0.60    0.90
   6   4   0    1.20    1.00
   6  -4   0    0.50    0.50
  -6  -5   0    2.40    1.00
   6   5   0    2.30    1.20
  -6   5   0    1.50    1.10
   6  -5   0    1.60    1.00
   6  -5   0    3.60    0.70
   6  -5   0    3.90    0.90
  -6  -5   0    2.70    1.20
  -6   5   0    2.80    1.00
   6   6   0    4.50    1.60
  -6  -6   0    1.50    1.10
   6  -6   0    3.20    0.90
   6  -6   0    4.20    1.10
   6  -6   0    5.00    1.40
  -6   6   0    2.30    1.20
  -6   6   0    2.00    1.30
  -6  -6   0    2.40    1.50
  -6   7   0  750.22   40.00
  -6  -7   0  743.23   40.00
   6  -7   0  723.23   40.00
  -6   7   0  802.62   39.80
   6  -7   0  741.53   39.30
   6   7   0  711.93   40.20
  -6  -7   0  738.33   40.20
   6  -7   0  737.93   39.80
   6  -8   0    2.70    1.00
  -6  -8   0    4.80    1.50
   6   8   0    3.50    1.80
  -6   8   0    4.80    1.70
   6  -8   0    6.20    1.70
  -6   8   0    5.70    1.70
   6  -9   0   69.79    4.50
  -6   9   0   57.99    5.00
   6  -9   0   67.99    5.10
   6   9   0   73.59    4.90
   6   9   0   69.19    5.90
  -6   9   0   68.99    5.30
   6  10   0    6.70    2.50
   6 -10   0    6.60    1.50
   6  10   0    7.80    1.90
  -6  10   0    4.00    1.90
  -6  10   0    8.60    2.50
   6  11   0   22.40    2.90
  -6  11   0   22.90    3.20
   6  11   0   15.70    3.20
  -6  11   0   22.90    3.30
   6 -11   0   21.00    2.50
   6  12   0    5.10    3.00
   6 -12   0    0.00    1.30
  -6  12   0   -0.10    2.20
  -6  12   0    0.10    2.00
   6  12   0   -0.60    1.90
   6 -13   0   18.70    2.60
  -6  13   0   20.10    3.60
  -6  13   0   13.00    3.10
   6  13   0   19.90    4.00
   6  13   0   20.00    3.10
   6  14   0    8.80    2.60
  -6  14   0   12.70    3.50
   6 -14   0   17.40    2.50
   6  14   0   19.50    4.20
   6  15   0  228.88   14.30
  -6  15   0  230.98   14.70
   6  15   0  225.78   15.50
   6 -15   0  234.68   13.60
   6 -16   0   10.20    2.50
   6  16   0   12.80    3.30
   6  16   0   14.30    4.20
  -6  16   0    8.70    3.10
   6  17   0   17.80    5.00
   6 -17   0   18.50    3.00
  -6  17   0   19.30    4.20
   6  17   0   15.40    3.40
   7   0   0   -1.50    0.80
   7   0   0    0.10    0.80
  -7   0   0    0.80    0.80
  -7   0   0    0.50    0.60
   7   0   0    0.70    0.60
  -7   0   0    1.30    0.80
  -7  -1   0  126.59    6.50
   7   1   0  109.39    6.50
   7  -1   0  122.89    6.70
   7  -1   0  120.69    6.20
  -7  -1   0  129.39    6.80
   7  -1   0  109.59    6.60
   7   1   0  112.99    6.60
  -7   1   0  111.39    6.60
  -7  -1   0  110.19    6.50
  -7   1   0  120.49    6.70
   7   1   0  104.89    6.70
   7  -2   0   20.90    2.00
  -7   2   0   24.40    1.80
  -7  -2   0   23.90    2.20
   7  -2   0   25.70    1.80
  -7  -2   0   26.20    1.70
  -7   2   0   20.10    2.00
   7   2   0   24.90    2.20
   7   2   0   22.30    2.20
   7   2   0   25.10    1.70
  -7  -2   0   24.90    2.10
   7   3   0  443.96   22.90
   7   3   0  424.66   23.40
  -7   3   0  429.96   22.90
   7  -3   0  418.96   23.30
  -7  -3   0  409.76   23.30
  -7   3   0  442.46   23.30
  -7  -3   0  454.05   23.40
   7  -3   0  434.36   22.90
   7  -3   0  437.56   22.90
  -7  -4   0   25.00    2.50
  -7   4   0   24.60    1.80
   7  -4   0   24.00    2.30
   7  -4   0   23.60    1.80
  -7   4   0   26.30    2.70
   7   4   0   26.80    2.80
   7  -4   0   25.80    2.00
  -7  -4   0   26.40    2.40
   7  -5   0   12.50    1.30
   7   5   0   13.40    2.10
   7  -5   0   15.10    1.60
  -7  -5   0   12.30    1.90
  -7  -5   0    8.40    1.60
   7  -5   0   12.40    1.80
  -7   5   0   15.90    2.00
   7   6   0   61.99    4.60
   7  -6   0   62.39    4.20
   7  -6   0   51.99    3.80
  -7  -6   0   46.90    4.30
  -7   6   0   47.10    3.60
  -7   6   0   51.49    4.20
  -7  -6   0   47.20    4.00
   7  -6   0   53.89    3.30
  -7   7   0  171.28   10.40
   7  -7   0  187.78   10.80
   7  -7   0  182.28   10.00
  -7   7   0  184.08   10.80
  -7  -7   0  184.48   11.10
   7   7   0  184.38   11.10
   7  -7   0  182.68   10.60
  -7  -7   0  170.48   10.70
   7  -8   0    0.40    1.10
   7  -8   0    1.00    0.90
  -7   8   0    4.40    1.90
   7   8   0    0.00    1.60
  -7   8   0    2.50    1.50
  -7  -8   0    2.50    1.70
   7   9   0  302.07   16.80
   7  -9   0  309.77   16.40
   7   9   0  305.17   17.70
  -7   9   0  298.47   17.00
  -7   9   0  294.07   17.30
   7  -9   0  286.37   17.00
   7  10   0   94.79    7.70
  -7  10   0  103.99    7.40
  -7  10   0  108.09    7.10
   7 -10   0   94.39    6.20
   7  10   0  101.39    6.60
   7  11   0   42.60    3.80
  -7  11   0   44.40    4.40
   7  11   0   36.70    4.60
  -7  11   0   35.80    4.30
   7 -11   0   36.00    3.20
   7 -12   0    0.00    1.40
   7  12   0   -2.00    2.60
  -7  12   0   -0.10    2.50
   7  12   0    3.20    2.00
  -7  12   0    2.30    2.10
   7 -13   0  299.67   16.30
   7  13   0  269.17   16.70
  -7  13   0  292.27   18.50
   7  13   0  287.37   18.00
  -7  14   0   87.89    7.30
   7  14   0   88.49    8.20
   7  14   0   86.39    6.60
   7 -14   0   83.99    6.00
  -7  15   0    7.10    3.40
   7 -15   0    4.50    1.90
   7  15   0    9.20    2.80
   7  15   0    2.70    3.20
   7  16   0    7.50    3.50
  -7  16   0    6.40    2.90
   7 -16   0    4.60    2.00
   7 -17   0   57.79    5.20
   7  17   0   68.29    6.20
  -7  17   0   53.29    6.60
   7  17   0   58.89    7.70
  -8   0   0 4818.92  358.16
   8  -1   0   33.30    2.40
   8   1   0   29.90    2.40
   8   1   0   33.10    2.30
  -8  -1   0   32.00    2.50
   8  -1   0   31.40    2.40
  -8  -1   0   36.40    2.30
  -8   1   0   29.20    2.30
  -8   1   0   33.90    2.50
   8   1   0   37.10    2.60
   8  -1   0   34.50    2.00
  -8  -1   0   29.70    2.30
  -8  -2   0   20.50    1.50
   8   2   0   20.30    1.90
  -8  -2   0   18.40    1.90
   8  -2   0   18.30    1.80
   8   2   0   20.00    1.50
   8  -2   0   18.20    1.60
  -8  -2   0   20.00    1.80
  -8   2   0   17.90    2.00
   8   2   0   16.60    2.00
  -8   2   0   16.80    1.50
  -8   3   0   26.70    1.90
   8   3   0   24.60    1.80
   8  -3   0   25.70    1.90
  -8  -3   0   25.20    2.30
   8   3   0   25.30    2.40
   8  -3   0   24.70    1.80
  -8   3   0   26.30    2.30
  -8  -3   0   29.70    2.40
   8  -3   0   24.60    2.20
  -8   4   0  620.14   33.00
  -8  -4   0  612.14   33.60
   8   4   0  633.54   33.00
  -8  -4   0  611.24   33.60
   8  -4   0  634.64   33.60
   8  -4   0  644.54   33.10
   8  -4   0  638.34   33.00
  -8   4   0  607.54   33.50
   8   5   0    0.50    1.20
  -8   5   0    0.60    0.60
   8  -5   0    0.20    0.70
  -8   5   0    0.80    1.10
  -8  -5   0    1.30    1.10
  -8  -5   0    1.00    1.40
   8  -5   0    0.40    0.60
  -8   6   0  298.27   17.20
   8  -6   0  305.97   17.20
   8  -6   0  293.17   16.80
  -8  -6   0  322.77   17.30
  -8  -6   0  290.57   17.30
   8  -6   0  296.77   16.40
   8   6   0  340.37   17.60
  -8   7   0   44.10    3.80
   8  -7   0   43.30    3.40
   8   7   0   47.00    4.10
   8  -7   0   39.60    3.60
   8  -7   0   39.50    2.90
  -8  -7   0   46.30    3.70
   8   8   0   -1.80    1.50
  -8   8   0    0.40    1.70
   8  -8   0    1.00    0.80
   8  -8   0    2.60    1.40
   8  -9   0   14.60    1.70
  -8   9   0   11.00    2.60
   8  -9   0   14.70    2.30
   8   9   0   10.50    2.70
   8  10   0  218.48   13.40
  -8  10   0  222.88   13.00
   8  10   0  196.28   12.30
   8  11   0   37.40    5.10
  -8  11   0   33.00    4.50
   8  11   0   29.90    3.50
   8 -11   0   35.10    3.10
  -8  12   0  335.97   19.70
   8 -12   0  336.67   18.50
   8  12   0  332.77   19.00
   8  12   0  324.27   20.10
   8  13   0   26.10    3.60
   8 -13   0   21.80    2.80
  -8  13   0   22.60    3.90
   8  13   0   26.50    4.90
   8  14   0   72.49    6.30
   8 -14   0   73.99    5.40
   8  14   0   73.69    7.20
  -8  14   0   79.19    6.60
  -8  15   0    9.40    3.10
   8  15   0    9.40    4.10
   8  15   0    6.30    2.50
   8 -15   0    6.90    2.00
   8  16   0  183.48   13.50
   8 -16   0  186.58   10.90
   8  16   0  168.48   12.40
  -8  16   0  170.28   12.20
   8  17   0    4.70    2.70
   8  17   0    6.00    4.20
   8 -17   0   -2.00    2.10
  -8  17   0    6.00    3.70
   9   0   0    1.40    0.60
  -9   0   0    0.90    0.50
  -9   0   0    2.10    0.80
   9   0   0    1.20    0.90
   9   0   0    0.80    0.80
  -9   0   0    1.00    0.70
  -9   1   0    3.60    0.90
  -9  -1   0    4.70    0.90
  -9   1   0    4.60    1.10
  -9  -1   0    3.30    0.80
   9   1   0    4.40    1.00
   9  -1   0    4.50    1.00
   9   1   0    4.40    0.90
   9   1   0    5.00    1.20
  -9  -1   0    4.70    1.20
   9  -1   0    4.60    0.60
   9  -1   0    4.50    1.00
   9   2   0   46.90    3.70
  -9  -2   0   49.99    3.60
  -9   2   0   54.49    3.70
   9   2   0   58.29    3.70
  -9  -2   0   53.09    3.40
   9   2   0   59.59    3.40
   9  -2   0   56.19    3.70
   9  -2   0   53.59    3.00
  -9  -2   0   55.69    3.80
   9  -2   0   56.19    3.50
  -9   2   0   61.59    3.50
   9  -3   0    3.20    0.60
   9  -3   0    3.10    1.00
   9   3   0    2.30    0.60
  -9  -3   0    1.70    0.70
  -9   3   0    1.60    0.70
   9  -3   0    1.40    0.70
  -9  -3   0    1.70    1.00
  -9  -3   0    2.50    1.00
   9   3   0    2.50    1.10
  -9  -4   0   32.80    2.80
   9  -4   0   36.40    2.80
   9   4   0   34.60    2.30
  -9   4   0   30.50    2.80
   9   4   0   30.80    2.90
   9  -4   0   30.80    2.30
  -9  -4   0   29.40    2.80
   9  -4   0   35.30    2.30
  -9   4   0   34.30    2.30
   9   5   0   14.60    2.20
   9  -5   0   13.70    2.00
  -9   5   0   12.10    1.40
   9   5   0   12.90    1.40
  -9   5   0   16.60    2.30
  -9  -5   0   11.10    1.90
   9  -5   0   13.00    1.60
   9  -5   0   15.20    1.50
  -9  -5   0   12.90    2.00
  -9  -6   0 1201.48   66.59
   9  -6   0 1214.78   65.69
  -9  -6   0 1258.37   66.59
   9  -6   0 1220.18   66.59
   9   6   0 1298.87   66.79
  -9   6   0 1268.07   66.59
   9  -6   0 1316.87   66.09
  -9  -7   0   33.30    3.30
   9  -7   0   34.70    2.50
  -9   7   0   31.10    3.30
   9  -7   0   35.00    3.20
   9   7   0   37.60    3.70
  -9   8   0   22.50    3.10
   9   8   0   19.60    3.20
   9  -8   0   25.60    3.20
   9  -8   0   24.50    2.10
   9   9   0   -0.20    1.70
  -9   9   0    1.40    1.80
   9  -9   0    0.70    1.00
   9  -9   0    2.80    1.50
   9  10   0  478.15   28.20
  -9  10   0  517.35   27.90
   9 -11   0   19.40    2.20
   9  11   0   19.30    2.90
   9  11   0   19.60    3.80
  -9  11   0   22.20    3.50
   9 -12   0  148.89    9.00
   9  12   0  146.89   10.70
  -9  12   0  154.68   10.30
   9  12   0  150.98    9.60
   9  13   0   54.29    4.90
   9 -13   0   51.39    4.10
   9  13   0   50.39    6.20
  -9  13   0   50.29    5.70
   9  14   0   40.70    5.80
  -9  14   0   33.80    5.20
   9 -14   0   38.10    3.50
   9  14   0   35.40    4.10
   9  15   0    2.20    2.60
   9 -15   0    3.40    1.80
   9  15   0    2.50    2.90
  -9  15   0    3.30    2.70
   9 -16   0  351.16   18.70
  -9  16   0  308.27   19.90
   9  16   0  318.77   21.00
   9  16   0  330.37   19.50
   9 -17   0   68.49    5.40
  -9  17   0   73.19    7.30
   9  17   0   61.69    7.50
   9  17   0   60.79    6.00
  10   0   0   38.00    2.40
 -10   0   0   34.60    2.20
 -10   0   0   31.60    2.60
 -10   0   0   36.70    2.70
  10   0   0   32.60    2.50
  10   0   0   37.70    2.80
 -10  -1   0  245.48   14.70
  10  -1   0  277.47   14.40
 -10   1   0  256.47   14.30
  10  -1   0  264.37   14.90
  10   1   0  273.27   14.70
  10   1   0  260.07   14.70
 -10  -1   0  254.27   15.00
 -10   1   0  293.97   14.90
  10  -1   0  310.57   15.00
 -10   1   0  276.17   14.90
 -10  -1   0  280.17   14.70
 -10  -2   0   83.09    5.50
  10   2   0   89.89    5.70
  10  -2   0   95.79    5.50
  10   2   0   89.99    5.90
  10   2   0   98.99    5.40
  10  -2   0   97.79    5.80
 -10  -2   0   92.29    5.40
 -10  -2   0   90.49    5.80
 -10   2   0   88.29    5.70
  10  -2   0   94.39    5.00
 -10   2   0   94.59    5.50
 -10   3   0 1506.35   77.79
 -10  -3   0 1458.45   77.89
  10  -3   0 1442.36   77.39
  10   3   0 1527.55   77.79
 -10   3   0 1470.95   77.39
 -10  -3   0 1388.76   77.29
  10   3   0 1501.05   77.99
  10  -3   0 1435.16   77.79
  10   3   0 1499.85   77.29
 -10  -3   0 1543.55   77.79
  10  -4   0    2.60    0.90
 -10   4   0    2.50    1.30
 -10  -4   0    2.80    1.20
 -10  -4   0    3.30    1.50
  10   4   0    2.50    1.30
  10  -4   0    2.60    0.70
 -10   4   0    2.90    0.80
  10   4   0    2.70    0.70
  10  -5   0   25.30    2.70
 -10  -5   0   22.10    2.60
  10  -5   0   22.80    1.90
  10  -5   0   20.30    1.90
  10   5   0   18.40    2.60
 -10  -5   0   19.10    2.60
 -10   5   0   23.10    1.80
  10   5   0   22.50    1.80
 -10   5   0   21.50    2.60
 -10   6   0    0.10    0.60
  10  -6   0    0.60    1.00
  10   6   0    0.30    0.70
 -10  -6   0   -1.50    1.20
  10   6   0   -0.40    1.60
 -10   6   0   -0.60    1.60
  10  -6   0    1.70    0.80
  10  -6   0    2.40    1.30
 -10  -6   0   -0.40    1.10
 -10   7   0  846.42   45.80
  10   7   0  870.71   46.20
  10  -7   0  821.22   45.30
  10  -7   0  870.81   44.90
  10  -8   0   21.40    2.00
 -10   8   0   18.70    2.90
  10  -8   0   22.70    3.00
  10   8   0   20.30    3.30
  10  -9   0   68.59    4.30
 -10   9   0   68.69    5.40
  10   9   0   69.49    5.90
  10  -9   0   56.79    4.80
  10  10   0   35.60    4.50
 -10  10   0   30.80    3.80
  10 -10   0   32.00    3.10
  10  11   0   86.49    6.10
  10  11   0   82.49    7.90
  10 -11   0   81.19    5.40
 -10  11   0   83.09    6.70
  10  12   0    6.70    3.30
  10 -12   0    7.80    1.60
  10  12   0    7.10    2.20
  10  13   0    2.20    2.80
  10 -13   0    0.70    1.50
 -10  13   0    1.00    2.60
  10  13   0    3.10    2.30
  10  14   0   29.80    3.90
  10 -14   0   29.20    3.10
  10  14   0   23.70    4.80
 -10  14   0   29.20    4.40
  10  15   0  107.89    9.60
  10  15   0  112.79    8.10
 -10  15   0   95.09    8.40
  10 -15   0  111.49    7.10
  10  16   0   19.80    3.50
  10  16   0   15.80    4.50
  10 -16   0   14.60    2.60
 -10  16   0   14.00    4.10
  10  17   0    3.40    4.00
  10 -17   0    2.30    2.10
 -10  17   0    8.90    4.10
  10  17   0    2.20    2.70
 -11   0   0    5.70    1.20
  11   1   0 1420.36   74.39
  11  -1   0 1338.87   73.69
 -11  -1   0 1427.06   73.89
 -11   1   0 1328.67   74.09
 -11   1   0 1319.67   73.59
 -11  -1   0 1433.96   73.99
 -11  -1   0 1534.55   74.39
  11   1   0 1373.56   73.99
  11  -1   0 1560.84   74.29
  11  -1   0 1344.47   74.19
  11   1   0 1412.56   73.99
 -11   1   0 1446.26   74.19
 -11  -2   0   -0.30    0.90
  11  -2   0    1.60    0.40
 -11   2   0   -1.10    0.90
 -11  -2   0    1.60    0.90
  11  -2   0    0.10    0.80
  11  -2   0    0.00    0.90
 -11   2   0    1.40    0.80
  11   2   0    1.50    1.00
  11   2   0    1.10    0.90
  11   2   0    0.80    0.70
 -11  -2   0    1.00    0.80
 -11  -3   0  223.28   14.10
  11  -3   0  263.27   13.80
 -11   3   0  249.18   14.10
 -11  -3   0  252.17   13.70
 -11  -3   0  269.97   14.10
  11   3   0  268.67   14.20
  11  -3   0  237.98   14.10
  11   3   0  243.38   13.60
  11   3   0  250.67   14.40
 -11   3   0  254.07   13.70
 -11   4   0    0.60    1.30
  11  -4   0    1.20    0.60
  11   4   0    2.30    0.70
  11  -4   0    1.70    1.20
  11  -4   0    2.70    0.90
 -11  -4   0    0.60    1.10
  11   4   0   -0.80    1.20
 -11   4   0    0.70    0.70
 -11  -4   0   -1.30    1.00
  11   5   0    4.60    1.70
  11  -5   0    2.80    1.30
  11  -5   0    2.80    0.90
 -11   5   0    3.20    0.80
  11   5   0    3.40    0.90
 -11  -5   0    2.60    1.40
 -11  -5   0    3.30    1.30
 -11   5   0    1.80    1.50
  11  -5   0    4.90    0.90
 -11  -6   0    3.20    1.70
 -11   6   0    0.20    1.40
 -11   6   0    3.50    0.90
  11  -6   0    3.90    0.90
 -11  -6   0    2.30    1.50
  11  -6   0    1.60    1.10
  11   6   0    3.20    1.60
  11   6   0    4.10    1.00
 -11   7   0   73.59    5.70
  11  -7   0   81.19    5.30
  11   7   0   76.89    6.00
  11   7   0   77.89    4.80
  11  -7   0   80.69    4.80
  11  -8   0   -0.60    0.80
  11   8   0   -0.20    1.80
  11  -8   0    0.30    1.20
 -11   8   0   -1.70    1.50
  11   9   0  423.86   23.30
 -11   9   0  404.16   22.90
  11  -9   0  361.56   22.20
  11  -9   0  421.46   21.70
 -11  10   0   45.60    4.90
  11  10   0   56.09    5.40
  11 -10   0   52.59    3.70
  11  11   0   22.40    3.00
 -11  11   0   24.70    4.00
  11 -11   0   24.30    2.50
  11  11   0   22.80    4.80
 -11  12   0    7.90    3.10
  11 -12   0    5.80    1.60
  11  12   0    6.70    2.10
  11  12   0    6.10    2.80
  11  13   0  391.46   23.90
  11  13   0  381.66   22.40
  11 -13   0  422.96   21.80
 -11  13   0  387.86   23.30
  11  14   0   63.19    5.10
  11 -14   0   49.80    4.20
 -11  14   0   56.39    6.10
  11  14   0   44.90    6.40
  11  15   0    6.00    2.70
 -11  15   0    7.20    3.40
  11  15   0    6.80    3.90
 -11  16   0    1.90    3.00
  11  16   0    4.10    2.60
  11  16   0    2.40    3.30
  11 -16   0   -1.50    1.70
 -11  17   0   72.79    7.60
  11  17   0   83.99   12.20
  11  17   0   58.69    5.90
  11 -17   0   65.59    5.20
  12   0   0 1633.64   91.29
 -12   0   0 1617.94   90.69
 -12   0   0 1765.62   91.09
  12   0   0 1801.32   91.19
  12   0   0 1769.72   90.79
 -12   0   0 1837.62   91.29
 -12  -1   0   55.99    3.80
 -12   1   0   51.69    3.00
 -12   1   0   49.50    3.50
  12  -1   0   52.89    3.70
  12  -1   0   48.70    3.00
  12  -1   0   52.49    3.70
 -12  -1   0   47.30    3.40
 -12  -1   0   51.09    3.30
  12   1   0   50.19    3.80
  12   1   0   49.50    3.40
  12   1   0   54.59    3.50
  12   2   0  146.49    9.20
 -12   2   0  152.78    9.30
 -12  -2   0  166.78    9.20
  12  -2   0  151.78    9.30
  12   2   0  162.38    9.00
  12  -2   0  168.88    9.20
 -12  -2   0  157.38    9.00
  12  -2   0  155.78    8.50
  12   2   0  163.38    9.60
 -12   2   0  155.78    9.10
 -12  -2   0  178.58    9.60
 -12  -3   0   75.19    4.70
 -12   3   0   63.49    4.20
 -12  -3   0   65.99    4.40
  12  -3   0   58.89    4.20
 -12   3   0   61.19    4.50
  12   3   0   65.09    4.50
  12   3   0   67.99    4.80
  12  -3   0   67.19    5.00
  12  -3   0   61.69    3.50
 -12  -3   0   64.69    4.10
  12   3   0   65.29    4.00
 -12   4   0  587.84   30.50
 -12   4   0  559.84   29.90
  12  -4   0  565.04   29.90
  12   4   0  588.54   30.60
 -12  -4   0  553.64   30.40
  12  -4   0  555.54   30.50
 -12  -4   0  556.84   30.50
  12  -4   0  520.95   29.60
  12   4   0  574.34   29.80
 -12   5   0   39.30    2.70
  12   5   0   40.10    2.70
  12   5   0   32.90    3.60
  12  -5   0   38.10    2.80
 -12   5   0   36.20    3.50
 -12  -5   0   36.90    3.40
  12  -5   0   35.30    2.60
 -12  -5   0   34.90    3.40
  12  -5   0   37.40    3.40
  12   6   0   99.69    5.60
  12  -6   0   90.69    5.70
 -12   6   0  100.29    6.50
  12  -6   0   99.89    5.60
  12   6   0   87.79    6.60
 -12  -6   0   82.79    6.70
 -12   6   0   91.49    5.60
  12  -7   0  147.99    8.20
  12   7   0  140.39    8.20
  12  -7   0  135.69    8.40
 -12   7   0  148.39    8.30
  12   7   0  136.69    9.30
 -12   7   0  149.09    9.20
 -12   8   0    4.80    2.30
  12  -8   0    2.20    1.40
  12  -8   0    2.40    1.10
  12   8   0    1.30    1.00
  12   8   0   -0.40    1.60
  12  -9   0   10.00    1.90
  12   9   0   10.20    1.50
  12   9   0   16.60    3.40
 -12   9   0    8.80    2.80
  12  -9   0   12.60    1.60
  12 -10   0   95.39    6.60
 -12  10   0   97.19    7.30
  12 -10   0   91.79    6.00
  12  10   0   99.19    7.90
  12 -11   0   55.99    4.00
  12  11   0   57.49    5.80
 -12  11   0   47.90    5.60
  12 -12   0   88.39    5.60
  12  12   0   79.59    7.80
 -12  12   0   85.09    7.10
  12  12   0   85.69    6.20
  12 -13   0    5.60    1.50
 -12  13   0    7.10    3.10
  12  13   0   10.10    3.70
  12  13   0    6.40    2.30
  12  14   0   57.19    6.80
 -12  14   0   60.19    6.70
  12 -14   0   59.59    4.50
  12  14   0   61.49    5.30
  12  15   0    1.10    2.20
  12  15   0    5.00    3.50
  12 -15   0    2.20    1.60
 -12  15   0    2.50    3.40
  12  16   0   83.29    8.80
  12 -16   0   96.69    6.40
 -12  16   0  101.29    8.90
  12  16   0   91.79    7.50
  12  17   0   -0.40    5.60
  12  17   0    4.90    2.60
 -12  17   0    0.00    3.50
  12 -17   0    0.00    1.90
 -13   0   0    4.10    0.80
 -13   0   0    2.40    1.20
  13   0   0    6.50    1.50
 -13   0   0    4.30    1.20
 -13   1   0    3.00    0.60
 -13  -1   0    1.20    1.00
 -13   1   0    0.80    1.20
  13   1   0    1.90    1.10
 -13   1   0    1.50    1.00
  13   1   0    3.20    0.90
 -13  -1   0    2.20    0.90
  13  -1   0    1.60    0.60
  13  -1   0    1.30    1.00
 -13  -1   0    1.50    1.20
  13  -1   0    2.20    1.10
  13   1   0    1.40    1.00
  13   2   0  428.36   23.40
  13   2   0  461.35   24.10
  13   2   0  437.36   23.60
  13  -2   0  443.56   23.90
 -13  -2   0  406.26   23.40
 -13  -2   0  455.75   24.40
 -13  -2   0  435.86   23.50
  13  -2   0  463.05   23.60
 -13   2   0  425.76   23.50
 -13   2   0  424.06   23.70
  13  -2   0  425.86   22.90
  13  -3   0   -1.30    1.00
  13   3   0   -0.50    1.20
  13  -3   0    0.00    0.40
 -13   3   0   -1.60    1.20
  13   3   0    0.70    0.90
  13  -3   0    0.60    0.90
 -13  -3   0    0.70    1.10
 -13  -3   0    1.20    0.90
 -13  -3   0   -0.60    1.10
 -13   3   0    0.10    0.80
 -13   4   0  217.78   12.40
  13   4   0  188.08   12.30
 -13   4   0  208.78   11.80
 -13  -4   0  228.68   12.60
  13  -4   0  224.78   11.50
  13   4   0  212.18   11.70
  13  -4   0  220.88   11.90
  13  -4   0  200.58   12.40
  13  -5   0   23.20    2.00
  13  -5   0   23.40    2.20
 -13   5   0   22.40    2.90
 -13   5   0   24.90    2.10
  13   5   0   25.00    2.10
 -13  -5   0   28.40    3.40
  13   5   0   26.70    3.10
 -13  -5   0   21.60    2.60
 -13   6   0 1694.23   90.69
 -13   6   0 1679.43   89.79
  13  -6   0 1768.32   89.89
  13   6   0 1768.92   89.79
  13  -6   0 1654.83   89.79
  13  -7   0   17.40    2.00
  13   7   0   10.30    2.70
  13   7   0   12.70    1.60
 -13   7   0   16.50    2.60
  13  -7   0   13.30    1.60
 -13   7   0   13.50    1.60
  13  -8   0    2.00    1.10
  13  -8   0    4.10    1.40
 -13   8   0    3.10    1.90
  13   8   0    2.60    1.00
  13   8   0    0.50    2.10
  13  -9   0    1.40    1.40
 -13   9   0   -0.90    1.70
  13   9   0    0.90    1.10
  13  -9   0    1.40    1.00
  13   9   0    0.30    2.20
  13  10   0  499.95   28.30
 -13  10   0  551.54   29.70
  13 -10   0  547.95   28.60
  13 -10   0  522.75   29.00
  13  10   0  515.95   30.00
 -13  11   0   24.70    4.60
  13  11   0   22.50    2.50
  13 -11   0   21.30    2.40
  13  11   0   22.00    4.20
  13 -12   0  115.89    6.60
  13  12   0   94.29    7.10
 -13  12   0   96.39    8.00
  13  12   0  108.69    8.90
  13  13   0    7.50    3.30
  13 -13   0   13.60    2.10
 -13  13   0   10.10    3.80
  13  13   0   13.40    2.50
 -13  14   0   11.30    3.40
  13 -14   0    9.90    1.90
  13  14   0   13.10    3.70
  13  14   0    9.20    2.60
  13  15   0   -4.10    2.00
 -13  15   0    4.30    3.50
  13  15   0    1.50    3.10
  13 -15   0   -2.20    1.40
  13  16   0  300.17   18.30
  13 -16   0  328.17   17.50
  13  16   0  304.37   20.40
 -13  16   0  304.07   19.50
 -13  17   0   24.20    5.20
  13  17   0   19.40    3.70
  13 -17   0   21.20    2.90
  13  17   0   16.80    4.70
 -14   0   0   39.30    3.20
  14   0   0   42.70    2.80
 -14   0   0   38.90    2.60
  14   0   0   41.30    3.20
 -14   0   0   36.30    3.10
  14   0   0   34.90    3.30
 -14   1   0  220.28   12.50
  14   1   0  206.08   12.20
  14   1   0  231.68   12.40
 -14   1   0  225.08   12.50
  14  -1   0  222.18   12.60
  14  -1   0  232.98   12.60
  14  -1   0  208.98   11.90
  14   1   0  235.08   12.80
 -14   1   0  223.78   11.80
 -14  -1   0  206.98   12.10
 -14  -2   0   79.69    4.90
  14  -2   0   73.29    4.20
 -14  -2   0   67.59    5.10
  14   2   0   80.29    4.80
  14  -2   0   80.69    5.10
  14   2   0   73.99    5.00
 -14  -2   0   71.39    4.80
  14   2   0   70.29    5.20
 -14   2   0   72.99    4.90
 -14   2   0   73.09    5.10
  14  -2   0   77.89    5.20
 -14  -3   0  770.12   39.20
  14   3   0  700.63   38.80
 -14  -3   0  688.63   38.80
 -14   3   0  697.63   39.20
  14  -3   0  710.93   39.00
 -14  -3   0  722.33   39.40
  14  -3   0  756.42   38.30
 -14   3   0  773.02   39.00
  14  -3   0  725.63   39.40
  14   3   0  774.72   39.30
 -14  -4   0   51.59    4.20
  14  -4   0   49.60    3.70
 -14   4   0   52.29    3.70
  14   4   0   52.69    3.50
  14   4   0   61.09    4.50
 -14   4   0   50.09    4.20
  14  -4   0   58.49    4.40
 -14  -4   0   51.19    3.60
  14  -4   0   54.59    3.20
 -14  -4   0   53.89    4.10
  14  -5   0   36.40    2.90
 -14   5   0   37.70    3.50
 -14   5   0   40.70    2.80
  14   5   0   35.80    2.70
 -14  -5   0   33.00    3.50
  14  -5   0   34.40    2.50
  14   5   0   34.00    3.60
  14  -6   0   31.10    2.40
 -14   6   0   36.00    3.50
  14   6   0   27.60    2.30
  14  -6   0   27.00    2.40
 -14   6   0   28.40    2.40
  14   6   0   25.40    3.40
 -14   7   0  412.86   23.50
  14  -7   0  453.15   22.70
 -14   7   0  401.76   22.50
  14  -7   0  392.36   22.50
  14   7   0  434.36   23.80
  14   7   0  415.26   22.50
  14  -8   0    0.00    1.00
  14  -8   0   -0.40    1.00
 -14   8   0    0.90    2.00
  14   8   0    1.30    2.10
  14   8   0    3.10    1.10
  14  -9   0    2.40    1.10
  14  -9   0    1.60    1.20
  14   9   0    3.70    2.50
  14   9   0    1.40    1.10
 -14   9   0    2.80    1.90
  14  10   0   34.40    4.80
 -14  10   0   42.30    4.80
  14  10   0   37.20    3.20
  14 -10   0   46.10    3.80
  14  11   0   60.09    4.70
  14  11   0   72.29    6.90
 -14  11   0   75.39    6.40
  14 -11   0   71.19    4.70
 -14  12   0    1.20    2.80
  14  12   0   -1.00    3.00
  14 -12   0    2.60    1.40
  14 -13   0    2.10    1.40
  14  13   0    1.20    2.60
 -14  13   0    1.90    2.80
  14  13   0   -0.30    1.90
  14 -14   0   33.60    3.40
  14  14   0   35.40    4.10
 -14  14   0   31.20    4.90
  14  14   0   36.10    5.70
 -14  15   0   54.69    6.70
  14  15   0   48.00    6.50
  14 -15   0   49.99    4.10
  14  15   0   45.80    4.70
  14 -16   0   26.90    3.00
  14  16   0   31.40    5.70
 -14  16   0   26.80    5.20
  14  16   0   25.80    3.60
  14  17   0    2.10    3.90
 -14  17   0    6.50    4.00
  15   0   0    0.80    1.20
 -15   0   0    0.70    1.20
  15   0   0    1.20    1.00
 -15   0   0    1.20    0.70
  15   0   0    2.70    1.00
 -15   1   0  486.85   25.40
  15  -1   0  436.86   24.70
  15  -1   0  441.76   25.40
  15  -1   0  484.35   25.50
  15   1   0  454.25   25.60
 -15   1   0  446.46   24.60
 -15  -1   0  483.85   25.00
 -15  -1   0  443.66   25.50
  15   1   0  499.95   25.30
 -15  -1   0  493.65   25.20
  15   2   0    1.30    1.00
 -15  -2   0    1.90    1.20
 -15  -2   0    3.30    1.20
  15  -2   0    1.40    0.60
 -15  -2   0    1.50    1.10
  15   2   0    1.00    1.20
  15   2   0    0.90    1.40
 -15   2   0    3.70    1.50
  15  -2   0    1.70    1.30
 -15   2   0    2.40    1.20
  15  -2   0    3.10    1.30
  15  -3   0  285.17   15.50
  15   3   0  277.77   16.00
 -15  -3   0  291.87   16.70
  15   3   0  294.17   16.50
 -15   3   0  303.87   16.30
 -15   3   0  304.77   16.60
 -15  -3   0  304.37   16.40
  15  -3   0  291.77   16.70
 -15   4   0    1.80    1.00
  15  -4   0    2.10    1.10
  15  -4   0    1.90    0.50
  15  -4   0    2.10    0.60
  15   4   0    1.80    1.60
 -15   4   0    1.00    1.50
 -15  -4   0    2.10    1.30
  15   4   0    1.30    1.00
  15  -5   0    5.30    1.30
 -15  -5   0    6.70    1.70
  15   5   0    3.30    1.00
  15  -5   0    4.00    0.90
  15   5   0    2.40    1.60
 -15   5   0    2.20    1.10
 -15   5   0    6.10    2.00
  15   6   0    5.10    1.10
 -15   6   0    3.40    1.00
 -15   6   0    4.30    1.90
  15  -6   0    5.50    1.10
  15  -6   0    4.00    1.20
  15   6   0    2.80    1.80
  15   7   0   28.60    2.40
  15   7   0   22.40    3.40
  15  -7   0   24.30    2.40
  15  -7   0   27.40    2.50
 -15   7   0   27.20    2.40
 -15   7   0   27.10    3.40
  15  -8   0   11.70    1.90
 -15   8   0   11.70    2.80
 -15   8   0   10.00    1.60
  15  -8   0    9.20    1.60
  15   8   0    8.60    2.80
  15   9   0  274.27   16.70
  15  -9   0  305.37   17.10
 -15   9   0  282.77   18.00
  15  -9   0  343.07   17.80
  15   9   0  334.47   18.60
  15  10   0   18.80    2.30
  15  10   0   17.90    4.10
  15 -10   0   23.10    2.80
  15  11   0    9.40    2.10
 -15  11   0   13.50    3.80
  15  11   0   14.70    3.70
  15 -11   0    9.80    1.80
 -15  12   0   12.10    3.40
  15  12   0    9.30    3.60
  15 -12   0   15.30    2.10
  15  13   0  388.36   22.10
 -15  13   0  386.26   23.20
  15  13   0  346.17   23.60
  15 -13   0  423.96   21.40
  15  14   0   35.70    5.80
  15  14   0   36.50    4.20
 -15  14   0   33.40    5.50
  15 -14   0   33.10    3.30
 -15  15   0    0.60    3.10
  15  15   0    3.80    2.30
  15 -15   0    0.60    1.60
  15  15   0   -0.10    3.40
  15 -16   0   -2.10    1.50
 -15  16   0    0.80    3.60
  15  16   0    3.80    3.80
  15  16   0   -4.80    2.00
  16   0   0  209.98   11.90
 -16   0   0  211.68   11.60
 -16   0   0  197.88   11.00
  16   0   0  199.58   11.60
 -16   0   0  200.18   11.70
  16   0   0  192.18   11.10
  16   1   0    6.50    1.40
 -16   1   0    7.60    0.90
 -16  -1   0    6.00    1.50
 -16  -1   0    7.10    1.60
  16  -1   0    7.40    1.10
  16   1   0    7.10    1.80
 -16  -1   0    7.80    1.30
  16   1   0    5.80    1.50
  16  -1   0    7.30    1.70
 -16   1   0    7.80    1.70
  16  -1   0    6.80    1.60
  16  -2   0    2.40    0.70
 -16   2   0    2.30    1.30
 -16  -2   0    4.10    1.20
 -16  -2   0    4.40    1.50
 -16   2   0    3.00    1.50
  16   2   0    3.10    1.30
  16  -2   0    5.20    1.60
  16   2   0    0.80    1.60
 -16  -2   0    3.50    1.20
  16   2   0    2.50    1.10
  16  -2   0    4.40    1.60
 -16  -3   0  162.68    9.80
  16   3   0  174.58    9.80
  16   3   0  158.58   10.10
  16  -3   0  182.28   10.10
 -16   3   0  168.58   10.00
 -16   3   0  172.58   10.30
  16  -3   0  192.28   10.60
 -16  -3   0  172.58   10.00
  16  -3   0  163.28    9.10
 -16  -4   0  165.98   10.20
  16  -4   0  177.18    9.40
 -16   4   0  176.48   10.00
  16  -4   0  167.98    9.20
  16  -4   0  171.28   10.00
  16   4   0  175.88    9.80
  16   4   0  165.68   10.50
 -16   4   0  169.08   10.50
 -16  -4   0  183.08   10.00
 -16  -5   0  110.79    7.50
  16   5   0  123.49    6.90
  16  -5   0  105.29    6.50
  16   5   0  111.59    7.70
 -16   5   0  119.89    7.00
 -16   5   0  125.59    7.80
  16   6   0   31.40    2.60
 -16   6   0   31.80    3.70
  16   6   0   35.20    3.90
 -16   6   0   26.00    2.50
  16  -6   0   31.60    2.40
 -16   7   0  203.38   11.10
  16   7   0  177.78   12.10
  16  -7   0  194.58   11.10
 -16   7   0  190.88   12.00
  16   7   0  202.58   11.00
  16   8   0   -1.40    1.70
 -16   8   0    1.70    1.10
  16  -8   0    1.50    1.20
  16   8   0   -0.60    1.00
 -16   8   0    1.30    2.20
  16  -9   0    6.60    2.10
 -16   9   0    4.90    2.90
  16   9   0    9.20    3.10
  16   9   0    6.90    1.60
 -16  10   0   67.79    6.40
  16  10   0   60.89    6.30
  16  10   0   55.09    4.40
  16 -10   0   66.49    4.50
  16 -10   0   71.89    5.20
 -16  11   0   46.50    5.40
  16  11   0   44.90    5.90
  16 -11   0   46.50    3.70
 -16  12   0   56.49    6.70
  16 -12   0   75.29    4.90
  16  12   0   72.69    7.20
 -16  13   0    3.90    3.00
  16  13   0    5.30    2.10
  16  13   0    3.20    3.60
  16 -13   0    3.90    1.60
  16 -14   0    7.50    1.90
  16  14   0    7.50    2.30
 -16  14   0    9.80    3.70
  16  14   0    9.10    3.80
  16 -15   0   -3.40    1.40
  16  15   0    1.50    3.50
 -16  15   0    1.10    3.30
  16  15   0    1.10    2.20
  16  16   0   44.60    4.70
  16  16   0   55.69    7.10
  16 -16   0   41.00    3.90
 -16  16   0   52.49    6.70
  17   0   0    1.10    0.90
  17   0   0    0.10    1.50
  17   0   0    0.80    1.00
 -17   0   0    1.90    0.80
 -17   0   0    1.50    1.20
 -17   0   0    2.00    1.40
  17   1   0    1.00    1.20
  17   1   0    0.80    1.10
 -17  -1   0    1.00    1.30
  17  -1   0    0.40    1.00
 -17  -1   0   -0.50    0.90
  17  -1   0    0.40    0.70
 -17   1   0    1.80    1.20
 -17   1   0    0.30    0.60
  17   1   0    0.20    1.40
 -17   1   0   -1.10    1.20
 -17  -1   0    1.40    0.90
  17  -1   0    1.50    1.20
 -17   2   0  295.97   17.10
 -17  -2   0  292.87   16.70
  17  -2   0  304.47   16.10
  17   2   0  298.27   17.40
  17   2   0  309.87   17.20
  17  -2   0  313.37   17.00
 -17   2   0  314.77   17.00
  17  -2   0  306.57   17.20
 -17  -2   0  288.07   16.60
  17   3   0    1.40    1.30
 -17   3   0   -2.20    1.10
  17  -3   0   -0.30    0.50
  17   3   0   -0.60    0.90
 -17   3   0   -0.50    1.30
 -17  -3   0    1.30    1.40
  17  -3   0    0.60    1.20
 -17  -3   0    0.70    1.10
  17   3   0   -0.30    1.60
 -17  -4   0   79.29    5.20
  17   4   0   68.89    4.70
  17   4   0   63.79    5.30
  17  -4   0   74.99    5.10
 -17   4   0   70.49    5.40
  17  -4   0   78.59    4.20
 -17   4   0   64.79    4.80
 -17  -4   0   73.99    5.00
  17  -4   0   72.39    4.00
  17  -5   0   15.00    1.10
  17  -5   0   14.00    2.00
 -17   5   0   12.70    2.50
  17  -5   0   14.70    1.50
  17   5   0   14.80    1.80
 -17   5   0   10.70    1.80
  17   5   0   12.50    2.50
  17  -6   0  975.80   52.39
  17   6   0 1107.49   53.49
 -17   6   0 1004.90   53.19
  17   6   0  939.01   52.19
  17  -6   0  978.20   51.99
 -17   6   0  939.91   52.29
  17   7   0    4.90    1.50
 -17   7   0    5.70    1.30
  17   7   0    0.90    2.00
 -17   7   0    3.10    2.00
  17  -7   0    4.20    1.30
  17  -7   0    6.00    1.50
 -17   8   0   -0.40    1.10
  17  -8   0    2.30    1.20
  17   8   0   -1.20    2.20
  17   8   0   -0.40    1.10
 -17   8   0    0.20    2.20
  17  -8   0   -0.40    1.20
  17  -9   0    4.90    1.50
  17  -9   0    7.60    1.70
 -17   9   0    7.20    2.70
  17   9   0    4.00    1.40
  17   9   0    6.60    2.60
 -17  10   0  352.06   20.60
  17 -10   0  353.86   19.60
  17  10   0  349.87   19.20
  17 -10   0  342.67   19.20
  17  10   0  349.47   21.10
 -17  11   0   -1.40    2.50
  17 -11   0    2.30    1.30
  17  11   0    0.90    2.90
  17  12   0  140.99   10.80
  17 -12   0  132.69    8.20
 -17  12   0  140.09   10.10
  17  13   0    1.00    3.20
 -17  13   0   -2.30    2.80
  17 -13   0    0.90    1.60
  17  13   0    2.80    2.10
 -17  14   0   13.40    4.00
  17  14   0   15.30    2.80
  17 -14   0   16.80    2.30
  17  14   0   17.30    4.40
  17 -15   0   -0.10    1.60
  17  15   0    2.00    1.90
 -17  15   0    0.80    3.10
  17  15   0   -3.20    3.40
 -17  16   0  268.07   17.70
  17  16   0  264.57   16.00
  17 -16   0  268.97   15.00
  18   0   0  153.08    9.40
 -18   0   0  146.79    9.50
  18   0   0  151.68    8.90
  18   0   0  152.88    9.70
 -18   0   0  164.18    9.40
 -18   0   0  165.58    8.70
 -18   1   0  233.38   13.90
  18  -1   0  240.08   13.20
 -18  -1   0  241.18   13.40
 -18  -1   0  250.37   14.70
  18  -1   0  245.58   14.10
  18   1   0  242.98   13.80
  18   1   0  252.47   13.60
 -18   1   0  255.47   13.10
 -18  -1   0  222.38   13.70
  18   1   0  247.18   14.30
  18  -1   0  235.68   14.00
 -18   1   0  248.48   14.00
 -18  -2   0   68.59    4.40
 -18  -2   0   62.99    4.20
  18  -2   0   51.59    4.30
  18   2   0   61.99    4.40
 -18   2   0   58.69    4.60
 -18   2   0   58.89    4.40
  18   2   0   59.59    4.20
  18   2   0   56.19    5.00
  18  -2   0   55.09    3.50
  18   3   0  349.77   19.40
  18   3   0  356.56   18.90
  18  -3   0  338.77   18.80
  18  -3   0  319.47   17.70
 -18   3   0  347.17   18.70
  18   3   0  308.37   18.50
 -18  -3   0  343.67   18.70
 -18   3   0  341.17   19.00
 -18  -3   0  327.57   18.50
  18  -4   0  192.18   10.00
 -18   4   0  176.28   11.30
  18  -4   0  172.68   10.90
 -18  -4   0  202.98   10.90
 -18  -4   0  177.68   11.00
  18   4   0  203.08   11.40
  18  -4   0  183.08    9.90
  18  -5   0   43.20    3.00
 -18   5   0   48.40    3.80
  18  -5   0   51.79    4.00
  18  -5   0   53.89    2.90
 -18   5   0   52.89    4.60
  18   5   0   51.09    4.60
  18   6   0   21.10    2.20
  18   6   0   17.80    3.20
 -18   6   0   20.20    2.40
  18  -6   0   21.70    1.90
  18  -6   0   23.60    2.60
 -18   6   0   20.10    3.40
  18  -7   0  150.98    8.40
  18  -7   0  143.39    8.70
 -18   7   0  143.09    8.60
  18   7   0  132.89    8.50
  18   7   0  168.48   10.10
 -18   7   0  142.49    9.60
 -18   8   0   -0.90    2.10
  18  -8   0    0.50    1.20
  18  -8   0    1.60    1.20
  18   8   0    1.80    2.20
  18   8   0   -1.10    1.20
 -18   9   0   12.60    3.10
  18   9   0   14.10    3.00
 -18   9   0    8.40    1.80
  18  -9   0   11.10    1.90
  18  -9   0   15.80    2.10
  18   9   0    9.20    1.80
  18 -10   0   55.69    4.30
 -18  10   0   46.10    5.50
  18  10   0   45.70    3.80
  18  10   0   51.89    6.20
  18 -10   0   53.09    4.00
 -18  11   0   21.90    3.90
  18  11   0   26.90    4.70
  18 -11   0   26.10    2.80
  18 -11   0   28.90    3.30
  18  12   0   33.20    5.20
 -18  12   0   35.10    5.10
  18 -12   0   31.20    3.20
 -18  13   0   16.80    4.40
  18  13   0   14.40    4.00
  18 -13   0   12.70    2.10
  18 -14   0   12.30    2.10
  18  14   0   10.90    4.30
 -18  14   0   10.00    3.50
  18  14   0   14.20    2.80
  18 -15   0    2.70    1.70
  18  15   0    8.20    2.50
  18  15   0   10.40    4.30
 -18  15   0    8.30    3.50
  18  16   0   43.40    4.70
 -18  16   0   45.90    6.70
  18  16   0   48.40    6.90
  19   0   0   -0.70    0.90
  19   0   0   -1.10    1.30
 -19   0   0    0.40    0.70
 -19   0   0    1.60    1.50
  19   0   0   -0.80    1.40
  19  -1   0  219.48   13.00
 -19   1   0  248.58   12.80
  19  -1   0  242.78   13.90
  19   1   0  213.48   13.30
 -19  -1   0  267.77   13.70
 -19   1   0  236.08   13.70
 -19   1   0  242.18   13.80
 -19  -1   0  236.28   13.10
  19   1   0  237.08   13.60
  19   1   0  247.58   14.20
 -19  -2   0    5.20    1.40
  19   2   0    7.00    2.10
 -19   2   0    4.30    1.40
 -19   2   0    7.40    2.10
  19   2   0    9.50    1.60
  19   2   0    6.60    1.70
 -19  -2   0    8.10    1.80
  19  -2   0    5.90    1.90
  19  -2   0    7.20    1.00
  19   3   0  390.06   21.20
 -19   3   0  425.86   21.80
 -19   3   0  397.16   21.40
  19  -3   0  384.66   21.50
 -19  -3   0  386.56   21.30
 -19  -3   0  376.66   21.20
  19   3   0  378.26   21.50
  19  -3   0  365.26   20.40
 -19  -4   0   11.60    1.90
  19  -4   0    7.80    1.80
 -19  -4   0   10.30    1.90
 -19   4   0    5.70    2.00
  19   4   0    7.00    2.10
  19   4   0   12.80    1.80
 -19   4   0    8.40    1.80
  19  -5   0  107.19    5.60
  19  -5   0  100.09    5.40
  19   5   0   87.99    6.10
  19   5   0  105.49    7.30
 -19   5   0  102.29    7.20
 -19   5   0   93.39    6.40
  19  -5   0   98.29    6.50
  19  -6   0    1.40    0.80
 -19   6   0   -0.30    1.90
  19   6   0   -0.40    1.20
  19  -6   0   -0.20    1.30
  19   6   0    0.50    2.10
  19  -6   0    0.60    0.50
  19  -7   0   14.30    1.70
  19   7   0   16.40    3.10
  19  -7   0   11.30    2.00
 -19   7   0   11.50    2.90
 -19   7   0   15.80    2.40
  19   7   0   14.00    2.00
  19   8   0    6.00    4.00
  19  -8   0   13.50    2.10
  19   8   0    9.00    1.60
 -19   8   0    6.70    2.90
  19  -8   0   12.30    1.60
 -19   8   0   10.80    1.80
 -19   9   0  605.74   33.00
  19  -9   0  594.14   31.70
  19   9   0  588.34   31.60
  19  -9   0  603.94   31.70
  19   9   0  599.84   33.40
 -19   9   0  542.95   31.60
  19  10   0    7.70    3.00
  19  10   0    4.40    1.70
  19 -10   0    8.80    2.00
  19 -10   0    9.40    1.90
 -19  10   0   11.10    3.70
  19  11   0   37.00    5.60
  19 -11   0   35.90    3.20
 -19  11   0   40.90    5.20
  19 -11   0   35.30    3.80
  19  12   0   17.90    4.40
 -19  12   0   14.50    4.20
  19 -12   0   15.30    2.30
 -19  13   0  302.77   18.70
  19 -13   0  298.67   16.70
  19  13   0  298.27   19.20
  19  14   0   22.50    5.00
 -19  14   0   24.60    4.90
  19  14   0   21.30    3.00
  19 -14   0   14.40    2.20
  19  15   0   10.00    4.30
  19  15   0   10.90    2.70
 -19  15   0   11.70    4.00
  20   0   0  274.67   14.60
  20   0   0  252.57   15.40
 -20   0   0  264.37   15.00
 -20   0   0  264.27   14.30
  20   1   0   29.10    3.70
  20  -1   0   34.40    3.50
 -20   1   0   32.50    2.20
 -20  -1   0   32.70    2.60
  20  -1   0   31.40    2.50
 -20  -1   0   32.60    3.20
  20   1   0   29.00    3.00
  20   1   0   33.80    2.90
 -20   1   0   32.10    3.50
  20   2   0    9.80    1.80
 -20   2   0    6.70    2.00
 -20  -2   0   11.30    1.60
  20  -2   0   10.10    1.20
 -20   2   0    7.00    2.00
 -20  -2   0   10.60    1.90
  20   2   0    5.80    2.10
  20   2   0    9.70    1.80
  20  -2   0    7.80    2.00
 -20  -3   0   93.59    6.40
 -20   3   0   94.79    6.50
 -20   3   0  102.79    6.80
  20  -3   0  102.09    6.60
  20   3   0   89.89    7.10
  20   3   0   93.39    6.50
 -20  -3   0   96.39    6.20
  20   3   0   99.39    6.20
 -20  -4   0  109.39    7.30
 -20  -4   0  114.09    7.40
 -20   4   0  105.79    7.30
 -20   4   0  124.89    8.00
  20   4   0  107.29    7.70
  20   4   0  119.79    7.20
  20  -4   0  130.49    7.60
 -20   5   0  224.98   14.10
 -20  -5   0  257.57   13.70
  20   5   0  228.68   13.30
  20  -5   0  233.48   13.60
 -20   5   0  234.28   13.60
 -20   6   0   20.70    2.60
  20  -6   0   21.80    2.70
  20   6   0   22.90    2.50
  20  -6   0   22.50    1.60
 -20   6   0   21.70    3.50
  20   6   0   27.60    3.80
  20  -6   0   21.70    1.80
  20  -7   0  120.09    7.50
 -20   7   0  102.09    7.20
  20   7   0  113.89    7.20
  20  -7   0  128.89    6.90
 -20   7   0  111.49    8.30
  20   7   0  128.29    8.70
 -20   8   0   26.20    4.10
 -20   8   0   29.70    2.90
  20   8   0   27.30    2.90
  20  -8   0   36.00    2.80
  20   8   0   26.60    4.00
  20  -8   0   35.80    3.20
 -20   9   0   57.99    5.90
  20  -9   0   61.89    4.50
  20  -9   0   56.19    4.30
  20   9   0   57.59    4.30
  20  10   0   31.60    5.00
  20 -10   0   35.00    3.30
  20 -10   0   27.50    3.80
 -20  10   0   30.00    4.40
  20 -11   0   13.10    2.40
 -20  11   0   12.80    3.50
  20 -11   0   16.80    2.30
  20  11   0   19.00    4.10
  20 -12   0    9.50    1.80
  20  12   0    5.60    3.10
 -20  12   0    9.90    3.40
  20 -13   0   11.30    2.00
 -20  13   0    4.80    3.70
  20  13   0    6.60    4.10
 -20  14   0    9.80    4.00
  20  14   0    8.90    4.00
  20  14   0    7.00    2.40
  20  15   0    5.90    3.90
 -20  15   0    9.00    4.50
  20  15   0    2.20    2.40
 -21   0   0    3.10    1.80
  21   0   0    2.80    1.10
 -21   0   0    2.70    1.00
  21   0   0    5.40    2.10
 -21  -1   0    6.00    1.20
  21   1   0    6.00    2.10
 -21   1   0    7.00    1.00
  21  -1   0    6.50    1.90
  21   1   0    6.30    1.60
 -21  -1   0   11.10    2.10
  21  -1   0    6.20    1.30
 -21   1   0   10.40    2.30
 -21  -2   0  107.69    6.60
  21   2   0   94.89    6.80
 -21   2   0  103.79    7.20
 -21  -2   0  112.79    7.10
  21  -2   0  117.19    6.20
  21   2   0  108.59    7.00
  21  -2   0  113.99    7.40
  21   2   0   96.99    7.60
  21   3   0    1.70    1.30
 -21  -3   0    5.30    1.40
  21   3   0    3.60    2.40
 -21   3   0    1.50    1.40
 -21  -3   0    5.60    1.80
  21   3   0    2.40    1.70
  21  -3   0    5.20    2.00
 -21   3   0    1.80    2.10
 -21   4   0   35.20    4.00
 -21   4   0   35.00    3.70
 -21  -4   0   32.20    3.40
  21   4   0   33.10    3.80
  21  -4   0   46.20    3.80
  21   4   0   36.20    3.20
 -21  -4   0   34.90    3.70
  21   5   0   40.00    4.10
 -21   5   0   31.40    3.90
 -21   5   0   32.70    3.40
  21  -5   0   24.80    3.10
  21   5   0   22.50    2.70
 -21  -5   0   31.00    3.30
  21   6   0  341.97   21.90
  21  -6   0  386.36   21.30
 -21   6   0  387.06   22.00
  21   6   0  397.26   21.10
 -21   6   0  375.76   21.30
  21  -6   0  401.16   20.30
 -21   7   0    1.50    1.50
  21  -7   0    2.60    0.70
  21  -7   0    0.50    1.60
  21  -7   0    2.60    0.80
 -21   7   0    0.10    2.60
  21   7   0   -0.20    2.30
  21   7   0    0.60    1.30
  21  -8   0   16.20    2.50
  21   8   0   14.00    3.50
 -21   8   0   10.70    2.10
 -21   8   0   14.90    3.50
  21  -8   0   15.60    1.70
  21   8   0   12.80    2.10
  21   9   0   18.00    3.90
  21  -9   0   21.40    2.40
  21   9   0   18.40    2.80
 -21   9   0   17.00    2.30
  21  -9   0   18.70    2.50
 -21   9   0    9.00    3.20
 -21  10   0  328.87   20.10
  21 -10   0  348.17   18.40
  21 -10   0  336.37   18.50
  21  10   0  300.87   20.00
  21 -11   0   -1.80    1.60
  21  11   0    5.50    3.60
 -21  11   0    1.00    3.00
  21 -11   0    3.30    1.50
  21  12   0   39.70    5.80
  21 -12   0   35.80    3.50
  21 -12   0   34.20    5.50
 -21  12   0   44.70    5.80
 -21  13   0    3.00    3.40
  21  13   0    0.40    3.40
  21 -13   0   -1.40    1.60
  21  14   0   14.50    4.50
  21  14   0    9.70    2.80
  21 -14   0   18.50    2.30
 -21  14   0   16.30    4.30
  21  15   0   15.00    5.50
 -21  15   0   13.10    4.60
  21  15   0   15.60    3.10
 -22   0   0  293.47   16.30
  22   0   0  291.47   16.60
 -22   0   0  309.07   17.20
  22   0   0  319.67   17.70
 -22  -1   0   80.39    5.60
 -22   1   0   86.79    6.00
  22  -1   0   88.99    5.10
 -22   1   0   74.79    4.70
  22  -1   0   80.39    6.30
  22   1   0   83.99    6.50
 -22  -1   0   76.99    5.00
 -22   2   0  161.68    9.70
  22   2   0  153.88    9.20
  22   2   0  139.39    9.80
  22  -2   0  139.59    8.20
  22  -2   0  157.48    9.70
 -22  -2   0  150.18    9.10
  22  -3   0   45.40    4.20
 -22  -3   0   47.00    4.00
 -22   3   0   43.70    4.40
  22   3   0   45.50    4.10
 -22  -3   0   43.00    3.60
  22   3   0   47.40    4.90
 -22   4   0  207.88   11.90
 -22  -4   0  179.48   11.20
 -22   4   0  183.88   12.00
  22  -4   0  207.98   11.60
  22   4   0  190.58   11.10
  22   4   0  167.98   11.40
  22  -5   0   66.79    5.00
  22   5   0   52.29    5.20
 -22   5   0   61.29    5.50
 -22  -5   0   66.99    5.10
 -22   5   0   57.39    4.90
  22   5   0   67.39    4.70
  22   6   0   -1.60    1.80
  22   6   0    1.60    1.40
 -22   6   0    2.30    2.60
 -22   6   0   -0.60    1.40
  22  -6   0   -1.60    1.30
  22   7   0   48.50    5.30
 -22   7   0   56.99    5.30
  22  -7   0   44.80    2.90
  22  -7   0   44.30    4.10
 -22   7   0   36.20    3.80
  22   7   0   43.90    3.60
  22  -7   0   44.50    2.70
  22   8   0    5.80    3.10
  22  -8   0    5.30    1.20
  22   8   0    0.40    2.30
 -22   8   0    4.00    1.70
  22  -8   0    2.00    1.70
  22  -8   0    4.70    0.80
 -22   8   0    2.40    2.60
 -22   9   0   -3.40    1.50
 -22   9   0    2.20    2.90
  22  -9   0    0.50    1.30
  22  -9   0    0.30    1.70
  22   9   0   -1.20    2.50
  22  10   0  212.88   13.40
  22 -10   0  168.28   11.10
 -22  10   0  181.38   12.60
  22 -10   0  201.38   11.00
 -22  11   0   25.30    4.70
  22  11   0   24.70    4.70
  22 -11   0   22.70    2.80
  22 -11   0   26.10    3.20
  22 -12   0   61.79    4.30
  22  12   0   42.60    6.20
 -22  12   0   61.09    6.80
  22 -12   0   48.40    4.60
  22  13   0   19.00    4.70
  22 -13   0   17.40    2.40
 -22  13   0   20.30    4.80
  22  14   0   46.20    6.90
  22  14   0   56.89    4.90
 -22  14   0   51.99    6.90
  22 -14   0   59.29    4.40
  22 -15   0   -2.70    2.30
  22  15   0   -1.80    2.00
  22  15   0    1.90    5.60
 -22  15   0    0.60    6.70
 -23   0   0    1.70    0.90
  23   0   0    2.40    1.20
  23   0   0    5.40    2.50
 -23   0   0    4.80    1.90
  23   1   0  206.48   12.20
 -23   1   0  188.38   11.40
  23   1   0  188.18   11.00
 -23  -1   0  184.98   10.60
  23  -1   0  196.98   10.60
  23  -1   0  177.68   11.70
 -23  -1   0  177.98   11.20
 -23  -2   0    4.50    2.00
 -23  -2   0    8.20    1.40
  23  -2   0    6.70    2.50
  23   2   0    4.80    2.30
  23  -2   0    3.90    1.00
 -23   2   0    5.40    2.10
  23   2   0    5.20    1.60
 -23  -3   0  303.27   17.70
  23  -3   0  304.17   18.20
 -23  -3   0  315.17   18.00
  23   3   0  352.66   18.20
 -23   3   0  311.77   18.40
  23   3   0  317.67   18.90
  23  -4   0   36.10    4.10
 -23  -4   0   44.80    4.20
  23   4   0   55.39    4.60
 -23   4   0   37.70    4.50
 -23   5   0  113.69    8.20
 -23  -5   0  115.09    7.60
  23  -5   0  120.39    7.70
  23   5   0  107.19    8.10
  23   6   0    1.30    2.30
  23  -6   0    0.50    1.80
 -23   6   0   -1.40    1.50
 -23   7   0   20.20    3.80
  23   7   0   22.90    3.80
 -23   7   0   16.10    2.70
  23  -7   0   18.70    2.80
  23  -8   0   21.10    1.60
  23  -8   0   23.20    3.00
  23  -8   0   25.70    1.90
  23   8   0   24.10    4.30
 -23   8   0   18.80    2.80
 -23   8   0   22.60    4.10
 -23   9   0  417.36   24.20
 -23   9   0  443.36   25.50
  23  -9   0  466.25   24.30
  23   9   0  425.06   25.70
  23  -9   0  444.46   23.60
  23 -10   0    2.70    1.30
 -23  10   0   -3.20    1.40
 -23  10   0    7.90    3.40
  23 -10   0    1.50    1.40
  23  10   0    5.00    3.20
  23 -11   0    1.30    1.70
 -23  11   0   -0.30    3.30
  23 -11   0   -1.30    1.50
  23  11   0    1.50    3.30
  23 -12   0   21.90    2.80
 -23  12   0   28.20    5.10
  23 -12   0   26.90    3.00
  23  12   0   32.60    5.70
  23  13   0  443.06   25.80
  23 -13   0  414.66   22.70
 -23  13   0  393.36   24.80
  23 -14   0    3.20    2.10
  23  14   0   -2.80    3.30
 -23  14   0    5.40    3.90
 -24   0   0   96.99    5.60
  24   0   0   92.09    7.10
  24   0   0   87.69    5.90
 -24   0   0  100.19    6.80
 -24  -1   0    8.10    1.90
  24   1   0    7.50    2.50
  24  -1   0    7.10    2.40
  24   1   0    3.00    1.60
 -24  -1   0    5.60    1.30
  24  -1   0    4.60    1.30
 -24   1   0    4.40    2.00
  24   2   0   27.50    3.10
  24   2   0   22.30    3.70
 -24  -2   0   27.40    3.20
  24  -2   0   27.20    2.10
 -24   2   0   21.20    3.30
  24  -2   0   31.00    3.90
 -24  -2   0   26.10    2.70
  24   3   0   81.59    6.40
 -24  -3   0   72.29    5.00
  24   3   0   57.39    5.30
 -24   3   0   76.59    5.90
  24  -3   0   72.69    5.70
 -24  -3   0   65.69    5.30
  24  -4   0  111.29    7.50
  24   4   0  105.29    7.50
 -24   4   0  109.69    7.80
 -24  -4   0   97.69    7.10
 -24  -5   0  135.79    9.20
  24   5   0  158.58    9.80
 -24   5   0  146.19    9.80
  24  -5   0  134.39    9.10
  24  -6   0   12.10    2.40
  24   6   0   11.00    3.00
 -24   6   0   13.20    3.50
  24   7   0  109.39    8.90
 -24   7   0  140.79    9.40
  24  -7   0  132.49    8.30
 -24   8   0   21.00    4.20
 -24   8   0   21.30    3.20
  24  -8   0   30.00    3.40
 -24   9   0   58.89    6.20
  24   9   0   66.69    6.40
  24  -9   0   55.59    4.50
  24  -9   0   50.59    3.20
  24  -9   0   55.79    3.50
 -24   9   0   47.30    4.50
  24  10   0    1.50    3.00
 -24  10   0    4.00    3.10
  24 -10   0    1.50    1.80
 -24  10   0   -3.90    1.50
  24 -10   0    2.20    1.30
  24 -11   0    5.20    1.70
  24 -11   0    6.90    2.00
 -24  11   0    9.10    3.50
  24  11   0    7.40    3.90
 -24  12   0    1.10    3.30
  24  12   0   -0.10    3.10
  24 -12   0   -0.80    1.50
 -24  13   0    0.10    3.20
  24 -13   0   -3.70    1.50
  24  13   0    7.70    4.20
  24 -14   0    2.60    2.70
 -24  14   0    6.60    4.50
  24  14   0    9.30    4.10
  25   0   0    5.50    1.50
 -25   0   0    3.20    2.00
  25   0   0    0.20    2.10
  25   1   0   43.30    3.80
 -25  -1   0   45.60    4.30
  25  -1   0   45.80    4.60
 -25  -1   0   44.30    3.30
 -25   1   0   50.49    4.50
  25  -1   0   39.50    3.30
  25   1   0   49.90    4.90
 -25   2   0   92.59    6.90
  25  -2   0   95.59    7.20
 -25  -2   0   99.39    6.10
  25   2   0   95.19    6.60
 -25  -2   0  110.09    6.90
  25  -2   0   97.29    5.60
  25   2   0   82.29    7.30
 -25  -3   0    3.10    2.00
  25   3   0    0.40    1.80
  25  -3   0    2.10    1.90
  25   3   0   -1.70    2.20
 -25  -3   0    4.30    1.50
 -25   3   0   -0.80    2.10
  25   4   0    2.80    1.90
  25  -4   0    2.10    2.10
 -25   4   0    5.20    2.40
 -25  -4   0    1.40    1.90
 -25   5   0   28.90    4.20
 -25  -5   0   22.70    3.40
  25   5   0   26.60    3.80
  25  -5   0   24.80    3.40
  25   6   0  331.67   20.20
 -25   6   0  347.97   20.40
  25  -6   0  358.36   19.80
 -25   7   0    2.80    2.70
  25   7   0    1.40    2.30
  25  -7   0    0.90    1.90
  25   8   0   -2.30    2.10
  25  -8   0   -1.40    1.70
 -25   8   0    0.00    2.90
  25  -9   0   -0.10    1.80
 -25   9   0    1.10    2.80
  25   9   0   -1.30    2.80
  25 -10   0  198.58   11.70
  25  10   0  200.38   13.50
 -25  10   0  187.98   13.20
  25 -10   0  216.48   10.80
 -25  10   0  188.18   11.70
  25 -10   0  179.38   10.50
  25 -11   0   11.20    2.30
  25 -11   0   13.60    1.70
  25  11   0    5.10    3.30
 -25  11   0    7.20    3.70
  25 -12   0   31.70    3.10
  25  12   0   21.90    4.60
  25 -12   0   24.50    3.10
 -25  12   0   26.20    5.00
 -25  13   0    1.70    3.20
  25  13   0   -3.80    3.00
  25 -13   0    1.90    1.80
 -25  14   0    4.30    4.50
  25 -14   0   -5.60    2.60
  25  14   0    4.70    4.10
  26   0   0  539.95   29.60
  26   0   0  533.45   30.80
 -26   0   0  602.84   30.40
 -26   0   0  527.35   29.10
 -26  -1   0    3.50    2.00
 -26   1   0    6.30    2.30
 -26  -1   0    5.20    1.30
  26   1   0    5.10    1.50
  26  -1   0    4.60    1.20
  26  -1   0    3.20    2.20
  26   1   0    4.40    2.80
  26  -2   0   18.40    3.20
 -26  -2   0   28.50    2.70
  26   2   0   24.10    3.00
 -26  -2   0   23.80    3.10
 -26   2   0   21.00    3.40
  26  -2   0   25.80    2.10
  26   2   0   19.90    3.70
 -26   3   0   16.70    3.40
  26   3   0   18.00    3.00
 -26  -3   0   13.40    2.70
  26  -3   0   16.70    2.90
  26   4   0  272.07   15.40
 -26  -4   0  246.98   15.00
  26  -4   0  251.57   15.30
 -26   4   0  255.47   16.60
 -26  -5   0   19.60    3.30
  26   5   0   23.40    3.50
 -26   5   0   21.60    4.10
  26  -5   0   26.90    3.60
 -26   6   0    0.80    2.70
  26   6   0    1.50    2.30
  26  -6   0    1.40    1.80
  26   7   0   17.60    3.80
 -26   7   0   21.40    4.00
  26  -7   0   24.90    3.30
 -26   8   0   59.09    6.20
  26   8   0   55.09    6.20
  26  -8   0   50.69    4.70
  26  -9   0    1.50    1.70
 -26   9   0    1.90    3.10
  26   9   0   -0.90    2.50
  26 -10   0  118.89    8.00
  26  10   0  122.29    9.80
 -26  10   0  129.69   10.00
  26 -11   0   11.80    1.30
 -26  11   0    7.50    3.70
  26 -11   0   16.30    1.70
  26 -11   0   18.40    2.60
  26  11   0    9.40    3.70
 -26  12   0   93.39    8.80
  26 -12   0  106.09    6.40
  26 -12   0  104.69    6.90
  26  12   0  105.69    9.50
  26 -13   0    3.40    1.90
 -26  13   0    7.00    4.60
  26  13   0   10.10    4.60
 -27   0   0    5.20    2.30
  27   0   0    0.40    2.50
  27   0   0    4.40    1.40
  27  -1   0   20.30    2.30
 -27   1   0   23.10    3.40
  27   1   0   29.20    3.00
 -27  -1   0   25.70    2.70
  27  -1   0   23.30    4.00
  27   1   0   29.30    4.30
 -27  -1   0   23.00    3.30
  27  -2   0    1.50    0.90
 -27   2   0   -0.10    2.10
 -27  -2   0    2.90    1.30
  27  -2   0    2.30    1.80
  27   2   0    0.80    1.50
 -27  -2   0    0.00    1.60
  27   2   0    0.10    2.70
  27  -3   0  196.18   12.90
 -27  -3   0  208.78   12.50
  27   3   0  212.78   12.50
  27   4   0   10.70    2.90
 -27   4   0   17.30    3.30
  27  -4   0   17.40    3.10
 -27  -4   0   21.80    3.20
  27   5   0   12.10    3.00
 -27  -5   0   10.50    2.80
  27  -5   0    9.10    2.60
 -27   5   0   10.20    3.20
  27   6   0    2.20    2.60
  27  -6   0    3.00    2.10
 -27   6   0    1.10    2.60
 -27   7   0   36.90    5.40
  27   7   0   38.50    5.20
  27  -7   0   40.30    4.30
  27  -8   0   35.80    4.00
 -27   8   0   34.20    4.90
  27   8   0   33.00    4.80
  27   9   0  190.48   13.00
  27  -9   0  174.78   11.50
 -27   9   0  208.58   13.30
  27  10   0    2.70    3.20
 -27  10   0    5.90    3.50
  27 -10   0    2.80    2.00
  27  11   0   14.80    4.00
  27 -11   0   10.70    2.50
 -27  11   0   13.30    4.10
 -27  12   0   36.80    5.80
  27  12   0   35.70    5.90
  27 -12   0   32.70    3.50
  27  13   0  257.27   17.10
  27 -13   0  247.08   14.20
 -27  13   0  240.18   16.80
 -28   0   0    2.40    2.00
  28   0   0    3.00    1.80
  28   0   0    2.30    2.50
 -28   0   0    0.90    1.00
  28  -1   0    7.30    2.90
  28   1   0   10.30    1.90
 -28  -1   0    5.20    2.50
  28   1   0    9.70    3.60
  28  -1   0    5.30    1.30
 -28   1   0    8.00    2.70
 -28   2   0    5.80    5.00
  28   2   0    6.10    2.10
  28  -2   0    5.10    2.20
 -28  -2   0    3.60    1.50
  28   2   0    6.20    2.80
 -28  -2   0    8.10    2.20
  28   3   0  142.99    9.10
 -28   3   0  126.99    9.30
 -28  -3   0  146.49    9.20
  28  -3   0  131.29    9.50
  28   4   0   16.60    3.00
  28  -4   0   14.60    3.30
 -28  -4   0   22.00    3.30
 -28   4   0   14.20    3.40
  28   5   0  106.59    7.40
 -28  -5   0   81.09    6.90
 -28   5   0   91.99    7.80
  28  -5   0   85.59    6.90
  28   6   0    1.70    2.50
 -28   6   0   -1.70    2.60
  28  -6   0   -0.80    2.20
  28  -7   0  217.38   13.20
 -28   7   0  208.48   13.80
  28   8   0   23.70    4.40
  28  -8   0   34.60    4.10
 -28   8   0   30.20    4.90
  28  -9   0   91.59    6.70
 -28   9   0   79.69    7.70
  28   9   0   84.29    7.70
  28  10   0   -0.70    2.90
 -28  10   0   -5.70    2.70
  28 -10   0    0.90    2.10
  28  11   0   -0.30    3.00
 -28  11   0    5.30    3.30
  28 -11   0    1.30    1.90
 -28  12   0    6.20    3.80
  28 -12   0    4.60    2.00
  28  12   0    1.90    3.70
 -29   0   0   -0.30    0.90
 -29   0   0   -0.20    2.10
 -29  -1   0   48.80    4.00
 -29  -1   0   54.39    4.90
  29   1   0   64.89    6.60
  29   1   0   69.09    4.60
  29  -1   0   55.19    3.80
 -29   1   0   41.70    7.70
  29  -1   0   44.90    5.50
 -29   2   0  102.09    8.20
  29   2   0  129.79    7.80
 -29  -2   0  106.19    7.70
  29  -2   0  114.59    8.40
 -29  -2   0  108.49    7.00
  29   2   0  120.89    9.10
  29  -3   0   22.50    3.80
 -29  -3   0   19.00    3.20
 -29   3   0   23.10    3.90
  29   3   0   26.00    3.50
 -29   4   0    6.60    3.40
  29   4   0    9.60    2.70
  29  -4   0    9.40    2.80
 -29  -4   0    5.00    2.50
  29   5   0   28.10    3.90
  29  -5   0   27.90    3.80
 -29   5   0   35.50    4.90
 -29  -5   0   27.40    3.90
  29  -6   0  166.48   10.60
  29   6   0  152.48   11.00
 -29   6   0  175.18   11.70
 -29   7   0   13.20    3.80
  29  -7   0    7.10    2.60
  29   7   0    8.00    3.10
  29   8   0    3.40    3.10
 -29   8   0   -0.70    3.70
  29  -8   0    1.00    2.20
  29   9   0    0.50    2.70
  29  -9   0   -3.10    1.90
 -29   9   0   -2.00    2.90
  29 -10   0   79.49    6.40
 -29  10   0   93.89    8.60
  29  10   0   81.89    8.00
  29 -11   0   13.50    2.90
 -29  11   0   12.20    4.10
  29  11   0   18.50    4.80
 -29  12   0   40.50    6.10
  29  12   0   39.30    6.00
  29 -12   0   39.60    4.10
  30   0   0  155.08   10.90
 -30   0   0  149.49    8.50
 -30   1   0    5.20    2.90
  30  -1   0    4.70    1.40
 -30  -1   0    0.30    1.20
  30   1   0    3.70    1.90
  30   1   0    3.40    2.70
  30  -1   0    3.10    2.80
 -30  -1   0    1.70    2.30
  30   2   0   41.20    4.40
 -30  -2   0   51.49    4.70
 -30  -2   0   44.70    3.70
 -30   2   0   50.99    5.30
  30  -2   0   41.80    5.00
  30  -3   0   -1.30    2.00
  30   3   0    0.20    2.00
 -30   3   0    0.30    2.60
 -30  -3   0    5.20    2.20
 -30   4   0  151.28   10.80
  30   4   0  145.09   10.10
 -30  -4   0  157.98   10.10
  30  -4   0  162.08   10.60
  30   5   0    2.10    2.60
 -30   5   0    7.70    3.00
  30  -5   0    5.30    2.50
 -30  -5   0   -3.60    2.10
  30  -6   0   34.30    4.30
 -30   6   0   40.70    5.10
  30   6   0   38.30    5.10
 -30   7   0    0.90    2.90
  30   7   0    1.40    2.80
  30  -7   0    7.70    2.60
  30   8   0   22.50    4.00
 -30   8   0   14.10    4.20
  30  -8   0   15.00    3.00
  30  -9   0   -1.60    2.10
 -30   9   0   -0.60    3.40
  30   9   0   -1.60    2.70
 -30  10   0   68.09    7.60
  30 -10   0   70.69    5.80
  30  10   0   70.89    7.20
 -30  11   0   16.20    5.10
  30 -11   0   11.30    2.50
  30  11   0   14.80    4.50
  31   0   0    1.30    2.70
 -31   0   0   -2.10    2.00
  31  -1   0    7.90    2.90
 -31  -1   0    6.90    3.10
 -31   1   0   10.80    3.00
  31  -1   0    9.10    1.40
  31   1   0    6.00    3.20
 -31  -1   0    9.10    1.50
  31   1   0    9.10    2.00
 -31   2   0   13.20    3.30
  31   2   0    8.30    2.20
  31  -2   0    4.70    2.50
 -31  -2   0    7.00    1.90
 -31  -2   0   11.60    2.80
  31  -3   0  127.89    9.10
 -31  -3   0  116.19    8.20
  31   3   0  114.69    8.20
 -31   3   0  118.69    8.70
  31   4   0   38.50    4.60
 -31  -4   0   39.40    4.70
  31  -4   0   42.30    5.00
 -31   4   0   44.40    5.20
 -31   5   0   24.30    4.30
  31  -5   0   23.30    4.10
 -31  -5   0   19.60    3.80
  31   5   0   29.60    4.20
 -31   6   0   26.20    4.60
  31   6   0   23.40    4.00
  31  -6   0   16.70    3.40
  31   7   0   88.09    7.80
 -31   7   0  100.79    8.40
  31  -7   0  103.19    7.70
  31  -8   0   60.89    5.20
 -31   8   0   37.70    5.80
  31   8   0   60.19    6.60
  31  -9   0   49.60    5.00
  31   9   0   39.50    6.00
 -31   9   0   73.19    7.10
 -31  10   0    9.00    4.10
  31  10   0    4.00    3.60
  31 -10   0    8.00    2.50
 -31  11   0   33.40    5.50
  31  11   0   28.20    5.20
  31 -11   0   19.50    3.20
  32   0   0    3.70    3.00
 -32   0   0    3.40    2.60
  32   1   0    0.90    1.50
 -32  -1   0    0.50    2.50
  32  -1   0   -2.80    2.60
 -32   1   0    3.60    2.40
 -32  -1   0    0.30    1.00
  32  -1   0    1.20    1.10
  32   1   0    0.30    2.70
  32   2   0    3.20    1.90
  32  -2   0    1.70    2.60
 -32  -2   0    3.60    2.50
 -32   2   0    0.40    2.80
 -32   3   0  115.79    8.90
  32   3   0  129.19    8.30
  32  -3   0  101.79    8.70
 -32   4   0    2.70    2.70
 -32  -4   0    2.40    2.10
  32   4   0    6.40    2.30
  32  -5   0   98.19    8.20
 -32   5   0  112.99    8.90
 -32  -5   0   96.39    7.70
  32   5   0   99.69    7.90
 -32   6   0   -5.10    2.80
  32  -6   0    2.70    2.50
  32  -7   0  121.69    9.10
  32   7   0  137.49    9.90
 -32   7   0  131.69   10.00
 -32   8   0   17.90    4.90
  32   8   0   12.00    3.90
  32  -8   0   13.10    3.20
 -32   9   0   49.30    6.70
  32   9   0   57.99    6.60
  32  -9   0   53.69    5.50
  32  10   0    4.00    3.20
  32 -10   0   -0.20    2.10
  33   0   0    2.40    2.50
 -33   0   0    6.40    2.70
 -33  -1   0   61.69    5.70
  33  -1   0   62.19    6.80
  33  -1   0   59.09    3.80
  33   1   0   58.89    4.70
 -33   1   0   58.39    5.60
  33  -2   0   17.30    3.90
 -33   2   0   10.50    3.70
 -33  -2   0   12.80    2.90
  33   2   0   15.10    2.50
 -33   3   0   29.90    4.70
  33  -3   0   33.10    4.90
 -33  -3   0   29.30    4.10
  33   3   0   36.80    4.10
 -33   4   0    2.70    2.90
 -33  -4   0    2.40    2.50
  33  -4   0    0.00    2.30
  33   4   0    3.00    2.40
 -33   5   0   17.90    4.20
  33   5   0   21.10    4.00
  33  -5   0   20.30    3.80
 -33   6   0   64.59    7.00
  33  -6   0   56.09    6.90
  33   6   0   68.89    6.40
 -33   7   0   13.10    4.40
  33  -7   0    3.20    2.60
  33   7   0    4.00    2.50
  33   8   0   -1.10    2.60
 -33   8   0   -0.30    3.80
  33  -8   0   -4.70    2.30
  33   9   0    1.70    3.50
  33  -9   0    3.00    2.50
 -33   9   0   -1.90    3.80
  34   0   0   62.89    6.70
 -34   0   0   66.29    6.30
  34   1   0   -1.00    1.30
 -34  -1   0    3.30    2.40
 -34   1   0    1.70    2.40
  34  -1   0    2.40    2.30
 -34  -2   0   27.30    3.90
 -34   2   0   33.90    4.80
  34   2   0   35.70    3.60
  34  -2   0   26.50    4.60
 -34  -3   0    6.50    2.70
  34  -3   0    6.10    3.20
 -34   3   0    4.70    2.80
  34   3   0    4.20    2.10
  34  -4   0   53.09    6.20
  34   4   0   49.70    5.40
 -34  -4   0   53.69    5.70
 -34   4   0   64.49    6.70
  34  -5   0   -1.50    2.60
 -34  -5   0    1.10    2.40
 -34   5   0   -3.80    2.90
  34   5   0    0.70    2.40
 -34   6   0   17.90    4.20
  34  -6   0   15.30    3.70
  34   6   0    9.70    3.30
  34   7   0   -2.50    3.00
 -34   7   0   -1.60    3.10
 -34   8   0    2.40    3.60
  34  -8   0    4.60    2.80
  34   8   0    7.20    3.50
  34   9   0    3.30    3.30
  34  -9   0    1.30    2.40
 -34   9   0    1.60    4.10
 -35   0   0   -4.00    1.90
 -35  -1   0    0.00    2.50
 -35   1   0    4.10    2.90
 -35  -1   0   -1.20    1.10
  35  -1   0   -1.30    2.50
  35   1   0    1.40    1.50
  35  -2   0    0.90    3.30
  35   2   0    5.40    2.20
 -35  -2   0    5.00    2.50
 -35   2   0    7.00    3.30
 -35  -3   0   72.19    6.50
  35  -3   0   56.89    6.90
 -35   3   0   77.19    7.30
  35   3   0   90.99    6.30
 -35   4   0   70.69    7.10
  35   4   0   56.79    5.80
  35  -4   0   63.29    6.50
 -35  -4   0   72.49    6.50
  35   5   0    3.40    2.60
 -35   5   0    5.70    3.30
 -35  -5   0   -0.10    2.80
  35  -5   0    8.00    3.40
 -35   6   0   21.20    4.50
  35   6   0   36.70    4.70
  35  -6   0   21.30    4.10
  35   7   0   41.30    5.20
  35  -7   0   34.20    4.90
 -35   7   0   32.10    5.50
  35   8   0   67.19    7.20
  35  -8   0   72.39    6.60
 -36   0   0    3.50    2.70
 -36   1   0    3.80    2.80
 -36  -1   0    0.70    2.60
  36   1   0    1.30    1.50
  36   2   0    4.60    2.20
 -36   2   0    6.80    3.50
  36  -2   0    5.40    3.70
 -36  -2   0   10.50    3.10
 -36  -3   0  148.89    9.70
  36   3   0  148.69    9.50
 -36   3   0  126.99   10.30
  36  -3   0  124.19   10.30
  36   4   0   -2.20    2.40
  36  -4   0    4.90    3.00
 -36  -4   0    0.60    2.70
 -36   4   0   -1.40    3.50
  36   5   0   19.00    4.20
 -36   5   0   19.30    4.30
 -36  -5   0   10.50    3.70
  36  -5   0   21.60    4.20
  36  -6   0    5.60    3.10
  36   6   0    6.40    2.90
 -36   6   0    9.70    4.40
 -36   7   0   90.19    8.50
  36  -7   0  100.79    8.00
  36   7   0   79.99    7.90
 -37   0   0   -0.80    2.50
 -37   1   0   20.90    4.20
  37   1   0   23.60    2.70
 -37  -1   0   15.80    3.60
 -37  -2   0   18.10    3.80
  37   2   0   27.00    3.40
 -37   2   0   28.30    4.70
 -37  -3   0   18.10    3.60
  37   3   0   18.70    3.20
 -37   3   0   22.10    4.50
  37  -3   0   25.10    4.70
  37   4   0    6.40    2.60
  37  -4   0    3.90    3.10
 -37   4   0    4.60    3.50
 -37  -4   0    4.70    2.90
  37  -5   0   14.40    4.10
 -37  -5   0   14.60    3.60
 -37   5   0   15.10    4.40
  37   6   0   36.70    4.80
 -37   6   0   36.20    5.80
  37  -6   0   32.60    4.80
 -38   0   0   60.09    6.10
 -38  -1   0   21.10    3.90
 -38   1   0    9.30    3.80
 -38  -2   0    9.60    3.20
 -38   2   0   13.70    3.90
  38   2   0   12.50    2.30
 -38   3   0   -3.20    3.30
  38   3   0    4.60    2.30
 -38  -3   0    1.90    2.70
 -38   4   0   72.39    7.30
 -38  -4   0   73.39    6.60
  38   4   0   65.29    6.10
  38  -4   0   78.39    7.40
 -39   0   0    3.00    3.10
 -39   1   0   -1.10    2.80
 -39  -1   0    1.80    2.90
  39   2   0   30.90    3.40
 -39  -2   0   27.80    4.30
 -39   2   0   21.40    4.20
   0   2  -1    0.30    0.40
   0  -2  -1   -0.20    0.40
   0  -2   1    1.20    0.40
   0  -2   1    0.20    0.40
   0   2  -1    0.70    0.40
   0   2   1   -0.10    0.40
   0  -3   1   -0.20    0.80
   0   3  -1   -0.90    0.80
   0   3   1    0.50    0.90
   0   3  -1   -0.30    0.60
   0  -3  -1   -0.10    0.70
   0  -3   1    0.20    0.60
   0   3   1    0.20    0.60
   0   4   1    0.60    0.80
   0  -4   1   -0.10    0.70
   0   4  -1   -0.70    0.70
   0   4   1    0.30    0.70
   0   4  -1   -0.10    0.90
   0  -4  -1   -0.10    0.70
   0   5  -1    0.70    1.00
   0   5   1   -0.30    1.00
   0   5   1    0.70    0.80
   0  -5   1    0.20    0.90
   0   5  -1    0.20    0.70
   0  -5  -1   -1.30    0.60
   0   6   1    0.00    0.80
   0   6   1    1.50    1.30
   0   6  -1    1.70    1.10
   0   6  -1    0.50    0.80
   0  -6   1    1.10    0.90
   0  -6  -1    0.80    1.20
   0  -7  -1   -1.20    1.30
   0   7  -1   -0.20    1.00
   0   7  -1    0.00    1.20
   0  -7   1    0.90    1.10
   0   7   1   -2.60    1.00
   0   7   1    0.60    1.30
   0  -8  -1    0.20    1.30
   0   8   1    0.20    1.40
   0  -8   1    1.40    1.40
   0   8  -1    0.80    1.30
   0   8   1    0.30    1.20
   0   8  -1    0.30    1.50
   0   9   1   -2.10    1.10
   0   9   1   -0.90    1.60
   0   9  -1   -0.10    1.80
   0   9  -1   -1.20    1.40
   0  10   1    1.80    1.80
   0  10  -1    2.80    1.60
   0  10  -1    2.20    1.80
   0  10   1    1.20    1.80
   0  11  -1   -1.00    1.50
   0  11  -1    0.60    1.90
   0  11   1    1.20    2.40
   0  11   1    0.40    1.80
   0  12  -1   -0.40    2.10
   0  12  -1   -1.10    2.30
   0  12   1   -2.70    1.60
   0  12   1   -0.90    2.20
   0  13  -1    2.30    2.10
   0  13  -1    3.30    2.60
   0  13   1    1.70    2.20
   0  13   1    3.60    2.80
   0  14   1    5.10    2.80
   0  14   1   -3.40    1.90
   0  14  -1   -1.90    2.30
   0  14  -1   -1.50    2.80
   0  15   1    0.30    2.60
   0  15  -1    0.20    2.80
   0  15   1    3.50    3.10
   0  15  -1    2.30    3.00
   0 -16   1    2.70    2.40
   0  16   1    2.50    2.70
   0  16  -1   -2.20    2.70
   0  16  -1   -0.90    3.20
   0  16   1   -2.80    2.10
   0 -17   1   -1.20    3.00
   0  17   1    2.90    2.90
   0  17  -1   -0.10    2.50
   0  17   1   -0.10    3.50
   0 -17  -1    1.80    2.60
   0  18   1    3.00    2.70
   0  18   1    1.70    3.10
   0 -18  -1   -4.30    2.30
   0  18  -1    4.80    3.30
   0 -18   1   -5.00    2.50
  -1   2  -1   16.70    1.20
   1   2   1   15.10    1.30
   1  -2  -1   15.80    1.20
  -1  -2   1   15.70    1.30
  -1   2  -1   16.50    1.20
   1  -2   1   12.80    1.10
   1  -2   1   12.90    1.20
   1   2  -1   15.20    1.30
  -1  -2  -1   17.40    1.40
   1   2  -1   17.00    1.10
  -1   2   1   14.90    1.30
  -1  -2  -1   15.20    1.20
  -1   2   1   14.20    1.20
  -1   3  -1   28.30    2.20
   1  -3  -1   28.70    2.20
  -1   3  -1   28.50    2.00
  -1  -3   1   22.90    2.10
   1   3   1   21.60    2.10
  -1   3   1   23.20    2.00
   1  -3   1   22.90    1.90
   1  -3   1   23.00    2.00
  -1  -3  -1   30.20    2.30
  -1   3   1   25.80    2.10
   1   3  -1   29.70    2.30
   1   3  -1   28.30    1.90
  -1   4  -1  183.78   10.20
   1  -4  -1  169.68   10.10
  -1  -4   1  184.48   10.20
   1   4   1  178.18   10.20
  -1   4  -1  182.28   10.00
  -1   4   1  182.48   10.20
   1   4  -1  169.18    9.90
   1   4  -1  184.28   10.20
   1  -4   1  179.88   10.10
  -1  -4  -1  184.88   10.20
  -1   4   1  183.28   10.10
   1  -4   1  182.08   10.00
   1   5   1  131.69    7.90
  -1   5  -1  130.09    7.60
  -1  -5   1  128.19    7.80
  -1   5  -1  123.09    7.70
   1   5   1  130.09    7.60
   1  -5  -1  133.79    7.80
  -1   5   1  141.59    7.70
   1  -5   1  135.79    7.80
  -1   5   1  131.39    7.80
  -1  -5  -1  124.29    7.80
   1   5  -1  123.89    7.80
   1  -5   1  134.79    7.60
   1   5  -1  126.59    7.50
   1  -6  -1  331.67   18.40
   1   6   1  344.57   18.30
  -1  -6   1  348.67   18.60
  -1   6  -1  340.17   18.50
   1   6   1  317.67   18.50
  -1   6  -1  327.37   18.20
  -1  -6  -1  325.97   18.50
   1   6  -1  335.77   18.20
   1   6  -1  321.07   18.50
  -1   6   1  319.67   18.40
   1  -6   1  346.37   18.50
   1   7   1  123.99    8.20
  -1  -7   1  121.99    8.10
   1  -7  -1  127.09    8.10
   1   7   1  128.09    7.80
  -1   7  -1  136.29    8.00
  -1   7  -1  121.79    8.10
  -1  -7  -1  130.09    8.20
  -1   7   1  141.09    8.30
   1   7  -1  129.59    8.20
  -1   7   1  139.69    8.10
   1  -7   1  134.09    8.20
   1   8   1  285.07   16.00
   1   8   1  277.47   16.40
   1  -8  -1  300.27   16.40
  -1   8  -1  275.27   16.30
  -1  -8   1  285.37   16.40
  -1   8  -1  301.17   16.10
  -1   8   1  268.57   16.20
  -1   8   1  280.87   16.10
   1   8  -1  289.77   16.40
  -1  -8  -1  272.17   16.30
   1  -8   1  280.37   16.30
   1   8  -1  288.77   16.00
   1   9   1  372.16   20.50
   1   9   1  358.76   20.90
  -1   9  -1  358.66   20.70
  -1   9  -1  374.56   20.50
   1   9  -1  371.76   20.40
   1   9  -1  350.86   20.80
  -1   9   1  368.66   20.80
  -1   9   1  373.96   20.60
  -1  10  -1  145.99    9.30
  -1  10  -1  150.48    9.70
   1  10   1  149.69    9.80
   1  10   1  143.59    9.20
   1  10  -1  134.29    9.60
  -1  10   1  147.79    9.40
   1  10  -1  153.48    9.30
  -1  10   1  158.08    9.90
   1  11   1   74.59    6.40
  -1  11  -1   72.49    6.10
   1  11   1   73.89    5.80
  -1  11  -1   76.49    5.80
   1  11  -1   70.89    6.20
  -1  11   1   65.79    5.70
  -1  11   1   71.49    6.20
   1  11  -1   76.39    5.60
  -1 -11  -1   70.19    5.30
  -1  12  -1   31.80    4.10
   1 -12  -1   24.30    3.10
   1  12   1   45.50    5.20
  -1  12  -1   36.10    4.60
   1  12   1   35.00    4.20
  -1  12   1   30.40    4.00
  -1  12   1   32.00    4.20
   1  12  -1   38.80    4.20
   1  12  -1   32.80    4.60
  -1  13  -1  134.19    9.50
   1  13   1  128.09    9.00
   1  13   1  114.39    9.30
  -1  13  -1  138.69    9.10
   1  13  -1  139.99    9.80
   1  13  -1  135.49    9.00
  -1  13   1  128.99    9.10
  -1  13   1  122.59   10.50
  -1  14  -1  105.19    8.60
   1  14   1  122.09    8.40
  -1  14  -1  111.09    8.30
   1  14   1  115.19    9.20
   1  14  -1  115.09    9.00
   1  14  -1  114.49    8.20
  -1  14   1  121.39    9.10
  -1  14   1  115.09    8.50
   1  15   1   45.00    5.20
  -1  15  -1   36.20    5.10
   1  15   1   40.00    5.50
  -1  15  -1   37.20    4.80
  -1  15   1   39.60    5.20
   1  15  -1   39.70    5.50
   1 -15   1   37.40    4.30
  -1  15   1   34.60    4.60
   1  15  -1   39.40    5.30
   1  16   1   15.00    3.70
  -1  16  -1   17.10    4.10
  -1  16  -1   15.10    3.60
   1 -16  -1   18.20    3.00
   1  16   1   20.00    4.40
   1  16  -1   17.30    4.50
  -1  16   1   10.10    3.40
   1  16  -1   11.40    3.20
  -1  16   1   23.00    4.40
   1 -16   1   15.10    3.20
   1  17   1    6.60    3.20
   1 -17  -1    7.20    2.70
  -1  17  -1    6.90    3.20
   1  17   1   11.10    3.70
  -1 -17   1    5.00    2.80
  -1  17   1   11.00    3.70
  -1  17   1    7.30    3.10
   1 -17   1    3.40    2.60
   1  17  -1    8.60    3.90
   1  17  -1    1.90    2.80
   1  18   1   34.70    5.30
   1  18   1   29.70    4.80
  -1 -18   1   33.70    4.60
   1 -18  -1   19.70    5.90
  -1  18  -1   37.10    5.20
   1  18  -1   35.60    5.10
   1 -18   1   25.40    4.30
  -1 -18  -1   28.80    4.40
  -1  18   1   32.60    4.70
   2   1   1   15.10    1.10
   2   1   1   14.90    1.10
  -2   1  -1   15.20    1.10
  -2   1   1   15.90    1.10
   2  -1   1   15.80    1.00
   2   2   1    1.90    0.50
  -2   2  -1    2.60    0.60
  -2  -2   1    2.20    0.60
   2  -2  -1    2.60    0.60
   2   2   1    2.80    0.70
   2  -2  -1    2.20    0.60
  -2   2  -1    2.10    0.40
   2  -2  -1    2.00    0.30
  -2  -2  -1    1.70    0.50
   2  -2   1    2.10    0.50
   2  -2   1    3.30    0.60
  -2   2   1    3.20    0.70
   2  -2   1    2.20    0.40
  -2  -2  -1    0.90    0.60
  -2   2   1    3.50    0.60
   2   2  -1    1.70    0.60
  -2  -3   1   53.09    3.60
   2   3   1   54.59    3.70
   2  -3  -1   52.39    3.40
  -2   3  -1   57.39    3.40
   2  -3  -1   56.49    3.50
  -2   3  -1   57.89    3.50
   2   3  -1   53.49    3.70
   2  -3   1   50.69    3.40
   2  -3   1   50.39    3.40
  -2  -3  -1   52.19    3.60
  -2  -3  -1   58.09    3.40
  -2   3   1   56.89    3.50
  -2   3   1   53.19    3.50
   2  -4  -1   75.19    4.60
  -2   4  -1   76.89    4.50
  -2  -4   1   75.99    4.80
  -2   4  -1   73.09    4.60
   2  -4  -1   66.79    4.50
  -2  -4  -1   69.79    4.70
   2   4  -1   73.99    4.40
  -2   4   1   74.79    4.60
   2  -4   1   74.39    4.50
   2  -4   1   74.39    4.60
   2   4  -1   73.39    4.70
  -2   4   1   70.59    4.60
   2   5   1   13.90    1.90
  -2   5  -1   12.40    1.80
  -2  -5   1   13.50    1.80
   2  -5  -1   10.20    1.60
  -2   5  -1   15.00    1.70
  -2  -5  -1   14.80    2.00
   2  -5   1   13.20    1.60
  -2   5   1   12.60    1.60
  -2   5   1   14.90    1.80
   2   5  -1   14.30    2.00
   2   5  -1   12.80    1.50
   2  -5   1   16.90    1.90
  -2   6  -1    7.70    1.60
  -2  -6   1   10.80    1.70
   2  -6  -1   10.40    1.70
   2   6   1   10.10    1.60
  -2   6  -1    9.70    1.70
   2   6   1    7.20    1.60
   2  -6   1    8.60    1.50
   2   6  -1    6.50    1.30
  -2  -6  -1    6.30    1.70
  -2   6   1    9.60    1.70
  -2   6   1   11.90    1.80
   2  -6   1   12.90    1.90
   2   6  -1    7.90    1.70
   2  -7  -1   23.30    3.10
  -2  -7   1   20.60    2.70
  -2   7  -1   25.30    2.90
   2   7   1   19.50    2.80
   2   7   1   24.40    2.50
  -2   7  -1   21.80    2.60
  -2   7   1   23.30    2.80
   2  -7   1   24.60    2.70
   2   7  -1   26.10    3.00
  -2   7   1   16.90    2.50
  -2  -7  -1   24.60    3.00
   2   7  -1   22.90    2.40
   2  -8  -1   14.60    2.20
  -2   8  -1   14.30    2.10
   2   8   1   13.40    2.10
  -2   8  -1   12.50    2.30
   2   8   1   14.50    2.60
  -2   8   1   18.00    2.60
   2   8  -1   16.20    2.80
   2  -8   1   12.20    2.20
  -2   8   1   12.80    2.00
   2   8  -1   14.70    2.10
  -2   9  -1   -1.10    1.10
   2   9   1    2.60    2.00
   2   9   1    0.30    1.50
  -2   9  -1    4.00    2.00
  -2   9   1   -0.50    1.40
   2   9  -1    1.30    1.70
   2   9  -1    2.30    1.40
  -2   9   1    0.70    1.70
  -2  10  -1   22.70    3.30
  -2  10  -1   14.80    2.70
   2  10   1   18.60    3.30
   2  10   1   22.30    2.90
   2  10  -1   17.70    3.00
  -2 -10  -1   20.60    2.60
  -2  10   1   19.50    2.80
   2  10  -1   20.40    2.80
  -2  10   1   20.30    3.20
  -2  11  -1    4.80    2.30
   2  11   1    9.10    2.30
  -2  11  -1   10.10    2.40
   2  11   1    3.40    2.30
  -2  11   1    5.60    2.30
  -2  11   1    4.80    2.20
   2  11  -1    7.80    2.00
   2  11  -1    7.70    2.60
  -2  12  -1   10.90    2.60
   2  12   1    8.10    2.50
  -2  12  -1    7.10    2.60
   2  12   1    7.60    3.10
   2  12  -1    9.50    2.90
   2  12  -1   11.90    2.60
  -2  12   1    5.70    2.70
  -2  12   1    8.70    2.60
   2  13   1   15.70    2.90
   2  13   1    6.90    3.00
  -2  13  -1    8.70    4.90
  -2  13  -1    9.70    2.80
   2  13  -1    9.80    2.80
   2  13  -1   10.10    3.20
  -2  13   1   10.70    3.00
  -2  14  -1    8.70    3.20
   2  14   1    6.00    2.90
   2  14   1    0.80    2.70
  -2  14  -1    4.00    2.30
   2  14  -1    2.90    2.60
   2  14  -1    1.90    2.70
  -2  14   1    3.70    2.90
   2 -14   1    4.40    2.10
   2  15   1    6.30    2.60
  -2  15  -1    4.60    3.10
  -2  15  -1    3.50    2.70
   2 -15  -1    3.50    2.20
   2  15   1    4.60    3.50
   2 -15   1    0.00    2.00
   2  15  -1   -2.70    2.40
  -2  15   1    4.20    2.90
   2  15  -1    3.50    2.60
  -2  15   1    3.50    2.80
   2 -16  -1    0.10    1.90
   2  16   1    0.90    3.20
  -2  16  -1    0.50    2.40
   2  16   1    2.80    2.90
   2  16  -1   -1.10    2.60
   2  16  -1    2.50    3.20
  -2  16   1    2.00    2.80
  -2  16   1    4.50    3.00
   2 -16   1    1.20    2.10
   2 -17  -1   -3.80    2.00
  -2  17  -1   -2.60    2.60
   2  17   1    0.00    2.50
   2  17   1   -1.40    3.30
  -2  17   1   -2.90    3.00
   2 -17   1   -3.00    2.40
  -2  17   1    4.10    2.70
   2  17  -1    1.40    3.50
   2  17  -1    2.20    2.90
   2 -18  -1    0.40    2.70
  -2 -18   1   -5.00    2.40
  -2  18  -1    4.70    3.00
   2  18   1    7.70    3.30
   2  18   1    5.60    3.80
   2 -18   1   -4.30    2.40
   2  18  -1    2.70    3.30
  -2  18   1    0.90    2.90
  -3   0  -1    0.10    0.10
  -3   0  -1    0.30    0.30
  -3   0   1    0.10    0.20
   3   0   1    0.00    0.20
   3   0   1    0.30    0.20
  -3   0   1    0.00    0.10
   3   0  -1    0.30    0.20
   3   0  -1    0.10    0.30
   3   1   1  396.66   19.70
  -3  -1   1  384.06   19.60
   3  -1  -1  373.56   19.80
   3   1   1  391.66   19.80
   3   1   1  356.86   19.80
  -3   1  -1  368.56   19.80
  -3  -1   1  330.27   19.70
   3  -1  -1  352.56   19.60
  -3   1  -1  365.36   19.80
  -3   1   1  397.06   19.80
   3  -1   1  405.06   19.70
  -3  -1  -1  344.87   19.80
  -3  -1  -1  371.36   19.80
   3   1  -1  391.86   19.80
   3  -1   1  382.56   19.80
   3   1  -1  385.66   19.60
  -3  -1  -1  368.56   19.70
   3  -2  -1   62.09    3.20
   3   2   1   61.79    3.60
  -3  -2   1   52.59    3.60
   3  -2  -1   62.69    3.40
   3  -2  -1   55.69    3.60
  -3   2  -1   63.99    3.40
   3   2   1   55.19    3.60
  -3   2  -1   59.79    3.60
  -3  -2  -1   57.79    3.60
  -3   2   1   57.89    3.60
   3  -2   1   58.99    3.60
   3  -2   1   61.59    3.40
  -3   2   1   60.79    3.40
   3  -2   1   53.89    3.40
  -3  -2  -1   60.39    3.60
   3   2  -1   61.69    3.70
  -3   2   1   60.49    3.20
   3   3   1   99.69    6.10
   3  -3  -1  107.59    5.90
  -3   3  -1   96.19    5.80
  -3   3  -1   93.59    5.90
  -3  -3   1  106.29    6.10
   3  -3  -1   96.49    5.90
   3  -3  -1  102.09    5.50
  -3   3   1  103.09    5.80
  -3  -3  -1  102.99    5.90
   3  -3   1  103.89    5.90
  -3  -3  -1   98.89    6.10
   3  -3   1  102.89    5.90
   3   3  -1   99.49    6.10
   3  -3   1  109.19    5.70
  -3   3   1  105.99    6.00
   3  -4  -1  186.08   11.20
   3   4   1  214.58   11.50
  -3   4  -1  190.38   11.20
  -3   4  -1  192.08   11.20
   3  -4  -1  190.58   11.20
  -3  -4   1  211.08   11.40
  -3  -4  -1  203.08   11.40
  -3  -4  -1  184.98   11.20
   3  -4   1  212.08   11.00
   3   4  -1  209.28   11.50
   3  -4   1  198.48   11.20
  -3   4   1  221.38   11.40
  -3   4   1  215.78   11.20
   3  -4   1  206.98   11.30
   3  -5  -1   66.29    4.70
  -3  -5   1   77.79    5.10
   3  -5  -1   76.19    4.90
  -3   5  -1   69.99    4.80
  -3   5  -1   77.79    4.90
   3  -5   1   76.39    4.80
   3  -5   1   80.89    4.60
   3  -5   1   74.69    4.90
  -3  -5  -1   75.49    5.00
  -3  -5  -1   75.79    4.80
  -3   5   1   80.69    4.90
  -3   5   1   72.19    4.80
   3   5  -1   76.59    4.60
   3   6   1  168.18   10.40
  -3   6  -1  179.08   10.20
   3  -6  -1  187.38   10.30
  -3   6  -1  174.98   10.60
   3   6  -1  187.28   10.60
   3   6  -1  176.48   10.00
   3  -6   1  180.38   10.20
   3  -6   1  175.58   10.30
  -3  -6  -1  173.38   10.10
  -3   6   1  162.58   10.20
   3   7   1   53.89    4.10
   3   7   1   53.99    4.60
  -3   7  -1   63.89    4.50
   3  -7  -1   64.59    4.90
  -3  -7   1   56.49    4.70
  -3   7  -1   59.39    4.40
   3   7  -1   57.79    4.80
  -3   7   1   59.09    4.40
  -3  -7  -1   70.79    4.80
  -3   7   1   57.49    4.50
   3   7  -1   65.89    4.20
   3  -7   1   53.29    4.80
  -3  -7  -1   63.89    4.30
  -3   8  -1  145.39    9.00
   3   8   1  143.19    8.70
   3  -8  -1  127.49    8.80
   3   8   1  145.99    9.30
  -3   8  -1  153.28    8.90
   3  -8   1  145.39    9.00
  -3   8   1  140.59    8.90
   3   8  -1  148.79    9.30
   3   8  -1  147.09    8.60
  -3   8   1  135.89    8.80
  -3   9  -1  282.17   15.70
   3   9   1  262.37   15.30
  -3   9  -1  269.77   15.50
   3   9   1  284.97   16.10
   3   9  -1  246.38   15.80
  -3   9   1  266.57   15.60
  -3   9   1  272.47   15.60
  -3  -9  -1  268.07   15.30
   3   9  -1  268.77   15.30
   3  10   1  113.19    7.80
  -3  10  -1  112.69    7.90
  -3  10  -1  126.79    8.20
   3  10   1  122.19    8.50
  -3  10   1  115.59    7.90
  -3  10   1  124.39    8.20
   3  10  -1  116.59    7.60
   3  10  -1  115.99    8.50
  -3 -10  -1  125.79    7.80
   3  11   1   97.29    7.50
  -3  11  -1   88.79    6.70
   3  11   1   99.29    6.70
  -3  11  -1   91.89    7.00
   3  11  -1   98.69    6.60
  -3  11   1   87.89    7.00
  -3  11   1   97.79    7.00
   3  11  -1   86.89    7.30
  -3  12  -1  117.19    8.00
  -3  12  -1  114.69    8.20
   3  12   1  106.79    7.70
   3  12   1  113.29    8.80
   3 -12   1  108.19    7.40
   3  12  -1  122.09    8.70
  -3  12   1  112.59    8.10
   3  12  -1  109.59    7.80
  -3  12   1  103.69    8.10
  -3  13  -1   77.09    9.40
   3  13   1   78.69    6.30
   3  13   1   73.29    6.90
  -3  13  -1   81.39    6.30
   3 -13  -1   74.89    5.50
   3  13  -1   79.09    6.20
  -3  13   1   71.09    6.30
   3  13  -1   80.19    7.20
   3 -13   1   78.19    5.80
  -3  13   1   80.39    6.90
  -3  14  -1   89.49    7.40
   3  14   1   94.79    8.10
   3  14   1   87.79    6.90
   3 -14  -1   90.59    6.40
  -3  14  -1   83.59    7.40
  -3  14   1   90.19    7.60
   3 -14   1   87.29    6.50
   3  14  -1   91.69    7.00
   3  14  -1   94.09    8.20
  -3  14   1   91.59    7.40
   3 -15  -1   18.60    3.10
   3  15   1   22.90    4.70
  -3  15  -1   20.70    3.70
   3  15  -1   23.70    3.90
  -3  15   1   13.30    3.60
  -3  15   1   21.70    3.80
   3 -15   1   20.50    3.10
   3  15  -1   25.10    4.50
  -3  16  -1   36.90    5.20
   3 -16  -1   40.10    4.10
   3  16   1   38.10    5.50
   3  16   1   47.20    5.40
   3  16  -1   39.60    5.00
   3  16  -1   38.90    5.50
  -3  16   1   44.40    5.70
   3 -16   1   43.20    4.50
  -3  16   1   36.10    5.20
  -3  17  -1    2.20    3.00
   3  17   1    5.10    2.80
   3  17   1    5.80    3.80
   3 -17  -1    2.30    2.40
   3 -17   1   -1.40    2.30
   3  17  -1    7.80    4.30
   3  17  -1    7.30    3.20
  -3  17   1    8.80    3.40
   3 -18  -1   21.50    3.70
  -3  18  -1   22.70    4.20
   3  18   1   28.60    5.50
   3  18   1   21.30    4.40
  -3  18   1   31.10    4.90
   3  18  -1   25.10    4.40
   4   0   1  140.49    7.00
  -4   0  -1  125.39    7.00
   4   0   1  129.19    6.90
  -4   0  -1  125.99    6.90
  -4   0   1  136.29    7.00
   4   0   1  129.19    7.00
   4   0  -1  121.49    7.00
  -4   0  -1  124.09    7.00
  -4   0   1  132.49    6.90
   4   0  -1  133.69    6.80
  -4   0   1  122.19    6.80
   4   0  -1  120.29    6.90
   4   1   1   38.20    2.30
  -4  -1   1   40.50    2.50
   4   1   1   37.30    2.50
  -4   1  -1   41.70    2.30
   4  -1  -1   40.00    2.40
  -4  -1   1   37.80    2.40
  -4  -1   1   39.60    2.20
   4  -1  -1   41.80    2.30
  -4   1  -1   41.80    2.50
   4   1   1   35.70    2.40
  -4  -1  -1   43.40    2.50
  -4   1   1   38.70    2.30
   4  -1   1   36.20    2.40
  -4  -1  -1   37.10    2.40
  -4  -1  -1   40.20    2.30
   4   1  -1   36.10    2.20
  -4   1   1   39.70    2.40
   4   1  -1   35.00    2.40
   4  -1   1   39.20    2.30
   4   2   1  267.37   14.00
  -4   2  -1  257.97   13.80
   4   2   1  268.47   14.00
   4  -2  -1  231.88   14.00
   4  -2  -1  261.37   13.60
   4  -2  -1  258.17   14.00
  -4   2  -1  256.77   13.90
   4  -2   1  256.77   14.00
   4   2  -1  272.97   14.00
  -4  -2  -1  246.98   14.00
  -4   2   1  258.97   13.60
  -4   2   1  260.97   14.00
  -4  -2  -1  246.18   14.00
   4  -2   1  267.87   13.80
  -4   2   1  266.87   13.70
   4  -3  -1    9.90    0.90
  -4   3  -1    9.70    1.00
   4  -3  -1   12.80    1.20
  -4  -3   1   11.10    1.50
  -4   3  -1    9.90    1.30
   4   3   1    7.80    1.40
   4  -3  -1    8.50    1.30
   4   3  -1   10.40    1.60
   4  -3   1    9.80    1.10
   4  -3   1    8.90    1.30
  -4  -3  -1    8.90    1.40
  -4  -3  -1   11.10    1.30
  -4   3   1   10.10    1.40
   4  -3   1    8.70    1.00
  -4   3   1    8.90    1.10
  -4  -4   1   43.40    3.30
  -4   4  -1   46.70    3.20
   4  -4  -1   47.80    2.70
  -4   4  -1   45.40    3.10
   4   4   1   45.40    3.40
   4  -4  -1   43.60    3.10
   4  -4  -1   48.70    3.20
   4  -4   1   38.80    3.10
  -4   4   1   41.10    3.00
   4  -4   1   44.00    2.80
  -4  -4  -1   43.30    3.10
   4   4  -1   46.80    3.40
  -4  -4  -1   49.99    3.40
  -4   4   1   48.10    3.20
   4  -4   1   46.20    3.10
   4  -5  -1  125.19    6.70
  -4   5  -1  105.29    7.10
   4  -5  -1  121.49    7.30
   4  -5  -1  120.29    7.20
   4   5   1  120.09    7.50
  -4  -5   1  129.49    7.50
  -4   5  -1  122.69    7.20
  -4  -5  -1  120.89    7.20
  -4   5   1  121.49    7.30
   4  -5   1  122.69    7.30
   4  -5   1  124.69    6.90
  -4   5   1  122.59    7.20
   4   5  -1  119.19    7.50
  -4  -5  -1  126.69    7.50
   4  -5   1  116.09    7.20
   4  -6  -1   47.10    3.50
  -4  -6   1   46.10    3.70
   4  -6  -1   45.20    3.50
  -4   6  -1   47.70    3.60
   4  -6  -1   42.70    2.90
   4  -6   1   44.70    3.50
   4  -6   1   51.09    3.60
   4   6  -1   43.10    3.80
   4  -6   1   47.20    3.10
  -4  -6  -1   44.80    3.70
  -4   6   1   46.10    3.50
   4   6  -1   42.10    3.10
  -4  -6  -1   44.60    3.40
  -4   6   1   38.70    3.50
  -4   7  -1    0.90    1.20
   4   7   1    0.50    1.40
   4  -7  -1    1.00    1.20
  -4  -7   1    0.40    1.40
  -4   7  -1    2.30    1.40
   4  -7  -1    1.20    0.80
   4   7  -1    0.10    1.00
   4  -7   1   -0.40    0.80
   4  -7   1    0.80    1.00
   4  -7   1    2.10    1.50
   4   7  -1    0.20    1.50
  -4  -7  -1    2.10    1.30
  -4  -7  -1    2.90    1.50
  -4   7   1   -0.20    1.20
  -4   7   1    1.90    1.40
  -4   8  -1   15.00    2.50
  -4   8  -1   19.70    2.50
   4   8   1   14.40    2.20
   4   8   1   16.40    2.80
   4  -8  -1   15.90    2.30
   4  -8   1   12.50    1.80
   4   8  -1   14.60    2.80
  -4  -8  -1   19.50    2.30
   4  -8   1   16.40    2.60
  -4   8   1   19.40    2.70
   4   8  -1   15.90    2.10
   4  -8   1   14.30    2.20
  -4   8   1   19.90    2.60
   4   9   1   20.90    2.80
  -4   9  -1   23.30    3.00
  -4   9  -1   19.50    2.70
   4   9   1   22.50    3.30
  -4   9   1   30.40    3.50
   4  -9   1   24.90    2.50
  -4   9   1   22.00    3.00
   4   9  -1   26.90    2.80
  -4  -9  -1   27.40    2.90
   4   9  -1   27.90    3.60
   4  10   1   14.30    2.80
  -4  10  -1   13.40    2.70
   4 -10  -1   14.50    1.90
   4  10   1   14.00    2.40
  -4  10  -1   11.30    2.60
   4  10  -1   16.20    3.30
  -4  10   1   18.00    3.00
   4  10  -1   12.90    2.30
  -4 -10  -1   12.30    2.60
  -4  10   1   15.90    2.90
   4 -10   1   15.10    2.00
  -4  11  -1    4.70    2.20
  -4  11  -1    5.80    2.20
   4 -11  -1    5.30    1.60
   4  11   1    0.10    2.00
   4  11   1    2.50    1.70
  -4  11   1    1.80    1.70
  -4  11   1    1.90    2.00
   4  11  -1    5.80    2.50
   4  11  -1    5.20    1.80
   4 -11   1    4.70    1.60
   4 -12  -1    2.00    1.50
  -4  12  -1   -1.20    2.10
   4  12   1    0.30    2.30
  -4  12  -1    1.60    2.30
   4  12   1   -1.10    1.60
   4 -12   1   -0.20    1.30
   4  12  -1    4.50    2.90
   4  12  -1    1.50    2.00
  -4  12   1    1.60    2.10
  -4  12   1    4.10    2.30
   4 -13  -1    5.60    2.00
   4  13   1    9.90    3.50
  -4  13  -1    4.70    2.80
  -4  13  -1    5.70    2.60
   4  13   1    8.40    2.40
   4  13  -1   13.10    3.10
   4 -13   1    5.70    1.80
   4  13  -1    9.60    2.60
  -4  13   1    6.20    2.90
  -4  13   1   10.50    2.80
   4  14   1   12.10    3.20
   4  14   1    9.40    3.80
   4 -14  -1    7.90    2.10
  -4  14  -1    5.60    3.70
  -4  14   1    5.30    2.90
   4  14  -1   10.30    3.80
  -4  14   1    6.80    2.60
   4 -14   1    5.50    2.00
   4  14  -1    8.00    2.60
   4  15   1   13.90    3.90
   4  15   1   15.00    3.50
  -4  15  -1   13.80    3.20
   4 -15  -1   16.70    2.70
  -4  15   1   20.70    3.70
   4 -15   1   14.90    2.70
   4  15  -1   13.10    3.10
  -4  15   1   15.60    3.80
   4  15  -1   10.60    3.90
   4 -16  -1   -0.60    1.80
  -4  16  -1   -1.10    2.70
   4  16   1    1.10    2.80
   4  16   1    3.10    3.40
   4  16  -1    1.50    3.20
   4  16  -1    2.80    2.50
   4 -16   1    2.50    2.20
  -4  16   1    6.00    3.60
  -4  16   1    1.40    2.80
   4 -17  -1    3.90    2.30
   4  17   1    2.40    2.80
  -4  17  -1    8.60    3.20
   4  17   1    9.30    4.30
   4  17  -1    7.00    3.90
   4 -17   1    1.00    2.30
  -4  17   1    1.20    3.00
   4  17  -1    4.90    2.90
  -4  18  -1    5.70    3.30
   4  18   1   11.60    5.10
   4  18   1    8.20    3.30
   4 -18  -1    0.00    2.30
   4  18  -1    8.40    6.10
   4  18  -1    8.80    3.50
  -4  18   1    6.20    3.60
   5   0  -1   -0.40    0.40
  -5   0  -1    0.30    0.50
  -5   0   1    0.30    0.50
  -5   0   1    0.00    0.30
   5   0  -1    0.60    0.50
   5   0   1   -0.20    0.50
   5   0  -1    0.40    0.30
   5   0   1   -0.20    0.50
  -5   0  -1    1.00    0.60
  -5   0  -1    0.00    0.40
   5   0   1    0.10    0.40
  -5   0   1   -0.20    0.40
   5  -1  -1  200.38   10.40
  -5   1  -1  198.48   10.30
   5   1   1  190.08   10.40
   5   1   1  179.48   10.30
   5   1   1  186.58   10.20
  -5   1  -1  193.98   10.40
  -5  -1   1  167.58   10.40
  -5  -1   1  173.38   10.30
  -5  -1   1  203.08   10.20
  -5  -1  -1  215.18   10.30
  -5   1   1  185.48   10.30
   5   1  -1  207.98   10.20
   5  -1   1  195.48   10.30
  -5  -1  -1  209.28   10.50
  -5   1   1  175.78   10.20
   5   1  -1  166.78   10.40
   5  -1   1  188.88   10.40
  -5  -1  -1  191.68   10.30
   5   2   1  104.59    6.10
   5  -2  -1   96.99    5.70
   5   2   1   94.29    6.10
  -5  -2   1  101.99    6.10
   5   2   1  112.29    5.80
   5  -2  -1   99.99    6.00
  -5   2  -1  106.49    5.80
   5  -2  -1  105.29    5.70
  -5   2  -1  107.09    6.10
  -5  -2  -1  102.09    6.10
  -5   2   1  103.79    6.10
  -5   2   1  108.79    5.80
   5   2  -1  111.29    6.10
   5  -2   1   99.69    6.00
   5  -2   1  104.69    5.80
  -5  -2  -1  108.39    6.10
   5   2  -1  107.89    5.70
  -5   3  -1    5.80    0.80
   5  -3  -1    5.20    1.00
  -5   3  -1    4.60    1.10
   5  -3  -1    5.70    0.80
  -5  -3   1    3.10    0.90
   5   3   1    2.70    1.10
   5  -3  -1    6.00    0.60
   5   3   1    3.40    1.00
   5  -3   1    3.90    0.70
   5   3  -1    6.10    1.30
  -5   3   1    3.80    0.80
  -5   3   1    1.40    0.90
   5  -3   1    2.90    0.80
  -5  -3  -1    5.20    1.20
   5  -3   1    3.40    1.00
  -5   3   1    3.50    0.60
  -5  -3  -1    5.30    1.10
  -5   4  -1  144.79    8.50
   5   4   1  140.29    8.60
   5  -4  -1  147.79    7.90
  -5  -4   1  151.58    8.60
   5  -4  -1  143.69    8.50
  -5   4  -1  153.18    8.10
   5  -4  -1  146.09    8.30
   5  -4   1  152.38    8.50
   5  -4   1  132.59    8.20
   5  -4   1  153.38    8.10
  -5  -4  -1  153.38    8.50
  -5   4   1  154.98    8.60
  -5   4   1  147.79    8.20
  -5  -4  -1  144.19    8.60
   5   4  -1  135.89    8.50
  -5  -5   1  158.48    9.70
  -5   5  -1  152.68    9.30
   5  -5  -1  168.68    9.50
   5  -5  -1  165.68    9.60
   5  -5  -1  165.98    9.00
   5   5   1  170.68    9.80
  -5  -5  -1  168.98    9.60
  -5   5   1  164.28    9.60
   5  -5   1  180.58    9.50
   5  -5   1  167.58    9.10
   5   5  -1  176.28    9.90
  -5   5   1  154.58    9.40
   5  -5   1  164.28    9.60
  -5  -5  -1  163.48    9.70
   5  -6  -1  251.47   14.80
   5  -6  -1  266.67   14.30
  -5   6  -1  264.37   14.90
  -5   6  -1  247.18   14.70
  -5  -6   1  270.07   15.20
   5   6   1  263.67   15.20
   5   6  -1  268.97   15.20
   5  -6   1  260.37   14.90
  -5   6   1  262.37   14.80
   5  -6   1  279.27   14.40
  -5   6   1  291.67   15.10
  -5  -6  -1  266.27   14.90
  -5  -6  -1  252.77   15.10
  -5   7  -1  107.09    6.80
   5  -7  -1  107.69    6.00
   5  -7  -1   99.49    6.60
  -5  -7   1  102.09    6.90
   5  -7  -1  100.49    6.60
   5   7   1  109.39    7.20
  -5   7  -1  101.69    6.60
   5   7  -1   96.19    6.20
  -5   7   1  102.39    6.70
   5  -7   1  100.29    6.10
   5  -7   1  101.09    6.60
   5   7  -1   97.79    6.90
  -5  -7  -1  100.39    6.80
  -5  -7  -1  114.39    7.20
   5  -7   1  106.79    6.70
  -5   7   1  104.69    6.60
  -5   8  -1  138.39    8.70
   5   8   1  133.79    9.10
   5  -8  -1  144.49    8.70
  -5   8  -1  153.08    8.80
   5  -8  -1  145.39    8.00
   5  -8   1  143.09    8.20
  -5  -8  -1  134.89    8.50
   5   8  -1  139.89    9.10
   5   8  -1  135.49    8.30
  -5   8   1  139.39    8.80
   5  -8   1  146.99    8.80
   5  -8   1  122.59    8.60
  -5   8   1  134.99    8.60
   5   9   1  242.18   14.40
  -5   9  -1  224.78   13.80
   5  -9  -1  246.28   13.20
   5   9   1  243.08   13.70
  -5   9  -1  229.28   13.90
   5  -9  -1  230.68   13.80
  -5   9   1  247.48   14.10
  -5  -9  -1  225.48   13.70
   5  -9   1  246.38   13.30
   5   9  -1  231.98   13.50
  -5   9   1  243.98   13.90
   5   9  -1  228.68   14.30
  -5  10  -1   67.29    5.40
  -5  10  -1   66.09    5.40
   5  10   1   63.19    4.90
   5  10   1   58.79    5.50
   5 -10  -1   68.99    4.50
   5 -10   1   61.29    4.50
   5  10  -1   59.89    4.70
   5  10  -1   66.99    5.90
  -5  10   1   61.69    5.10
  -5  10   1   63.19    5.30
   5 -11  -1   82.49    5.60
  -5  11  -1   89.79    6.60
   5  11   1   80.19    6.90
  -5  11  -1   91.79    6.70
   5  11   1   92.69    6.30
   5  11  -1   83.09    7.20
  -5  11   1   83.59    6.60
   5  11  -1   86.29    6.20
  -5  11   1   82.99    6.70
   5 -11   1   87.99    5.90
  -5  12  -1   70.59    6.00
   5 -12  -1   73.79    5.20
  -5  12  -1   76.69    6.30
   5  12   1   71.49    5.90
  -5  12   1   73.79    6.20
  -5  12   1   79.09    6.40
   5  12  -1   75.69    5.70
   5 -12   1   75.29    5.40
   5  12  -1   71.79    9.70
   5  13   1  193.18   12.50
   5  13   1  175.48   11.30
   5 -13  -1  175.58   10.50
  -5  13  -1  177.38   11.60
  -5  13   1  171.68   11.60
   5  13  -1  169.48   11.10
   5  13  -1  159.28   11.90
   5 -13   1  185.58   10.70
  -5  13   1  178.78   11.60
  -5  14  -1   76.49    6.90
   5  14   1   86.99    7.80
   5 -14  -1   82.49    5.80
   5  14   1   71.99    6.30
   5  14  -1   75.89    7.50
  -5  14   1   80.59    7.10
   5  14  -1   68.19    6.30
  -5  14   1   87.99    7.10
   5 -14   1   83.89    6.00
  -5  15  -1   36.10    5.00
   5  15   1   31.70    4.60
   5  15   1   39.00    5.50
   5 -15  -1   41.80    3.90
  -5  15   1   46.70    5.40
   5 -15   1   39.50    4.20
  -5  15   1   39.00    5.30
   5  15  -1   36.80    4.40
   5  15  -1   39.10    5.80
  -5  16  -1   16.20    4.10
   5 -16  -1   18.40    2.80
   5  16   1   17.40    4.80
   5  16   1   20.70    3.90
   5  16  -1   16.10    4.20
   5 -16   1   14.30    2.90
  -5  16   1   14.60    3.80
   5  16  -1   21.00    4.40
   5 -17  -1   22.70    3.20
   5  17   1   26.20    4.50
  -5  17  -1   23.60    4.30
   5  17   1   19.90    4.90
  -5  17   1   21.60    4.60
   5  17  -1   25.50    4.90
   5  17  -1   30.50    4.10
   5 -17   1   19.30    3.20
   5 -18  -1   18.80    3.20
   5  18   1   17.50    4.20
  -5  18  -1   30.40    4.70
   5 -18   1   17.90    3.40
   5  18  -1   29.10    9.40
  -5  18   1   20.00    4.80
   5  18  -1   24.90    4.10
   6   0   1   37.70    2.50
  -6   0   1   37.90    2.20
   6   0   1   36.50    2.40
  -6   0  -1   31.70    2.50
  -6   0  -1   36.90    2.20
  -6   0   1   34.70    2.40
   6   0  -1   38.90    2.40
  -6   0  -1   41.90    2.60
   6   0  -1   33.90    2.20
   6   0  -1   39.60    2.50
  -6   0   1   31.20    2.40
   6   0   1   36.50    2.30
  -6   1  -1   24.30    1.90
   6  -1  -1   24.00    1.90
  -6  -1   1   20.40    1.60
  -6  -1   1   19.80    1.70
  -6   1  -1   23.50    1.80
   6   1   1   26.10    1.70
  -6  -1   1   22.20    2.00
   6   1   1   22.00    2.00
   6  -1  -1   25.30    1.70
   6   1   1   18.90    1.80
   6   1  -1   25.60    2.00
   6  -1   1   22.10    1.80
  -6  -1  -1   24.70    1.70
   6   1  -1   24.70    1.80
  -6   1   1   20.40    1.70
   6   1  -1   20.90    1.70
   6  -1   1   19.00    1.80
  -6  -1  -1   22.90    1.80
   6  -1   1   22.10    1.40
  -6  -1  -1   23.90    2.00
  -6   1   1   19.10    1.80
   6  -2  -1  242.28   13.30
   6   2   1  251.47   13.60
   6  -2  -1  244.98   13.60
  -6  -2   1  265.27   13.60
  -6  -2   1  247.38   13.20
  -6   2  -1  259.27   13.60
   6  -2  -1  256.37   13.10
  -6   2  -1  233.08   13.30
   6   2   1  230.28   13.20
   6   2   1  252.37   13.70
   6   2  -1  251.67   13.20
   6  -2   1  252.07   13.30
  -6  -2  -1  241.98   13.60
  -6   2   1  258.67   13.30
  -6   2   1  258.67   13.60
  -6  -2  -1  248.98   13.60
  -6  -2  -1  235.88   13.30
   6   2  -1  247.28   13.60
   6  -2   1  253.57   13.60
   6  -3  -1  124.79    6.50
   6  -3  -1  125.29    7.00
  -6   3  -1  124.09    6.90
  -6  -3   1  130.09    7.10
   6   3   1  118.89    7.00
   6   3   1  107.29    7.00
  -6   3  -1  120.39    6.60
  -6  -3   1  125.59    7.00
   6   3   1  110.89    6.50
  -6  -3  -1  117.09    7.00
  -6   3   1  110.39    6.50
   6   3  -1  121.99    6.50
  -6   3   1  119.69    7.00
   6  -3   1  108.29    6.90
   6  -3   1  112.69    6.60
  -6  -3  -1  126.69    7.00
  -6   3   1  119.59    6.50
   6  -3   1  116.09    6.60
   6   4   1   77.69    5.30
  -6  -4   1   82.49    5.30
  -6  -4   1   85.19    5.20
   6  -4  -1   86.39    5.30
  -6   4  -1   77.99    5.20
   6  -4  -1   81.59    4.90
   6  -4  -1   84.39    4.60
  -6   4  -1   86.89    4.80
   6  -4   1   75.09    5.10
  -6   4   1   84.29    5.30
   6  -4   1   81.69    4.90
   6   4  -1   77.99    5.30
   6  -4   1   85.69    4.80
  -6  -4  -1   87.69    5.20
  -6   4   1   78.09    4.80
  -6   4   1   85.29    4.70
  -6  -5   1   34.50    3.00
  -6   5  -1   35.60    2.90
   6  -5  -1   35.10    2.30
   6   5   1   29.70    3.20
   6  -5  -1   37.60    3.00
   6  -5  -1   33.80    2.70
   6  -5   1   37.10    2.40
  -6   5   1   32.40    2.60
  -6  -5  -1   37.60    2.90
   6  -5   1   36.20    2.90
   6  -5   1   35.00    2.70
   6   5  -1   38.40    3.30
  -6   5   1   33.60    2.90
  -6  -5  -1   37.00    3.10
   6  -6  -1   14.20    2.00
   6  -6  -1   12.40    1.80
   6   6   1   11.20    2.30
  -6  -6   1    9.50    1.90
  -6   6  -1   12.40    2.00
   6  -6  -1    8.20    1.10
  -6   6   1   10.20    1.90
   6  -6   1   11.50    2.10
   6  -6   1    7.50    1.50
  -6   6   1    9.20    1.60
  -6  -6  -1    9.60    1.70
   6   6  -1   10.40    1.90
   6  -6   1    9.20    1.30
  -6  -6  -1   11.70    1.90
   6  -7  -1  177.38   10.00
   6  -7  -1  170.48   10.20
  -6   7  -1  166.98   10.10
  -6  -7   1  156.38   10.30
  -6   7  -1  177.98   10.00
   6  -7  -1  172.38    9.40
   6   7   1  176.78   10.60
   6  -7   1  156.48   10.00
   6   7  -1  166.68   10.50
  -6  -7  -1  170.38   10.10
  -6  -7  -1  169.98   10.40
   6  -7   1  172.58   10.10
   6  -7   1  168.18    9.50
  -6   7   1  165.98    9.90
  -6   7   1  173.68   10.30
   6  -8  -1   58.99    3.80
   6   8   1   61.09    5.10
  -6   8  -1   59.89    4.60
  -6   8  -1   58.49    4.60
   6  -8  -1   53.99    4.30
   6  -8   1   60.79    4.00
   6  -8   1   61.39    4.60
   6   8  -1   71.19    5.30
  -6  -8  -1   54.79    4.50
   6   8  -1   54.09    4.20
   6  -8   1   52.29    4.40
  -6   8   1   66.19    4.60
  -6   8   1   59.99    4.70
   6  -9  -1    6.50    1.90
   6   9   1    8.30    1.70
  -6   9  -1    8.60    2.10
   6  -9  -1    6.50    1.30
  -6   9  -1    7.60    2.10
   6   9   1    7.10    2.60
   6  -9   1   10.20    1.90
  -6   9   1    7.60    2.10
   6   9  -1    7.00    1.80
  -6   9   1    5.60    2.10
   6  -9   1    6.10    1.60
   6   9  -1    9.60    2.30
  -6  10  -1   98.89    7.00
   6  10   1  100.99    7.50
   6 -10  -1   99.89    6.40
  -6  10  -1  101.09    7.00
   6  10   1   98.99    6.60
   6  10  -1   91.09    7.20
  -6  10   1   97.39    7.00
   6  10  -1   94.89    6.40
  -6  10   1   92.09    6.80
   6 -10   1  100.79    6.30
   6  11   1    1.80    1.60
  -6  11  -1    1.70    2.10
   6  11   1    1.20    2.20
  -6  11  -1    0.80    1.80
   6 -11  -1   -0.40    1.20
   6  11  -1    4.70    1.90
   6 -11   1    1.50    1.40
  -6  11   1    1.50    1.90
   6  11  -1    2.20    2.50
  -6  11   1    4.10    2.20
   6  12   1   14.10    2.60
   6 -12  -1   14.30    2.10
   6  12   1   11.00    3.20
  -6  12  -1   14.00    3.00
   6 -12   1   14.10    2.30
  -6  12   1   12.80    3.00
   6  12  -1   16.50    3.90
   6  12  -1   10.70    2.50
  -6  12   1   12.20    2.90
   6 -13  -1   22.00    2.70
  -6  13  -1   23.20    3.90
   6  13   1   26.40    4.60
   6  13   1   22.00    3.40
   6  13  -1   25.80    4.40
  -6  13   1   20.00    3.70
   6 -13   1   22.50    2.80
   6  13  -1   20.90    3.20
   6 -14  -1    7.50    2.10
  -6  14  -1   11.60    3.10
   6  14   1    8.60    2.50
   6  14   1   11.70    3.90
   6 -14   1    8.70    2.10
   6  14  -1    7.40    2.90
  -6  14   1    8.30    2.80
   6  14  -1    8.40    2.60
  -6  14   1   12.20    3.10
   6  15   1   43.40    5.60
   6 -15  -1   42.00    3.90
  -6  15  -1   41.90    5.40
   6  15   1   39.80    4.80
   6  15  -1   45.70    6.30
  -6  15   1   44.10    5.60
   6  15  -1   38.40    4.80
   6 -15   1   40.80    4.10
   6  16   1    5.60    3.60
   6 -16  -1    0.60    1.90
   6  16   1    2.90    2.40
  -6  16  -1    6.60    3.40
  -6  16   1    8.40    3.20
   6  16  -1    4.80    3.40
   6 -16   1    1.40    2.10
   6  16  -1    3.60    2.80
   6  17   1   11.20    3.40
   6 -17  -1    2.30    2.20
  -6  17  -1    6.20    3.30
   6  17   1   18.00    4.90
  -6  17   1    5.70    3.60
   6  17  -1    4.30    3.60
   6 -17   1    3.90    2.40
   6  17  -1   10.30    3.10
   7   0   1    0.30    0.80
   7   0  -1    0.40    0.50
   7   0   1   -0.90    0.60
  -7   0  -1    0.20    0.60
  -7   0   1    0.30    0.80
  -7   0  -1   -0.10    0.80
  -7   0   1   -0.10    0.70
   7   0   1    0.60    0.90
  -7   0  -1    0.10    0.80
   7   0  -1   -1.00    0.70
   7   0  -1   -0.70    0.80
   7  -1  -1   86.19    4.70
  -7  -1   1   95.99    5.10
   7   1   1   96.19    5.30
   7  -1  -1   93.19    5.20
  -7   1  -1   90.79    5.30
  -7  -1   1   91.29    5.40
  -7   1  -1   88.89    5.20
  -7  -1   1   89.19    5.20
   7   1   1   83.99    5.40
   7   1   1   91.39    5.10
   7  -1  -1   89.89    5.30
   7  -1   1   84.89    5.30
  -7   1   1   87.29    5.10
  -7   1   1   85.59    5.20
   7   1  -1   89.69    5.10
  -7  -1  -1   79.29    5.30
   7  -1   1   89.79    4.90
  -7  -1  -1   93.59    5.20
  -7  -1  -1   92.39    5.20
   7  -1   1   93.79    5.30
   7   1  -1   80.59    5.10
   7  -2  -1  173.38    9.50
  -7   2  -1  184.28   10.00
   7  -2  -1  171.88   10.00
  -7  -2   1  185.58    9.60
  -7  -2   1  166.68   10.00
  -7   2  -1  181.88    9.80
   7   2   1  169.28   10.00
   7   2   1  181.98    9.70
   7  -2  -1  186.18    9.70
   7   2   1  185.08   10.20
  -7  -2   1  188.78   10.00
   7  -2   1  182.08    9.80
  -7   2   1  177.38   10.00
  -7  -2  -1  187.68   10.00
   7   2  -1  181.78   10.00
  -7  -2  -1  180.88   10.10
   7   2  -1  161.38    9.60
   7  -2   1  172.18   10.00
  -7   2   1  176.48    9.70
  -7  -2  -1  189.58    9.70
   7   3   1   53.89    3.10
  -7   3  -1   46.20    3.40
  -7  -3   1   50.69    3.50
   7  -3  -1   49.50    3.40
   7  -3  -1   51.69    3.00
   7  -3  -1   49.60    3.00
   7   3   1   46.00    3.60
  -7   3  -1   48.80    3.10
  -7  -3   1   54.99    3.60
   7   3   1   47.70    3.50
   7  -3   1   48.10    3.00
  -7   3   1   50.29    3.00
   7  -3   1   48.30    3.40
  -7   3   1   51.49    3.50
   7   3  -1   50.89    2.90
  -7  -3  -1   49.70    3.50
  -7  -3  -1   45.60    3.40
   7  -3   1   51.19    3.10
   7   3  -1   58.09    3.70
  -7   4  -1  155.78    9.80
   7   4   1  174.58    9.70
   7  -4  -1  157.48    9.50
  -7   4  -1  163.78    9.10
   7  -4  -1  168.98    9.20
  -7  -4   1  167.08    9.60
  -7  -4   1  157.28    9.60
   7  -4  -1  154.98    8.90
   7   4  -1  160.08    9.00
   7  -4   1  169.38    9.60
   7  -4   1  165.48    9.20
   7  -4   1  175.18    9.10
  -7  -4  -1  160.18    9.50
   7   4  -1  165.98    9.70
  -7   4   1  181.18    9.10
  -7  -4  -1  156.08    9.60
  -7   4   1  174.38    9.00
   7  -5  -1  135.59    8.30
  -7  -5   1  123.29    8.20
  -7   5  -1  144.89    7.80
  -7   5  -1  137.49    8.30
   7   5   1  149.88    8.60
   7  -5  -1  128.69    7.90
  -7  -5   1  131.09    8.30
   7  -5  -1  139.09    7.60
  -7   5   1  142.99    8.40
   7  -5   1  133.99    7.90
  -7  -5  -1  137.59    8.30
  -7  -5  -1  136.99    8.40
   7  -5   1  141.19    7.70
   7   5  -1  131.49    8.40
  -7   5   1  151.58    7.90
   7  -5   1  139.29    8.30
  -7  -6   1  194.28   11.90
   7  -6  -1  202.38   11.80
   7   6   1  203.88   12.10
   7  -6  -1  193.68   11.50
  -7   6  -1  198.68   11.80
  -7  -6   1  214.18   11.90
   7  -6  -1  209.88   11.10
   7   6  -1  205.28   12.10
  -7  -6  -1  203.28   12.00
  -7   6   1  204.98   11.90
   7  -6   1  211.88   11.90
   7  -6   1  211.48   11.60
  -7   6   1  189.98   11.40
   7  -6   1  207.78   11.20
   7  -7  -1  138.39    8.70
  -7  -7   1  142.19    9.30
   7  -7  -1  138.99    8.50
  -7   7  -1  138.69    8.70
  -7  -7   1  148.09    8.80
   7   7   1  142.79    9.10
   7  -7  -1  151.98    7.90
  -7   7   1  143.19    8.90
   7  -7   1  141.09    8.50
  -7  -7  -1  135.39    9.30
  -7  -7  -1  153.88    8.80
   7  -7   1  138.49    8.70
  -7   7   1  124.39    8.30
   7  -7   1  140.19    8.10
  -7  -8   1  117.99    7.40
   7   8   1  110.39    7.70
  -7   8  -1  106.79    7.30
   7  -8  -1   97.89    7.00
   7  -8  -1  111.59    6.40
   7  -8   1  115.29    7.10
  -7   8   1  108.09    7.40
  -7   8   1  110.39    7.10
   7   8  -1  109.49    7.70
  -7  -8  -1  109.89    7.20
   7  -8   1  113.49    6.60
   7   9   1   74.59    6.20
  -7   9  -1   78.69    5.70
   7  -9  -1   77.49    4.70
   7  -9  -1   80.79    5.60
   7   9  -1   77.69    5.20
   7   9  -1   78.89    6.10
  -7   9   1   67.79    5.60
  -7   9   1   69.49    5.40
   7  -9   1   68.69    5.50
   7  10   1   87.79    7.20
  -7  10  -1  107.29    7.00
   7 -10  -1   98.69    5.90
   7  10   1   95.69    6.40
  -7  10   1   89.89    6.60
  -7  10   1   91.99    6.80
   7  10  -1   88.19    7.10
   7  10  -1   92.89    6.30
   7 -10   1   89.29    5.90
   7  11   1   55.49    4.70
   7  11   1   60.99    5.80
  -7  11  -1   62.59    5.30
   7 -11  -1   55.99    4.20
   7 -11   1   63.79    4.40
   7  11  -1   59.09    4.80
   7  11  -1   55.39    6.00
  -7  11   1   59.09    5.00
  -7  11   1   56.69    5.30
   7  12   1   42.00    5.40
  -7  12  -1   50.99    5.20
   7  12   1   41.90    4.60
   7 -12  -1   50.49    3.80
   7  12  -1   43.10    4.40
  -7  12   1   42.80    5.10
   7  12  -1   53.59    5.90
   7 -12   1   51.49    3.90
  -7  12   1   39.80    4.80
   7  13   1   23.80    3.50
   7 -13  -1   27.60    3.00
   7  13   1   21.40    4.40
   7  13  -1   27.00    4.30
  -7  13   1   33.50    4.40
   7  13  -1   27.20    3.60
   7 -13   1   28.00    3.10
  -7  13   1   24.70    3.90
   7  14   1   69.19    7.70
   7 -14  -1   75.49    5.30
   7  14   1   72.79    6.20
  -7  14  -1   69.59    6.60
   7 -14   1   69.09    5.30
   7  14  -1   67.49    7.30
   7  14  -1   73.49    6.00
  -7  14   1   60.59    6.40
   7  15   1    5.10    3.20
   7  15   1    3.70    2.60
  -7  15  -1    0.70    2.80
   7 -15  -1    0.50    1.40
   7 -15   1    1.00    1.70
   7  15  -1    5.00    2.60
   7  15  -1    4.60    3.90
  -7  15   1   -2.30    2.40
   7  16   1   48.10    6.20
   7  16   1   56.49    5.70
   7 -16  -1   43.60    4.40
  -7  16  -1   48.40    5.80
   7  16  -1   44.80    6.20
  -7  16   1   44.70    5.90
   7 -16   1   45.50    4.50
   7  16  -1   60.59    5.40
   7 -17  -1    6.00    2.50
   7  17   1    8.20    3.20
   7  17   1    8.60    4.30
  -7  17  -1    6.70    3.10
   7  17  -1   16.70    4.80
  -7  17   1   10.70    3.90
   7 -17   1    7.10    2.40
   7  17  -1    8.40    3.30
   8   0  -1  332.47   17.90
   8   0   1  370.36   18.30
  -8   0   1  343.57   18.30
  -8   0  -1  325.77   18.20
  -8   0   1  343.37   17.90
   8   0   1  383.46   18.40
   8   0  -1  316.27   18.20
  -8   0  -1  335.97   17.90
  -8   0  -1  345.37   18.30
  -8   0   1  317.47   18.10
   8   0   1  328.27   18.00
   8   0  -1  327.27   18.10
   8   1   1  378.76   19.40
   8   1   1  336.77   19.10
  -8  -1   1  336.27   19.00
  -8   1  -1  362.66   19.30
   8  -1  -1  369.46   19.20
  -8  -1   1  352.86   19.30
  -8  -1   1  370.36   19.10
   8   1   1  332.97   19.10
   8  -1  -1  364.66   19.30
  -8   1  -1  377.06   19.20
   8  -1  -1  366.26   18.70
   8  -1   1  341.87   19.20
   8  -1   1  357.46   18.80
  -8   1   1  373.06   19.30
   8   1  -1  381.86   19.10
  -8   1   1  353.96   19.10
  -8  -1  -1  351.46   19.10
   8  -1   1  341.97   19.20
   8   1  -1  357.26   19.10
   8   1  -1  324.77   19.30
  -8  -1  -1  355.16   19.40
  -8   1   1  362.66   18.70
  -8  -1  -1  380.06   19.10
  -8   2  -1  307.47   17.00
   8  -2  -1  320.97   17.10
  -8   2  -1  309.37   16.80
   8  -2  -1  333.37   16.80
   8   2   1  297.77   16.70
   8  -2  -1  303.07   16.40
   8   2   1  355.76   17.30
   8   2   1  298.87   17.00
  -8  -2   1  319.37   16.70
  -8  -2   1  284.07   16.90
  -8  -2   1  303.07   17.10
  -8  -2  -1  334.27   16.80
   8   2  -1  306.97   16.60
   8   2  -1  325.07   17.00
  -8  -2  -1  306.37   16.90
  -8  -2  -1  302.57   17.10
   8  -2   1  329.27   16.80
  -8   2   1  318.27   16.80
  -8   2   1  319.57   17.00
   8   2  -1  295.07   17.10
   8  -2   1  307.37   17.00
   8   3   1  126.19    7.00
  -8   3  -1  113.89    6.50
  -8  -3   1  123.09    6.90
   8  -3  -1  123.39    6.30
  -8   3  -1  119.29    6.90
  -8  -3   1  104.49    6.90
   8  -3  -1  108.19    6.80
   8  -3  -1  110.89    6.40
   8   3   1  107.19    6.90
   8   3   1  116.69    6.40
   8  -3   1  110.49    6.80
  -8  -3  -1  112.39    6.90
  -8   3   1  114.29    6.90
   8   3  -1  114.49    6.30
  -8   3   1  113.59    6.40
   8  -3   1  114.49    6.50
  -8  -3  -1  118.39    6.90
  -8   4  -1   31.80    2.30
   8   4   1   37.90    2.40
  -8  -4   1   37.00    2.90
   8  -4  -1   33.40    2.40
   8  -4  -1   32.70    2.20
   8  -4  -1   29.30    2.70
  -8  -4   1   32.70    3.00
  -8   4  -1   33.20    2.80
   8  -4   1   37.50    2.40
  -8   4   1   38.80    2.30
   8  -4   1   34.90    2.80
  -8  -4  -1   26.10    2.70
  -8  -4  -1   33.90    2.90
   8   4  -1   35.30    2.20
  -8   4   1   38.40    2.90
  -8  -5   1  163.88    9.20
   8  -5  -1  143.49    9.50
   8  -5  -1  152.98    8.60
  -8   5  -1  150.68    8.50
  -8  -5   1  146.59    9.50
  -8   5  -1  146.69    9.00
   8  -5  -1  145.19    8.30
  -8   5   1  152.68    9.10
   8  -5   1  160.48    8.70
   8  -5   1  154.78    8.50
  -8  -5  -1  144.59    9.00
  -8   5   1  158.68    8.40
  -8  -6   1   37.90    3.40
  -8  -6   1   42.60    3.70
   8  -6  -1   47.90    3.70
   8  -6  -1   43.60    3.20
   8   6   1   47.10    4.00
   8  -6  -1   42.00    2.70
  -8   6  -1   45.20    3.60
  -8   6   1   37.60    3.50
  -8  -6  -1   34.70    3.60
   8  -6   1   41.40    3.20
   8   6  -1   36.30    3.80
  -8  -6  -1   45.70    3.50
   8  -6   1   41.80    3.40
  -8   6   1   37.60    3.10
   8  -6   1   39.50    2.80
   8  -7  -1   24.20    2.60
   8  -7  -1   23.00    2.80
   8  -7  -1   21.00    1.80
   8   7   1   17.90    2.70
  -8  -7   1   24.00    2.70
  -8   7  -1   18.80    2.60
   8  -7   1   19.90    2.70
  -8   7   1   18.60    2.60
   8  -7   1   23.50    2.00
   8   7  -1   19.70    2.80
  -8  -7  -1   21.50    2.80
   8  -7   1   21.60    2.50
  -8   7   1   21.20    2.40
   8  -8  -1    1.80    1.30
  -8   8  -1    2.70    1.90
   8  -8  -1    1.50    0.90
   8   8   1    2.00    1.90
   8  -8   1    1.70    1.00
  -8   8   1    2.30    1.60
  -8  -8  -1    0.30    1.30
  -8   8   1    0.50    1.30
   8  -8   1    2.40    1.50
   8   8  -1    3.30    2.10
  -8   9  -1   45.40    4.30
   8  -9  -1   49.70    4.10
   8  -9  -1   49.20    3.30
   8   9   1   44.10    4.60
   8  -9   1   49.00    3.90
   8   9  -1   47.20    3.70
   8   9  -1   43.90    4.60
   8  -9   1   51.49    4.10
  -8   9   1   46.00    4.20
  -8   9   1   52.39    4.50
   8  10   1   44.00    4.90
  -8  10  -1   44.80    4.80
   8 -10  -1   47.40    3.50
   8  10  -1   52.39    4.10
  -8  10   1   53.99    5.00
  -8  10   1   51.89    4.50
   8  10  -1   52.09    5.00
   8 -10   1   52.69    3.80
   8  11   1    9.90    2.00
   8  11   1   10.40    2.90
  -8  11  -1    8.50    2.60
   8 -11  -1    9.00    1.70
   8  11  -1    8.10    3.10
  -8  11   1    6.80    2.60
   8  11  -1   10.20    2.20
  -8  11   1   14.30    2.70
   8 -11   1    6.60    1.60
   8  12   1    9.90    2.40
   8  12   1   12.60    3.50
  -8  12  -1   10.10    3.00
   8 -12  -1    9.80    1.80
  -8  12   1    8.70    2.60
   8 -12   1   11.90    2.10
  -8  12   1   10.20    3.30
   8  12  -1   10.30    2.30
   8  12  -1    8.10    3.20
   8  13   1    1.40    2.50
  -8  13  -1    1.50    2.50
   8 -13  -1    4.20    1.70
   8  13   1    4.10    2.10
  -8  13   1    0.60    2.70
   8 -13   1    3.00    1.60
   8  13  -1    1.20    2.40
   8  13  -1    2.70    2.20
   8  14   1   38.50    5.60
  -8  14  -1   43.40    5.20
   8  14   1   40.20    4.60
   8 -14  -1   33.70    3.40
   8  14  -1   35.50    5.50
  -8  14   1   36.60    5.00
   8  14  -1   41.90    4.20
   8 -14   1   42.60    3.90
   8  15   1   36.60    4.80
   8  15   1   47.80    6.50
   8 -15  -1   39.90    4.20
   8 -15  -1   43.90    4.00
  -8  15  -1   49.20    5.60
   8  15  -1   42.90    6.20
   8  15  -1   43.30    4.90
  -8  15   1   44.80    5.50
   8 -15   1   42.10    4.20
  -8  16  -1    1.50    2.90
   8  16   1    7.80    4.00
   8  16   1    7.90    2.90
  -8  16   1    5.40    2.60
   8  16  -1    7.60    2.90
   8  16  -1    6.50    3.60
   8 -16   1    2.90    2.00
  -8  17  -1    9.90    3.60
   8  17   1   18.20    4.60
   8 -17  -1    9.80    2.40
   8  17   1   13.20    3.50
   8 -17   1    6.60    2.40
   8  17  -1   12.50    3.30
  -8  17   1   16.00    4.00
   8  17  -1    6.20    4.50
  -9   0   1    0.00    0.50
   9   0  -1   -0.50    0.40
   9   0  -1    0.80    0.70
   9   0   1   -0.10    0.80
  -9   0  -1   -0.10    0.70
  -9   0   1    0.70    0.70
  -9   0  -1    0.80    0.80
   9   0   1   -0.20    0.60
   9   0  -1    0.10    0.70
  -9   0  -1    0.00    0.50
  -9   0   1    1.00    0.80
   9   0   1   -0.40    0.70
   9   1   1  111.39    7.00
   9   1   1  111.89    6.70
  -9   1  -1  109.09    6.80
  -9   1  -1  129.09    6.90
  -9  -1   1  119.89    6.70
   9   1   1  116.29    6.70
   9  -1  -1  124.29    6.80
  -9  -1   1  116.59    6.70
   9  -1  -1  126.39    6.90
  -9  -1   1  120.99    7.00
   9  -1  -1  121.19    6.30
   9  -1   1  121.19    6.40
   9  -1   1  114.69    6.90
   9   1  -1  111.69    6.60
  -9  -1  -1  119.29    6.70
  -9  -1  -1  123.89    7.00
  -9   1   1  123.69    6.90
   9  -1   1  106.89    6.80
   9   1  -1  120.99    7.00
  -9   1   1  113.59    6.30
  -9   1   1  115.29    6.80
   9   1  -1  122.49    6.70
  -9  -1  -1  114.39    6.70
  -9  -2   1    1.60    1.00
   9   2   1    2.80    0.80
   9  -2  -1    3.70    1.00
  -9  -2   1    2.70    1.00
   9   2   1    2.70    0.90
  -9  -2   1    1.20    0.70
  -9   2  -1    2.80    0.80
  -9   2  -1    2.50    1.10
   9  -2  -1    2.50    0.30
   9  -2  -1    3.20    0.80
   9   2   1    0.90    0.90
   9   2  -1    3.00    1.00
  -9  -2  -1    2.90    1.00
  -9   2   1    2.50    0.70
   9  -2   1    2.00    0.90
   9  -2   1    2.80    0.90
   9  -2   1    2.30    0.40
  -9   2   1    2.00    1.00
  -9  -2  -1    1.70    0.70
  -9  -2  -1    4.00    1.00
   9   2  -1    1.70    0.90
   9   2  -1    2.50    0.60
  -9   3  -1   35.20    2.30
  -9  -3   1   34.00    2.70
  -9  -3   1   37.30    2.80
   9  -3  -1   36.00    2.30
   9  -3  -1   32.40    2.00
   9   3   1   29.70    2.60
   9   3   1   31.60    2.20
  -9  -3   1   28.90    2.10
   9  -3  -1   35.60    2.70
  -9   3   1   30.80    3.00
   9  -3   1   28.90    2.60
  -9  -3  -1   33.00    2.60
  -9  -3  -1   30.70    2.30
   9   3  -1   34.60    2.10
   9   3  -1   37.70    2.80
  -9   3   1   31.00    2.20
   9  -3   1   28.80    2.30
  -9  -3  -1   37.20    2.80
   9  -4  -1   28.00    2.10
  -9   4  -1   32.10    2.20
   9  -4  -1   33.80    2.20
   9   4   1   30.50    2.10
   9   4   1   35.40    2.90
  -9   4  -1   31.80    2.80
  -9  -4   1   32.00    2.80
  -9  -4   1   22.70    2.50
   9  -4  -1   30.90    2.70
  -9  -4  -1   30.40    2.70
   9   4  -1   23.50    2.70
   9   4  -1   32.20    2.10
  -9   4   1   28.70    2.70
  -9   4   1   29.20    2.00
   9  -4   1   29.00    2.20
   9  -4   1   31.90    2.30
   9  -4   1   31.40    2.70
  -9  -4  -1   27.20    2.60
   9  -5  -1   27.70    2.80
   9  -5  -1   29.90    2.20
  -9  -5   1   33.70    2.90
   9  -5  -1   33.70    2.50
  -9   5  -1   26.00    2.80
   9   5   1   32.20    2.30
  -9  -5   1   28.70    3.00
   9   5   1   37.80    3.40
  -9   5  -1   30.60    2.30
   9   5  -1   33.90    2.20
   9  -5   1   33.70    2.40
  -9   5   1   29.90    2.20
   9   5  -1   24.40    2.90
   9  -5   1   29.10    2.50
  -9  -5  -1   34.50    3.00
   9  -5   1   32.10    2.90
  -9   5   1   32.10    3.20
  -9  -5  -1   28.90    3.00
  -9  -6   1   89.29    6.20
   9  -6  -1   91.49    5.20
  -9  -6   1  106.09    6.30
   9   6   1   97.79    6.40
   9  -6  -1   83.29    5.60
  -9   6  -1   87.79    6.10
  -9   6  -1   94.69    5.40
   9  -6  -1   79.39    5.90
  -9   6   1   83.29    6.00
   9  -6   1   88.39    5.60
  -9  -6  -1   95.79    6.10
   9  -6   1   90.39    5.30
  -9  -6  -1   84.69    6.20
   9   6  -1   90.09    6.40
   9  -6   1   86.09    6.00
   9  -7  -1   93.19    6.00
  -9   7  -1   88.99    6.40
   9  -7  -1   89.39    5.50
  -9  -7   1   93.29    6.50
   9   7   1   94.89    6.70
  -9  -7  -1   93.09    6.40
   9   7  -1  101.59    6.80
   9  -7   1  102.59    6.10
  -9   7   1   94.69    6.50
   9  -7   1   95.59    5.60
  -9   8  -1   82.29    6.00
   9   8   1   75.59    6.20
   9  -8  -1   82.29    4.90
   9  -8   1   81.79    5.10
  -9   8   1   84.89    6.00
   9  -8   1   87.49    5.80
  -9   8   1   77.59    5.40
   9   8  -1   80.39    6.40
   9  -9  -1  131.59    7.40
  -9   9  -1  126.69    8.60
   9  -9  -1  137.79    8.30
   9   9   1  117.69    8.80
   9   9  -1  125.89    8.80
  -9   9   1  121.19    8.00
   9  -9   1  133.99    8.20
  -9   9   1  117.29    8.50
   9  -9   1  131.99    7.90
   9  10   1   61.59    5.90
   9 -10  -1   61.59    4.00
  -9  10  -1   50.59    5.20
  -9  10   1   60.59    5.20
   9  10  -1   61.59    4.50
  -9  10   1   49.40    4.60
   9  10  -1   51.39    5.60
   9 -10   1   62.79    4.20
   9  11   1  139.59    9.40
  -9  11  -1  136.99   11.30
   9  11   1  167.28   10.80
   9 -11   1  157.58    8.90
   9  11  -1  142.39    9.20
   9  11  -1  145.39   10.60
  -9  11   1  155.98   10.10
  -9  12  -1   66.79    6.00
   9 -12  -1   71.99    4.70
   9  12   1   58.69    5.40
   9  12   1   66.29    6.90
  -9  12   1   65.99    6.40
   9  12  -1   63.89    5.20
   9 -12   1   68.59    4.80
   9  12  -1   70.19    6.50
  -9  13  -1  167.58   11.70
   9  13   1  175.18   12.30
   9 -13  -1  184.18   10.20
   9  13   1  163.38   10.80
   9 -13   1  176.08   10.30
   9  13  -1  176.68   10.80
   9  13  -1  180.88   12.30
  -9  13   1  155.68   11.40
   9  14   1   76.49    7.30
  -9  14  -1   76.39    6.40
   9  14   1   63.69    6.00
   9 -14  -1   62.59    4.80
   9  14  -1   69.89    5.70
   9  14  -1   74.39    7.30
   9 -14   1   65.29    5.10
  -9  14   1   63.09    6.70
   9 -15  -1  105.49    7.60
   9  15   1  124.69    8.40
  -9  15  -1  119.19    8.90
   9 -15  -1  121.09    7.50
   9  15   1  123.79   10.00
   9  15  -1  115.29    9.70
  -9  15   1  119.79    9.40
   9  15  -1  113.09    8.20
   9 -15   1  114.59    7.60
   9  16   1   17.30    4.60
   9  16   1   14.20    3.90
  -9  16  -1   16.10    4.00
   9 -16  -1   13.40    2.40
   9 -16   1   18.60    2.80
   9  16  -1   16.60    3.10
   9  16  -1   18.30    4.70
  -9  16   1   12.90    3.80
   9  17   1   24.90    4.20
  -9  17  -1   38.30    5.40
   9 -17  -1   26.40    3.20
   9  17  -1   28.90    4.30
  -9  17   1   30.00    5.10
   9 -17   1   29.40    3.70
   9  17  -1   28.80    5.60
  10   0  -1   48.90    3.40
 -10   0  -1   52.59    3.00
 -10   0  -1   54.19    3.50
 -10   0   1   47.30    3.30
  10   0  -1   49.20    3.30
  10   0   1   52.19    3.60
  10   0  -1   53.19    3.00
  10   0   1   49.40    3.40
 -10   0   1   53.49    3.40
  10   0   1   45.00    3.10
 -10   0  -1   49.99    3.30
 -10   0   1   42.30    2.90
  10  -1  -1  108.09    5.80
  10   1   1  105.29    6.30
 -10   1  -1  111.29    6.40
  10   1   1  103.19    6.50
 -10  -1   1   91.79    6.30
 -10  -1   1   98.59    6.10
  10  -1  -1  125.69    6.50
  10  -1  -1  106.89    6.30
 -10   1  -1  105.49    6.30
 -10   1  -1  110.79    5.90
  10   1   1   90.99    6.20
 -10  -1  -1  109.19    6.50
  10   1  -1  117.09    6.20
 -10   1   1  103.89    6.40
 -10   1   1   99.09    5.70
  10  -1   1  111.09    6.50
 -10  -1  -1  110.39    6.30
  10   1  -1  117.19    6.60
 -10  -1  -1  112.99    6.20
 -10   1   1  112.69    6.30
  10  -1   1  102.29    5.90
  10  -1   1  116.49    6.40
 -10   2  -1  378.46   19.90
 -10   2  -1  358.66   19.70
 -10  -2   1  389.36   19.80
  10   2   1  387.66   19.60
 -10  -2   1  368.46   20.00
  10   2   1  347.67   20.10
  10  -2  -1  345.77   19.90
  10  -2  -1  379.16   19.70
  10   2   1  370.36   19.90
 -10  -2   1  360.66   19.60
  10   2  -1  375.76   19.60
 -10  -2  -1  366.86   20.00
  10   2  -1  349.27   20.10
 -10  -2  -1  329.87   19.70
  10   2  -1  342.77   19.80
  10  -2   1  362.86   19.90
  10  -2   1  361.36   19.70
 -10   2   1  385.96   19.90
 -10  -2  -1  368.96   19.60
 -10   2   1  393.06   19.70
  10  -2   1  363.66   19.20
  10  -3  -1  217.58   12.30
  10   3   1  207.88   11.70
 -10  -3   1  201.28   12.20
 -10  -3   1  215.58   11.70
 -10  -3   1  224.98   12.20
 -10   3  -1  226.78   12.30
  10   3   1  192.48   12.20
  10   3   1  197.58   12.30
  10  -3  -1  226.68   11.90
 -10   3  -1  226.68   11.90
  10  -3   1  225.88   12.30
 -10   3   1  226.48   11.80
 -10  -3  -1  217.68   11.80
 -10   3   1  212.58   12.20
 -10  -3  -1  227.98   12.20
  10   3  -1  210.08   11.70
  10   3  -1  198.78   12.20
 -10  -3  -1  225.78   12.40
  10  -3   1  221.98   11.90
  10   4   1   44.70    3.70
  10  -4  -1   43.40    3.00
  10   4   1   51.49    3.80
 -10   4  -1   44.70    3.00
 -10   4  -1   39.50    3.50
  10  -4  -1   42.40    2.90
 -10  -4   1   45.80    3.50
  10   4   1   47.80    3.00
 -10  -4  -1   46.30    3.50
  10  -4   1   51.69    3.20
  10   4  -1   49.40    3.70
 -10   4   1   44.60    3.60
 -10  -4  -1   46.40    4.00
  10   4  -1   42.80    2.90
 -10   4   1   49.00    2.90
  10  -4   1   49.50    3.00
 -10  -5   1   63.19    4.80
  10   5   1   69.89    4.20
 -10  -5   1   68.49    5.00
  10  -5  -1   72.89    4.20
 -10   5  -1   71.79    4.30
 -10   5  -1   71.79    4.90
  10  -5  -1   72.09    4.90
  10  -5  -1   70.19    4.30
  10   5   1   59.39    4.90
 -10  -5  -1   74.49    5.00
 -10   5   1   64.49    4.80
 -10   5   1   68.49    4.10
 -10  -5  -1   71.69    5.00
  10  -5   1   66.29    4.20
  10   5  -1   68.09    4.10
  10  -5   1   63.89    4.30
  10   5  -1   73.39    5.20
  10  -5   1   61.69    4.70
  10  -6  -1   39.90    2.60
 -10   6  -1   37.60    2.80
  10  -6  -1   36.10    3.40
  10   6   1   41.90    2.80
 -10  -6   1   33.30    3.30
 -10  -6   1   38.60    3.60
  10  -6  -1   37.10    3.00
  10   6   1   42.00    4.00
 -10   6  -1   32.30    3.40
  10   6  -1   36.10    3.60
  10  -6   1   39.70    2.80
 -10  -6  -1   33.10    3.30
 -10   6   1   40.80    2.60
 -10   6   1   38.80    3.50
  10  -6   1   38.60    3.00
  10  -6   1   38.10    3.50
 -10  -6  -1   39.60    3.60
  10   6  -1   37.90    2.60
  10  -7  -1  187.88   10.70
 -10   7  -1  188.58   11.20
  10   7   1  189.78   11.60
  10  -7  -1  186.38   10.20
  10   7  -1  172.68   11.40
  10  -7   1  182.78   10.30
 -10   7   1  186.18   11.20
  10   8   1   66.39    5.70
  10  -8  -1   65.99    4.80
 -10   8  -1   72.69    5.60
  10  -8  -1   70.79    4.20
  10   8  -1   65.29    5.60
  10  -8   1   72.29    5.30
 -10   8   1   57.99    5.20
  10  -8   1   64.39    4.30
 -10   9  -1   27.00    3.60
  10  -9  -1   27.90    3.10
  10   9   1   29.30    4.10
  10  -9  -1   24.50    2.20
  10  -9   1   27.90    3.10
 -10   9   1   23.40    3.40
  10   9  -1   31.10    4.00
  10  -9   1   28.60    2.70
 -10  10  -1   94.39    7.60
  10 -10  -1  104.19    6.20
  10  10   1  106.79    7.90
  10 -10   1  101.39    6.40
 -10  10   1  100.79    7.50
  10  10  -1  102.79    6.70
  10  10  -1  111.39    8.10
  10 -11  -1    3.30    1.50
 -10  11  -1    2.80    2.30
  10  11   1    5.50    4.00
  10  11  -1    3.40    2.80
  10  11  -1    2.00    1.70
 -10  11   1    3.40    2.20
  10 -11   1    6.20    1.50
  10 -12  -1   50.19    3.70
  10  12   1   40.50    5.50
  10  12   1   38.90    4.30
 -10  12   1   47.10    5.40
  10 -12   1   54.09    4.00
  10  12  -1   48.00    5.60
  10  12  -1   50.39    4.40
  10  13   1   11.90    4.00
  10  13   1   17.60    3.00
 -10  13  -1   16.60    3.90
  10 -13  -1   14.60    2.20
 -10  13   1   11.50    3.10
  10  13  -1   19.80    3.90
  10  13  -1   15.60    2.80
  10 -13   1   19.40    2.50
 -10  14  -1    7.50    3.50
  10 -14  -1    7.20    1.80
  10  14   1   10.10    2.50
  10  14   1    9.40    4.00
  10  14  -1    8.90    3.30
  10  14  -1    7.30    2.50
 -10  14   1   11.20    3.80
  10 -14   1    7.70    1.90
  10  15   1   83.89    8.30
 -10  15  -1   59.09    6.80
  10 -15  -1   71.09    5.20
  10  15   1   70.49    6.20
 -10  15   1   71.79    6.80
  10  15  -1   83.39    8.10
  10 -15   1   72.59    5.30
  10  15  -1   66.19    5.90
  10  16   1   27.60    5.10
  10 -16  -1   21.30    2.80
 -10  16  -1   18.70    4.40
  10 -16  -1   17.10    3.10
  10 -16   1   22.40    3.20
  10  16  -1   21.30    4.70
 -10  16   1   18.20    3.90
  10  16  -1   23.90    3.50
  10 -17  -1   24.00    3.10
 -10  17  -1   27.60    5.10
  10  17   1   29.80    4.20
  10  17   1   37.40    6.00
  10  17  -1   29.80    5.80
  10 -17   1   28.30    3.30
 -10  17   1   21.20    4.80
  10  17  -1   25.50    4.20
 -11   0   1   -0.50    0.80
 -11   0  -1    0.30    0.50
 -11   0   1    0.40    0.50
  11   0  -1    1.00    0.60
 -11   0   1   -1.00    0.70
 -11   0  -1    0.40    0.80
  11   0   1    0.00    0.80
  11   0  -1   -0.40    0.70
  11   0   1    0.10    0.70
  11   0   1    0.00    0.60
  11   0  -1   -0.70    0.90
 -11   0  -1    0.20    0.70
 -11  -1   1   38.50    3.20
  11  -1  -1   44.30    2.60
 -11  -1   1   43.10    3.00
 -11  -1   1   47.20    3.00
  11   1   1   45.10    3.10
  11   1   1   40.10    3.30
 -11   1  -1   42.60    3.10
  11  -1  -1   47.70    3.20
 -11   1  -1   42.40    3.10
  11   1   1   39.80    3.00
 -11   1  -1   41.90    2.60
  11  -1  -1   44.90    3.20
 -11  -1  -1   43.40    3.30
  11  -1   1   47.10    3.20
 -11   1   1   40.70    3.10
 -11  -1  -1   44.20    3.10
  11  -1   1   42.50    2.70
  11  -1   1   41.60    3.20
  11   1  -1   42.90    3.00
  11   1  -1   43.80    3.00
  11   1  -1   41.90    3.40
 -11   1   1   50.99    3.20
 -11  -1  -1   43.00    2.90
  11  -2  -1   40.50    2.90
 -11   2  -1   43.50    3.20
  11   2   1   41.50    3.10
  11   2   1   41.60    2.80
 -11  -2   1   35.00    2.70
  11  -2  -1   43.60    3.20
 -11  -2   1   46.00    3.00
  11   2   1   43.10    3.40
 -11  -2   1   42.90    3.30
 -11   2  -1   44.50    3.00
  11   2  -1   39.00    2.80
  11  -2   1   37.40    3.00
 -11   2   1   40.10    2.90
  11   2  -1   42.50    3.10
  11  -2   1   40.30    2.40
  11  -2   1   41.50    3.20
 -11  -2  -1   34.90    3.10
  11   2  -1   46.20    3.40
 -11  -2  -1   40.70    2.90
 -11  -2  -1   43.40    3.10
  11  -3  -1  122.29    7.70
 -11   3  -1  130.29    7.30
  11  -3  -1  128.49    7.30
  11   3   1  117.59    7.60
 -11  -3   1  119.59    7.50
 -11   3  -1  117.69    7.60
 -11  -3   1  131.29    7.80
  11   3   1  140.39    7.20
 -11  -3   1  122.49    7.10
  11  -3   1  135.59    7.40
 -11  -3  -1  135.89    7.60
 -11   3   1  144.79    7.80
 -11  -3  -1  125.89    7.80
  11  -3   1  131.69    7.70
 -11  -3  -1  111.79    7.20
 -11   3   1  136.49    7.30
  11   3  -1  120.19    7.10
  11   3  -1  112.49    7.60
  11  -4  -1   61.29    4.00
 -11   4  -1   69.39    4.10
  11   4   1   72.39    4.90
  11   4   1   61.69    4.00
  11  -4  -1   61.29    4.60
 -11   4  -1   62.79    4.60
 -11  -4   1   59.89    4.60
  11   4   1   61.59    4.80
 -11  -4   1   75.99    4.80
  11  -4  -1   63.19    3.80
  11  -4   1   67.19    4.20
  11  -4   1   64.59    3.90
  11  -4   1   62.69    4.70
 -11  -4  -1   67.09    4.60
 -11  -4  -1   67.39    4.70
 -11   4   1   65.99    4.00
  11   4  -1   64.79    3.90
 -11   4   1   63.79    4.60
  11   4  -1   65.99    4.70
 -11   5  -1   64.59    5.00
  11   5   1   77.49    4.40
 -11  -5   1   80.89    5.30
  11  -5  -1   74.49    4.40
 -11   5  -1   67.99    4.40
 -11  -5   1   72.69    5.20
  11  -5  -1   70.09    4.40
  11   5   1   66.49    5.20
  11  -5  -1   70.39    5.10
  11   5  -1   69.59    4.30
  11  -5   1   73.09    4.50
  11  -5   1   71.39    4.50
 -11   5   1   75.29    4.30
 -11   5   1   69.19    5.20
 -11  -5  -1   71.69    5.10
  11   5  -1   69.79    5.30
  11  -5   1   67.99    5.10
 -11  -5  -1   83.09    5.40
 -11   6  -1  107.59    6.40
  11  -6  -1  106.09    6.20
 -11   6  -1  100.59    7.00
  11   6   1  117.99    6.40
 -11  -6   1  103.29    7.10
 -11  -6   1  110.29    7.10
  11   6   1   95.99    7.20
  11  -6  -1  106.29    6.40
 -11  -6  -1  106.19    7.10
  11  -6   1  113.59    6.60
 -11  -6  -1  109.59    7.10
 -11   6   1  106.19    6.20
  11  -6   1   99.49    6.30
  11   6  -1  118.69    7.50
  11   6  -1  110.99    6.20
 -11   6   1  106.59    7.10
  11   7   1  155.58    8.80
  11  -7  -1  146.39    8.60
  11  -7  -1  148.19    9.00
 -11   7  -1  151.98    9.60
  11   7   1  180.38   10.20
  11   7  -1  149.49    8.60
  11  -7   1  151.78    8.70
  11   7  -1  149.79    9.80
 -11   7   1  159.88    9.70
  11  -8  -1   74.09    5.50
  11  -8  -1   85.89    4.90
  11   8   1   82.09    6.40
 -11   8  -1   80.99    6.10
  11   8  -1   85.19    6.60
 -11   8   1   80.69    6.10
  11  -8   1   81.99    5.10
 -11   9  -1   28.10    3.60
  11  -9  -1   29.50    3.00
  11  -9  -1   30.60    2.40
  11   9   1   24.60    3.90
  11   9  -1   24.20    3.70
  11  -9   1   28.10    3.60
 -11   9   1   24.50    3.40
  11  -9   1   26.50    3.10
  11 -10  -1  118.49    7.70
  11  10   1  134.59    9.00
  11 -10  -1  112.69    6.80
 -11  10  -1  105.99    8.00
  11 -10   1  114.29    7.00
  11  10  -1  105.59    8.40
 -11  10   1  116.19    8.20
  11 -11  -1   33.50    2.90
 -11  11  -1   37.70    4.70
  11  11   1   37.70    5.70
 -11  11   1   34.20    4.40
  11  11  -1   35.00    3.50
  11  11  -1   36.00    5.70
  11 -11   1   29.90    3.00
 -11  12  -1   33.80    4.80
  11  12   1   54.79    6.30
  11  12   1   40.10    4.10
  11 -12  -1   50.29    3.60
 -11  12   1   40.20    5.00
  11  12  -1   48.70    4.10
  11 -12   1   44.70    3.70
  11  12  -1   44.30    5.60
 -11  13  -1   11.50    3.50
  11  13   1   17.20    2.90
  11 -13  -1   15.60    2.00
  11  13   1    9.30    3.90
  11 -13   1   15.30    2.30
  11  13  -1   12.50    2.50
  11  13  -1    9.40    3.10
 -11  13   1   14.00    3.90
  11  14   1   70.09    5.80
 -11  14  -1   79.39    7.00
  11 -14  -1   63.49    4.70
  11  14   1   52.39    6.80
  11 -14   1   65.29    5.00
  11  14  -1   65.09    5.60
 -11  14   1   72.59    6.80
  11  14  -1   69.59    7.50
  11 -15  -1   -0.50    1.50
 -11  15  -1   -0.20    3.20
  11  15   1    3.90    2.70
  11  15   1    1.60    3.00
  11  15  -1    4.00    2.20
  11  15  -1    1.50    3.40
  11 -15   1   -2.70    1.50
 -11  15   1    3.60    2.90
  11 -16  -1   16.20    3.90
 -11  16  -1   21.60    4.80
  11  16   1   18.70    4.00
  11 -16  -1   14.10    2.50
  11  16   1   18.20    5.20
  11  16  -1   27.00    3.80
  11  16  -1   22.70    5.00
  11 -16   1   19.00    2.90
 -11  16   1   10.70    4.00
  11  17   1   -1.80    5.00
 -11  17  -1    4.80    4.00
  11  17   1    4.00    2.80
  11 -17  -1   -3.50    1.80
  11 -17   1   -5.00    1.70
  11  17  -1    0.10    5.40
 -11  17   1   -0.60    3.00
  12   0   1  182.98   11.00
 -12   0   1  185.78   11.40
 -12   0  -1  201.58   11.40
  12   0  -1  189.68   11.50
  12   0   1  218.78   11.60
  12   0   1  213.98   11.40
 -12   0  -1  219.48   11.60
  12   0  -1  209.38   11.00
 -12   0   1  204.38   11.30
  12   0  -1  190.68   11.30
 -12   0  -1  200.08   11.00
 -12   0   1  212.38   10.90
 -12   1  -1  179.78   10.30
 -12   1  -1  200.08   10.40
  12  -1  -1  200.58   10.40
 -12  -1   1  186.28   10.00
  12  -1  -1  180.88    9.70
  12   1   1  190.18   10.60
  12  -1  -1  174.98   10.30
 -12  -1   1  191.68   10.40
  12   1   1  172.58   10.10
  12   1   1  182.48   10.10
 -12  -1   1  174.38   10.10
 -12   1  -1  178.28    9.70
  12   1  -1  180.38   10.10
 -12  -1  -1  183.28   10.00
  12  -1   1  169.38   10.30
  12  -1   1  171.48    9.80
 -12   1   1  174.78    9.60
  12  -1   1  175.48   10.30
 -12   1   1  174.48   10.30
 -12  -1  -1  195.88   10.50
 -12  -1  -1  178.68   10.20
  12   1  -1  190.98   10.10
 -12   1   1  172.18   10.20
  12   1  -1  155.08   10.70
  12   2   1  499.55   28.20
  12   2   1  537.45   27.70
  12   2   1  525.15   27.90
 -12  -2   1  518.85   27.80
  12  -2  -1  571.44   27.80
 -12  -2   1  556.84   27.70
 -12   2  -1  483.15   27.90
 -12   2  -1  486.95   27.80
  12  -2  -1  471.85   27.90
 -12  -2  -1  528.45   27.70
  12   2  -1  543.85   27.90
  12  -2   1  499.15   28.00
  12  -2   1  534.25   27.90
 -12   2   1  538.75   27.80
 -12  -2  -1  564.94   28.20
  12   2  -1  532.15   27.60
  12   2  -1  479.45   28.10
 -12   2   1  492.45   27.90
 -12  -2  -1  503.45   27.70
  12  -2   1  504.15   27.20
  12  -3  -1   19.60    2.00
  12   3   1   17.70    2.50
 -12   3  -1   18.50    1.90
 -12   3  -1   21.20    2.60
  12   3   1   24.20    1.90
  12  -3  -1   19.20    1.40
  12  -3  -1   19.70    1.20
 -12  -3   1   23.10    2.40
 -12  -3   1   19.20    2.40
  12  -3  -1   18.20    2.60
 -12  -3   1   19.90    1.80
  12   3  -1   20.60    1.80
 -12   3   1   18.10    1.90
 -12  -3  -1   21.70    2.40
  12  -3   1   24.10    2.50
  12  -3   1   19.40    1.40
 -12  -3  -1   23.80    2.30
  12   3  -1   20.80    2.30
  12  -3   1   22.30    2.10
 -12   3   1   21.80    2.50
 -12  -3  -1   21.30    2.00
 -12   4  -1   82.59    5.80
  12   4   1   82.09    5.80
  12  -4  -1   78.39    5.60
  12  -4  -1   76.99    4.80
 -12   4  -1   82.69    5.20
  12   4   1   90.49    6.00
 -12  -4   1   82.09    5.70
  12   4   1   96.59    5.10
 -12  -4   1   78.09    5.60
  12  -4  -1   79.89    5.10
  12   4  -1   82.09    5.00
 -12   4   1   92.29    5.10
  12  -4   1   93.89    5.00
  12  -4   1   83.99    5.20
 -12  -4  -1   91.99    5.80
 -12   4   1   76.59    5.60
 -12  -4  -1   77.49    5.70
  12  -4   1   88.39    5.70
  12   4  -1   88.89    5.80
 -12  -5   1  300.07   15.60
  12  -5  -1  267.07   14.70
 -12   5  -1  272.57   14.80
  12   5   1  265.27   15.50
  12  -5  -1  264.47   14.60
  12   5   1  285.57   14.70
 -12  -5   1  238.18   15.20
  12  -5  -1  250.47   15.40
 -12   5  -1  265.77   15.40
 -12   5   1  270.57   14.60
  12  -5   1  272.17   14.80
  12  -5   1  282.17   14.70
  12   5  -1  267.37   14.60
  12   5  -1  266.87   15.50
 -12  -5  -1  254.07   15.40
 -12   5   1  283.37   15.50
 -12  -5  -1  261.27   15.40
  12  -5   1  285.47   15.60
 -12   6  -1   68.19    5.20
  12   6   1   64.59    5.50
 -12  -6   1   70.99    5.20
 -12   6  -1   73.19    4.40
  12  -6  -1   67.99    4.40
  12  -6  -1   64.59    4.30
  12   6   1   68.69    4.30
 -12   6   1   67.39    5.20
  12  -6   1   66.29    4.40
  12   6  -1   65.19    5.40
 -12   6   1   72.19    4.30
  12  -6   1   74.29    4.60
  12   6  -1   71.99    4.30
  12  -7  -1   36.60    3.30
  12   7   1   45.90    3.20
 -12   7  -1   46.60    3.20
 -12   7  -1   46.20    4.20
  12   7   1   52.09    4.50
  12  -7  -1   45.90    3.10
  12   7  -1   46.30    3.10
 -12   7   1   40.70    4.10
  12  -7   1   36.70    3.30
  12  -7   1   46.60    3.20
  12   7  -1   40.40    4.30
  12  -8  -1   35.80    3.10
  12   8   1   29.20    4.00
  12  -8  -1   37.00    2.60
 -12   8  -1   33.50    3.90
  12  -8   1   34.80    3.20
  12  -8   1   35.40    2.70
  12   8  -1   31.40    2.60
  12   8  -1   27.40    3.80
 -12   8   1   34.80    3.90
  12   9   1   14.80    3.10
  12  -9  -1   17.20    1.80
  12  -9  -1   12.00    2.20
 -12   9  -1   13.00    2.80
  12   9   1   12.30    1.80
  12   9  -1   15.50    1.80
  12  -9   1   14.60    2.10
  12   9  -1   20.00    3.50
 -12   9   1   12.80    3.00
  12 -10  -1  146.49    8.10
  12 -10  -1  132.39    8.80
  12  10   1  149.99   10.20
 -12  10  -1  132.49    9.40
  12  10  -1  147.79   10.20
 -12  10   1  134.69    9.60
  12 -10   1  138.39    8.20
 -12  11  -1    3.50    2.50
  12 -11  -1    2.00    1.20
  12  11   1   -0.90    2.50
  12 -11   1    1.40    1.40
  12  11  -1    0.20    1.60
  12  11  -1    0.70    2.30
 -12  11   1    0.20    2.20
  12  12   1   41.60    5.10
  12  12   1   45.90    4.30
 -12  12  -1   48.00    5.40
 -12  12   1   35.30    4.80
  12  12  -1   39.90    3.90
  12  12  -1   46.80    5.90
  12 -12   1   41.50    3.60
  12  13   1   13.30    3.70
 -12  13  -1   11.60    3.50
  12  13   1   14.60    2.90
  12 -13  -1    9.50    1.70
  12 -13   1   10.80    2.10
  12  13  -1   11.10    3.70
 -12  13   1    7.70    2.80
  12  13  -1   15.60    2.70
  12  14   1   50.59    6.50
  12 -14  -1   32.00    3.20
 -12  14  -1   29.10    4.90
  12  14   1   40.50    4.50
 -12  14   1   43.80    5.60
  12  14  -1   38.20    4.30
  12  14  -1   33.30    5.30
  12 -14   1   39.30    3.70
  12 -15  -1   42.80    3.90
  12  15   1   43.40    6.50
 -12  15  -1   58.49    6.40
  12  15   1   53.69    5.30
  12  15  -1   55.99    6.80
 -12  15   1   52.59    6.40
  12  15  -1   45.60    4.60
  12 -15   1   47.40    4.30
  12  16   1    7.50    3.10
 -12  16  -1   13.00    3.90
  12  16   1    0.60    3.50
  12 -16  -1    9.50    2.00
  12 -16   1    6.80    2.20
 -12  16   1    5.70    3.70
  12  16  -1   10.40    4.30
  12  16  -1    6.10    2.60
 -12  17  -1   24.70    4.90
  12  17   1   14.40    6.00
  12 -17  -1   12.40    2.50
  12  17   1   11.20    3.00
  12  17  -1   20.40    5.20
  12  17  -1   19.50    5.50
 -12  17   1   22.40    4.90
  12 -17   1   16.20    2.80
 -13   0  -1    0.30    1.10
 -13   0  -1   -0.80    0.90
  13   0   1   -0.40    0.70
 -13   0   1   -0.70    0.90
  13   0  -1   -0.10    0.60
 -13   0   1    0.40    0.60
 -13   0  -1    0.70    0.70
  13   0   1   -0.80    1.00
  13   0   1   -0.90    0.90
 -13   0   1    0.20    1.10
  13   0  -1    1.90    0.90
 -13   1  -1   30.40    2.30
  13  -1  -1   38.00    2.30
  13  -1  -1   35.70    3.00
  13   1   1   38.70    3.30
 -13   1  -1   33.40    2.90
  13   1   1   36.30    2.90
 -13  -1   1   35.50    2.80
  13   1   1   36.70    2.80
  13  -1  -1   39.40    3.00
 -13  -1   1   44.50    3.20
 -13   1  -1   33.00    3.00
 -13  -1   1   40.00    2.70
  13   1  -1   28.70    3.00
  13  -1   1   35.70    2.40
 -13   1   1   36.20    3.00
  13   1  -1   36.50    2.80
 -13  -1  -1   44.20    3.30
 -13   1   1   40.60    3.00
 -13   1   1   40.90    2.20
  13  -1   1   40.20    3.60
 -13  -1  -1   34.90    2.80
  13  -1   1   38.30    3.00
 -13  -1  -1   34.70    2.60
  13   1  -1   33.60    2.80
  13   2   1   47.10    3.60
  13  -2  -1   54.79    3.80
  13  -2  -1   48.90    3.60
 -13  -2   1   49.20    3.50
 -13  -2   1   50.39    3.40
  13   2   1   50.09    3.40
  13   2   1   55.09    4.10
 -13   2  -1   46.40    3.80
 -13   2  -1   50.59    3.50
  13  -2   1   48.10    3.60
 -13   2   1   44.80    3.70
 -13  -2  -1   52.99    3.90
 -13  -2  -1   50.99    3.50
  13   2  -1   54.99    4.10
  13  -2   1   49.00    3.00
 -13  -2  -1   48.70    3.40
 -13   2   1   50.49    3.50
  13   2  -1   48.40    3.40
  13   2  -1   44.00    3.60
 -13   3  -1   11.70    2.00
  13  -3  -1   13.10    2.10
  13  -3  -1   11.70    1.00
  13  -3  -1   12.40    1.60
  13   3   1   12.00    2.00
  13   3   1   13.30    2.20
 -13  -3   1   16.60    2.00
  13   3   1   12.10    1.50
 -13  -3   1   13.00    1.60
 -13   3  -1   11.60    1.70
 -13  -3   1   11.90    2.00
  13  -3   1   16.90    1.90
  13  -3   1   13.40    1.10
 -13  -3  -1   15.10    1.80
 -13   3   1   13.10    1.60
  13   3  -1   11.60    1.50
 -13  -3  -1   11.00    1.80
 -13  -3  -1   12.00    1.90
  13  -3   1   13.10    2.00
 -13   3   1   12.10    2.00
 -13   4  -1   10.10    1.90
  13   4   1   17.70    2.50
 -13  -4   1   16.40    1.70
  13  -4  -1   11.40    1.20
  13  -4  -1   13.30    2.30
 -13  -4   1   12.50    2.20
  13  -4  -1   11.90    1.60
  13   4   1    9.80    2.10
 -13  -4   1   13.00    2.10
 -13   4  -1   13.40    1.70
  13   4   1   14.00    1.60
 -13   4   1   12.50    2.10
  13  -4   1   11.60    1.60
  13   4  -1   11.50    1.40
 -13  -4  -1   15.10    2.30
  13   4  -1   12.70    2.10
  13  -4   1   14.80    1.40
 -13  -4  -1   11.40    2.20
 -13   4   1   14.60    1.60
  13  -4   1   17.10    2.30
  13  -5  -1   22.80    2.00
 -13  -5   1   23.10    2.80
 -13   5  -1   19.60    2.80
  13  -5  -1   22.50    1.90
  13   5   1   21.50    1.90
 -13   5  -1   19.70    2.00
  13   5   1   25.10    3.00
  13   5  -1   25.30    2.90
 -13   5   1   18.10    1.90
  13   5  -1   18.90    1.80
  13  -5   1   20.70    1.90
  13  -5   1   23.50    2.10
 -13   5   1   20.20    2.90
 -13  -5  -1   16.70    2.90
 -13  -5  -1   25.30    2.90
  13   6   1   56.89    3.80
  13  -6  -1   52.59    3.70
  13  -6  -1   62.89    3.80
 -13   6  -1   61.19    4.90
 -13   6  -1   55.39    3.80
  13   6   1   50.79    4.90
  13   6  -1   49.30    4.70
  13  -6   1   56.49    3.90
 -13   6   1   59.59    3.70
  13   6  -1   58.49    3.70
 -13   6   1   55.69    4.60
  13  -6   1   60.49    3.90
 -13   7  -1   32.50    3.80
  13   7   1   42.10    4.10
  13  -7  -1   27.30    2.70
  13   7   1   27.20    2.40
 -13   7  -1   29.10    2.50
  13  -7  -1   29.40    2.40
  13  -7   1   25.30    2.70
  13   7  -1   28.20    2.30
 -13   7   1   29.20    2.30
 -13   7   1   25.30    3.30
  13   7  -1   30.00    4.00
  13  -7   1   33.30    2.50
  13  -8  -1   15.90    2.20
  13   8   1   17.10    2.00
  13  -8  -1   15.10    1.80
 -13   8  -1   17.00    2.90
  13   8   1   19.10    3.40
  13   8  -1   18.00    1.90
  13   8  -1   14.50    3.00
  13  -8   1   16.70    1.90
 -13   8   1   14.40    3.10
  13  -8   1   18.40    2.20
  13   9   1   24.90    2.60
  13  -9  -1   28.70    2.50
  13  -9  -1   29.50    3.10
 -13   9  -1   31.40    4.00
  13   9   1   26.50    3.90
  13   9  -1   32.60    4.10
  13   9  -1   32.20    2.60
  13  -9   1   31.10    3.20
  13  -9   1   35.30    3.20
 -13   9   1   24.90    3.70
  13  10   1   49.80    3.90
  13 -10  -1   59.99    4.60
 -13  10  -1   51.39    5.20
  13  10   1   52.29    5.60
  13 -10  -1   62.99    3.90
 -13  10   1   57.49    5.70
  13 -10   1   50.59    4.70
  13 -10   1   49.40    3.90
  13  10  -1   53.89    3.90
  13  10  -1   62.89    6.40
  13  11   1   70.79    6.70
  13 -11  -1   75.19    4.90
  13  11  -1   65.09    4.80
  13  11  -1   82.79    7.30
 -13  11   1   70.69    6.50
  13 -11   1   80.09    5.10
  13  12   1   17.90    3.80
 -13  12  -1   12.60    3.30
 -13  12   1   15.80    3.70
  13  12  -1   14.90    3.80
  13  12  -1   14.60    2.50
  13 -12   1   16.60    2.30
  13 -13  -1   51.79    3.90
  13  13   1   51.49    4.80
  13  13   1   53.79    6.60
 -13  13  -1   43.00    5.70
  13  13  -1   53.69    6.70
  13  13  -1   55.29    4.70
 -13  13   1   53.99    6.30
  13 -13   1   56.09    4.20
  13  14   1   23.30    4.80
  13 -14  -1   21.80    2.50
 -13  14  -1   21.00    4.30
  13  14   1   19.50    3.40
 -13  14   1   18.80    4.20
  13 -14   1   22.10    2.70
  13  14  -1   18.60    3.00
  13  14  -1   17.20    4.50
 -13  15  -1  117.89    9.80
  13  15   1  112.59    9.80
  13 -15  -1  126.89    7.50
  13  15   1  115.19    8.40
 -13  15   1  122.69    9.80
  13  15  -1  129.99   10.20
  13 -15   1  114.59    7.60
  13  15  -1  113.59    8.20
 -13  16  -1   -2.00    3.00
  13  16   1    6.50    3.90
  13  16   1    8.50    2.90
  13 -16  -1    1.90    1.70
  13  16  -1    4.50    2.50
 -13  16   1    5.00    3.40
  13 -16   1    5.20    1.90
  13  16  -1    6.00    4.40
  13 -17  -1    0.10    1.80
  13  17   1   -0.70    2.30
 -13  17  -1   10.00    4.20
  13  17   1    5.30    3.90
 -13  17   1    4.80    3.90
  13 -17   1    2.30    2.10
  13  17  -1    7.10    4.50
  13  17  -1    4.10    2.50
  14   0   1    8.30    1.50
  14   0  -1   11.10    1.80
  14   0  -1   12.40    1.40
  14   0   1    7.70    1.30
 -14   0   1   11.90    1.80
  14   0  -1    9.50    1.60
 -14   0   1   10.50    1.20
  14   0   1   10.00    1.80
 -14   0  -1   10.60    1.70
 -14   0   1    7.20    1.60
 -14   0  -1    8.40    1.70
 -14   0  -1   12.10    1.30
  14   1   1   59.39    4.20
 -14  -1   1   59.89    3.90
  14  -1  -1   61.99    3.60
 -14  -1   1   69.99    4.90
  14   1   1   63.69    4.60
  14   1   1   58.39    4.10
 -14   1  -1   61.69    4.30
 -14   1  -1   61.79    4.30
 -14   1  -1   62.89    3.60
  14  -1  -1   61.69    4.30
 -14  -1   1   51.29    4.10
  14   1  -1   65.39    4.10
 -14  -1  -1   57.09    4.10
 -14   1   1   61.09    3.50
 -14   1   1   69.19    4.40
 -14  -1  -1   66.69    4.50
  14   1  -1   59.09    4.10
 -14  -1  -1   59.09    3.90
  14  -1   1   62.99    4.50
 -14   1   1   60.59    4.30
  14  -1   1   58.29    4.60
  14  -1   1   59.59    3.70
  14   1  -1   58.79    4.60
 -14  -2   1  285.07   15.80
 -14   2  -1  288.47   16.00
  14   2   1  294.27   16.00
 -14   2  -1  289.57   16.10
  14  -2  -1  274.87   16.10
  14  -2  -1  278.37   15.10
 -14  -2   1  272.37   15.70
  14  -2  -1  285.17   15.90
 -14  -2   1  280.87   16.20
  14   2   1  296.07   15.80
  14  -2   1  285.27   15.30
  14  -2   1  291.37   16.40
  14   2  -1  272.97   15.70
 -14  -2  -1  292.27   16.30
 -14   2   1  288.47   15.90
  14  -2   1  290.77   16.20
  14   2  -1  290.47   16.40
 -14   2   1  301.37   16.10
 -14  -2  -1  305.27   15.90
  14   2  -1  287.27   15.90
  14  -3  -1  246.58   14.10
 -14   3  -1  250.07   14.20
  14   3   1  252.87   14.40
  14  -3  -1  251.47   14.50
 -14   3  -1  260.17   14.50
  14   3   1  251.87   14.80
 -14  -3   1  253.57   14.60
  14   3   1  275.07   14.00
 -14  -3   1  258.27   14.30
 -14  -3   1  244.28   14.00
  14   3  -1  235.88   13.90
  14  -3   1  259.57   13.50
 -14   3   1  258.47   14.10
  14  -3   1  269.47   14.30
 -14  -3  -1  268.37   14.70
  14  -3   1  243.88   14.50
 -14   3   1  245.18   14.40
  14   3  -1  222.18   14.20
 -14  -3  -1  289.17   14.60
 -14  -3  -1  250.07   14.30
 -14   4  -1   23.50    3.00
  14   4   1   32.80    2.50
  14   4   1   27.00    3.40
  14   4   1   29.90    3.30
 -14  -4   1   35.40    3.10
  14  -4  -1   34.70    3.20
  14  -4  -1   31.20    2.60
  14  -4  -1   27.50    2.00
 -14  -4   1   32.40    3.30
 -14   4  -1   30.40    2.60
 -14  -4   1   35.00    2.60
  14   4  -1   32.90    2.40
  14  -4   1   24.90    2.10
  14   4  -1   34.40    3.30
 -14  -4  -1   30.00    3.00
 -14   4   1   31.30    2.60
  14  -4   1   36.80    3.10
 -14   4   1   32.80    3.20
  14  -4   1   32.70    2.80
 -14  -4  -1   32.70    3.20
  14   5   1  159.98   10.10
  14  -5  -1  157.18    9.00
  14  -5  -1  154.98    9.20
 -14   5  -1  165.78   10.00
 -14   5  -1  164.68    9.40
  14   5   1  180.38    9.30
 -14  -5   1  149.49    9.90
  14   5  -1  153.58    9.10
  14   5  -1  173.08   10.10
  14  -5   1  158.78    9.30
 -14  -5  -1  162.68    9.90
 -14   5   1  164.28    9.20
 -14   5   1  169.88   10.00
  14  -5   1  164.28    9.10
  14   6   1   20.80    1.90
 -14   6  -1   17.80    2.00
 -14   6  -1   21.80    2.90
  14  -6  -1   20.80    1.90
  14   6   1   18.70    3.00
  14  -6  -1   19.30    2.00
  14  -6   1   20.10    2.00
  14  -6   1   23.40    2.20
  14   6  -1   16.50    1.80
 -14   6   1   18.40    1.90
  14   6  -1   14.40    2.50
 -14   6   1   15.10    2.70
 -14   7  -1  282.37   16.00
  14   7   1  324.57   17.30
  14  -7  -1  309.27   16.10
  14  -7  -1  279.57   15.80
  14   7   1  284.57   15.90
 -14   7  -1  302.47   17.00
  14  -7   1  280.97   15.90
  14   7  -1  300.37   15.80
 -14   7   1  287.17   15.90
 -14   7   1  280.77   16.90
  14   7  -1  270.67   17.00
  14  -8  -1   64.09    4.10
  14  -8  -1   64.39    4.50
  14   8   1   49.99    5.50
 -14   8  -1   63.49    4.30
 -14   8  -1   64.49    5.30
  14   8   1   56.99    4.10
  14   8  -1   76.79    5.90
  14  -8   1   65.49    4.50
  14   8  -1   64.59    4.10
 -14   8   1   55.39    5.30
  14  -9  -1   10.50    2.00
  14   9   1    4.70    2.30
 -14   9  -1   14.60    3.10
  14   9   1    5.20    1.40
  14  -9  -1    7.00    1.30
  14   9  -1    6.20    2.60
 -14   9   1    8.10    2.70
  14  -9   1    7.40    1.70
  14  -9   1    5.70    1.50
 -14  10  -1   52.39    5.20
  14 -10  -1   47.40    4.30
  14 -10  -1   46.20    3.60
  14  10   1   57.59    5.60
  14  10   1   48.10    3.80
  14  10  -1   48.40    3.70
  14 -10   1   50.09    4.40
  14  10  -1   55.19    5.60
 -14  10   1   49.99    5.40
  14 -10   1   54.19    3.80
  14 -11  -1   14.00    1.90
 -14  11  -1    3.50    3.10
  14  11   1   18.70    3.60
  14  11  -1   12.90    2.00
  14  11  -1   14.90    3.70
  14 -11   1   14.00    2.10
 -14  11   1   15.50    3.70
  14  12   1   39.10    5.70
 -14  12  -1   38.80    5.00
  14 -12   1   30.30    3.20
 -14  12   1   37.70    5.00
  14  12  -1   35.50    5.20
  14  12  -1   36.80    3.70
  14  13   1   19.90    3.30
  14  13   1   28.00    5.00
 -14  13  -1   22.70    4.20
  14 -13  -1   26.00    3.30
  14  13  -1   18.40    4.30
  14 -13   1   20.70    2.70
  14  13  -1   17.90    2.90
 -14  13   1   16.00    3.90
  14  14   1    7.60    3.50
  14 -14  -1   11.10    1.90
  14  14   1   14.90    3.00
 -14  14  -1   10.80    3.60
  14  14  -1    5.80    2.40
 -14  14   1   13.70    3.80
  14 -14   1    4.70    2.00
  14  14  -1    9.10    3.80
 -14  15  -1   42.20    6.20
  14 -15  -1   49.30    3.80
  14  15   1   48.20    6.10
  14  15   1   51.39    5.00
  14  15  -1   55.99    7.10
 -14  15   1   48.20    6.00
  14  15  -1   41.60    4.60
  14 -15   1   38.60    4.10
  14  16   1   24.10    5.00
  14  16   1   16.70    3.40
 -14  16  -1   19.30    4.20
  14 -16  -1   19.80    2.40
  14 -16   1   15.10    2.70
  14  16  -1   17.80    3.20
 -14  16   1   24.00    5.10
  14  16  -1   19.50    4.90
 -15   0   1    1.20    0.70
  15   0  -1   -0.90    0.70
  15   0   1   -0.20    1.10
 -15   0  -1    0.00    0.70
 -15   0   1    1.30    1.00
 -15   0  -1    0.10    1.10
  15   0  -1   -2.10    1.10
  15   0   1   -0.10    0.90
 -15   0   1    2.30    1.30
  15   0  -1    0.40    1.00
  15   0   1    0.60    1.20
 -15   0  -1    0.90    1.10
  15   1   1   23.80    2.40
  15  -1  -1   26.10    3.00
  15   1   1   21.90    2.70
 -15   1  -1   19.50    2.30
 -15   1  -1   21.20    2.50
 -15  -1   1   21.30    2.30
 -15  -1   1   22.40    2.00
  15  -1  -1   22.10    2.50
  15  -1  -1   21.70    1.70
  15   1   1   20.30    2.30
 -15   1  -1   22.20    1.60
 -15  -1   1   23.00    2.50
 -15   1   1   21.20    1.50
  15   1  -1   17.20    2.10
  15  -1   1   20.00    2.50
  15   1  -1   21.30    2.60
 -15  -1  -1   21.80    2.60
 -15  -1  -1   20.40    2.00
  15  -1   1   23.40    2.50
  15  -1   1   19.80    1.90
 -15   1   1   17.90    2.30
 -15  -1  -1   20.60    2.30
 -15   1   1   22.20    2.40
  15   1  -1   19.80    2.10
 -15  -2   1   57.49    3.80
  15   2   1   52.19    4.40
  15  -2  -1   49.50    3.90
 -15  -2   1   59.09    4.20
  15   2   1   54.39    3.80
 -15   2  -1   55.19    4.00
  15   2   1   56.59    4.00
 -15  -2   1   49.40    4.00
  15  -2  -1   52.09    4.10
 -15   2  -1   50.79    4.10
  15   2  -1   50.89    4.40
 -15  -2  -1   58.09    3.80
  15  -2   1   51.89    4.00
 -15  -2  -1   46.40    3.80
  15   2  -1   56.19    4.00
  15   2  -1   55.09    3.70
 -15   2   1   57.09    3.90
  15  -2   1   53.79    3.30
 -15  -2  -1   51.89    4.20
 -15   2   1   56.59    4.20
  15  -2   1   47.00    4.00
  15   3   1  122.19    7.00
 -15  -3   1  115.49    7.00
 -15   3  -1  123.59    7.20
  15  -3  -1  106.89    7.10
 -15  -3   1  118.99    7.60
 -15   3  -1  114.19    7.50
  15   3   1  118.79    7.80
  15  -3  -1  120.99    7.60
 -15  -3   1  114.19    7.20
  15   3   1  104.99    7.40
  15  -3   1  122.49    7.30
 -15  -3  -1  122.69    7.70
  15  -3   1  121.19    7.60
 -15  -3  -1  117.99    7.10
 -15   3   1  118.59    7.50
 -15   3   1  120.19    7.10
  15   3  -1  109.69    7.40
 -15  -3  -1  129.69    7.30
  15  -3   1  120.99    6.50
  15  -4  -1  128.09    6.90
 -15   4  -1  125.39    7.80
  15   4   1  134.59    7.60
 -15   4  -1  123.69    8.10
  15   4   1  135.39    8.60
  15   4   1  143.59    8.40
 -15  -4   1  125.29    7.60
  15  -4  -1  131.79    7.70
 -15  -4   1  137.29    8.10
 -15  -4  -1  127.59    8.00
 -15   4   1  119.39    8.10
  15   4  -1  117.19    8.10
 -15  -4  -1  131.69    7.70
 -15   4   1  134.29    7.70
  15  -4   1  125.19    7.00
  15  -4   1  128.99    8.10
  15   4  -1  136.29    7.50
 -15  -5   1   32.20    3.30
  15   5   1   34.30    2.50
  15  -5  -1   31.90    2.20
 -15   5  -1   29.40    2.60
  15   5   1   28.50    3.50
  15  -5  -1   32.60    2.70
 -15   5  -1   23.80    3.20
  15  -5   1   29.20    2.30
  15   5  -1   26.40    2.40
  15   5  -1   26.50    3.30
 -15   5   1   26.90    3.30
 -15  -5  -1   34.70    3.20
 -15   5   1   32.70    2.60
 -15   6  -1   46.30    3.40
  15  -6  -1   46.00    3.10
  15   6   1   48.00    4.50
  15   6   1   39.20    3.20
 -15   6  -1   45.20    4.20
  15  -6  -1   52.89    3.40
  15   6  -1   40.80    4.20
 -15   6   1   42.20    4.10
  15  -6   1   52.99    3.30
  15   6  -1   45.20    3.20
 -15   6   1   40.80    3.10
 -15   7  -1  101.49    6.50
  15  -7  -1   75.79    5.10
 -15   7  -1   80.79    5.20
  15  -7  -1   79.59    5.10
  15   7   1   93.49    6.60
  15  -7   1   78.69    5.60
 -15   7   1   81.29    5.00
 -15   7   1   84.19    6.20
  15   7  -1   80.79    6.40
  15   7  -1   79.39    5.00
  15  -7   1   72.39    5.20
 -15   8  -1   60.29    5.30
  15   8   1   55.29    4.00
 -15   8  -1   55.69    4.10
  15  -8  -1   57.69    3.90
  15  -8  -1   63.69    4.30
  15   8   1   57.39    5.40
  15   8  -1   60.29    4.00
  15  -8   1   57.99    4.30
 -15   8   1   59.09    3.90
  15  -8   1   61.29    4.10
 -15   8   1   50.69    5.10
  15   8  -1   60.19    5.60
 -15   9  -1   67.69    5.90
  15  -9  -1   70.09    4.50
  15  -9  -1   70.19    5.30
  15   9   1   64.69    6.10
  15   9   1   66.69    4.60
  15   9  -1   80.59    6.40
  15   9  -1   64.59    5.40
  15  -9   1   74.29    5.10
 -15   9   1   75.59    6.10
  15  -9   1   65.19    4.60
 -15  10  -1   50.79    6.30
  15 -10  -1   52.99    3.60
  15 -10  -1   47.80    4.10
  15  10   1   39.50    3.60
  15  10  -1   51.49    6.70
  15 -10   1   48.30    4.20
  15 -10   1   53.49    3.80
  15  10  -1   42.00    3.50
 -15  11  -1   16.80    3.70
  15  11   1   18.90    3.90
  15 -11  -1   21.70    2.30
  15 -11   1   21.50    2.40
 -15  11   1   18.60    3.90
  15  11  -1   19.40    4.30
  15  11  -1   17.90    2.20
  15  12   1   53.99    6.90
  15 -12  -1   55.79    4.60
 -15  12  -1   40.90    5.60
  15 -12   1   62.39    4.40
 -15  12   1   57.79    6.40
  15  12  -1   49.20    6.50
  15  12  -1   58.49    4.60
  15  13   1   21.40    4.90
 -15  13  -1   25.30    4.50
  15  13   1   22.30    3.40
  15  13  -1   16.00    4.30
  15 -13   1   23.80    2.70
  15  13  -1   21.30    2.90
 -15  13   1   27.10    4.30
  15 -14  -1  115.59    7.70
 -15  14  -1  103.19    9.10
  15  14   1  110.09    7.70
  15  14   1  109.69    9.30
  15 -14   1  111.39    7.00
  15  14  -1   94.29    7.30
  15  14  -1  111.69    9.70
 -15  14   1  107.19    9.30
  15  15   1   12.20    2.80
  15 -15  -1    7.10    2.80
 -15  15  -1    7.50    4.00
  15  15   1   12.40    4.20
  15  15  -1    8.00    2.50
 -15  15   1    8.30    3.70
  15 -15   1    7.70    2.10
  15  15  -1   13.90    4.60
 -15  16  -1   12.50    3.80
  15  16   1   11.80    4.40
  15  16   1    6.10    2.60
  15 -16   1    7.50    2.20
 -15  16   1    6.70    4.20
  15  16  -1   10.20    4.10
  15  16  -1    6.70    2.70
  16   0   1  182.38   10.80
 -16   0   1  175.18   10.80
 -16   0   1  175.78   10.70
  16   0  -1  199.28   10.40
  16   0  -1  207.18   11.20
 -16   0   1  181.28   10.20
  16   0   1  180.48   11.00
 -16   0  -1  195.78   10.30
 -16   0  -1  187.48   11.00
  16   0   1  174.98   10.40
 -16   0  -1  185.98   10.80
  16  -1  -1   48.40    4.00
 -16  -1   1   60.19    3.70
 -16   1  -1   51.69    4.10
  16   1   1   59.59    4.00
  16  -1  -1   51.09    4.20
  16   1   1   60.79    4.50
 -16   1  -1   51.49    4.00
  16  -1  -1   49.20    3.30
 -16  -1   1   60.39    4.00
 -16   1  -1   55.49    3.30
 -16   1   1   61.49    3.30
  16  -1   1   46.00    4.20
  16  -1   1   59.89    3.50
  16   1  -1   47.00    3.80
 -16  -1  -1   54.09    4.30
  16  -1   1   57.59    4.10
  16   1  -1   55.99    4.50
 -16   1   1   52.19    4.30
  16   1  -1   51.29    3.80
 -16   1   1   47.60    4.10
 -16  -1  -1   56.89    3.70
 -16  -1  -1   52.79    3.90
  16  -2  -1  154.08    8.80
  16   2   1  158.78   10.10
  16   2   1  177.98    9.60
  16   2   1  150.18   10.00
 -16  -2   1  163.78    9.50
 -16   2  -1  157.28    9.80
 -16  -2   1  175.18    9.50
  16  -2  -1  140.99    9.60
 -16   2  -1  173.08   10.20
  16  -2  -1  167.08    9.90
  16  -2   1  152.88    9.70
  16   2  -1  177.58    9.60
  16   2  -1  160.48   10.10
 -16  -2  -1  157.58    9.50
  16   2  -1  162.28    9.60
 -16   2   1  176.78    9.70
  16  -2   1  169.98    9.00
 -16  -2  -1  165.08   10.00
 -16   2   1  171.78    9.80
  16  -2   1  179.08   10.00
 -16  -2  -1  158.88    9.40
 -16   3  -1   75.19    5.00
 -16  -3   1   65.89    5.10
  16   3   1   75.19    5.30
  16   3   1   70.89    5.60
  16   3   1   77.39    4.90
  16  -3  -1   77.19    5.10
 -16  -3   1   69.59    5.00
  16  -3  -1   73.79    5.30
 -16   3  -1   65.19    5.20
  16   3  -1   80.89    5.70
 -16  -3  -1   77.29    5.00
 -16   3   1   81.19    5.10
  16   3  -1   76.89    4.80
  16  -3   1   74.59    5.80
 -16  -3  -1   75.79    5.00
  16   3  -1   72.19    5.20
  16  -3   1   77.09    4.30
  16  -3   1   75.49    5.10
 -16   3   1   70.49    5.30
  16   4   1   89.99    6.60
 -16   4  -1   80.79    6.20
  16   4   1   88.49    5.70
 -16   4  -1   88.09    5.90
 -16  -4   1  103.69    6.20
  16  -4  -1  100.49    6.40
  16   4   1   95.99    6.50
 -16  -4  -1   87.59    6.10
 -16   4   1   96.09    6.40
  16   4  -1   92.79    5.70
  16  -4   1   90.69    5.90
 -16  -4  -1   87.79    5.80
  16  -4   1   95.29    5.10
 -16   4   1   97.49    5.90
  16   5   1  209.88   11.80
  16   5   1  171.28   10.70
  16  -5  -1  190.58   10.30
 -16   5  -1  186.78   11.50
  16  -5  -1  183.58   10.90
 -16   5  -1  189.28   10.90
 -16  -5   1  196.58   11.50
  16   5  -1  185.68   10.70
 -16  -5  -1  179.98   11.40
  16  -5   1  199.28   11.00
 -16   5   1  201.28   10.90
  16  -5   1  196.58   10.50
 -16   5   1  206.68   11.70
  16   5  -1  181.78   11.50
 -16   6  -1   74.69    5.90
 -16   6  -1   75.99    5.10
  16   6   1   75.79    6.10
  16  -6  -1   86.99    4.90
  16  -6  -1   78.49    5.20
  16   6  -1   80.29    5.00
 -16   6   1   77.29    5.10
  16  -6   1   85.69    5.00
  16  -6   1   77.59    5.20
 -16   6   1   89.89    6.20
  16   6  -1   82.69    6.20
 -16   7  -1   72.49    5.70
 -16   7  -1   66.19    4.70
  16  -7  -1   70.39    4.60
  16  -7  -1   69.49    4.50
  16   7   1   70.99    4.60
  16   7   1   69.19    5.80
  16  -7   1   66.09    4.70
 -16   7   1   71.69    4.60
 -16   7   1   75.39    5.80
  16   7  -1   67.59    4.50
  16   7  -1   60.49    5.80
  16  -7   1   78.99    4.80
  16  -8  -1   53.39    4.00
  16  -8  -1   62.49    4.20
  16   8   1   57.89    5.60
  16   8   1   55.59    3.90
 -16   8  -1   55.69    4.00
 -16   8  -1   57.99    5.30
 -16   8   1   55.19    3.90
  16  -8   1   62.39    4.20
  16   8  -1   54.29    5.30
  16  -8   1   55.59    4.30
  16   8  -1   66.29    4.00
 -16   8   1   54.69    5.30
  16  -9  -1   15.60    2.30
  16   9   1   14.60    3.30
  16   9   1   14.30    2.10
 -16   9  -1   13.50    3.20
  16  -9  -1   11.90    1.80
  16  -9   1   13.60    2.00
  16   9  -1   14.60    1.90
  16   9  -1   16.30    3.30
  16  -9   1   13.80    2.20
 -16   9   1   14.60    3.30
  16  10   1  126.39    7.70
 -16  10  -1  128.99    9.10
  16 -10  -1  121.89    7.50
  16  10   1  130.29    9.70
  16 -10  -1  124.19    8.00
  16  10  -1  121.39    7.50
  16 -10   1  130.29    7.70
 -16  10   1  120.79    9.10
  16  10  -1  134.89   10.40
  16 -10   1  123.99    8.10
 -16  11  -1    2.90    3.20
  16  11   1    0.40    2.50
  16 -11  -1   -0.50    1.20
  16  11  -1    0.70    2.80
 -16  11   1    1.10    2.70
  16  11  -1    0.40    1.20
  16 -11   1    0.30    1.20
 -16  12  -1   59.09    6.80
  16  12   1   69.69    7.20
  16 -12  -1   67.79    5.30
 -16  12   1   77.69    6.80
  16  12  -1   70.19    7.10
  16 -12   1   65.39    4.80
  16  13   1   25.40    5.20
 -16  13  -1   30.50    4.80
  16  13  -1   22.00    4.40
  16 -13   1   27.40    2.90
  16  13  -1   22.80    3.20
 -16  13   1   28.30    4.50
  16  14   1   37.90    4.30
 -16  14  -1   38.70    6.00
  16  14   1   30.80    5.50
  16 -14   1   42.60    3.70
  16  14  -1   39.60    4.20
  16  14  -1   38.90    6.00
 -16  14   1   38.00    5.20
 -16  15  -1   20.60    5.10
  16  15   1   39.20    6.10
  16  15   1   28.40    4.00
  16  15  -1   33.40    3.70
 -16  15   1   25.60    5.00
  16  15  -1   42.60    6.50
  16 -15   1   28.10    3.10
  16  16   1   -3.00    3.50
 -16  16  -1   10.50    3.80
  16  16   1   10.40    3.00
  16 -16  -1    5.80    2.30
  16 -16   1    6.00    2.00
  16  16  -1   10.70    4.10
 -16  16   1   16.40    4.50
  16  16  -1    6.70    2.40
 -17   0   1    0.80    1.20
  17   0   1    0.60    1.30
 -17   0  -1   -0.60    1.20
 -17   0  -1    1.60    0.70
 -17   0   1   -0.10    1.20
  17   0   1    0.10    0.90
  17   0  -1   -0.50    1.20
 -17   0  -1    1.00    1.10
  17   0  -1    0.20    1.20
 -17   0   1   -0.10    0.60
  17   0  -1    0.90    0.90
  17   0   1   -0.30    1.00
  17   1   1   17.20    2.50
 -17  -1   1   12.80    2.00
  17   1   1   10.90    1.80
 -17   1  -1   12.50    2.10
 -17   1  -1   13.10    2.10
  17  -1  -1   15.10    2.30
  17   1   1   17.10    2.30
 -17   1  -1   12.50    1.30
 -17  -1   1   12.40    1.60
  17  -1  -1   12.00    2.10
 -17  -1   1   11.70    2.10
  17  -1  -1   12.60    1.40
  17  -1   1   13.70    2.10
 -17  -1  -1   10.50    2.10
 -17   1   1   15.00    2.10
 -17   1   1    9.70    1.90
  17   1  -1   11.10    2.10
  17   1  -1   12.30    1.70
 -17   1   1   12.70    1.20
  17  -1   1   12.70    2.20
 -17  -1  -1   12.70    1.60
  17  -1   1   14.70    1.50
 -17  -1  -1   14.20    2.10
  17  -2  -1   10.60    1.10
  17   2   1    9.60    1.70
 -17  -2   1   10.80    1.70
  17  -2  -1   11.20    2.00
 -17  -2   1   10.50    1.80
  17   2   1   11.00    2.10
 -17  -2   1    9.80    2.20
 -17   2  -1   10.70    2.10
 -17   2  -1   10.00    1.80
  17  -2  -1   12.30    2.00
  17   2   1    7.20    1.60
  17   2  -1    9.70    1.60
  17  -2   1   11.70    1.20
  17   2  -1   11.70    2.30
 -17  -2  -1    9.80    1.90
 -17   2   1    9.10    2.10
  17   2  -1   14.00    1.90
  17  -2   1   11.50    2.20
  17  -2   1   13.90    2.20
 -17  -2  -1    7.60    1.50
 -17   3  -1  129.39    8.50
  17   3   1  135.29    8.80
  17   3   1  122.59    8.20
  17  -3  -1  141.09    8.20
 -17   3  -1  133.89    8.40
 -17  -3   1  127.29    8.00
 -17  -3   1  145.19    8.20
 -17   3   1  131.89    8.40
 -17  -3  -1  132.09    8.10
  17   3  -1  131.69    7.90
  17   3  -1  129.49    8.70
  17  -3   1  134.89    7.30
  17   3  -1  131.69    8.30
 -17   3   1  130.09    8.10
  17  -3   1  151.48    8.30
  17   4   1    3.00    2.10
 -17  -4   1   11.90    2.10
 -17  -4   1    7.60    1.60
  17   4   1    8.80    2.10
 -17   4  -1    8.20    2.20
  17  -4  -1    5.80    1.50
 -17   4  -1    6.40    1.60
  17  -4   1    8.00    0.90
  17   4  -1    7.40    1.40
  17   4  -1    9.90    2.10
  17  -4   1    6.70    1.70
 -17   4   1    8.50    2.00
 -17  -4  -1    8.90    1.80
 -17   4   1    4.20    1.40
 -17  -4  -1    8.00    1.90
 -17   5  -1   35.40    3.10
  17  -5  -1   30.90    2.90
  17  -5  -1   38.50    2.30
  17  -5  -1   32.10    2.00
  17   5   1   32.70    3.70
 -17   5  -1   29.00    3.70
  17   5   1   38.70    3.30
 -17  -5   1   39.00    4.00
 -17   5   1   40.50    3.80
  17   5  -1   39.30    2.80
  17  -5   1   35.50    3.20
  17  -5   1   32.20    2.20
  17   5  -1   39.90    4.10
  17  -5   1   33.00    2.50
 -17   5   1   32.70    2.90
 -17   6  -1   51.59    4.70
  17   6   1   52.79    5.00
  17   6   1   49.10    3.70
 -17   6  -1   50.09    3.90
  17  -6  -1   56.29    3.40
  17  -6   1   61.09    4.20
 -17   6   1   48.20    3.80
 -17   6   1   50.39    4.70
  17  -6   1   53.79    3.60
  17   6  -1   61.09    5.00
  17   6  -1   56.79    3.70
 -17   7  -1   63.19    4.50
  17   7   1   63.59    4.50
  17  -7  -1   72.99    4.70
  17   7   1   62.99    5.90
  17  -7  -1   74.39    4.40
 -17   7  -1   64.39    5.60
  17   7  -1   68.39    5.60
 -17   7   1   69.69    5.70
  17  -7   1   64.49    4.50
  17   7  -1   65.49    4.40
  17  -7   1   64.89    4.60
 -17   7   1   67.09    4.40
  17  -8  -1    8.50    1.60
 -17   8  -1    8.60    1.80
 -17   8  -1    9.00    2.80
  17   8   1    6.20    2.90
  17   8   1    8.90    1.70
  17  -8  -1   13.10    1.80
 -17   8   1    8.90    2.70
  17   8  -1    9.20    2.80
 -17   8   1   11.30    1.60
  17  -8   1   16.00    2.00
  17  -8   1   10.40    1.80
  17   9   1    6.50    1.60
  17  -9  -1    9.80    1.80
  17  -9  -1    9.50    1.60
 -17   9  -1    7.00    2.80
  17   9   1   10.10    3.10
  17   9  -1    8.60    1.70
  17  -9   1    8.50    1.80
  17   9  -1   13.10    3.50
 -17   9   1    6.30    3.00
 -17  10  -1    5.60    3.10
  17  10   1    6.30    3.40
  17 -10  -1    6.80    1.60
  17 -10  -1    6.80    2.00
  17  10  -1    6.10    3.30
  17 -10   1    9.50    2.00
  17 -10   1   10.10    2.20
  17  10  -1    5.20    1.50
 -17  10   1    9.00    2.90
  17  11   1   14.70    3.40
 -17  11  -1   17.00    3.80
  17 -11  -1   15.90    2.30
  17 -11  -1   20.10    2.80
  17  11  -1   16.80    4.20
  17 -11   1   20.30    2.50
 -17  11   1   25.30    4.60
  17  11  -1   16.50    2.20
  17 -12  -1    4.90    2.10
  17  12   1    3.00    3.40
 -17  12  -1    1.50    3.00
  17  12  -1    4.10    3.20
 -17  12   1    0.90    2.70
  17 -12   1   -2.40    1.30
  17  13   1   10.40    3.80
 -17  13  -1    9.30    3.30
  17 -13   1    7.70    1.90
 -17  13   1   10.00    3.40
  17  13  -1    7.80    2.20
  17  13  -1    4.90    3.30
  17  14   1    2.40    2.00
  17  14   1   -0.10    3.20
  17 -14  -1   -0.40    2.30
 -17  14  -1    5.00    3.30
 -17  14   1    2.20    3.10
  17  14  -1   -0.50    3.10
  17 -14   1   -1.50    1.40
  17  14  -1   -2.90    1.80
  17  15   1   43.90    6.60
 -17  15  -1   42.70    5.90
  17 -15  -1   35.40    3.30
  17  15   1   36.10    4.50
  17 -15   1   36.40    3.60
  17  15  -1   47.00    6.80
  17  15  -1   42.50    4.50
 -17  15   1   42.00    6.10
  17  16   1    3.30    2.50
 -17  16  -1    3.80    3.20
  17 -16  -1    1.20    1.40
 -17  16   1    6.10    3.80
  17 -16   1    1.00    1.90
  17  16  -1    3.80    2.30
  18   0  -1   89.59    5.30
 -18   0  -1   86.79    5.10
 -18   0  -1   93.99    5.90
  18   0   1   72.99    5.90
 -18   0   1   86.49    5.00
  18   0  -1   84.69    5.80
 -18   0   1   96.69    5.90
 -18   0   1   87.19    6.00
  18   0   1   96.19    5.90
  18   0   1   77.79    5.30
  18   0  -1   78.09    5.90
 -18   0  -1   85.09    6.00
  18   1   1  167.58    9.90
 -18   1  -1  152.58    9.40
  18  -1  -1  167.58    9.70
  18  -1  -1  137.59    8.60
  18   1   1  150.58    9.20
  18   1   1  157.18    9.10
 -18  -1   1  149.09    9.50
 -18  -1   1  161.58    8.80
 -18   1  -1  154.68    8.50
  18  -1  -1  148.69    9.40
 -18   1  -1  155.58    9.50
 -18  -1   1  151.48    9.20
  18  -1   1  155.28    9.40
 -18  -1  -1  162.28    9.30
  18  -1   1  162.38    8.80
 -18   1   1  158.28    9.40
  18   1  -1  154.38    9.00
 -18   1   1  157.28    8.40
  18   1  -1  153.68    9.20
 -18  -1  -1  149.19    8.80
 -18   1   1  150.48    9.40
  18  -1   1  159.38    9.60
  18   1  -1  158.78    9.80
  18  -2  -1  205.38   12.30
  18   2   1  215.08   12.20
  18   2   1  196.18   12.20
 -18   2  -1  217.68   12.50
 -18  -2   1  205.88   12.10
  18  -2  -1  212.98   11.30
 -18  -2   1  216.98   12.00
  18   2   1  217.38   12.80
 -18   2  -1  203.38   12.30
 -18  -2  -1  208.38   12.20
 -18   2   1  241.38   12.60
  18  -2   1  196.38   12.40
 -18   2   1  233.48   12.40
 -18  -2  -1  213.98   12.00
  18  -2   1  213.88   11.50
  18   2  -1  204.08   12.80
  18   2  -1  205.48   12.10
 -18   3  -1  292.27   17.30
  18   3   1  334.77   16.90
  18   3   1  279.67   17.60
 -18   3  -1  293.37   17.00
  18   3   1  306.97   17.20
 -18  -3   1  312.57   16.90
  18  -3  -1  274.57   17.00
  18   3  -1  312.57   17.70
 -18   3   1  325.07   17.50
  18  -3   1  304.57   17.10
 -18  -3  -1  311.97   17.00
  18  -3   1  301.17   16.20
 -18   3   1  315.97   17.30
  18   3  -1  290.67   16.80
 -18  -3  -1  306.47   17.00
  18  -4  -1   63.69    4.60
 -18  -4   1   67.19    4.60
 -18   4  -1   68.79    4.70
  18   4   1   57.39    5.20
 -18  -4   1   70.19    4.80
  18   4   1   57.59    5.00
 -18   4  -1   69.29    5.30
  18   4   1   63.79    4.40
  18   4  -1   75.69    5.20
 -18  -4  -1   71.59    4.80
  18   4  -1   56.89    4.30
 -18   4   1   59.59    4.50
  18  -4   1   61.89    4.70
 -18   4   1   62.49    5.10
 -18  -4  -1   67.59    4.90
  18  -4   1   63.29    3.70
  18   5   1  160.88    9.40
  18   5   1  159.18   10.20
 -18   5  -1  177.88   10.30
 -18   5  -1  178.88    9.80
  18  -5  -1  145.29    9.50
  18  -5   1  152.38    9.60
  18   5  -1  152.38   10.20
  18  -5   1  155.28    8.90
  18   5  -1  163.38    9.40
 -18   5   1  170.78    9.60
  18  -5   1  165.48    8.70
 -18   5   1  164.28   10.30
  18  -6  -1   63.89    3.80
  18  -6  -1   59.09    4.40
 -18   6  -1   56.59    5.20
  18   6   1   60.69    5.50
  18   6   1   64.19    4.30
  18  -6   1   60.59    3.90
  18   6  -1   60.49    5.40
  18  -6   1   55.89    4.40
 -18   6   1   61.49    5.40
  18   6  -1   68.39    4.20
 -18   6   1   61.79    4.40
  18  -7  -1  164.48    8.60
  18   7   1  123.09    9.80
  18  -7  -1  158.68    9.00
  18   7   1  153.08    8.80
 -18   7  -1  158.38   10.00
  18  -7   1  154.78    9.10
  18   7  -1  133.59   10.00
 -18   7   1  140.89    9.90
 -18   7   1  151.98    8.90
  18   7  -1  154.18    9.10
  18  -7   1  152.08    8.70
  18   8   1   41.30    5.10
  18   8   1   46.70    3.80
  18  -8  -1   52.19    3.70
 -18   8  -1   50.79    5.10
  18   8  -1   58.09    3.70
  18  -8   1   47.00    3.80
  18  -8   1   53.19    4.00
  18   8  -1   50.99    5.30
 -18   8   1   45.10    3.60
 -18   8   1   53.39    5.20
  18   9   1    3.70    1.50
 -18   9  -1    9.40    3.00
  18  -9  -1    9.00    1.80
  18   9   1    3.90    2.50
  18   9  -1    9.00    1.70
  18  -9   1   10.30    1.90
 -18   9   1    6.40    3.40
  18  -9   1   11.70    2.00
  18   9  -1   12.30    3.30
  18  10   1   25.20    4.40
 -18  10  -1   17.70    3.80
  18 -10  -1   20.60    2.60
  18 -10   1   23.10    2.60
 -18  10   1   25.60    4.30
  18  10  -1   21.50    4.40
  18  10  -1   18.80    2.30
  18 -10   1   28.10    3.10
 -18  11  -1    9.00    3.40
  18  11   1   -1.20    2.80
  18 -11  -1    3.10    1.90
  18  11  -1   -1.40    3.00
 -18  11   1    3.40    2.90
  18 -11   1    3.50    1.60
  18  11  -1    1.30    1.50
 -18  12  -1   29.20    4.40
  18  12   1   20.00    4.30
 -18  12   1   20.80    4.40
  18  12  -1   25.00    4.40
  18 -12   1   22.40    2.60
  18  13   1    8.80    4.10
 -18  13  -1    8.70    3.90
  18 -13  -1    8.80    2.60
  18 -13   1   11.40    2.10
 -18  13   1   16.70    4.10
  18  13  -1    9.40    3.50
  18  13  -1   14.50    2.50
  18  14   1   16.30    4.80
  18 -14  -1    6.40    1.70
 -18  14  -1    8.70    3.70
  18  14   1   12.20    2.80
  18  14  -1   14.60    2.50
  18 -14   1   10.20    2.00
  18  14  -1   15.80    4.80
 -18  14   1   15.00    4.30
  18  15   1   37.30    6.00
  18  15   1   31.50    4.00
 -18  15  -1   32.70    5.30
  18 -15  -1   26.30    2.60
  18 -15   1   24.70    3.00
  18  15  -1   24.10    5.50
 -18  15   1   31.90    5.70
  18  15  -1   23.30    3.40
  18  16   1   11.40    3.10
  18 -16  -1    4.00    1.50
  18  16   1   22.10    5.00
 -18  16  -1   11.20    3.80
  18  16  -1   12.40    4.70
  18  16  -1    7.20    2.40
 -18  16   1    3.80    3.70
  18 -16   1    3.20    1.90
 -19   0   1    2.10    1.60
  19   0  -1   -0.70    1.30
  19   0  -1   -0.80    1.00
 -19   0  -1    0.30    0.70
  19   0   1   -0.70    1.10
  19   0   1    1.80    1.80
 -19   0   1    1.30    0.70
  19   0  -1   -0.10    0.80
  19   0   1    1.00    0.90
 -19   0   1   -1.40    1.30
 -19   0  -1    0.60    1.30
  19   1   1   77.79    5.40
 -19  -1   1   80.09    4.90
 -19   1  -1   81.39    5.70
  19  -1  -1   87.59    6.10
  19  -1  -1   87.29    5.90
  19  -1  -1   77.99    4.70
  19   1   1   83.79    6.00
 -19   1  -1   79.49    5.60
  19   1   1   73.39    5.20
 -19  -1   1   76.09    5.40
 -19   1  -1   78.99    4.60
  19   1  -1   71.89    5.30
  19   1  -1   80.79    5.20
 -19  -1  -1   76.19    5.40
  19  -1   1   75.49    4.90
 -19   1   1   84.29    5.50
 -19   1   1   78.89    4.50
  19   1  -1   73.09    5.90
 -19   1   1   80.99    5.60
 -19  -1  -1   79.59    5.00
  19  -1   1   81.89    5.80
  19   2   1   15.50    2.20
  19  -2  -1   14.40    2.30
  19   2   1   16.50    2.30
 -19  -2   1   17.50    2.10
  19  -2  -1   15.00    1.30
 -19   2  -1   11.40    2.10
 -19   2  -1   15.10    2.50
 -19  -2   1   14.20    2.10
  19   2   1   10.50    2.50
 -19  -2  -1   18.10    2.40
  19   2  -1   16.40    2.10
  19   2  -1   10.90    2.60
  19   2  -1   20.20    2.30
 -19  -2  -1   17.70    2.00
 -19   2   1   15.50    2.50
  19  -2   1   13.70    1.50
 -19   2   1   12.90    2.00
  19  -2   1   15.10    2.30
 -19   3  -1  123.69    7.60
  19   3   1  105.49    7.60
  19  -3  -1  115.09    7.60
  19   3   1  124.09    7.40
 -19  -3   1  119.09    7.30
 -19  -3   1  107.69    7.30
 -19   3  -1  117.09    7.80
  19   3   1  136.09    8.50
 -19  -3  -1  125.89    7.40
 -19   3   1  115.19    7.40
  19  -3   1  116.09    7.60
  19   3  -1  111.79    7.20
 -19  -3  -1  120.29    7.50
  19  -3   1  117.59    6.60
 -19   3   1  123.29    7.80
 -19   4  -1  182.58   10.50
 -19   4  -1  163.88   10.00
 -19  -4   1  157.68   10.00
  19   4   1  184.18   10.40
  19   4   1  172.98   10.80
  19  -4  -1  161.28    9.90
  19   4   1  184.38    9.80
 -19  -4   1  170.48    9.90
  19  -4   1  152.28    9.90
 -19   4   1  160.98    9.90
 -19  -4  -1  165.28   10.00
  19  -4   1  162.18    9.00
  19   4  -1  147.99    9.60
 -19  -4  -1  170.48   10.00
  19   4  -1  165.98   10.30
 -19   4   1  169.48   10.40
 -19   5  -1   35.10    4.20
 -19  -5   1   38.50    3.20
  19  -5  -1   32.40    3.20
  19   5   1   33.50    4.00
  19   5   1   38.40    3.20
 -19   5  -1   34.70    3.20
  19  -5   1   35.10    2.30
 -19   5   1   35.60    3.50
 -19   5   1   37.10    4.20
  19   5  -1   41.70    4.00
  19  -5   1   37.20    3.30
  19  -5   1   36.20    2.50
  19  -6  -1    4.70    0.60
  19  -6  -1    5.50    0.80
  19   6   1    3.00    1.90
  19  -6  -1    5.00    1.60
  19   6   1    0.80    1.20
 -19   6  -1    0.20    1.30
 -19   6  -1    4.50    2.30
  19   6  -1    1.00    2.00
  19  -6   1    3.70    1.00
  19  -6   1    3.80    0.80
  19  -6   1    1.80    1.50
  19   6  -1    4.20    1.70
 -19   6   1    5.80    2.60
 -19   6   1    4.30    1.30
  19   7   1   28.60    3.90
 -19   7  -1   19.70    3.40
  19  -7  -1   23.10    2.60
  19   7   1   26.50    2.60
  19  -7  -1   27.00    2.10
 -19   7  -1   23.80    2.70
  19   7  -1   21.50    2.40
  19   7  -1   23.60    3.60
  19  -7   1   22.30    2.70
 -19   7   1   26.00    3.90
  19  -7   1   23.60    2.30
 -19   7   1   22.90    2.50
 -19   8  -1   64.59    5.70
  19  -8  -1   59.19    4.00
  19   8   1   54.79    4.20
  19   8   1   53.79    6.20
  19  -8  -1   55.09    4.20
 -19   8  -1   54.19    4.30
  19  -8   1   68.69    4.30
  19   8  -1   60.69    4.20
  19   8  -1   52.19    5.40
  19  -8   1   58.49    4.40
 -19   8   1   50.79    5.40
 -19   8   1   58.49    4.20
  19  -9  -1  145.19    8.50
 -19   9  -1  146.89   10.00
 -19   9  -1  137.19    8.60
  19   9   1  137.49    8.90
  19  -9  -1  134.59    8.50
  19   9   1  144.19   10.90
  19  -9   1  153.48    8.70
 -19   9   1  150.38   10.00
  19   9  -1  127.49    9.90
 -19   9   1  134.19    8.40
  19  -9   1  143.49    8.70
  19   9  -1  150.48    8.50
 -19  10  -1   46.00    5.40
  19  10   1   35.50    5.10
  19 -10  -1   41.80    3.40
  19 -10  -1   41.20    5.30
  19  10  -1   28.70    4.70
 -19  10   1   39.00    5.00
  19 -10   1   37.80    3.70
  19  10  -1   38.00    3.40
  19 -10   1   37.00    3.50
  19 -11  -1    3.70    1.80
 -19  11  -1    3.10    2.60
  19  11   1    3.40    3.40
  19 -11   1    4.10    1.60
  19 -11   1    3.40    1.70
  19  11  -1    0.00    1.40
 -19  11   1    2.90    2.80
  19  11  -1    2.80    2.90
  19  12   1   34.90    5.40
 -19  12  -1   34.30    5.40
  19  12  -1   29.00    5.30
 -19  12   1   35.80    5.10
  19 -12   1   39.40    3.50
  19  13   1   51.59    6.80
  19 -13  -1   58.49    4.90
 -19  13  -1   53.79    6.70
 -19  13   1   39.30    6.00
  19 -13   1   54.89    4.40
  19  13  -1   53.99    4.60
  19  13  -1   59.79    7.20
  19  14   1   87.69    8.60
  19  14   1   74.29    6.20
 -19  14  -1   72.29    7.50
  19 -14  -1   76.09    5.10
  19  14  -1   80.39    6.20
  19  14  -1   73.49    8.40
  19 -14   1   84.79    5.60
 -19  14   1   89.99    8.30
  19  15   1    9.80    4.00
 -19  15  -1    9.30    4.10
  19 -15  -1    4.20    1.50
  19  15   1   13.00    2.50
  19 -15   1    7.30    2.00
  19  15  -1   11.50    2.50
 -19  15   1    6.30    4.20
  19  15  -1    9.10    4.20
 -20   0   1  285.47   15.10
 -20   0  -1  287.87   15.20
  20   0  -1  263.07   15.90
 -20   0   1  281.77   15.80
  20   0  -1  268.97   16.30
 -20   0  -1  282.47   15.90
  20   0   1  275.37   16.30
  20   0   1  287.07   15.50
  20  -1  -1   83.79    6.00
 -20  -1   1   76.09    5.50
  20   1   1   87.49    5.60
 -20   1  -1   98.89    6.10
  20  -1  -1   73.29    4.90
 -20   1  -1   89.99    4.90
 -20  -1   1   85.69    5.20
  20   1   1   84.59    5.80
  20   1   1   75.29    6.10
  20   1  -1   73.19    5.50
 -20   1   1   83.79    4.80
  20  -1   1   81.79    6.00
  20   1  -1   84.19    6.40
 -20   1   1   83.79    5.90
  20  -1   1   85.69    5.10
 -20   1   1   72.49    5.70
  20   1  -1   89.69    5.50
 -20  -1  -1   87.59    5.80
 -20  -1  -1   86.89    5.20
  20   2   1  141.79    9.50
  20  -2  -1  137.99    9.10
  20   2   1  148.29    8.80
 -20  -2   1  166.38    8.90
 -20   2  -1  152.68    9.00
  20  -2  -1  131.49    7.80
  20   2   1  143.09    8.80
 -20  -2   1  152.08    8.60
 -20   2  -1  152.58    9.20
  20  -2   1  133.09    8.10
 -20   2   1  167.18    9.20
  20  -2   1  138.19    9.10
 -20  -2  -1  138.79    8.50
  20   2  -1  152.08    9.60
 -20  -2  -1  147.99    8.90
  20   2  -1  125.99    8.60
 -20   2   1  150.18    9.00
  20   3   1   26.30    2.70
 -20  -3   1   29.00    2.80
  20   3   1   27.40    3.60
 -20   3  -1   20.60    2.80
 -20   3  -1   26.30    3.30
  20   3   1   28.90    3.30
 -20  -3   1   21.30    2.70
  20  -3  -1   36.50    3.50
 -20  -3  -1   29.20    2.70
  20  -3   1   23.10    3.00
  20   3  -1   31.70    3.20
 -20  -3  -1   28.70    3.20
 -20   3   1   26.20    3.30
  20  -3   1   25.10    2.00
 -20   3   1   24.30    2.80
  20   3  -1   24.80    2.60
 -20   4  -1  133.29    8.80
  20  -4  -1  130.59    8.80
 -20  -4   1  146.79    8.90
  20   4   1  148.49    9.70
 -20   4  -1  146.09    9.50
  20   4   1  154.58    9.40
 -20  -4   1  142.59    8.70
  20   4   1  141.59    8.60
  20  -4   1  142.69    7.80
  20   4  -1  149.39    9.20
 -20  -4  -1  142.79    8.90
 -20   4   1  144.19    8.80
 -20   4   1  146.99    9.30
 -20  -4  -1  158.38    9.00
  20  -4   1  129.89    8.80
  20   4  -1  149.99    8.60
  20  -5  -1  131.29    8.30
  20   5   1  149.29    9.10
  20   5   1  118.29    7.90
 -20  -5   1  153.38    8.40
 -20   5  -1  115.09    8.20
 -20   5  -1  132.49    8.90
 -20   5   1  137.69    9.00
 -20  -5  -1  137.69    8.40
  20  -5   1  125.79    8.20
  20   5  -1  128.09    7.90
  20   5  -1  133.59    8.90
 -20   5   1  135.39    8.20
  20  -5   1  132.39    7.40
  20  -5   1  132.59    7.20
 -20   6  -1  137.29    8.20
  20   6   1  105.29    8.70
  20   6   1  134.39    7.90
 -20   6  -1  143.79    9.00
  20  -6  -1  120.99    8.00
 -20   6   1  130.49    8.40
  20   6  -1  140.19    9.00
  20  -6   1  118.29    8.00
  20  -6   1  129.69    7.10
  20   6  -1  132.09    7.80
 -20   6   1  145.79    9.20
 -20   7  -1   25.10    3.80
  20   7   1   27.30    2.90
  20   7   1   27.20    4.10
  20  -7  -1   31.20    3.10
 -20   7  -1   29.80    3.20
  20  -7  -1   33.60    2.30
  20   7  -1   30.60    4.20
  20  -7   1   35.30    2.60
  20   7  -1   32.50    2.90
 -20   7   1   22.00    3.70
  20  -7   1   31.70    3.30
 -20   7   1   25.70    3.20
  20  -8  -1   25.20    2.10
 -20   8  -1   18.10    2.40
 -20   8  -1   21.20    4.00
  20  -8  -1   18.50    2.50
  20   8   1   31.90    4.50
  20   8   1   23.90    2.70
  20  -8   1   22.80    2.70
 -20   8   1   16.50    2.30
  20  -8   1   21.50    2.30
 -20   8   1   26.70    3.90
  20   8  -1   26.70    4.20
  20   8  -1   24.00    2.60
  20  -9  -1   42.60    3.70
 -20   9  -1   45.20    3.70
  20  -9  -1   48.90    3.60
  20   9   1   40.80    5.90
 -20   9  -1   43.80    5.20
  20  -9   1   49.50    4.00
 -20   9   1   42.70    3.60
  20   9  -1   41.60    3.60
 -20   9   1   45.30    5.40
  20  -9   1   44.40    3.70
 -20  10  -1  139.49   10.00
  20  10   1  131.89   10.30
  20 -10  -1  139.59    8.30
  20 -10  -1  134.49    8.40
  20 -10   1  137.79    8.60
  20  10  -1  125.89    8.20
  20  10  -1  141.29   10.40
 -20  10   1  146.59   10.10
  20 -10   1  149.09    8.60
  20  11   1    6.80    3.30
  20 -11  -1    7.20    1.80
 -20  11  -1    3.30    3.20
  20 -11  -1    4.90    1.50
  20 -11   1    3.60    1.70
 -20  11   1    1.80    2.80
  20  11  -1    4.20    3.10
  20 -11   1    1.90    1.60
 -20  12  -1   25.30    4.70
  20  12   1   27.50    5.10
  20  12  -1   21.80    4.70
 -20  12   1   25.10    4.50
  20 -12   1   28.10    3.00
 -20  13  -1   17.70    4.40
  20  13   1   18.50    5.00
  20 -13  -1   13.90    3.00
  20 -13   1   14.50    2.30
 -20  13   1   14.80    4.50
  20  13  -1   15.30    4.60
  20  14   1   46.70    6.90
 -20  14  -1   42.50    5.90
  20 -14  -1   43.50    3.40
 -20  14   1   42.70    6.10
  20  14  -1   48.50    4.40
  20  14  -1   44.40    6.80
  20 -14   1   43.00    3.90
  20  15   1   28.30    3.90
 -20  15  -1   20.40    4.80
  20  15   1   24.50    5.50
  20 -15  -1   23.70    2.40
 -20  15   1   29.60    4.80
  20  15  -1   22.80    5.20
  20 -15   1   23.80    2.90
  20  15  -1   37.50    3.80
 -21   0   1    0.20    0.80
  21   0  -1    1.40    1.00
  21   0   1    0.30    1.20
 -21   0   1    1.00    1.50
 -21   0  -1    1.10    1.00
  21   0  -1   -0.90    1.50
  21   0   1   -0.10    1.50
 -21   0  -1    0.80    1.70
  21  -1  -1   49.60    3.60
 -21   1  -1   53.69    3.50
 -21   1  -1   51.19    4.50
 -21  -1   1   53.69    3.80
  21  -1  -1   57.79    4.80
 -21  -1   1   55.79    4.40
  21   1   1   63.49    5.50
  21   1   1   46.60    4.70
  21   1  -1   56.39    4.80
  21  -1   1   63.09    5.00
 -21  -1  -1   54.69    3.70
 -21  -1  -1   62.69    4.50
 -21   1   1   54.89    3.30
  21  -1   1   51.99    3.80
  21   1  -1   68.39    4.20
 -21   1   1   52.59    4.60
  21   1  -1   57.69    5.10
  21   2   1   -0.20    1.80
  21   2   1    2.20    1.50
 -21  -2   1    4.20    1.20
  21  -2  -1    3.30    0.70
 -21   2  -1    1.30    1.60
  21  -2  -1    2.30    1.60
 -21  -2   1    3.90    1.70
  21  -2   1    0.80    1.80
 -21   2   1    2.50    1.50
  21  -2   1    2.70    0.90
  21   2  -1    1.30    1.30
 -21  -2  -1    3.10    1.70
  21   2  -1    1.10    1.50
  21   2  -1    2.80    2.00
 -21   2   1    4.30    2.10
 -21  -3   1    7.40    1.90
  21  -3  -1    7.00    2.00
  21   3   1    8.10    1.80
  21   3   1    4.50    2.00
 -21   3  -1   13.90    2.70
 -21  -3   1    7.30    1.40
  21   3   1    9.80    2.00
 -21   3   1    6.30    2.20
 -21   3   1    6.20    1.70
 -21  -3  -1    6.80    1.60
  21  -3   1    6.50    1.00
  21   3  -1    6.70    2.00
  21  -3   1    5.80    2.00
  21   3  -1    6.70    1.70
 -21  -3  -1    5.30    1.80
  21   4   1   15.70    2.70
 -21   4  -1   12.30    2.60
 -21  -4   1   14.70    2.10
  21   4   1   17.40    2.30
  21   4   1   14.60    3.20
 -21   4  -1   10.60    2.10
 -21  -4   1   17.40    2.50
  21  -4  -1   13.80    2.30
 -21   4   1   15.00    3.00
  21  -4   1   14.70    2.30
  21   4  -1   12.30    2.10
  21  -4   1   14.10    1.30
 -21   4   1   12.50    2.10
 -21  -4  -1   19.20    2.60
  21   4  -1   11.50    2.50
  21   5   1    7.00    2.50
 -21   5  -1   10.20    2.00
  21   5   1    8.80    1.80
  21  -5  -1    8.60    2.10
 -21   5  -1   10.70    2.70
 -21  -5   1    8.70    1.80
  21  -5   1   10.60    1.10
 -21   5   1    5.40    2.60
  21   5  -1    8.60    1.70
  21   5  -1   11.30    2.60
 -21  -5  -1    6.90    2.20
  21  -5   1    9.70    1.00
  21  -5   1   11.90    2.20
  21   6   1   59.09    4.40
 -21   6  -1   55.09    5.30
  21  -6  -1   55.09    4.60
  21   6   1   62.99    5.60
 -21   6  -1   53.39    4.50
  21   6  -1   60.79    5.40
  21  -6   1   56.59    3.40
  21  -6   1   61.89    4.70
  21  -6   1   57.59    3.60
 -21   6   1   52.49    4.40
 -21   6   1   56.19    5.20
  21   6  -1   57.99    4.20
  21  -7  -1   14.50    1.30
 -21   7  -1   10.60    2.30
 -21   7  -1   13.00    3.40
  21  -7  -1   14.80    2.30
  21   7   1   10.30    3.00
  21   7   1   12.60    2.20
  21  -7   1   13.60    1.60
 -21   7   1   11.10    2.10
  21   7  -1   17.50    3.50
 -21   7   1   12.20    3.30
  21  -7   1   14.40    1.40
  21  -7   1   13.20    2.40
  21   7  -1   14.90    2.10
 -21   8  -1    7.10    2.80
  21  -8  -1    6.30    1.70
 -21   8  -1    3.20    1.50
  21  -8  -1    5.00    1.20
  21   8   1    2.50    2.50
  21   8  -1    5.40    1.70
  21   8  -1    3.00    2.40
  21  -8   1    4.30    1.30
 -21   8   1   10.70    3.50
  21  -8   1    6.50    1.80
  21   9   1   -0.30    2.50
 -21   9  -1    0.00    2.70
  21  -9  -1    1.90    1.30
 -21   9  -1    1.60    1.40
  21  -9  -1    1.10    1.30
 -21   9   1    3.00    2.70
  21  -9   1    3.60    1.40
 -21   9   1    0.90    1.30
  21  -9   1    1.90    1.70
  21   9  -1    2.70    1.40
  21   9  -1    1.70    2.60
 -21  10  -1   22.30    4.20
  21 -10  -1   13.30    1.90
  21  10   1    3.80    3.40
  21 -10  -1   13.10    2.00
 -21  10   1    9.50    3.70
  21 -10   1   12.70    2.30
  21  10  -1   12.60    3.50
  21  10  -1    9.10    1.80
  21  11   1   50.39    6.20
  21 -11  -1   47.00    4.20
  21 -11  -1   48.50    4.00
 -21  11  -1   57.39    6.40
 -21  11   1   58.89    6.50
  21 -11   1   59.09    4.30
  21 -11   1   47.70    4.30
  21  11  -1   51.99    6.30
  21 -12  -1   10.30    2.30
 -21  12  -1    8.00    3.50
  21 -12  -1   15.20    2.30
  21  12   1    7.90    3.20
  21 -12   1    4.00    1.80
  21  12  -1    8.60    3.80
 -21  12   1    7.90    3.90
  21  13   1   35.40    5.90
 -21  13  -1   27.80    5.10
 -21  13   1   32.50    5.40
  21 -13   1   30.80    3.20
  21  13  -1   22.30    4.70
  21 -14  -1    1.40    1.40
 -21  14  -1    5.20    3.60
  21  14   1    0.70    2.80
  21 -14   1    1.40    1.80
  21  14  -1    0.50    2.90
 -21  14   1    2.30    3.40
  21  14  -1    0.20    1.80
  21 -15  -1   44.20    3.40
 -21  15  -1   53.29    6.70
  21  15   1   56.29    5.00
  21  15   1   47.10   10.00
  21 -15   1   49.30    4.20
  21  15  -1   53.89    4.70
  21  15  -1   54.59    8.20
 -21  15   1   64.29    7.00
 -22   0  -1   87.99    6.20
  22   0   1   85.19    5.80
  22   0  -1  103.59    6.90
  22   0   1  109.49    6.90
 -22   0   1   89.49    6.30
 -22   0  -1   85.29    5.40
 -22   0   1   89.89    5.40
 -22   1  -1  170.38   10.30
 -22  -1   1  178.58   10.20
  22   1   1  174.48   10.90
  22   1   1  166.28    9.90
  22  -1  -1  168.48   10.60
  22  -1  -1  157.98    9.30
 -22  -1   1  161.78    9.50
 -22  -1  -1  162.78    9.50
 -22  -1  -1  152.58   10.10
 -22   1   1  181.18   10.40
  22   1  -1  154.28   10.70
 -22   1   1  167.58    9.10
  22  -1   1  183.28    9.60
  22  -1   1  169.68   10.70
  22   2   1  105.79    6.50
 -22   2  -1   87.19    6.60
  22   2   1  102.99    7.30
 -22  -2   1   99.89    6.00
 -22  -2   1  107.49    6.40
  22  -2  -1   96.09    6.80
  22   2  -1   93.19    7.30
 -22  -2  -1   93.89    6.30
  22  -2   1   92.59    5.50
  22   2  -1   89.79    6.30
  22  -2   1   81.29    6.50
 -22  -2  -1   84.19    5.90
 -22   2   1   94.29    6.60
 -22  -3   1  150.58    9.10
  22   3   1  153.98   10.20
  22   3   1  154.98    9.40
 -22   3  -1  155.08    9.70
  22  -3  -1  137.69    9.40
 -22  -3   1  147.89    9.20
 -22  -3  -1  151.98    9.30
  22   3  -1  148.89    9.40
  22  -3   1  140.29    9.40
  22  -3   1  157.08    8.30
 -22  -3  -1  146.19    9.00
 -22   3   1  160.48    9.80
  22   3  -1  139.49    9.00
  22  -4  -1   61.79    4.60
 -22   4  -1   53.29    5.20
 -22  -4   1   54.49    4.50
  22   4   1   60.09    5.80
  22   4   1   53.59    4.80
 -22   4   1   46.00    4.30
  22  -4   1   51.29    4.50
 -22   4   1   52.59    4.90
  22   4  -1   54.49    4.10
  22  -4   1   49.99    3.10
 -22  -4  -1   50.29    4.50
  22   4  -1   52.89    4.80
  22   5   1  242.38   14.00
 -22   5  -1  207.58   13.80
 -22   5  -1  238.38   14.20
 -22  -5   1  237.98   13.50
  22  -5  -1  243.78   13.50
  22   5  -1  230.28   13.10
  22  -5   1  207.18   12.30
  22   5  -1  204.08   13.70
 -22  -5  -1  260.47   13.80
 -22   5   1  220.68   13.40
 -22   5   1  228.08   14.00
  22  -5   1  250.07   13.60
 -22   6  -1   27.90    3.80
  22  -6  -1   23.10    2.90
  22   6   1   12.40    3.10
 -22   6  -1   21.90    2.80
 -22   6   1   21.00    2.80
  22  -6   1   26.10    3.10
  22  -6   1   28.30    1.90
  22   6  -1   20.70    2.60
 -22   6   1   26.80    3.80
  22  -6   1   22.40    1.70
  22   6  -1   22.70    3.60
 -22   7  -1  130.29    8.70
  22   7   1  142.79    9.80
 -22   7  -1  145.19    9.70
  22  -7  -1  136.29    8.60
  22   7  -1  124.19    9.60
  22  -7   1  146.59    7.90
  22  -7   1  135.19    7.60
  22   7  -1  154.58    8.50
 -22   7   1  138.29    9.60
  22  -7   1  137.69    8.80
 -22   7   1  130.49    8.60
  22   8   1   27.30    4.20
  22  -8  -1   22.90    3.00
 -22   8  -1   20.30    2.80
  22  -8  -1   23.30    1.60
  22  -8  -1   25.60    2.00
 -22   8  -1   18.90    4.20
  22  -8   1   22.40    1.90
  22   8  -1   21.90    4.10
 -22   8   1   21.70    2.70
  22   8  -1   21.10    2.60
  22  -8   1   30.90    3.20
  22  -8   1   28.70    2.40
 -22   8   1   24.50    4.00
 -22   9  -1    9.80    2.50
  22  -9  -1   19.30    2.00
  22  -9  -1   21.40    2.60
 -22   9  -1   16.30    3.90
  22   9   1   14.60    4.00
  22   9  -1   13.50    2.20
 -22   9   1   23.20    4.20
  22  -9   1   19.30    2.60
  22   9  -1   15.00    3.80
  22  -9   1   20.40    2.20
 -22   9   1   15.70    2.50
  22 -10  -1   19.30    2.20
 -22  10  -1   24.10    4.50
  22  10   1   19.10    4.10
 -22  10  -1   15.10    2.60
  22 -10  -1   19.70    2.50
  22 -10   1   20.70    2.50
 -22  10   1   19.30    4.00
  22 -10   1   22.80    2.90
  22  10  -1   22.60    4.50
 -22  11  -1    4.40    3.60
  22 -11  -1    3.50    1.50
  22  11   1    3.80    3.10
  22 -11  -1    2.70    1.90
  22 -11   1    2.80    1.70
  22  11  -1    3.00    3.40
  22 -11   1    6.90    2.00
 -22  11   1    1.00    3.10
  22 -12  -1   23.50    3.00
  22  12   1   16.00    4.60
 -22  12  -1   19.80    4.50
  22 -12  -1   15.70    2.20
  22  12  -1   25.80    5.20
  22 -12   1   25.40    5.00
  22 -12   1   23.10    2.80
 -22  12   1   18.40    4.30
  22  13   1   14.50    4.20
 -22  13  -1   13.30    4.00
  22  13  -1   21.70    4.80
 -22  13   1   14.90    4.10
  22 -13   1   20.40    2.70
  22  14   1    4.50    4.10
  22 -14  -1    1.60    1.40
 -22  14  -1    6.40    4.00
  22  14  -1    4.30    2.20
 -22  14   1    8.80    4.50
  22  14  -1    8.10    4.20
  22 -14   1    2.40    1.90
  22  15   1   17.10    6.00
  22  15   1   22.30    3.20
  22  15  -1   17.80    2.90
  22 -15   1   17.90    2.60
 -22  15   1   16.20    5.80
  22  15  -1   22.10    7.80
  23   0   1    0.10    2.10
  23   0  -1    0.60    1.20
  23   0  -1    1.20    1.90
 -23   0  -1    1.50    0.90
 -23   0   1    0.70    0.80
 -23   0   1    1.00    1.70
  23   0   1    2.30    1.20
 -23   0  -1    0.10    1.80
 -23  -1   1   22.50    3.00
 -23  -1   1   26.30    2.40
  23   1   1   26.20    2.90
  23  -1  -1   28.90    3.70
  23   1   1   28.30    3.70
  23  -1  -1   25.10    2.20
 -23   1  -1   29.10    3.50
 -23   1   1   27.50    3.30
  23  -1   1   30.80    3.70
 -23  -1  -1   22.60    2.40
 -23  -1  -1   26.40    3.20
  23  -1   1   28.60    2.50
  23   1  -1   29.20    3.80
  23  -2  -1   13.70    2.70
  23   2   1   14.50    2.20
 -23   2  -1   21.30    3.10
  23   2   1   13.40    3.10
 -23  -2   1   17.80    2.50
 -23  -2  -1   15.50    2.00
  23  -2   1   14.50    2.80
  23   2  -1   15.80    3.00
 -23  -2  -1   15.20    2.70
 -23   2   1    9.40    2.30
  23   2  -1   17.90    2.50
  23  -2   1   16.80    1.70
 -23   3  -1  134.89    8.90
  23   3   1  127.49    8.60
 -23  -3   1  129.69    8.40
  23   3   1  130.79    9.30
 -23  -3   1  124.99    8.10
  23  -3  -1  132.89    8.70
  23  -3   1  126.39    7.40
 -23   3   1  146.29    9.00
  23   3  -1  144.09    8.60
 -23  -3  -1  138.69    8.20
  23  -3   1  141.89    8.90
 -23  -3  -1  127.39    8.50
 -23  -4   1  150.78   10.30
  23  -4  -1  176.98   10.70
  23   4   1  196.98   11.80
  23   4   1  165.98   10.80
 -23   4  -1  170.68   11.00
  23   4  -1  176.28   10.80
 -23   4   1  167.18   11.00
  23   4  -1  180.08   10.80
 -23  -4  -1  168.38   10.70
  23  -4   1  180.78   10.80
 -23   5  -1   59.19    5.50
 -23  -5   1   43.80    4.20
  23   5   1   46.20    4.80
  23  -5  -1   49.90    4.40
 -23  -5  -1   55.99    4.70
  23  -5   1   45.10    4.30
  23   5  -1   54.89    4.00
 -23   5   1   41.70    4.20
  23   5  -1   41.20    4.60
 -23   5   1   49.70    5.00
  23  -6  -1    2.00    1.60
  23   6   1   -1.90    2.10
 -23   6  -1    1.40    2.60
 -23   6   1   -4.40    1.40
  23   6  -1    1.00    2.00
  23  -6   1   -0.40    1.80
  23   6  -1   -1.20    1.20
  23  -7  -1   31.00    3.30
  23   7   1   24.60    4.20
 -23   7  -1   31.20    4.40
  23  -7   1   26.40    2.00
  23   7  -1   22.30    2.90
 -23   7   1   24.10    3.00
 -23   7   1   26.70    4.30
  23  -7   1   31.40    2.20
  23   7  -1   34.50    4.50
  23  -7   1   30.00    3.40
 -23   8  -1   66.09    6.10
 -23   8  -1   45.70    4.60
  23   8   1   47.30    5.70
  23  -8  -1   62.39    4.70
 -23   8   1   64.19    6.00
  23  -8   1   54.99    3.40
 -23   8   1   48.00    4.40
  23   8  -1   59.09    4.40
  23  -8   1   65.19    3.90
  23  -8   1   63.59    4.90
  23   8  -1   53.99    6.10
  23  -9  -1  109.39    7.60
 -23   9  -1  128.19    9.20
  23  -9  -1  121.19    6.70
 -23   9  -1  112.59    7.80
  23   9   1  131.49    9.50
  23   9  -1  120.59    9.50
  23  -9   1  121.99    7.10
 -23   9   1  102.09    7.40
 -23   9   1  121.39    9.00
  23  -9   1  121.89    7.80
 -23  10  -1    8.80    2.20
  23 -10  -1   16.20    2.40
  23 -10  -1   18.00    2.00
 -23  10  -1   12.50    3.70
  23  10   1    5.40    3.40
 -23  10   1   11.70    4.10
  23  10  -1   12.40    3.70
  23 -10   1   11.70    2.40
  23 -10   1   15.60    2.00
  23 -11  -1    0.30    1.40
  23  11   1    5.10    2.80
 -23  11  -1    2.00    2.80
  23 -11  -1    2.70    1.60
  23  11  -1    3.40    3.30
  23 -11   1    3.70    1.90
 -23  11   1   -2.10    2.90
  23 -11   1    4.20    2.20
  23 -12  -1   39.10    3.50
 -23  12  -1   40.60    6.10
  23 -12  -1   42.70    4.00
  23  12   1   44.00    6.20
 -23  12   1   45.30    5.90
  23 -12   1   40.60    3.90
  23  12  -1   42.90    6.10
  23 -12   1   40.60    4.20
  23  13   1   84.29    9.10
 -23  13  -1  111.39    9.40
  23  13  -1   80.79    8.90
 -23  13   1   95.89    8.60
  23 -13   1   96.79    6.40
  23 -14  -1   29.70    3.10
 -23  14  -1   65.29    7.40
  23  14   1   45.10    6.50
  23  14  -1   44.10    6.40
 -23  14   1   51.49    6.90
  23 -14   1   38.80    3.70
  23  14  -1   47.20    4.30
 -24   0  -1  394.16   21.60
  24   0  -1  365.56   21.80
  24   0   1  360.46   21.90
 -24   0  -1  417.66   22.50
 -24   0   1  395.06   21.50
 -24   0   1  428.16   22.60
  24   0  -1  429.06   23.20
  24   0   1  466.45   23.40
 -24  -1   1  116.99    7.70
  24   1   1  115.39    7.50
  24  -1  -1  142.09    8.60
  24   1   1  120.29    8.60
 -24  -1   1  112.29    6.90
 -24   1  -1  118.79    8.00
 -24  -1  -1  112.19    7.80
 -24  -1  -1  111.99    7.00
  24   1  -1  108.69    8.40
  24  -1   1  123.69    8.40
  24   1  -1  122.09    7.60
 -24   1   1  122.79    7.90
  24  -1   1  114.09    7.00
  24  -2  -1  153.68   10.60
 -24  -2   1  194.08   10.50
  24   2   1  170.58   10.40
 -24   2  -1  173.58   10.70
 -24  -2   1  162.28    9.90
  24   2   1  158.58   11.20
 -24  -2  -1  157.28    9.90
 -24   2   1  170.28   10.80
 -24  -2  -1  174.98   10.40
  24  -2   1  175.38   11.00
  24   2  -1  148.49   11.00
  24  -2   1  178.38    9.60
  24   2  -1  195.38   10.50
 -24  -3   1   44.50    3.70
  24  -3  -1   56.99    4.70
  24   3   1   48.40    4.50
 -24   3  -1   41.40    4.70
 -24  -3   1   46.70    4.20
  24   3   1   35.00    4.90
 -24  -3  -1   45.90    4.30
 -24  -3  -1   47.70    3.80
 -24   3   1   54.99    5.00
  24   3  -1   39.90    4.20
  24  -3   1   44.70    3.00
 -24   4  -1  226.88   14.10
  24   4   1  236.58   14.10
  24  -4  -1  260.77   14.10
 -24  -4   1  215.78   13.70
  24   4   1  226.08   14.70
 -24   4   1  227.78   14.30
  24  -4   1  251.07   14.00
  24   4  -1  224.68   13.90
 -24  -4  -1  228.48   13.80
 -24  -5   1   79.29    6.10
  24  -5  -1   85.39    6.20
  24   5   1   69.79    6.30
 -24   5  -1   92.09    7.60
 -24   5   1   79.59    6.90
  24   5  -1   79.09    6.50
 -24  -5  -1   89.99    6.50
  24  -5   1   88.49    6.30
 -24   6  -1   88.69    7.10
  24  -6  -1   80.49    6.20
  24   6   1   82.49    7.00
 -24   6   1   87.99    7.30
  24  -6   1  100.89    6.60
  24   6  -1   73.29    6.70
 -24   7  -1    6.70    2.80
  24   7   1    3.90    2.70
  24  -7  -1    8.40    2.20
  24  -7   1   10.10    2.10
  24   7  -1    8.80    3.00
 -24   7   1    1.50    1.80
 -24   7   1    4.80    2.70
 -24   8  -1   20.80    4.20
  24  -8  -1   18.10    2.50
  24   8   1   10.80    3.90
 -24   8   1   15.50    3.80
  24  -8   1   15.70    1.50
 -24   8   1   15.80    2.60
  24  -8   1   16.40    2.80
  24  -8   1   16.10    1.60
 -24   9  -1    5.10    2.80
  24  -9  -1    5.20    2.00
  24   9   1    5.40    3.00
  24  -9   1   10.00    1.50
  24  -9   1    7.30    1.10
  24  -9   1   10.50    2.40
  24   9  -1    9.10    3.30
 -24   9   1    3.10    1.80
 -24   9   1    8.20    3.60
 -24  10  -1   37.10    5.30
 -24  10  -1   27.50    5.20
  24 -10  -1   42.20    2.80
  24 -10  -1   43.20    3.80
  24  10   1   44.30    6.00
  24  10  -1   39.60    5.30
  24 -10   1   42.10    3.40
 -24  10   1   39.60    5.40
  24 -10   1   44.10    4.10
 -24  10   1   33.50    3.60
 -24  11  -1    5.00    4.00
  24  11   1    2.70    3.60
  24 -11  -1    2.50    1.60
  24 -11  -1    5.70    1.50
  24 -11   1    3.80    1.80
  24 -11   1    1.90    1.90
  24  11  -1    3.80    3.70
 -24  11   1    1.50    3.20
 -24  12  -1    3.70    3.50
  24 -12  -1    8.20    2.00
  24  12   1    8.30    3.70
  24 -12   1    8.20    2.20
  24  12  -1    6.60    4.00
  24 -12   1   10.60    2.40
 -24  12   1   10.20    4.00
 -24  13  -1   11.00    4.40
  24  13   1   13.80    4.30
 -24  13   1    6.60    4.20
  24 -13   1    6.00    1.90
  24  13  -1   12.30    4.60
  24  14   1   19.80    5.40
 -24  14  -1   36.50    6.80
  24 -14  -1   22.60    2.30
 -24  14   1   28.20    8.50
  24  14  -1   24.60    3.20
  24  14  -1   16.20    5.00
  24 -14   1   28.30    3.00
  25   0   1    1.70    1.40
 -25   0  -1    0.50    0.90
 -25   0   1    1.80    0.90
  25   0   1    0.70    1.90
 -25   0   1    0.40    1.80
  25   0  -1    0.40    1.20
  25   0  -1    1.90    2.10
 -25   0  -1    1.80    1.90
  25   1   1  113.69    7.00
  25  -1  -1  110.79    7.70
  25  -1  -1  105.59    6.30
 -25  -1   1  101.79    7.10
 -25  -1   1  103.89    6.30
 -25   1  -1  113.39    7.40
  25   1   1   98.69    7.80
  25   1  -1   97.09    7.90
  25  -1   1  120.59    6.50
  25  -1   1  102.49    7.80
 -25  -1  -1  100.19    6.40
 -25   1   1  108.69    7.30
 -25  -1  -1  102.69    7.20
  25   1  -1   94.99    6.70
 -25  -2   1   31.40    3.40
 -25   2  -1   19.50    3.30
  25  -2  -1   21.50    3.20
 -25  -2   1   26.60    2.60
  25   2   1   24.60    3.20
  25   2   1   25.20    3.90
  25  -2   1   27.80    3.70
  25   2  -1   24.90    3.00
  25  -2   1   23.30    2.30
 -25   2   1   28.80    3.70
  25   2  -1   31.00    4.10
 -25  -2  -1   23.50    2.50
 -25  -2  -1   29.40    3.30
  25  -3  -1    0.80    2.00
 -25  -3   1    2.90    1.50
 -25  -3   1    4.60    1.90
  25   3   1    2.60    2.00
 -25   3  -1    8.60    2.60
  25   3   1    8.80    2.30
 -25  -3  -1    6.40    2.20
  25  -3   1    5.20    0.90
 -25   3   1    8.50    2.70
  25  -3   1    1.90    2.00
  25   3  -1    2.30    1.90
 -25  -4   1   37.40    3.80
 -25   4  -1   38.80    4.70
  25  -4  -1   38.10    4.30
  25   4   1   41.40    4.50
 -25  -4  -1   36.30    4.10
  25   4  -1   35.30    4.20
  25  -4   1   36.70    4.30
 -25   5  -1   19.20    3.60
  25  -5  -1   12.80    2.50
  25   5   1   14.40    3.00
 -25  -5   1    7.20    2.30
  25   5  -1   19.00    3.30
  25  -5   1   15.20    2.90
 -25   5   1   14.60    3.30
 -25  -5  -1   10.10    2.80
 -25   6  -1  138.99    9.20
  25   6   1  111.19    8.70
  25  -6  -1  140.89    8.40
  25   6  -1  111.99    8.70
 -25   6   1  115.39    8.90
  25  -6   1  124.89    8.30
  25  -7  -1   19.20    2.90
 -25   7  -1   21.60    4.20
  25   7   1   24.10    4.00
  25   7  -1   22.50    3.90
  25  -7   1   20.80    3.10
 -25   7   1   17.30    3.80
  25   8   1   30.00    4.30
 -25   8  -1   23.70    4.20
  25  -8  -1   23.80    3.00
  25  -8   1   23.90    3.30
 -25   8   1   20.80    4.20
  25   8  -1   26.20    4.30
 -25   8   1   20.20    3.10
 -25   9  -1    0.80    3.30
  25  -9  -1    6.40    2.00
  25   9   1   -2.10    2.60
 -25   9   1    0.10    1.80
  25  -9   1    5.00    1.10
  25  -9   1    3.30    2.20
  25  -9   1    4.00    0.90
 -25   9   1    1.50    2.90
  25   9  -1    3.40    2.90
  25 -10  -1   28.10    3.10
  25  10   1   34.10    5.20
 -25  10  -1   28.00    4.40
  25 -10   1   27.90    2.60
  25 -10   1   23.30    1.90
 -25  10   1   32.60    5.20
  25 -10   1   22.50    3.20
 -25  10   1   16.90    2.90
  25  10  -1   25.50    4.30
  25 -11  -1   80.09    4.90
  25 -11  -1   79.99    5.60
  25  11   1   73.89    7.90
 -25  11  -1   91.89    7.80
  25 -11   1   80.29    5.40
 -25  11   1   74.49    8.00
  25 -11   1   82.89    6.00
  25  11  -1   76.19    7.80
  25 -12  -1   17.60    2.40
 -25  12  -1   19.00    4.80
  25 -12  -1   22.10    2.40
  25  12   1   21.10    5.10
 -25  12   1   24.80    4.70
  25  12  -1   24.80    5.10
  25 -12   1   24.10    3.10
 -25  13  -1    8.30    4.10
  25  13   1    8.80    3.60
  25  13  -1    2.30    3.60
 -25  13   1   13.30    4.20
  25 -13   1   10.10    2.40
  25  14   1    1.70    3.70
  25 -14  -1    1.00    1.40
 -25  14  -1    6.30    3.80
 -25  14   1    5.80    4.20
  25 -14   1   -3.00    1.70
  25  14  -1   -2.50    3.30
  26   0   1   36.40    4.30
 -26   0  -1   34.10    4.00
 -26   0  -1   36.30    2.70
  26   0  -1   36.70    4.70
  26   0  -1   32.00    3.10
 -26   0   1   39.90    4.00
 -26   0   1   32.60    2.50
  26  -1  -1   78.29    6.50
  26   1   1   76.19    5.60
 -26   1  -1   91.19    6.20
  26  -1  -1   72.09    4.90
 -26  -1   1   80.09    5.10
  26   1   1   80.29    6.80
 -26  -1   1   91.69    6.10
  26  -1   1   79.59    5.20
  26  -1   1   82.29    6.70
  26   1  -1   81.09    6.70
 -26   1   1   73.99    6.00
 -26  -1  -1   82.09    6.10
 -26  -2   1   36.00    3.00
 -26   2  -1   37.30    4.10
  26  -2  -1   31.00    4.10
  26   2   1   29.70    3.50
  26   2   1   30.40    4.50
 -26  -2   1   29.80    3.60
 -26  -2  -1   30.70    3.00
 -26  -2  -1   35.60    3.90
  26   2  -1   39.70    3.60
 -26   2   1   36.20    4.10
  26  -2   1   28.40    3.80
  26  -2   1   34.20    2.70
  26   2  -1   33.10    4.40
  26  -3  -1  123.49    8.80
 -26  -3   1  137.69    8.20
 -26  -3   1  133.79    8.50
  26   3   1  116.69    8.40
 -26   3  -1  133.19    9.10
 -26  -3  -1  130.79    8.60
 -26   3   1  122.29    9.00
  26  -3   1  137.59    9.10
  26   4   1   29.40    4.00
 -26  -4   1   40.50    4.20
  26  -4  -1   38.10    4.40
 -26   4  -1   47.50    5.10
  26   4  -1   50.79    4.70
 -26  -4  -1   35.30    4.10
  26  -4   1   56.29    4.80
 -26  -5   1  104.49    8.10
  26   5   1  124.99    8.90
 -26   5  -1  146.09    9.40
  26  -5  -1  128.99    8.50
 -26   5   1  116.99    9.10
  26   5  -1  118.39    8.70
 -26  -5  -1  118.19    8.50
  26  -5   1  144.39    8.80
 -26   6  -1   10.80    3.20
  26   6   1    5.40    2.90
  26  -6  -1    6.90    2.30
  26   6  -1   11.80    3.00
  26  -6   1    8.10    2.40
 -26   6   1    7.00    3.20
  26   7   1   70.79    6.40
 -26   7  -1   72.99    6.70
  26  -7  -1   65.99    5.50
  26  -7   1   71.49    5.80
  26   7  -1   89.49    6.90
 -26   7   1   57.99    6.30
  26   8   1   55.69    5.90
  26  -8  -1   41.90    4.40
 -26   8  -1   35.60    5.10
 -26   8   1   41.10    5.50
  26  -8   1   38.90    4.40
  26   8  -1   45.60    5.60
  26   9   1   12.90    3.60
 -26   9  -1   12.10    3.60
  26  -9  -1   17.70    2.80
 -26   9   1    8.00    2.60
  26   9  -1   15.60    3.70
  26  -9   1   13.20    2.80
 -26   9   1   10.40    3.80
 -26  10  -1    1.90    3.20
  26 -10  -1   -0.70    1.60
  26  10   1    0.40    3.00
  26 -10   1    1.10    0.80
 -26  10   1    1.10    1.90
 -26  10   1    0.50    2.60
  26 -10   1    3.10    1.90
  26  10  -1   -0.80    2.80
  26 -10   1    2.80    1.20
  26 -11  -1    2.50    1.90
 -26  11  -1    3.10    3.40
  26  11   1    5.10    3.20
  26  11  -1    7.70    3.40
 -26  11   1    0.30    3.00
  26 -11   1    3.10    0.90
  26 -11   1    6.10    2.00
  26 -11   1    6.30    1.40
  26  12   1   16.00    4.60
  26 -12  -1   17.20    2.40
 -26  12  -1   21.10    4.90
  26  12  -1   17.80    4.50
  26 -12   1   20.90    2.90
 -26  12   1   16.20    4.50
  26 -12   1   28.80    3.20
  26  13   1    2.70    4.00
 -26  13  -1    9.20    4.20
  26 -13   1    3.00    2.10
  26  13  -1    2.40    3.50
 -26  13   1    5.60    4.10
  27   0   1    5.10    2.90
  27   0   1    1.00    2.10
 -27   0  -1   -0.10    2.00
 -27   0   1    1.90    2.20
 -27   0  -1   -0.80    0.90
 -27   0   1    1.80    0.90
  27   0  -1   -3.60    1.90
  27   0  -1   -2.00    1.00
 -27  -1   1   25.90    2.50
 -27   1  -1   29.40    4.00
  27   1   1   30.80    3.30
  27   1   1   24.60    3.90
  27  -1  -1   38.70    4.60
 -27  -1   1   33.70    3.70
  27  -1  -1   28.20    2.40
 -27  -1  -1   27.40    2.70
 -27  -1  -1   27.60    3.60
  27  -1   1   21.40    3.80
  27  -1   1   24.10    2.70
  27   1  -1   29.90    4.20
  27   1  -1   29.70    3.00
 -27   1   1   25.80    3.60
  27  -2  -1    3.60    2.40
 -27   2  -1   -0.20    2.10
 -27  -2   1    1.50    2.00
  27   2   1    1.10    1.50
 -27  -2   1    1.00    1.30
 -27  -2  -1    1.70    2.10
 -27  -2  -1    5.00    1.50
  27   2  -1   -0.40    1.60
  27  -2   1   -1.40    2.20
 -27   2   1    0.10    2.20
  27  -2   1    2.60    1.00
 -27  -3   1   48.20    4.40
  27   3   1   48.10    5.60
  27  -3  -1   47.40    4.80
 -27   3  -1   39.00    5.40
  27  -3   1   44.20    4.90
  27   3  -1   43.60    4.30
 -27  -3  -1   47.40    4.50
 -27   3   1   33.50    5.20
 -27   4  -1   66.79    6.00
  27   4   1   55.99    5.60
  27  -4  -1   69.99    5.70
 -27  -4   1   70.99    5.60
 -27  -4  -1   63.39    5.60
 -27   4   1   70.59    6.10
  27   4  -1   65.99    5.60
 -27  -5   1    3.70    2.10
 -27   5  -1   11.10    3.20
  27  -5  -1    8.70    2.40
  27   5   1    3.80    2.50
 -27  -5  -1    7.50    2.40
 -27   5   1    5.70    2.90
  27  -5   1    5.30    2.40
  27   5  -1    6.30    2.60
  27  -6  -1    9.40    2.60
  27   6   1    9.40    3.10
 -27   6  -1    9.50    2.90
  27  -6   1   12.50    2.60
  27   6  -1    7.20    2.60
 -27   6   1    8.40    3.10
  27  -7  -1    0.40    2.00
 -27   7  -1   -2.70    2.70
  27   7   1    0.70    2.80
 -27   7   1   -2.50    2.70
  27  -7   1    3.40    2.00
  27   7  -1    1.40    2.40
  27  -8  -1   35.50    3.90
  27   8   1   32.70    5.00
 -27   8  -1   50.29    5.80
  27   8  -1   28.80    4.80
  27  -8   1   41.80    4.20
 -27   8   1   33.70    5.10
  27   9   1  111.99    9.00
  27  -9  -1  114.49    7.70
 -27   9  -1  112.69    8.90
  27   9  -1  113.69    9.10
  27  -9   1  105.59    7.80
 -27   9   1  119.09    9.20
  27 -10  -1   17.00    2.70
 -27  10  -1   19.40    4.40
  27  10   1   15.20    4.20
  27  10  -1   17.10    4.30
  27 -10   1   14.30    2.80
 -27  10   1   18.00    4.60
 -27  11  -1    5.10    3.30
  27 -11  -1    7.70    2.00
  27  11   1    8.30    3.80
  27 -11   1    7.30    1.10
 -27  11   1   10.60    3.70
  27 -11   1   10.70    1.30
  27  11  -1    8.60    4.00
  27 -11   1    7.40    2.40
 -27  12  -1   18.20    4.90
  27  12   1   23.30    5.10
  27 -12  -1   22.50    2.80
  27  12  -1   25.80    4.70
 -27  12   1   23.30    5.40
  27 -12   1   21.80    2.80
  27 -12   1   17.60    1.90
  27  13   1  124.99   10.50
 -27  13  -1  123.09   10.20
 -27  13   1   99.89    9.60
  27 -13   1  112.49    7.60
  27  13  -1  116.49   10.10
  28   0   1   80.89    6.30
 -28   0   1   59.79    3.90
 -28   0  -1   58.59    4.00
  28   0   1   62.29    4.70
 -28   0  -1   59.59    5.50
  28   0  -1   67.19    6.20
  28   0  -1   62.29    4.40
 -28   0   1   62.29    5.40
 -28  -1   1   40.90    3.20
  28  -1  -1   43.80    5.00
  28  -1  -1   43.30    3.00
  28   1   1   34.70    3.80
 -28  -1   1   47.40    4.20
 -28   1  -1   44.70    4.70
  28   1  -1   34.40    4.90
 -28  -1  -1   39.30    3.20
  28   1  -1   49.10    3.90
  28  -1   1   44.00    5.10
 -28  -1  -1   49.00    4.30
 -28   1   1   48.80    4.60
  28  -1   1   38.10    3.40
 -28  -2   1   82.09    6.20
  28   2   1   76.29    7.40
 -28   2  -1   82.39    7.50
 -28  -2   1   75.79    5.40
  28   2   1   97.19    6.40
  28  -2  -1   76.79    6.90
  28  -2   1   84.99    5.10
 -28  -2  -1   85.69    6.40
  28  -2   1   85.99    6.90
 -28  -2  -1   83.09    5.60
  28   2  -1  101.49    6.30
 -28   2   1   78.79    6.90
 -28   3  -1   45.50    5.20
 -28  -3   1   47.70    4.40
  28  -3  -1   51.59    5.20
  28   3   1   53.69    5.80
  28   3   1   49.20    4.80
  28  -3   1   39.50    4.80
 -28  -3  -1   47.50    4.90
  28   3  -1   50.39    4.50
 -28   3   1   44.60    5.00
 -28  -4   1  137.99    9.10
  28   4   1  126.19    9.30
  28  -4  -1  136.39    9.40
 -28   4  -1  143.99    9.80
 -28   4   1  134.49    9.80
  28  -4   1  131.69    9.50
  28   4  -1  154.88    9.50
 -28  -4  -1  139.29    9.30
  28  -5  -1   26.90    3.70
 -28  -5   1   25.30    3.70
 -28   5  -1   15.90    3.70
  28   5   1   18.40    3.60
 -28   5   1   23.90    4.20
  28   5  -1   21.30    3.50
  28  -5   1   23.00    3.50
 -28  -5  -1   18.20    3.30
  28  -6  -1   43.60    4.80
  28   6   1   55.79    5.80
 -28   6  -1   45.60    5.50
  28   6  -1   59.19    5.70
  28  -6   1   55.79    5.10
 -28   6   1   46.80    5.80
 -28   7  -1   40.60    5.50
  28  -7  -1   32.40    3.80
  28   7   1   35.60    5.60
 -28   7   1   26.30    4.60
  28  -7   1   30.60    4.00
  28   8   1   50.99    6.00
 -28   8  -1   44.00    5.90
  28  -8  -1   55.49    5.00
  28  -8   1   54.19    5.00
  28   8  -1   54.59    6.00
 -28   8   1   57.29    6.40
  28  -9  -1    5.20    2.00
 -28   9  -1    7.40    4.10
  28   9   1    3.30    3.10
  28  -9   1    6.80    2.40
  28   9  -1    2.60    2.90
 -28   9   1    4.30    3.70
  28 -10  -1   20.50    3.00
 -28  10  -1   26.50    4.70
  28  10   1   18.40    4.20
 -28  10   1   14.00    4.10
  28  10  -1   17.80    4.00
  28 -10   1   18.40    2.80
  28  11   1   -0.10    3.30
  28 -11  -1    0.80    1.70
 -28  11  -1    2.20    3.60
  28  11  -1    2.40    3.10
 -28  11   1   -0.20    3.80
  28 -11   1    1.80    2.50
 -28  12  -1   -1.90    3.90
  28 -12  -1   -3.70    1.60
  28  12   1    6.90    4.20
  28  12  -1   -1.10    3.10
 -28  12   1    2.10    3.40
  28 -12   1   -2.00    1.90
  29   0  -1   -1.40    2.30
 -29   0   1    2.30    2.30
  29   0   1   -1.10    1.50
  29   0   1   -0.30    3.00
 -29   0  -1    0.50    2.10
 -29   0  -1    0.20    1.00
  29   0  -1   -1.50    1.20
 -29   0   1    0.00    0.90
 -29  -1   1   72.69    5.20
  29  -1  -1   91.69    7.10
  29  -1  -1   80.79    4.90
 -29   1  -1   73.39    6.90
  29   1   1   79.79    5.80
  29   1   1   76.09    7.00
 -29  -1   1   78.09    6.30
  29   1  -1   77.89    7.30
 -29   1   1   88.29    6.50
  29  -1   1   87.59    5.20
  29   1  -1   76.79    5.60
 -29  -1  -1   80.69    5.10
  29  -1   1   68.49    6.60
 -29  -1  -1   91.29    6.50
  29   2   1   42.20    4.20
 -29   2  -1   38.60    4.50
 -29  -2   1   33.30    3.40
  29   2   1   40.60    5.30
 -29  -2   1   45.10    4.50
  29  -2  -1   42.30    5.00
  29   2  -1   39.10    4.00
 -29  -2  -1   35.60    4.30
 -29   2   1   38.60    4.70
  29  -2   1   46.80    2.90
 -29  -2  -1   37.50    3.50
  29  -2   1   38.00    4.90
  29  -3  -1   16.90    3.40
 -29   3  -1   19.20    3.80
  29   3   1   11.60    3.50
 -29  -3   1   17.50    3.00
  29   3   1   15.50    3.00
  29  -3   1   20.00    3.60
  29   3  -1   20.10    3.00
 -29   3   1   14.60    3.40
 -29  -3  -1   21.90    3.30
 -29   4  -1   22.20    3.90
 -29  -4   1   24.20    3.40
  29   4   1   28.60    3.70
  29  -4  -1   16.80    3.40
 -29  -4  -1   21.40    3.40
  29  -4   1   20.30    3.50
 -29   4   1   22.60    4.00
  29   4  -1   17.00    3.30
 -29  -5   1    8.50    2.80
 -29   5  -1    8.60    3.50
  29   5   1    9.70    2.90
  29  -5  -1    9.20    2.80
 -29  -5  -1    7.00    2.70
  29   5  -1   18.30    3.30
  29  -5   1   13.10    3.10
 -29   5   1    7.00    3.30
  29  -6  -1  128.69    8.90
  29   6   1  105.59    8.90
 -29   6  -1  133.59    9.60
  29  -6   1  131.09    9.00
 -29   6   1  135.79    9.60
  29   6  -1  127.99    9.20
  29  -7  -1   38.90    4.40
  29   7   1   30.30    4.70
 -29   7  -1   39.20    5.30
  29   7  -1   42.40    5.20
 -29   7   1   41.20    5.40
  29  -7   1   45.60    4.80
  29  -8  -1    9.30    2.40
 -29   8  -1    8.00    3.70
  29   8   1   12.30    3.60
  29   8  -1   14.90    3.70
  29  -8   1   14.20    2.80
 -29   8   1    9.90    3.80
 -29   9  -1    4.30    3.80
  29  -9  -1    5.50    2.30
  29   9   1    1.20    2.70
  29  -9   1    1.80    2.20
 -29   9   1    0.70    3.20
  29   9  -1    0.30    3.10
  29 -10  -1   24.90    3.30
  29  10   1   24.00    4.70
 -29  10  -1   28.60    4.80
  29  10  -1   24.30    4.60
  29 -10   1   23.70    3.40
 -29  10   1   20.70    4.60
 -29  11  -1   61.79    7.20
  29 -11  -1   63.19    4.90
  29  11   1   67.09    7.60
  29  11  -1   66.89    7.50
 -29  11   1   50.09    6.70
  29 -11   1   53.69    5.30
  29 -12  -1   45.30    4.10
  29  12   1   55.49    7.20
 -29  12  -1   46.40    6.50
  29  12  -1   37.60    6.00
  29 -12   1   43.90    4.60
 -29  12   1   30.80    5.80
 -30   0   1   81.89    4.90
  30   0   1   87.29    5.60
 -30   0   1   87.59    6.50
 -30   0  -1   74.99    4.90
 -30   0  -1   84.89    6.50
  30   0   1   81.69    7.60
  30   0  -1   76.19    5.30
  30   0  -1   95.69    7.50
 -30   1  -1   85.59    7.50
 -30  -1   1   98.69    7.50
  30   1   1   96.89    8.40
  30   1   1  117.09    7.30
  30  -1  -1  113.79    6.20
 -30  -1  -1  116.89    7.90
  30   1  -1  109.89    7.00
  30  -1   1  108.49    8.30
 -30   1   1  106.69    7.70
 -30  -1  -1   94.89    6.30
  30  -1   1  117.49    6.60
  30   2   1   24.60    4.40
 -30  -2   1   24.90    3.50
  30   2   1   36.80    3.70
  30  -2  -1   27.70    4.10
 -30   2  -1   23.30    3.70
 -30  -2   1   28.00    3.00
  30  -2   1   26.20    4.60
  30  -2   1   28.60    2.30
 -30  -2  -1   32.00    3.90
  30   2  -1   29.50    3.50
 -30   2   1   28.40    4.10
 -30   3  -1  102.39    8.40
  30   3   1  111.89    7.90
  30  -3  -1   88.29    7.90
 -30  -3   1  128.99    8.00
 -30   3   1  120.19    8.60
  30   3  -1  112.19    7.80
 -30  -3  -1  122.89    8.00
  30  -3   1  108.79    8.30
 -30  -4   1   31.30    4.10
 -30   4  -1   36.20    4.60
  30   4   1   30.90    4.00
  30  -4  -1   35.70    4.40
  30  -4   1   26.50    4.20
 -30  -4  -1   32.60    4.20
 -30   4   1   32.40    4.50
  30   4  -1   43.00    4.60
 -30   5  -1   92.99    7.60
 -30  -5   1   65.29    6.30
  30  -5  -1   69.89    6.50
  30   5   1   76.89    6.50
  30   5  -1   76.69    6.60
 -30   5   1   72.49    7.20
 -30  -5  -1   73.19    6.60
  30  -5   1   77.29    6.40
 -30   6  -1    9.40    3.60
  30   6   1    6.90    2.90
  30  -6  -1    1.30    2.00
  30   6  -1    2.20    2.60
  30  -6   1    2.20    2.40
 -30   6   1    5.20    3.50
  30  -7  -1   25.10    3.60
 -30   7  -1   24.90    4.60
  30   7   1   31.60    4.70
 -30   7   1   21.20    4.40
  30  -7   1   34.50    4.30
  30   7  -1   29.60    4.70
 -30   8  -1    3.00    3.20
  30   8   1    4.00    3.50
  30  -8  -1    5.20    2.30
  30  -8   1    4.10    2.30
  30   8  -1    6.20    2.80
 -30   8   1    4.80    4.00
 -30   9  -1    8.70    3.80
  30   9   1    9.40    3.80
  30  -9  -1   13.90    2.50
  30   9  -1    2.70    3.40
  30  -9   1    6.80    2.60
 -30   9   1    2.90    3.40
  30 -10  -1   -1.20    2.10
 -30  10  -1    4.10    3.70
  30  10   1   -5.20    2.40
  30  10  -1    0.30    3.10
  30 -10   1   -6.10    1.90
 -30  10   1   -2.80    3.40
  30  11   1   -0.10    3.40
  30 -11  -1    2.40    2.00
 -30  11  -1    6.90    4.40
  30 -11   1    3.30    2.40
  30  11  -1    3.00    3.90
 -30  11   1   12.00    4.30
  31   0   1    0.60    1.50
  31   0   1   -2.30    2.20
  31   0  -1   -0.30    2.30
  31   0  -1    1.40    1.30
 -31   0   1    0.10    2.20
 -31   0  -1    2.00    2.50
  31  -1  -1   73.39    6.70
 -31  -1   1   65.29    6.30
  31   1   1   56.79    4.80
 -31   1  -1   69.09    6.00
 -31   1   1   57.09    5.50
 -31  -1  -1   70.59    5.60
  31  -1   1   67.69    4.40
  31  -1   1   63.19    6.10
 -31  -1  -1   57.59    4.20
  31   1  -1   63.69    4.80
  31   2   1    1.80    2.20
 -31   2  -1    1.80    2.50
  31   2   1    8.90    3.60
 -31  -2   1    5.00    1.60
 -31  -2   1    9.80    2.50
  31   2  -1    7.50    2.10
  31  -2   1    8.40    3.40
 -31   2   1    5.30    2.60
 -31   3  -1   37.30    5.10
  31  -3  -1   53.69    5.80
 -31  -3   1   51.19    4.70
  31   3   1   45.70    5.00
  31   3  -1   56.79    4.90
 -31   3   1   41.10    5.20
 -31  -3  -1   49.80    4.80
 -31   4  -1   44.00    5.70
 -31  -4   1   44.40    5.20
  31  -4  -1   43.10    5.30
  31   4   1   58.99    5.50
 -31  -4  -1   52.59    5.20
 -31   4   1   67.79    6.40
  31  -4   1   60.69    5.70
  31   4  -1   60.69    5.40
 -31   5  -1    8.50    3.40
  31  -5  -1   18.50    3.50
  31   5   1   13.50    3.10
 -31  -5   1    5.40    2.70
  31   5  -1   13.60    3.00
 -31  -5  -1    8.80    3.20
  31  -5   1    4.50    2.60
 -31   5   1   11.70    3.50
  31  -6  -1   11.00    3.10
 -31   6  -1    5.60    3.30
  31   6   1   12.40    3.70
 -31   6   1   14.00    3.90
  31  -6   1    8.10    2.90
  31   6  -1   11.70    3.50
 -31   7  -1   10.70    4.10
  31  -7  -1   11.00    2.70
  31   7   1   13.30    3.50
  31  -7   1   13.90    3.20
 -31   7   1   13.40    4.10
  31   7  -1   18.80    3.90
  31   8   1   52.79    6.20
 -31   8  -1   65.69    7.20
  31  -8  -1   55.69    5.30
 -31   8   1   38.60    5.70
  31  -8   1   55.99    5.60
  31   8  -1   59.49    6.60
 -31   9  -1   53.09    6.70
  31   9   1   52.29    6.30
  31  -9  -1   69.29    5.80
  31  -9   1   68.99    5.90
 -31   9   1   59.99    7.30
  31   9  -1   55.69    6.70
  31 -10  -1    2.60    2.20
  31  10   1    9.00    3.60
 -31  10  -1   16.70    4.70
  31  10  -1    7.40    3.40
  31 -10   1    8.70    2.90
 -31  10   1    2.10    3.50
 -31  11  -1   15.30    4.60
  31 -11  -1   16.00    2.90
  31  11   1   16.80    4.60
  31  11  -1   25.40    4.80
 -31  11   1   18.60    5.30
  31 -11   1   13.10    3.00
  32   0   1   80.49    5.10
 -32   0   1   77.19    6.20
  32   0  -1   70.29    4.80
  32   0   1   61.09    6.60
 -32   0  -1   65.79    6.00
  32  -1  -1   47.60    5.60
 -32   1  -1   41.30    5.10
 -32  -1   1   45.80    4.60
  32   1   1   36.20    5.30
  32   1   1   35.20    3.90
  32  -1   1   41.70    3.30
 -32  -1  -1   43.70    4.70
  32  -1   1   31.20    4.80
 -32   1   1   48.40    5.10
  32   1  -1   44.50    3.70
 -32  -1  -1   42.40    3.30
 -32  -2   1  107.39    7.10
  32   2   1  115.79    9.40
  32   2   1  123.79    8.00
 -32   2  -1  111.09    8.70
  32  -2  -1  105.09    8.80
 -32   2   1  121.89    8.60
 -32  -2  -1  124.69    8.40
  32  -2   1  114.09    8.90
  32   2  -1  129.29    7.90
  32  -3  -1  116.59    8.50
 -32   3  -1  106.99    8.40
  32   3   1  104.59    7.70
 -32  -3   1   97.29    7.50
 -32   3   1  106.69    8.00
  32  -3   1  105.59    8.40
  32   3  -1  103.09    7.50
 -32  -3  -1   95.99    7.60
 -32   4  -1   96.39    8.20
  32  -4  -1  100.89    8.00
  32   4   1   85.99    7.30
 -32  -4   1  106.79    7.50
  32  -4   1   89.29    7.80
 -32   4   1  104.29    8.30
  32   4  -1   97.59    7.40
  32  -5  -1    4.70    2.60
 -32  -5   1   -4.30    2.10
  32   5   1    0.90    2.30
 -32   5  -1    2.90    3.10
 -32  -5  -1    0.70    2.60
  32   5  -1   -3.70    2.30
 -32   5   1    5.70    3.30
 -32   6  -1   68.69    6.70
  32  -6  -1   65.69    6.00
  32   6   1   59.19    6.20
  32   6  -1   59.69    6.90
 -32   6   1   48.30    6.20
  32  -6   1   60.19    6.00
  32   7   1   56.59    6.10
 -32   7  -1   64.29    7.20
  32  -7  -1   61.59    5.80
 -32   7   1   57.49    6.80
  32   7  -1   62.99    6.50
  32  -7   1   56.69    5.90
 -32   8  -1   50.99    6.30
  32  -8  -1   32.70    4.40
  32   8   1   46.80    5.80
  32   8  -1   29.30    5.00
 -32   8   1   40.60    5.70
  32  -8   1   37.30    4.70
 -32   9  -1    7.60    4.20
  32  -9  -1    2.90    2.10
  32   9   1    5.00    3.40
 -32   9   1    3.90    3.60
  32   9  -1    0.30    2.60
  32  -9   1    2.80    2.60
  32  10   1    7.30    3.80
  32 -10  -1    6.30    2.50
  32  10  -1   13.90    4.20
  32 -10   1    5.30    2.60
 -32  10   1    9.30    7.30
 -33   0   1    2.20    2.60
  33   0   1    0.80    2.80
 -33   0  -1    2.70    2.70
  33   0  -1    2.20    1.30
  33   0   1    0.90    1.40
  33  -1  -1   25.50    4.30
  33   1   1   27.30    4.90
  33   1   1   30.10    3.40
 -33   1  -1   26.00    4.10
 -33  -1   1   31.60    4.10
  33   1  -1   30.60    3.10
 -33   1   1   29.90    4.10
  33  -1   1   27.10    2.50
  33  -1   1   23.40    4.50
 -33  -1  -1   22.10    3.80
  33  -2  -1   17.90    3.90
 -33  -2   1   16.60    2.30
 -33   2  -1   21.30    4.00
 -33  -2   1   19.10    3.30
  33   2   1   22.30    3.00
 -33   2   1   21.00    3.80
  33   2  -1   18.50    2.70
  33  -2   1   21.40    4.20
 -33  -2  -1   19.90    3.60
 -33  -3   1   11.80    2.80
  33   3   1   16.20    2.90
 -33   3  -1   10.60    3.60
  33  -3  -1   13.00    3.60
  33   3  -1   13.50    2.60
 -33   3   1   15.10    3.50
  33  -3   1   11.70    3.30
 -33  -3  -1   10.30    2.80
  33  -4  -1   51.59    5.50
 -33  -4   1   37.90    5.30
 -33   4  -1   48.40    5.70
  33   4   1   53.19    5.30
 -33   4   1   40.40    5.30
  33   4  -1   44.70    4.90
 -33  -4  -1   41.60    5.10
  33  -4   1   34.00    4.90
 -33  -5   1    4.00    2.80
  33   5   1    6.80    2.90
 -33   5  -1    5.90    3.40
 -33  -5  -1    5.70    3.10
  33   5  -1    5.70    2.70
 -33   5   1    9.10    4.00
  33  -5   1    5.40    3.00
  33   6   1   77.89    7.00
  33  -6  -1   65.19    6.80
 -33   6  -1   85.09    7.50
 -33   6   1   79.09    7.80
  33  -6   1   77.79    6.80
  33   6  -1   78.19    7.90
  33   7   1   21.90    4.20
 -33   7  -1   23.80    4.70
  33  -7  -1   20.90    3.70
 -33   7   1   19.70    4.40
[truncated: 3,611,425 more chars]
