# Supplementary material for: Steric Pruning Unlocks Hierarchical Structuring, Thermochromism, C‐H/O Activation, and 6‐electron Redox Transmetalation in Planar Bismuth Triamides
Source: Angew Chem Int Ed Engl. 2025 Nov 17;65(1):e18367. doi: 10.1002/anie.202518367 (PMC12759222; doi:10.1002/anie.202518367)
Supplement: Supplementary file 3 — Supporting Information [file ANIE-65-e18367-s002.zip › Compound 6.cif]

data_atwin
_audit_creation_date               2024-06-23
_audit_creation_method
;
Olex2 1.5
(compiled 2023.08.24 svn.re1ec1418 for OlexSys, GUI svn.r6817)
;
_shelx_SHELXL_version_number       '2018/3'
_audit_contact_author_address      ?
_audit_contact_author_email        ?
_audit_contact_author_name         ''
_audit_contact_author_phone        ?
_publ_contact_author_id_orcid      ?
_publ_section_references
;
Dolomanov, O.V., Bourhis, L.J., Gildea, R.J, Howard, J.A.K. & Puschmann, H.
 (2009), J. Appl. Cryst. 42, 339-341.

Sheldrick, G.M. (2008). Acta Cryst. A64, 112-122.
;
_chemical_name_common              ?
_chemical_name_systematic          ?
_chemical_formula_moiety           'C28 H28 N6 W, C4 H8 O'
_chemical_formula_sum              'C32 H36 N6 O W'
_chemical_formula_weight           704.52
_chemical_melting_point            ?
loop_
  _atom_type_symbol
  _atom_type_description
  _atom_type_scat_dispersion_real
  _atom_type_scat_dispersion_imag
  _atom_type_scat_source
 'C' 'C' 0.0033 0.0016 'International Tables Vol C Tables 4.2.6.8 and 6.1.1.4'
 'H' 'H' 0.0000 0.0000 'International Tables Vol C Tables 4.2.6.8 and 6.1.1.4'
 'N' 'N' 0.0061 0.0033 'International Tables Vol C Tables 4.2.6.8 and 6.1.1.4'
 'O' 'O' 0.0106 0.0060 'International Tables Vol C Tables 4.2.6.8 and 6.1.1.4'
 'W' 'W' -0.8490 6.8722 'International Tables Vol C Tables 4.2.6.8 and 6.1.1.4'

_shelx_space_group_comment
;
The symmetry employed for this shelxl refinement is uniquely defined
by the following loop, which should always be used as a source of
symmetry information in preference to the above space-group names.
They are only intended as comments.
;
_space_group_crystal_system        'triclinic'
_space_group_IT_number             2
_space_group_name_H-M_alt          'P -1'
_space_group_name_Hall             '-P 1'
loop_
  _space_group_symop_operation_xyz
 'x, y, z'
 '-x, -y, -z'

_cell_length_a                     7.5762(8)
_cell_length_b                     7.9003(7)
_cell_length_c                     11.9231(12)
_cell_angle_alpha                  95.755(3)
_cell_angle_beta                   101.762(4)
_cell_angle_gamma                  92.308(4)
_cell_volume                       693.79(12)
_cell_formula_units_Z              1
_cell_measurement_reflns_used      9923
_cell_measurement_temperature      150.00
_cell_measurement_theta_max        28.43
_cell_measurement_theta_min        2.60
_shelx_estimated_absorpt_T_max     0.850
_shelx_estimated_absorpt_T_min     0.591
_exptl_absorpt_coefficient_mu      4.200
_exptl_absorpt_correction_T_max    0.029850
_exptl_absorpt_correction_T_min    0.009697
_exptl_absorpt_correction_type     multi-scan
_exptl_absorpt_process_details
;
 TWINABS-2012/1 (Bruker,2012) was used for absorption correction.
 
For component 1:
 wR2(int) was 0.0548 before and 0.0397 after correction.
 
For component 2:
 wR2(int) was 0.1161 before and 0.0799 after correction.
 The Ratio of minimum to maximum transmission is 0.32.

Final HKLF 4 output contains 40580 reflections, Rint = 0.0995
 (23327 with I > 3sig(I), Rint = 0.0468)
;
_exptl_absorpt_special_details     ?
_exptl_crystal_colour              black
_exptl_crystal_colour_primary      black
_exptl_crystal_density_diffrn      1.686
_exptl_crystal_density_meas        ?
_exptl_crystal_density_method      ?
_exptl_crystal_description         prism
_exptl_crystal_F_000               352
_exptl_crystal_size_max            0.14
_exptl_crystal_size_mid            0.07
_exptl_crystal_size_min            0.04
_exptl_transmission_factor_max     ?
_exptl_transmission_factor_min     ?
_diffrn_reflns_av_R_equivalents    ?
_diffrn_reflns_av_unetI/netI       0.0541
_diffrn_reflns_Laue_measured_fraction_full  0.999
_diffrn_reflns_Laue_measured_fraction_max  0.996
_diffrn_reflns_limit_h_max         9
_diffrn_reflns_limit_h_min         -10
_diffrn_reflns_limit_k_max         10
_diffrn_reflns_limit_k_min         -10
_diffrn_reflns_limit_l_max         15
_diffrn_reflns_limit_l_min         0
_diffrn_reflns_number              3532
_diffrn_reflns_point_group_measured_fraction_full  0.999
_diffrn_reflns_point_group_measured_fraction_max  0.996
_diffrn_reflns_theta_full          25.242
_diffrn_reflns_theta_max           28.471
_diffrn_reflns_theta_min           2.752
_diffrn_ambient_temperature        150.00
_diffrn_detector                   '100 \\times 140 mm^2^ CMOS sensor'
_diffrn_detector_area_resol_mean   7.3910
_diffrn_detector_type              'Bruker PHOTON III'
_diffrn_measured_fraction_theta_full  0.999
_diffrn_measured_fraction_theta_max  0.996
_diffrn_measurement_device         '\k--geometry diffractometer'
_diffrn_measurement_device_type    'Bruker APEX-II CCD'
_diffrn_measurement_method         '\f and \w scans'
_diffrn_radiation_monochromator    'multilayer mirror'
_diffrn_radiation_type             MoK\a
_diffrn_radiation_wavelength       0.71073
_diffrn_source                     'microfocus sealed tube'
_diffrn_source_current             1.4
_diffrn_source_power               0.07
_diffrn_source_type                'Incoatec I\mS 3.0'
_diffrn_source_voltage             50.0
_diffrn_standards_number           0
_reflns_Friedel_coverage           0.000
_reflns_Friedel_fraction_full      .
_reflns_Friedel_fraction_max       .
_reflns_number_gt                  3416
_reflns_number_total               3532
_reflns_special_details
;
 _reflns_Friedel_fraction is defined as the number of unique
 Friedel pairs measured divided by the number that would be
 possible theoretically, ignoring centric projections and
 systematic absences. Completness statistics refer to single and
 composite reflections containing twin component 1 only.
;
_reflns_threshold_expression       'I > 2\s(I)'
_computing_cell_refinement         'SAINT V8.40B (?, 2016)'
_computing_data_collection         ?
_computing_data_reduction          'SAINT V8.40B (?, 2016)'
_computing_molecular_graphics      'Olex2 1.5 (Dolomanov et al., 2009)'
_computing_publication_material    'Olex2 1.5 (Dolomanov et al., 2009)'
_computing_structure_refinement    'XL  (Sheldrick, 2008)'
_computing_structure_solution      ?
_refine_diff_density_max           0.901
_refine_diff_density_min           -2.539
_refine_diff_density_rms           0.142
_refine_ls_extinction_coef         .
_refine_ls_extinction_method       none
_refine_ls_goodness_of_fit_ref     1.091
_refine_ls_hydrogen_treatment      constr
_refine_ls_matrix_type             full
_refine_ls_number_parameters       354
_refine_ls_number_reflns           3532
_refine_ls_number_restraints       0
_refine_ls_R_factor_all            0.0521
_refine_ls_R_factor_gt             0.0338
_refine_ls_restrained_S_all        1.091
_refine_ls_shift/su_max            0.000
_refine_ls_shift/su_mean           0.000
_refine_ls_structure_factor_coef   Fsqd
_refine_ls_weighting_details      
 'w=1/[\s^2^(Fo^2^)+4.5244P] where P=(Fo^2^+2Fc^2^)/3'
_refine_ls_weighting_scheme        calc
_refine_ls_wR_factor_gt            0.0793
_refine_ls_wR_factor_ref           0.0813
_refine_special_details
;
 Refined as a 2-component twin.
;
_olex2_refinement_description
;
1. Twinned data refinement
 Scales: 0.950(6)
 0.050(6)
2. Fixed Uiso
 At 1.2 times of:
  All C(H) groups, All C(H,H) groups
 At 1.5 times of:
  All C(H,H,H) groups
3. Others
 Fixed Sof: N2A(0.5) N3B(0.5) C1A(0.5) C2A(0.5) H2A(0.5) C3A(0.5) H3A(0.5)
 C4A(0.5) H4A(0.5) C5A(0.5) H5A(0.5) C6A(0.5) C7B(0.5) C8B(0.5) H8B(0.5)
 C9B(0.5) H9B(0.5) C10B(0.5) H10B(0.5) C11B(0.5) H11B(0.5) C12B(0.5) C13A(0.5)
 H13A(0.5) H13B(0.5) H13C(0.5) C14B(0.5) H14A(0.5) H14B(0.5) H14C(0.5) N2B(0.5)
 N3A(0.5) C1B(0.5) C2B(0.5) H2B(0.5) C3B(0.5) H3B(0.5) C4B(0.5) H4B(0.5)
 C5B(0.5) H5B(0.5) C6B(0.5) C7A(0.5) C8A(0.5) H8A(0.5) C9A(0.5) H9A(0.5)
 C10A(0.5) H10A(0.5) C11A(0.5) H11A(0.5) C12A(0.5) C13B(0.5) H13D(0.5)
 H13E(0.5) H13F(0.5) C14A(0.5) H14D(0.5) H14E(0.5) H14F(0.5) O1(0.5) C15(0.5)
 H15A(0.5) H15B(0.5) C16(0.5) H16A(0.5) H16B(0.5) C17(0.5) H17A(0.5) H17B(0.5)
 C18(0.5) H18A(0.5) H18B(0.5)
4.a Secondary CH2 refined with riding coordinates:
 C15(H15A,H15B), C16(H16A,H16B), C17(H17A,H17B), C18(H18A,H18B)
4.b Aromatic/amide H refined with riding coordinates:
 C2A(H2A), C3A(H3A), C4A(H4A), C5A(H5A), C8B(H8B), C9B(H9B), C10B(H10B),
 C11B(H11B), C2B(H2B), C3B(H3B), C4B(H4B), C5B(H5B), C8A(H8A), C9A(H9A),
 C10A(H10A), C11A(H11A)
4.c Idealised Me refined as rotating group:
 C13A(H13A,H13B,H13C), C14B(H14A,H14B,H14C), C13B(H13D,H13E,H13F), C14A(H14D,
 H14E,H14F)
;
_atom_sites_solution_hydrogens     geom
_atom_sites_solution_primary       dual
_atom_sites_solution_secondary     ?
loop_
  _atom_site_label
  _atom_site_type_symbol
  _atom_site_fract_x
  _atom_site_fract_y
  _atom_site_fract_z
  _atom_site_U_iso_or_equiv
  _atom_site_adp_type
  _atom_site_occupancy
  _atom_site_site_symmetry_order
  _atom_site_calc_flag
  _atom_site_refinement_flags_posn
  _atom_site_refinement_flags_adp
  _atom_site_refinement_flags_occupancy
  _atom_site_disorder_assembly
  _atom_site_disorder_group
 W1 W 0.500000 0.500000 0.500000 0.02644(9) Uani 1 2 d S . P A .
 N1 N 0.5623(5) 0.5332(5) 0.6784(3) 0.0258(7) Uani 1 1 d . . . . .
 N2A N 0.4055(11) 0.2865(10) 0.5500(7) 0.0276(16) Uani 0.5 1 d . . P A 1
 N3B N 0.2604(11) 0.5985(10) 0.4586(7) 0.0258(15) Uani 0.5 1 d . . P A 1
 C1A C 0.4464(12) 0.2530(12) 0.6637(8) 0.0256(17) Uani 0.5 1 d . . P A 1
 C2A C 0.4079(15) 0.0979(13) 0.7061(9) 0.036(2) Uani 0.5 1 d . . P A 1
 H2A H 0.338908 0.006913 0.656019 0.043 Uiso 0.5 1 calc R U P A 1
 C3A C 0.4714(15) 0.0799(13) 0.8210(9) 0.035(2) Uani 0.5 1 d . . P A 1
 H3A H 0.443211 -0.023175 0.850138 0.042 Uiso 0.5 1 calc R U P A 1
 C4A C 0.5759(15) 0.2101(13) 0.8945(9) 0.036(2) Uani 0.5 1 d . . P A 1
 H4A H 0.625965 0.192800 0.971952 0.043 Uiso 0.5 1 calc R U P A 1
 C5A C 0.6076(14) 0.3671(13) 0.8546(8) 0.032(2) Uani 0.5 1 d . . P A 1
 H5A H 0.673902 0.457956 0.906196 0.039 Uiso 0.5 1 calc R U P A 1
 C6A C 0.5422(13) 0.3907(12) 0.7389(8) 0.0285(18) Uani 0.5 1 d . . P A 1
 C7B C 0.1683(12) 0.5806(12) 0.3456(8) 0.0278(18) Uani 0.5 1 d . . P A 1
 C8B C -0.0077(15) 0.6284(13) 0.3054(9) 0.035(2) Uani 0.5 1 d . . P A 1
 H8B H -0.070560 0.689458 0.356147 0.042 Uiso 0.5 1 calc R U P A 1
 C9B C -0.0880(14) 0.5848(15) 0.1907(9) 0.038(2) Uani 0.5 1 d . . P A 1
 H9B H -0.206157 0.618598 0.162096 0.046 Uiso 0.5 1 calc R U P A 1
 C10B C 0.0011(14) 0.4928(15) 0.1171(9) 0.037(2) Uani 0.5 1 d . . P A 1
 H10B H -0.058573 0.460118 0.039338 0.045 Uiso 0.5 1 calc R U P A 1
 C11B C 0.1767(14) 0.4475(13) 0.1551(9) 0.033(2) Uani 0.5 1 d . . P A 1
 H11B H 0.235261 0.382102 0.103851 0.040 Uiso 0.5 1 calc R U P A 1
 C12B C 0.2673(13) 0.4977(12) 0.2683(8) 0.0270(18) Uani 0.5 1 d . . P A 1
 C13A C 0.2937(16) 0.1578(14) 0.4667(11) 0.037(2) Uani 0.5 1 d . . P A 1
 H13A H 0.257370 0.204135 0.392776 0.055 Uiso 0.5 1 calc R U P A 1
 H13B H 0.185858 0.125407 0.495031 0.055 Uiso 0.5 1 calc R U P A 1
 H13C H 0.362731 0.057216 0.456215 0.055 Uiso 0.5 1 calc R U P A 1
 C14B C 0.1799(14) 0.6975(14) 0.5437(9) 0.035(2) Uani 0.5 1 d . . P A 1
 H14A H 0.095289 0.774166 0.504661 0.052 Uiso 0.5 1 calc R U P A 1
 H14B H 0.275345 0.764653 0.600444 0.052 Uiso 0.5 1 calc R U P A 1
 H14C H 0.115140 0.619900 0.582789 0.052 Uiso 0.5 1 calc R U P A 1
 N2B N 0.3681(11) 0.2655(10) 0.4524(7) 0.0287(16) Uani 0.5 1 d . . P A 2
 N3A N 0.2869(11) 0.6093(10) 0.5438(7) 0.0277(16) Uani 0.5 1 d . . P A 2
 C1B C 0.3312(12) 0.1923(12) 0.3401(9) 0.0269(18) Uani 0.5 1 d . . P A 2
 C2B C 0.2633(14) 0.0243(13) 0.2998(9) 0.033(2) Uani 0.5 1 d . . P A 2
 H2B H 0.232444 -0.049982 0.351673 0.040 Uiso 0.5 1 calc R U P A 2
 C3B C 0.2417(15) -0.0318(14) 0.1841(10) 0.041(2) Uani 0.5 1 d . . P A 2
 H3B H 0.191497 -0.143963 0.156150 0.049 Uiso 0.5 1 calc R U P A 2
 C4B C 0.2925(15) 0.0734(14) 0.1080(9) 0.038(2) Uani 0.5 1 d . . P A 2
 H4B H 0.281414 0.030657 0.029317 0.046 Uiso 0.5 1 calc R U P A 2
 C5B C 0.3597(13) 0.2415(12) 0.1456(9) 0.0309(19) Uani 0.5 1 d . . P A 2
 H5B H 0.394554 0.312601 0.093185 0.037 Uiso 0.5 1 calc R U P A 2
 C6B C 0.3749(12) 0.3031(13) 0.2608(8) 0.0288(19) Uani 0.5 1 d . . P A 2
 C7A C 0.2710(13) 0.6357(12) 0.6565(8) 0.0304(19) Uani 0.5 1 d . . P A 2
 C8A C 0.1264(14) 0.6984(13) 0.6994(9) 0.033(2) Uani 0.5 1 d . . P A 2
 H8A H 0.025719 0.735580 0.648413 0.039 Uiso 0.5 1 calc R U P A 2
 C9A C 0.1285(14) 0.7068(13) 0.8160(9) 0.034(2) Uani 0.5 1 d . . P A 2
 H9A H 0.031548 0.754771 0.844997 0.041 Uiso 0.5 1 calc R U P A 2
 C10A C 0.2703(15) 0.6460(14) 0.8911(9) 0.036(2) Uani 0.5 1 d . . P A 2
 H10A H 0.266058 0.645012 0.970134 0.043 Uiso 0.5 1 calc R U P A 2
 C11A C 0.4190(14) 0.5865(13) 0.8508(8) 0.032(2) Uani 0.5 1 d . . P A 2
 H11A H 0.516964 0.546990 0.902743 0.039 Uiso 0.5 1 calc R U P A 2
 C12A C 0.4249(13) 0.5845(12) 0.7340(8) 0.0294(19) Uani 0.5 1 d . . P A 2
 C13B C 0.3166(15) 0.1643(14) 0.5395(11) 0.034(2) Uani 0.5 1 d . . P A 2
 H13D H 0.333364 0.235800 0.613439 0.050 Uiso 0.5 1 calc R U P A 2
 H13E H 0.392641 0.067070 0.548503 0.050 Uiso 0.5 1 calc R U P A 2
 H13F H 0.189576 0.122805 0.514534 0.050 Uiso 0.5 1 calc R U P A 2
 C14A C 0.1456(15) 0.6754(14) 0.4568(9) 0.036(2) Uani 0.5 1 d . . P A 2
 H14D H 0.033051 0.680586 0.485152 0.055 Uiso 0.5 1 calc R U P A 2
 H14E H 0.125352 0.599380 0.384619 0.055 Uiso 0.5 1 calc R U P A 2
 H14F H 0.184995 0.789799 0.443204 0.055 Uiso 0.5 1 calc R U P A 2
 O1 O 0.0700(11) 1.0039(12) 0.7142(6) 0.0450(19) Uani 0.5 1 d . . P B 3
 C15 C 0.2369(17) 0.9836(16) 0.7920(10) 0.045(3) Uani 0.5 1 d . . P B 3
 H15A H 0.339782 0.990864 0.752783 0.054 Uiso 0.5 1 calc R U P B 3
 H15B H 0.234458 0.872300 0.823377 0.054 Uiso 0.5 1 calc R U P B 3
 C16 C 0.2519(18) 1.1287(17) 0.8867(12) 0.054(3) Uani 0.5 1 d . . P B 3
 H16A H 0.325890 1.227016 0.872043 0.065 Uiso 0.5 1 calc R U P B 3
 H16B H 0.306548 1.092536 0.962573 0.065 Uiso 0.5 1 calc R U P B 3
 C17 C 0.0555(19) 1.1743(18) 0.8824(12) 0.058(4) Uani 0.5 1 d . . P B 3
 H17A H 0.019587 1.159403 0.956279 0.070 Uiso 0.5 1 calc R U P B 3
 H17B H 0.038646 1.293304 0.865261 0.070 Uiso 0.5 1 calc R U P B 3
 C18 C -0.0513(16) 1.0498(16) 0.7860(10) 0.044(3) Uani 0.5 1 d . . P B 3
 H18A H -0.095898 0.948295 0.816802 0.053 Uiso 0.5 1 calc R U P B 3
 H18B H -0.155965 1.103637 0.742780 0.053 Uiso 0.5 1 calc R U P B 3

loop_
  _atom_site_aniso_label
  _atom_site_aniso_U_11
  _atom_site_aniso_U_22
  _atom_site_aniso_U_33
  _atom_site_aniso_U_23
  _atom_site_aniso_U_13
  _atom_site_aniso_U_12
 W1 0.02609(14) 0.02820(13) 0.02512(13) 0.00297(10) 0.00530(10) 0.00300(9)
 N1 0.0235(18) 0.0288(18) 0.0260(17) 0.0024(15) 0.0069(15) 0.0056(14)
 N2A 0.031(4) 0.026(4) 0.026(4) 0.005(3) 0.007(3) 0.007(3)
 N3B 0.031(4) 0.026(4) 0.021(4) 0.004(3) 0.007(3) 0.000(3)
 C1A 0.020(4) 0.030(4) 0.029(4) 0.004(3) 0.011(3) 0.000(3)
 C2A 0.043(6) 0.026(5) 0.037(5) 0.007(4) 0.005(4) -0.002(4)
 C3A 0.038(5) 0.032(5) 0.040(6) 0.012(4) 0.015(4) 0.007(4)
 C4A 0.045(6) 0.038(5) 0.029(5) 0.015(4) 0.012(4) 0.016(4)
 C5A 0.031(5) 0.037(5) 0.027(5) 0.005(4) 0.003(4) 0.003(4)
 C6A 0.030(5) 0.029(4) 0.027(4) 0.004(4) 0.008(4) 0.002(4)
 C7B 0.023(4) 0.031(5) 0.031(5) 0.009(4) 0.005(4) 0.004(3)
 C8B 0.046(6) 0.028(5) 0.031(5) -0.001(4) 0.011(4) -0.001(4)
 C9B 0.023(5) 0.053(6) 0.037(5) 0.003(5) 0.004(4) 0.012(4)
 C10B 0.032(5) 0.048(6) 0.027(5) -0.003(4) 0.000(4) 0.002(4)
 C11B 0.032(5) 0.036(5) 0.029(5) 0.000(4) 0.002(4) 0.005(4)
 C12B 0.029(5) 0.029(4) 0.023(4) 0.004(3) 0.006(3) 0.003(4)
 C13A 0.043(6) 0.032(6) 0.032(6) 0.003(4) 0.001(5) 0.004(5)
 C14B 0.030(5) 0.046(6) 0.028(5) -0.002(4) 0.008(4) 0.007(4)
 N2B 0.029(4) 0.029(4) 0.028(4) 0.005(3) 0.007(3) -0.004(3)
 N3A 0.031(4) 0.025(4) 0.027(4) 0.000(3) 0.006(3) 0.004(3)
 C1B 0.018(4) 0.027(4) 0.037(5) 0.003(4) 0.010(4) 0.006(3)
 C2B 0.035(5) 0.030(5) 0.037(5) 0.001(4) 0.014(4) -0.002(4)
 C3B 0.039(6) 0.035(5) 0.045(6) -0.004(5) 0.005(5) -0.002(4)
 C4B 0.040(6) 0.042(6) 0.030(5) -0.008(4) 0.010(4) 0.001(5)
 C5B 0.031(5) 0.029(5) 0.034(5) 0.003(4) 0.009(4) 0.005(4)
 C6B 0.021(4) 0.036(5) 0.030(5) -0.001(4) 0.007(3) 0.004(4)
 C7A 0.030(5) 0.030(5) 0.030(5) 0.001(4) 0.004(4) 0.001(4)
 C8A 0.029(5) 0.033(5) 0.034(5) -0.001(4) 0.003(4) 0.010(4)
 C9A 0.030(5) 0.037(5) 0.040(5) -0.002(4) 0.016(4) 0.007(4)
 C10A 0.043(6) 0.043(6) 0.026(5) 0.001(4) 0.012(4) 0.015(5)
 C11A 0.035(5) 0.035(5) 0.027(5) 0.003(4) 0.005(4) 0.008(4)
 C12A 0.033(5) 0.024(4) 0.031(5) 0.000(3) 0.008(4) -0.001(4)
 C13B 0.032(5) 0.035(6) 0.034(6) 0.004(4) 0.009(4) -0.002(4)
 C14A 0.036(6) 0.038(5) 0.032(6) 0.007(4) 0.000(4) 0.010(5)
 O1 0.039(4) 0.061(5) 0.032(4) -0.003(4) 0.006(3) 0.005(4)
 C15 0.047(7) 0.051(7) 0.036(6) 0.004(5) 0.005(5) 0.006(5)
 C16 0.048(7) 0.051(7) 0.054(8) -0.005(6) -0.005(6) 0.006(6)
 C17 0.060(8) 0.055(8) 0.050(7) -0.017(6) -0.001(6) 0.007(6)
 C18 0.042(6) 0.052(7) 0.035(6) -0.003(5) 0.004(5) 0.005(5)

_geom_special_details
;
 All esds (except the esd in the dihedral angle between two l.s. planes)
 are estimated using the full covariance matrix.  The cell esds are taken
 into account individually in the estimation of esds in distances, angles
 and torsion angles; correlations between esds in cell parameters are only
 used when they are defined by crystal symmetry.  An approximate (isotropic)
 treatment of cell esds is used for estimating esds involving l.s. planes.
;
loop_
  _geom_bond_atom_site_label_1
  _geom_bond_atom_site_label_2
  _geom_bond_distance
  _geom_bond_site_symmetry_2
  _geom_bond_publ_flag
 W1 N1 2.070(4) 2_666 ?
 W1 N1 2.070(4) . ?
 W1 N2A 1.998(8) . ?
 W1 N2A 1.998(8) 2_666 ?
 W1 N3B 1.992(8) 2_666 ?
 W1 N3B 1.992(8) . ?
 W1 N2B 2.040(8) . ?
 W1 N2B 2.040(8) 2_666 ?
 W1 N3A 1.998(8) 2_666 ?
 W1 N3A 1.998(8) . ?
 N1 C6A 1.415(10) . ?
 N1 C12B 1.361(10) 2_666 ?
 N1 C6B 1.430(10) 2_666 ?
 N1 C12A 1.396(10) . ?
 N2A C1A 1.382(12) . ?
 N2A C13A 1.457(13) . ?
 N3B C7B 1.376(12) . ?
 N3B C14B 1.464(12) . ?
 C1A C2A 1.414(13) . ?
 C1A C6A 1.411(13) . ?
 C2A H2A 0.9500 . ?
 C2A C3A 1.380(15) . ?
 C3A H3A 0.9500 . ?
 C3A C4A 1.387(16) . ?
 C4A H4A 0.9500 . ?
 C4A C5A 1.402(14) . ?
 C5A H5A 0.9500 . ?
 C5A C6A 1.401(13) . ?
 C6A C12B 1.683(13) 2_666 ?
 C7B C8B 1.402(14) . ?
 C7B C12B 1.429(13) . ?
 C8B H8B 0.9500 . ?
 C8B C9B 1.381(14) . ?
 C9B H9B 0.9500 . ?
 C9B C10B 1.381(15) . ?
 C10B H10B 0.9500 . ?
 C10B C11B 1.389(14) . ?
 C11B H11B 0.9500 . ?
 C11B C12B 1.394(13) . ?
 C13A H13A 0.9800 . ?
 C13A H13B 0.9800 . ?
 C13A H13C 0.9800 . ?
 C14B H14A 0.9800 . ?
 C14B H14B 0.9800 . ?
 C14B H14C 0.9800 . ?
 N2B C1B 1.373(12) . ?
 N2B C13B 1.475(13) . ?
 N3A C7A 1.369(12) . ?
 N3A C14A 1.481(12) . ?
 C1B C2B 1.405(13) . ?
 C1B C6B 1.428(14) . ?
 C2B H2B 0.9500 . ?
 C2B C3B 1.380(15) . ?
 C3B H3B 0.9500 . ?
 C3B C4B 1.390(16) . ?
 C4B H4B 0.9500 . ?
 C4B C5B 1.399(14) . ?
 C5B H5B 0.9500 . ?
 C5B C6B 1.390(13) . ?
 C6B C12A 1.713(13) 2_666 ?
 C7A C8A 1.389(14) . ?
 C7A C12A 1.431(14) . ?
 C8A H8A 0.9500 . ?
 C8A C9A 1.382(14) . ?
 C9A H9A 0.9500 . ?
 C9A C10A 1.387(15) . ?
 C10A H10A 0.9500 . ?
 C10A C11A 1.393(14) . ?
 C11A H11A 0.9500 . ?
 C11A C12A 1.401(13) . ?
 C13B H13D 0.9800 . ?
 C13B H13E 0.9800 . ?
 C13B H13F 0.9800 . ?
 C14A H14D 0.9800 . ?
 C14A H14E 0.9800 . ?
 C14A H14F 0.9800 . ?
 O1 C15 1.434(14) . ?
 O1 C18 1.412(14) . ?
 C15 H15A 0.9900 . ?
 C15 H15B 0.9900 . ?
 C15 C16 1.510(17) . ?
 C16 H16A 0.9900 . ?
 C16 H16B 0.9900 . ?
 C16 C17 1.536(19) . ?
 C17 H17A 0.9900 . ?
 C17 H17B 0.9900 . ?
 C17 C18 1.507(16) . ?
 C18 H18A 0.9900 . ?
 C18 H18B 0.9900 . ?

loop_
  _geom_angle_atom_site_label_1
  _geom_angle_atom_site_label_2
  _geom_angle_atom_site_label_3
  _geom_angle
  _geom_angle_site_symmetry_1
  _geom_angle_site_symmetry_3
  _geom_angle_publ_flag
 N1 W1 N1 180.0 2_666 . ?
 N2A W1 N1 74.2(3) 2_666 2_666 ?
 N2A W1 N1 74.2(3) . . ?
 N2A W1 N1 105.8(3) 2_666 . ?
 N2A W1 N1 105.8(3) . 2_666 ?
 N2A W1 N2A 180.0 . 2_666 ?
 N2A W1 N2B 32.6(3) 2_666 2_666 ?
 N2A W1 N2B 147.4(3) . 2_666 ?
 N2A W1 N3A 93.4(3) . 2_666 ?
 N2A W1 N3A 86.6(3) 2_666 2_666 ?
 N3B W1 N1 75.7(2) . 2_666 ?
 N3B W1 N1 75.7(2) 2_666 . ?
 N3B W1 N1 104.3(2) 2_666 2_666 ?
 N3B W1 N1 104.3(2) . . ?
 N3B W1 N2A 95.6(3) . . ?
 N3B W1 N2A 95.6(3) 2_666 2_666 ?
 N3B W1 N2A 84.4(3) . 2_666 ?
 N3B W1 N2A 84.4(3) 2_666 . ?
 N3B W1 N3B 180.0 . 2_666 ?
 N3B W1 N2B 92.7(3) . 2_666 ?
 N3B W1 N2B 87.3(3) 2_666 2_666 ?
 N3B W1 N3A 151.3(3) . 2_666 ?
 N3B W1 N3A 28.7(3) 2_666 2_666 ?
 N2B W1 N1 73.2(3) 2_666 . ?
 N2B W1 N1 106.8(3) . . ?
 N2B W1 N2B 180.0 2_666 . ?
 N3A W1 N1 75.6(3) . . ?
 N3A W1 N1 104.4(3) 2_666 . ?
 N3A W1 N2B 94.3(3) . . ?
 N3A W1 N2B 85.7(3) 2_666 . ?
 C6A N1 W1 118.7(5) . . ?
 C6A N1 C6B 120.8(6) . 2_666 ?
 C12B N1 W1 117.5(4) 2_666 . ?
 C12B N1 C6A 74.6(6) 2_666 . ?
 C12B N1 C6B 78.8(6) 2_666 2_666 ?
 C6B N1 W1 120.5(5) 2_666 . ?
 C12A N1 W1 117.0(5) . . ?
 C1A N2A W1 121.7(6) . . ?
 C1A N2A C13A 117.4(8) . . ?
 C13A N2A W1 120.9(7) . . ?
 C7B N3B W1 119.8(6) . . ?
 C7B N3B C14B 117.7(8) . . ?
 C14B N3B W1 122.5(6) . . ?
 N2A C1A C2A 126.4(9) . . ?
 N2A C1A C6A 113.1(8) . . ?
 C6A C1A C2A 120.4(9) . . ?
 C1A C2A H2A 120.3 . . ?
 C3A C2A C1A 119.3(10) . . ?
 C3A C2A H2A 120.3 . . ?
 C2A C3A H3A 119.5 . . ?
 C2A C3A C4A 120.9(9) . . ?
 C4A C3A H3A 119.5 . . ?
 C3A C4A H4A 120.0 . . ?
 C3A C4A C5A 120.1(9) . . ?
 C5A C4A H4A 120.0 . . ?
 C4A C5A H5A 119.8 . . ?
 C6A C5A C4A 120.3(10) . . ?
 C6A C5A H5A 119.8 . . ?
 N1 C6A C12B 51.2(5) . 2_666 ?
 C1A C6A N1 110.7(8) . . ?
 C1A C6A C12B 129.8(8) . 2_666 ?
 C5A C6A N1 130.5(8) . . ?
 C5A C6A C1A 118.7(9) . . ?
 C5A C6A C12B 92.3(7) . 2_666 ?
 N3B C7B C8B 126.0(9) . . ?
 N3B C7B C12B 113.1(8) . . ?
 C8B C7B C12B 120.8(9) . . ?
 C7B C8B H8B 120.6 . . ?
 C9B C8B C7B 118.7(10) . . ?
 C9B C8B H8B 120.6 . . ?
 C8B C9B H9B 119.5 . . ?
 C10B C9B C8B 121.0(10) . . ?
 C10B C9B H9B 119.5 . . ?
 C9B C10B H10B 119.5 . . ?
 C9B C10B C11B 120.9(9) . . ?
 C11B C10B H10B 119.5 . . ?
 C10B C11B H11B 119.9 . . ?
 C10B C11B C12B 120.1(9) . . ?
 C12B C11B H11B 119.9 . . ?
 N1 C12B C6A 54.2(5) 2_666 2_666 ?
 N1 C12B C7B 112.6(7) 2_666 . ?
 N1 C12B C11B 129.1(8) 2_666 . ?
 C7B C12B C6A 113.4(8) . 2_666 ?
 C11B C12B C6A 106.8(8) . 2_666 ?
 C11B C12B C7B 118.0(9) . . ?
 N2A C13A H13A 109.5 . . ?
 N2A C13A H13B 109.5 . . ?
 N2A C13A H13C 109.5 . . ?
 H13A C13A H13B 109.5 . . ?
 H13A C13A H13C 109.5 . . ?
 H13B C13A H13C 109.5 . . ?
 N3B C14B H14A 109.5 . . ?
 N3B C14B H14B 109.5 . . ?
 N3B C14B H14C 109.5 . . ?
 H14A C14B H14B 109.5 . . ?
 H14A C14B H14C 109.5 . . ?
 H14B C14B H14C 109.5 . . ?
 C1B N2B W1 121.9(6) . . ?
 C1B N2B C13B 117.4(8) . . ?
 C13B N2B W1 120.7(7) . . ?
 C7A N3A W1 121.3(7) . . ?
 C7A N3A C14A 117.2(8) . . ?
 C14A N3A W1 121.4(7) . . ?
 N2B C1B C2B 126.7(9) . . ?
 N2B C1B C6B 113.6(8) . . ?
 C2B C1B C6B 119.7(9) . . ?
 C1B C2B H2B 120.3 . . ?
 C3B C2B C1B 119.4(10) . . ?
 C3B C2B H2B 120.3 . . ?
 C2B C3B H3B 119.5 . . ?
 C2B C3B C4B 120.9(10) . . ?
 C4B C3B H3B 119.5 . . ?
 C3B C4B H4B 119.6 . . ?
 C3B C4B C5B 120.8(10) . . ?
 C5B C4B H4B 119.6 . . ?
 C4B C5B H5B 120.4 . . ?
 C6B C5B C4B 119.2(10) . . ?
 C6B C5B H5B 120.4 . . ?
 N1 C6B C12A 51.8(5) 2_666 2_666 ?
 C1B C6B C12A 128.5(8) . 2_666 ?
 C5B C6B C1B 119.9(9) . . ?
 C5B C6B C12A 92.6(7) . 2_666 ?
 N3A C7A C8A 127.9(9) . . ?
 N3A C7A C12A 112.3(9) . . ?
 C8A C7A C12A 119.7(9) . . ?
 C7A C8A H8A 119.9 . . ?
 C9A C8A C7A 120.2(9) . . ?
 C9A C8A H8A 119.9 . . ?
 C8A C9A H9A 119.6 . . ?
 C8A C9A C10A 120.8(9) . . ?
 C10A C9A H9A 119.6 . . ?
 C9A C10A H10A 120.0 . . ?
 C9A C10A C11A 120.0(9) . . ?
 C11A C10A H10A 120.0 . . ?
 C10A C11A H11A 119.8 . . ?
 C10A C11A C12A 120.4(9) . . ?
 C12A C11A H11A 119.8 . . ?
 N1 C12A C6B 53.6(5) . 2_666 ?
 N1 C12A C7A 112.8(8) . . ?
 N1 C12A C11A 128.6(9) . . ?
 C11A C12A C7A 118.6(9) . . ?
 N2B C13B H13D 109.5 . . ?
 N2B C13B H13E 109.5 . . ?
 N2B C13B H13F 109.5 . . ?
 H13D C13B H13E 109.5 . . ?
 H13D C13B H13F 109.5 . . ?
 H13E C13B H13F 109.5 . . ?
 N3A C14A H14D 109.5 . . ?
 N3A C14A H14E 109.5 . . ?
 N3A C14A H14F 109.5 . . ?
 H14D C14A H14E 109.5 . . ?
 H14D C14A H14F 109.5 . . ?
 H14E C14A H14F 109.5 . . ?
 C18 O1 C15 104.8(8) . . ?
 O1 C15 H15A 110.8 . . ?
 O1 C15 H15B 110.8 . . ?
 O1 C15 C16 104.7(10) . . ?
 H15A C15 H15B 108.9 . . ?
 C16 C15 H15A 110.8 . . ?
 C16 C15 H15B 110.8 . . ?
 C15 C16 H16A 111.0 . . ?
 C15 C16 H16B 111.0 . . ?
 C15 C16 C17 104.0(10) . . ?
 H16A C16 H16B 109.0 . . ?
 C17 C16 H16A 111.0 . . ?
 C17 C16 H16B 111.0 . . ?
 C16 C17 H17A 111.1 . . ?
 C16 C17 H17B 111.1 . . ?
 H17A C17 H17B 109.0 . . ?
 C18 C17 C16 103.5(10) . . ?
 C18 C17 H17A 111.1 . . ?
 C18 C17 H17B 111.1 . . ?
 O1 C18 C17 105.5(10) . . ?
 O1 C18 H18A 110.6 . . ?
 O1 C18 H18B 110.6 . . ?
 C17 C18 H18A 110.6 . . ?
 C17 C18 H18B 110.6 . . ?
 H18A C18 H18B 108.8 . . ?

loop_
  _geom_torsion_atom_site_label_1
  _geom_torsion_atom_site_label_2
  _geom_torsion_atom_site_label_3
  _geom_torsion_atom_site_label_4
  _geom_torsion
  _geom_torsion_site_symmetry_1
  _geom_torsion_site_symmetry_2
  _geom_torsion_site_symmetry_3
  _geom_torsion_site_symmetry_4
  _geom_torsion_publ_flag
 W1 N1 C6A C1A -11.7(9) . . . . ?
 W1 N1 C6A C5A 165.0(9) . . . . ?
 W1 N1 C6A C12B 113.3(5) . . . 2_666 ?
 W1 N1 C12A C6B -116.8(5) . . . 2_666 ?
 W1 N1 C12A C7A -10.7(9) . . . . ?
 W1 N1 C12A C11A 167.3(8) . . . . ?
 W1 N2A C1A C2A -170.9(8) . . . . ?
 W1 N2A C1A C6A 6.5(11) . . . . ?
 W1 N3B C7B C8B 173.5(8) . . . . ?
 W1 N3B C7B C12B -3.5(11) . . . . ?
 W1 N2B C1B C2B 171.0(8) . . . . ?
 W1 N2B C1B C6B -6.8(11) . . . . ?
 W1 N3A C7A C8A -175.0(8) . . . . ?
 W1 N3A C7A C12A 2.9(11) . . . . ?
 N2A C1A C2A C3A 174.5(9) . . . . ?
 N2A C1A C6A N1 3.5(11) . . . . ?
 N2A C1A C6A C5A -173.6(8) . . . . ?
 N2A C1A C6A C12B -52.7(13) . . . 2_666 ?
 N3B C7B C8B C9B -173.0(10) . . . . ?
 N3B C7B C12B N1 -5.2(11) . . . 2_666 ?
 N3B C7B C12B C6A -64.5(10) . . . 2_666 ?
 N3B C7B C12B C11B 169.6(9) . . . . ?
 C1A C2A C3A C4A -1.5(16) . . . . ?
 C2A C1A C6A N1 -178.9(8) . . . . ?
 C2A C1A C6A C5A 3.9(14) . . . . ?
 C2A C1A C6A C12B 124.9(11) . . . 2_666 ?
 C2A C3A C4A C5A 4.6(16) . . . . ?
 C3A C4A C5A C6A -3.3(15) . . . . ?
 C4A C5A C6A N1 -177.4(9) . . . . ?
 C4A C5A C6A C1A -0.9(15) . . . . ?
 C4A C5A C6A C12B -139.7(9) . . . 2_666 ?
 C6A C1A C2A C3A -2.7(15) . . . . ?
 C7B C8B C9B C10B 1.4(17) . . . . ?
 C8B C7B C12B N1 177.7(8) . . . 2_666 ?
 C8B C7B C12B C6A 118.3(10) . . . 2_666 ?
 C8B C7B C12B C11B -7.5(14) . . . . ?
 C8B C9B C10B C11B -2.6(18) . . . . ?
 C9B C10B C11B C12B -1.3(17) . . . . ?
 C10B C11B C12B N1 -179.9(9) . . . 2_666 ?
 C10B C11B C12B C6A -122.8(10) . . . 2_666 ?
 C10B C11B C12B C7B 6.3(15) . . . . ?
 C12B N1 C6A C1A -125.0(8) 2_666 . . . ?
 C12B N1 C6A C5A 51.7(11) 2_666 . . . ?
 C12B C7B C8B C9B 3.7(15) . . . . ?
 C13A N2A C1A C2A 7.6(14) . . . . ?
 C13A N2A C1A C6A -175.0(8) . . . . ?
 C14B N3B C7B C8B -9.3(14) . . . . ?
 C14B N3B C7B C12B 173.7(8) . . . . ?
 N2B C1B C2B C3B -176.9(10) . . . . ?
 N2B C1B C6B N1 -3.1(10) . . . 2_666 ?
 N2B C1B C6B C5B 174.4(8) . . . . ?
 N2B C1B C6B C12A 52.9(12) . . . 2_666 ?
 N3A C7A C8A C9A 175.9(10) . . . . ?
 N3A C7A C12A N1 5.1(11) . . . . ?
 N3A C7A C12A C6B 64.3(10) . . . 2_666 ?
 N3A C7A C12A C11A -173.1(9) . . . . ?
 C1B C2B C3B C4B 2.4(17) . . . . ?
 C2B C1B C6B N1 178.9(8) . . . 2_666 ?
 C2B C1B C6B C5B -3.6(13) . . . . ?
 C2B C1B C6B C12A -125.1(10) . . . 2_666 ?
 C2B C3B C4B C5B -2.7(17) . . . . ?
 C3B C4B C5B C6B -0.2(16) . . . . ?
 C4B C5B C6B N1 -179.8(9) . . . 2_666 ?
 C4B C5B C6B C1B 3.3(14) . . . . ?
 C4B C5B C6B C12A 141.4(9) . . . 2_666 ?
 C6B N1 C12A C7A 106.2(8) 2_666 . . . ?
 C6B N1 C12A C11A -75.9(10) 2_666 . . . ?
 C6B C1B C2B C3B 0.8(14) . . . . ?
 C7A C8A C9A C10A -2.9(16) . . . . ?
 C8A C7A C12A N1 -176.8(8) . . . . ?
 C8A C7A C12A C6B -117.5(10) . . . 2_666 ?
 C8A C7A C12A C11A 5.0(14) . . . . ?
 C8A C9A C10A C11A 4.5(17) . . . . ?
 C9A C10A C11A C12A -1.2(16) . . . . ?
 C10A C11A C12A N1 178.7(9) . . . . ?
 C10A C11A C12A C6B 125.5(10) . . . 2_666 ?
 C10A C11A C12A C7A -3.5(15) . . . . ?
 C12A C7A C8A C9A -1.9(15) . . . . ?
 C13B N2B C1B C2B -6.0(14) . . . . ?
 C13B N2B C1B C6B 176.2(8) . . . . ?
 C14A N3A C7A C8A 8.8(15) . . . . ?
 C14A N3A C7A C12A -173.2(8) . . . . ?
 O1 C15 C16 C17 23.9(14) . . . . ?
 C15 O1 C18 C17 41.3(13) . . . . ?
 C15 C16 C17 C18 0.2(15) . . . . ?
 C16 C17 C18 O1 -24.8(14) . . . . ?
 C18 O1 C15 C16 -40.8(13) . . . . ?

_shelx_res_file
;
TITL mo_2024_06_20_JDM_SC_W138MoBi_ in P-1
    atwin.res
    created by SHELXL-2018/3 at 09:07:58 on 23-Jun-2024
CELL 0.71073 7.5762 7.9003 11.9231 95.7548 101.7624 92.308
ZERR 1 0.0008 0.0007 0.0012 0.0032 0.0039 0.0035
LATT 1
SFAC C H N O W
UNIT 32 36 6 1 1

L.S. 8
PLAN  5
SIZE 0.04 0.07 0.14
TEMP -123.15
CONF
BOND
LIST 4
MORE -1
BOND $H
fmap 2
acta
REM <olex2.extras>
REM <HklSrc "%.\\twin_5.hkl">
REM </olex2.extras>

WGHT    0.000000    4.524400
BASF   0.05046
FVAR       0.71534
W1    5    0.500000    0.500000    0.500000    10.50000    0.02609    0.02820 =
         0.02512    0.00297    0.00530    0.00300
N1    3    0.562325    0.533179    0.678432    11.00000    0.02353    0.02880 =
         0.02598    0.00239    0.00685    0.00563
PART 1
N2A   3    0.405487    0.286515    0.550000    10.50000    0.03144    0.02623 =
         0.02607    0.00467    0.00663    0.00677
N3B   3    0.260412    0.598464    0.458650    10.50000    0.03094    0.02608 =
         0.02106    0.00366    0.00653    0.00014
C1A   1    0.446418    0.252985    0.663676    10.50000    0.01993    0.03043 =
         0.02899    0.00356    0.01106    0.00036
C2A   1    0.407879    0.097865    0.706108    10.50000    0.04300    0.02648 =
         0.03739    0.00720    0.00504   -0.00243
AFIX  43
H2A   2    0.338908    0.006913    0.656019    10.50000   -1.20000
AFIX   0
C3A   1    0.471422    0.079878    0.820974    10.50000    0.03807    0.03208 =
         0.04014    0.01232    0.01485    0.00660
AFIX  43
H3A   2    0.443211   -0.023175    0.850138    10.50000   -1.20000
AFIX   0
C4A   1    0.575882    0.210069    0.894473    10.50000    0.04504    0.03841 =
         0.02921    0.01530    0.01213    0.01586
AFIX  43
H4A   2    0.625965    0.192800    0.971952    10.50000   -1.20000
AFIX   0
C5A   1    0.607644    0.367104    0.854566    10.50000    0.03112    0.03734 =
         0.02709    0.00486    0.00344    0.00342
AFIX  43
H5A   2    0.673902    0.457956    0.906196    10.50000   -1.20000
AFIX   0
C6A   1    0.542155    0.390750    0.738899    10.50000    0.02986    0.02945 =
         0.02725    0.00427    0.00774    0.00234
C7B   1    0.168308    0.580617    0.345581    10.50000    0.02297    0.03095 =
         0.03067    0.00851    0.00534    0.00368
C8B   1   -0.007720    0.628354    0.305443    10.50000    0.04582    0.02812 =
         0.03134   -0.00061    0.01116   -0.00129
AFIX  43
H8B   2   -0.070560    0.689458    0.356147    10.50000   -1.20000
AFIX   0
C9B   1   -0.087975    0.584801    0.190742    10.50000    0.02322    0.05276 =
         0.03749    0.00322    0.00439    0.01230
AFIX  43
H9B   2   -0.206157    0.618598    0.162096    10.50000   -1.20000
AFIX   0
C10B  1    0.001118    0.492827    0.117099    10.50000    0.03214    0.04826 =
         0.02740   -0.00279   -0.00024    0.00178
AFIX  43
H10B  2   -0.058573    0.460118    0.039338    10.50000   -1.20000
AFIX   0
C11B  1    0.176743    0.447475    0.155115    10.50000    0.03218    0.03585 =
         0.02913   -0.00042    0.00156    0.00485
AFIX  43
H11B  2    0.235261    0.382102    0.103851    10.50000   -1.20000
AFIX   0
C12B  1    0.267293    0.497657    0.268286    10.50000    0.02922    0.02930 =
         0.02303    0.00368    0.00592    0.00304
C13A  1    0.293711    0.157779    0.466685    10.50000    0.04278    0.03241 =
         0.03189    0.00332    0.00131    0.00356
AFIX 137
H13A  2    0.257370    0.204135    0.392776    10.50000   -1.50000
H13B  2    0.185858    0.125407    0.495031    10.50000   -1.50000
H13C  2    0.362731    0.057216    0.456215    10.50000   -1.50000
AFIX   0
C14B  1    0.179893    0.697478    0.543661    10.50000    0.03023    0.04594 =
         0.02788   -0.00187    0.00753    0.00706
AFIX 137
H14A  2    0.095289    0.774166    0.504661    10.50000   -1.50000
H14B  2    0.275345    0.764653    0.600444    10.50000   -1.50000
H14C  2    0.115140    0.619900    0.582789    10.50000   -1.50000
AFIX   0
PART 2
N2B   3    0.368082    0.265498    0.452420    10.50000    0.02869    0.02938 =
         0.02813    0.00453    0.00671   -0.00369
N3A   3    0.286880    0.609321    0.543822    10.50000    0.03144    0.02467 =
         0.02650    0.00009    0.00556    0.00438
C1B   1    0.331232    0.192317    0.340056    10.50000    0.01846    0.02722 =
         0.03731    0.00264    0.01040    0.00597
C2B   1    0.263276    0.024298    0.299777    10.50000    0.03482    0.02989 =
         0.03731    0.00111    0.01361   -0.00157
AFIX  43
H2B   2    0.232444   -0.049982    0.351673    10.50000   -1.20000
AFIX   0
C3B   1    0.241728   -0.031839    0.184102    10.50000    0.03927    0.03476 =
         0.04547   -0.00365    0.00472   -0.00234
AFIX  43
H3B   2    0.191497   -0.143963    0.156150    10.50000   -1.20000
AFIX   0
C4B   1    0.292500    0.073403    0.107963    10.50000    0.04011    0.04250 =
         0.03018   -0.00838    0.01041    0.00135
AFIX  43
H4B   2    0.281414    0.030657    0.029317    10.50000   -1.20000
AFIX   0
C5B   1    0.359719    0.241472    0.145645    10.50000    0.03129    0.02902 =
         0.03365    0.00265    0.00941    0.00505
AFIX  43
H5B   2    0.394554    0.312601    0.093185    10.50000   -1.20000
AFIX   0
C6B   1    0.374921    0.303133    0.260800    10.50000    0.02080    0.03558 =
         0.02974   -0.00083    0.00653    0.00441
C7A   1    0.271002    0.635668    0.656507    10.50000    0.02992    0.02988 =
         0.02995    0.00100    0.00395    0.00061
C8A   1    0.126392    0.698361    0.699388    10.50000    0.02937    0.03313 =
         0.03441   -0.00130    0.00345    0.01012
AFIX  43
H8A   2    0.025719    0.735580    0.648413    10.50000   -1.20000
AFIX   0
C9A   1    0.128471    0.706777    0.815968    10.50000    0.02958    0.03703 =
         0.03964   -0.00159    0.01563    0.00719
AFIX  43
H9A   2    0.031548    0.754771    0.844997    10.50000   -1.20000
AFIX   0
C10A  1    0.270307    0.646022    0.891119    10.50000    0.04322    0.04260 =
         0.02555    0.00100    0.01250    0.01549
AFIX  43
H10A  2    0.266058    0.645012    0.970134    10.50000   -1.20000
AFIX   0
C11A  1    0.418973    0.586492    0.850764    10.50000    0.03545    0.03493 =
         0.02674    0.00257    0.00529    0.00821
AFIX  43
H11A  2    0.516964    0.546990    0.902743    10.50000   -1.20000
AFIX   0
C12A  1    0.424862    0.584522    0.733982    10.50000    0.03311    0.02393 =
         0.03078   -0.00005    0.00795   -0.00088
C13B  1    0.316594    0.164297    0.539537    10.50000    0.03210    0.03502 =
         0.03414    0.00388    0.00866   -0.00190
AFIX 137
H13D  2    0.333364    0.235800    0.613439    10.50000   -1.50000
H13E  2    0.392641    0.067070    0.548503    10.50000   -1.50000
H13F  2    0.189576    0.122805    0.514534    10.50000   -1.50000
AFIX   0
C14A  1    0.145619    0.675358    0.456841    10.50000    0.03642    0.03840 =
         0.03249    0.00745   -0.00023    0.00981
AFIX 137
H14D  2    0.033051    0.680586    0.485152    10.50000   -1.50000
H14E  2    0.125352    0.599380    0.384619    10.50000   -1.50000
H14F  2    0.184995    0.789799    0.443204    10.50000   -1.50000
AFIX   0

PART 3
O1    4    0.069970    1.003892    0.714156    10.50000    0.03931    0.06140 =
         0.03220   -0.00271    0.00625    0.00515
C15   1    0.236918    0.983562    0.792029    10.50000    0.04729    0.05087 =
         0.03618    0.00394    0.00529    0.00620
AFIX  23
H15A  2    0.339782    0.990864    0.752783    10.50000   -1.20000
H15B  2    0.234458    0.872300    0.823377    10.50000   -1.20000
AFIX   0
C16   1    0.251889    1.128717    0.886706    10.50000    0.04812    0.05051 =
         0.05419   -0.00549   -0.00514    0.00641
AFIX  23
H16A  2    0.325890    1.227016    0.872043    10.50000   -1.20000
H16B  2    0.306548    1.092536    0.962573    10.50000   -1.20000
AFIX   0
C17   1    0.055546    1.174266    0.882393    10.50000    0.05962    0.05498 =
         0.05000   -0.01680   -0.00061    0.00664
AFIX  23
H17A  2    0.019587    1.159403    0.956279    10.50000   -1.20000
H17B  2    0.038646    1.293304    0.865261    10.50000   -1.20000
AFIX   0
C18   1   -0.051271    1.049811    0.786013    10.50000    0.04207    0.05234 =
         0.03503   -0.00332    0.00376    0.00465
AFIX  23
H18A  2   -0.095898    0.948295    0.816802    10.50000   -1.20000
H18B  2   -0.155965    1.103637    0.742780    10.50000   -1.20000
AFIX   0
HKLF 5


REM  mo_2024_06_20_JDM_SC_W138MoBi_ in P-1
REM wR2 = 0.081350, GooF = S = 1.09059, Restrained GooF = 1.09059 for all data
REM R1 = 0.033773 for 3416 Fo > 4sig(Fo) and 0.052128 for all 3532 data
REM 354 parameters refined using 0 restraints

END

WGHT      0.0000      4.5245

REM Highest difference peak  0.901,  deepest hole -2.539,  1-sigma level  0.142
Q1    1   0.1907  0.8481  0.5615  11.00000  0.05    0.90
Q2    1   0.1357  0.8459  0.4372  11.00000  0.05    0.86
Q3    1   0.4428  0.4083  0.4538  11.00000  0.05    0.84
Q4    1   0.4731  0.4964  0.5828  11.00000  0.05    0.76
Q5    1   0.4347  0.5150  0.4200  11.00000  0.05    0.73
;
_shelx_res_checksum                47940
_shelx_hkl_file
;
   1   0   0 4362.06 126.248   1
   2   0   0 1262.39 10.4804   1
  -3   0   2 1010.06 9.54615  -2
   3   0   0 1010.06 9.54615   1
  -4   0   3 1427.12 37.2277  -2
   4   0   0 1427.12 37.2277   1
  -5   0   3 731.522 10.0299  -2
   5   0   0 731.522 10.0299   1
  -6   0   4 315.820 6.85638  -2
   6   0   0 315.820 6.85638   1
  -7   0   5 157.971 10.2098  -2
   7   0   0 157.971 10.2098   1
  -8   0   5 228.818 8.31939  -2
   8   0   0 228.818 8.31939   1
  -9   0   6 249.156 6.04659  -2
   9   0   0 249.156 6.04659   1
  -9   1   6 129.528 15.2873  -2
  -9   1   0 129.528 15.2873   1
  -8   1   5 367.979 10.9124  -2
  -8   1   0 367.979 10.9124   1
  -7   1   4 215.364 5.18168  -2
  -7   1   0 215.364 5.18168   1
  -6   1   4 392.235 14.7451  -2
  -6   1   0 392.235 14.7451   1
  -5   1   3 494.221 6.08545  -2
  -5   1   0 494.221 6.08545   1
  -4   1   2 764.669 10.7814  -2
  -4   1   0 764.669 10.7814   1
  -3   1   2 3051.46 90.0703  -2
  -3   1   0 3051.46 90.0703   1
  -2   1   1 6774.92 314.414  -2
  -2   1   0 6774.92 314.414   1
  -1   1   0 3140.64 49.3221   1
  -1  -1   1 3052.16 25.4712  -2
   1   1   0 3052.16 25.4712   1
  -2  -1   2 997.298 25.0036  -2
   2   1   0 997.298 25.0036   1
   3   1   0 1487.33 12.4254   1
  -4  -1   3 1508.79 14.5827  -2
   4   1   0 1508.79 14.5827   1
  -5  -1   4 654.011 33.3855  -2
   5   1   0 654.011 33.3855   1
  -6  -1   4 834.903 16.2290  -2
   6   1   0 834.903 16.2290   1
  -7  -1   5 156.122 5.18426  -2
   7   1   0 156.122 5.18426   1
  -8  -1   6 167.597 13.1820  -2
   8   1   0 167.597 13.1820   1
  -9  -1   6 162.713 5.43408  -2
   9   1   0 162.713 5.43408   1
  -9   2   5 -399.62 320.534  -2
  -9   2   0 -399.62 320.534   1
  -8   2   5 323.246 16.1952  -2
  -8   2   0 323.246 16.1952   1
  -7   2   4 354.555 6.65803  -2
  -7   2   0 354.555 6.65803   1
  -6   2   3 173.826 4.79512  -2
  -6   2   0 173.826 4.79512   1
  -5   2   3 764.024 20.2694  -2
  -5   2   0 764.024 20.2694   1
  -4   2   2 2737.66 22.4165  -2
  -4   2   0 2737.66 22.4165   1
  -3   2   1 2539.34 33.8189  -2
  -3   2   0 2539.34 33.8189   1
  -2   2   1 1280.69 25.3878  -2
  -2   2   0 1280.69 25.3878   1
  -1   2   0 55.2558 1.08258  -2
  -1   2   0 55.2558 1.08258   1
   0  -2   1 2851.98 92.0020  -2
   0   2   0 2851.98 92.0020   1
   1   2   0 4904.30 44.1085   1
  -2  -2   2 2499.51 18.6748  -2
   2   2   0 2499.51 18.6748   1
   3   2   0 1083.12 9.28986   1
  -4  -2   3 1994.78 43.1014  -2
   4   2   0 1994.78 43.1014   1
  -5  -2   4 861.948 10.2252  -2
   5   2   0 861.948 10.2252   1
  -6  -2   5 453.262 22.1291  -2
   6   2   0 453.262 22.1291   1
  -7  -2   5 282.139 7.61765  -2
   7   2   0 282.139 7.61765   1
  -8  -2   6 -216.81 254.285  -2
   8   2   0 -216.81 254.285   1
  -9  -2   7 138.561 16.6080  -2
   9   2   0 138.561 16.6080   1
  -9   3   5 -401.13 341.721  -2
  -9   3   0 -401.13 341.721   1
  -8   3   4 -210.91 250.573  -2
  -8   3   0 -210.91 250.573   1
  -7   3   4 363.998 10.8422  -2
  -7   3   0 363.998 10.8422   1
  -6   3   3 779.655 11.3205  -2
  -6   3   0 779.655 11.3205   1
  -5   3   2 669.610 11.7085  -2
  -5   3   0 669.610 11.7085   1
  -4   3   2 1211.64 20.4512  -2
  -4   3   0 1211.64 20.4512   1
  -3   3   1 1111.00 10.1730  -2
  -3   3   0 1111.00 10.1730   1
  -2   3   0 957.146 23.9457  -2
  -2   3   0 957.146 23.9457   1
  -1   3   0 1742.28 63.4279  -2
  -1   3   0 1742.28 63.4279   1
   0  -3   1 800.643 12.4915  -2
   0   3   0 800.643 12.4915   1
  -1  -3   2 3163.20 75.3969  -2
   1   3   0 3163.20 75.3969   1
  -2  -3   2 3041.80 46.3252  -2
   2   3   0 3041.80 46.3252   1
  -3  -3   3 929.046 8.81460  -2
   3   3   0 929.046 8.81460   1
  -4  -3   4 826.355 16.8591  -2
   4   3   0 826.355 16.8591   1
  -5  -3   4 649.830 9.81036  -2
   5   3   0 649.830 9.81036   1
  -6  -3   5 396.725 9.53920  -2
   6   3   0 396.725 9.53920   1
  -7  -3   6 262.329 12.1188  -2
   7   3   0 262.329 12.1188   1
  -8  -3   6 81.8849 5.48845  -2
   8   3   0 81.8849 5.48845   1
  -9  -3   7 94.7939 5.06707  -2
   9   3   0 94.7939 5.06707   1
  -9   4   5 97.3395 15.6909  -2
  -9   4   0 97.3395 15.6909   1
  -8   4   4 202.252 6.50485  -2
  -8   4   0 202.252 6.50485   1
  -7   4   3 423.541 10.8090  -2
  -7   4   0 423.541 10.8090   1
  -6   4   3 505.078 15.5488  -2
  -6   4   0 505.078 15.5488   1
  -5   4   2 353.346 6.69003  -2
  -5   4   0 353.346 6.69003   1
  -4   4   1 444.816 8.37135  -2
  -4   4   0 444.816 8.37135   1
  -3   4   1 942.308 21.6159  -2
  -3   4   0 942.308 21.6159   1
  -2   4   0 740.086 8.31639  -2
  -2   4   0 740.086 8.31639   1
   1  -4   1 1666.02 35.8120  -2
  -1   4   0 1666.02 35.8120   1
   0   4   0 1317.45 16.2127   1
  -1  -4   2 995.791 15.5364  -2
   1   4   0 995.791 15.5364   1
  -2  -4   3 2325.48 34.0560  -2
   2   4   0 2325.48 34.0560   1
  -3  -4   3 1014.90 16.7579  -2
   3   4   0 1014.90 16.7579   1
  -4  -4   4 634.315 7.27333  -2
   4   4   0 634.315 7.27333   1
  -5  -4   5 460.427 12.3457  -2
   5   4   0 460.427 12.3457   1
  -6  -4   5 284.106 5.86700  -2
   6   4   0 284.106 5.86700   1
  -7  -4   6 213.509 5.88944  -2
   7   4   0 213.509 5.88944   1
  -8  -4   7 815.983 409.033  -2
   8   4   0 815.983 409.033   1
  -8   5   0 224.036 8.19571   1
  -7   5   3 137.138 6.31183  -2
  -7   5   0 137.138 6.31183   1
  -6   5   2 553.996 11.0258  -2
  -6   5   0 553.996 11.0258   1
  -5   5   2 388.857 16.1045  -2
  -5   5   0 388.857 16.1045   1
  -4   5   1 542.384 6.93045  -2
  -4   5   0 542.384 6.93045   1
  -3   5   0 1243.92 16.0217  -2
  -3   5   0 1243.92 16.0217   1
  -2   5   0 1533.21 28.8877  -2
  -2   5   0 1533.21 28.8877   1
   1  -5   1 1250.97 14.1101  -2
  -1   5   0 1250.97 14.1101   1
   0  -5   2 744.230 17.2363  -2
   0   5   0 744.230 17.2363   1
  -1  -5   2 689.286 18.3468  -2
   1   5   0 689.286 18.3468   1
  -2  -5   3 643.545 8.66196  -2
   2   5   0 643.545 8.66196   1
  -3  -5   4 667.457 12.1020  -2
   3   5   0 667.457 12.1020   1
  -4  -5   4 213.198 6.90138  -2
   4   5   0 213.198 6.90138   1
  -5  -5   5 274.462 7.35904  -2
   5   5   0 274.462 7.35904   1
  -6  -5   6 260.421 7.32104  -2
   6   5   0 260.421 7.32104   1
  -7  -5   6 193.595 5.95966  -2
   7   5   0 193.595 5.95966   1
  -8  -5   7 156.085 4.68808  -2
   8   5   0 156.085 4.68808   1
  -8   6   3 -365.69 436.702  -2
  -8   6   0 -365.69 436.702   1
  -7   6   3 153.509 17.9235  -2
  -7   6   0 153.509 17.9235   1
  -6   6   2 354.908 6.59393  -2
  -6   6   0 354.908 6.59393   1
  -5   6   1 815.201 10.7086  -2
  -5   6   0 815.201 10.7086   1
  -4   6   1 769.543 16.6020  -2
  -4   6   0 769.543 16.6020   1
  -3   6   0 493.142 8.35641  -2
  -3   6   0 493.142 8.35641   1
   2  -6   1 899.046 15.2583  -2
  -2   6   0 899.046 15.2583   1
   1  -6   1 681.954 15.5709  -2
  -1   6   0 681.954 15.5709   1
   0  -6   2 576.245 10.7897  -2
   0   6   0 576.245 10.7897   1
  -1  -6   3 173.688 6.90872  -2
   1   6   0 173.688 6.90872   1
  -2  -6   3 146.213 4.29892  -2
   2   6   0 146.213 4.29892   1
  -3  -6   4 273.621 5.47808  -2
   3   6   0 273.621 5.47808   1
  -4  -6   5 295.431 8.46641  -2
   4   6   0 295.431 8.46641   1
  -5  -6   5 182.437 6.30376  -2
   5   6   0 182.437 6.30376   1
  -6  -6   6 227.721 7.10126  -2
   6   6   0 227.721 7.10126   1
  -7  -6   7 -146.53 356.326  -2
   7   6   0 -146.53 356.326   1
  -7   7   2 253.882 5.09097  -2
  -7   7   0 253.882 5.09097   1
  -6   7   2 303.436 15.5453  -2
  -6   7   0 303.436 15.5453   1
  -5   7   1 374.237 8.12941  -2
  -5   7   0 374.237 8.12941   1
  -4   7   0 488.971 9.04779  -2
  -4   7   0 488.971 9.04779   1
  -3   7   0 247.432 8.37558  -2
  -3   7   0 247.432 8.37558   1
   2  -7   1 633.332 11.5490  -2
  -2   7   0 633.332 11.5490   1
   1  -7   2 592.276 13.9072  -2
  -1   7   0 592.276 13.9072   1
   0  -7   2 394.282 12.3809  -2
   0   7   0 394.282 12.3809   1
  -1  -7   3 375.045 7.72631  -2
   1   7   0 375.045 7.72631   1
  -2  -7   4 276.560 8.67262  -2
   2   7   0 276.560 8.67262   1
  -3  -7   4 258.671 6.02601  -2
   3   7   0 258.671 6.02601   1
  -4  -7   5 368.199 9.19223  -2
   4   7   0 368.199 9.19223   1
  -5  -7   6 147.780 7.64414  -2
   5   7   0 147.780 7.64414   1
  -6  -7   6 112.327 6.15975  -2
   6   7   0 112.327 6.15975   1
  -6   8   1 136.606 6.69389  -2
  -6   8   0 136.606 6.69389   1
  -5   8   0 202.913 207.883  -2
  -5   8   0 202.913 207.883   1
  -5   8   1 159.516 17.1020  -2
  -5   8   0 159.516 17.1020   1
  -4   8   0 492.575 9.64191  -2
  -4   8   0 492.575 9.64191   1
   3  -8   1 177.684 7.56305  -2
  -3   8   0 177.684 7.56305   1
   2  -8   1 267.746 7.96840  -2
  -2   8   0 267.746 7.96840   1
   1  -8   2 371.073 6.02630  -2
  -1   8   0 371.073 6.02630   1
   0  -8   3 333.060 10.1952  -2
   0   8   0 333.060 10.1952   1
  -1  -8   3 293.337 9.09470  -2
   1   8   0 293.337 9.09470   1
  -2  -8   4 234.802 4.46162  -2
   2   8   0 234.802 4.46162   1
  -3  -8   5 109.702 5.79827  -2
   3   8   0 109.702 5.79827   1
  -4  -8   5 187.480 7.40705  -2
   4   8   0 187.480 7.40705   1
  -5  -8   6 82.0635 5.43943  -2
   5   8   0 82.0635 5.43943   1
  -5   9   0 181.474 7.84135  -2
  -5   9   0 181.474 7.84135   1
  -4   9   0 333.686 14.3628  -2
  -4   9   0 333.686 14.3628   1
   4  -9   1 8.15861 162.008  -2
  -4   9   0 8.15861 162.008   1
   3  -9   1 141.892 5.23424  -2
  -3   9   0 141.892 5.23424   1
   2  -9   2 158.424 8.60901  -2
  -2   9   0 158.424 8.60901   1
   1  -9   2 260.865 6.33722  -2
  -1   9   0 260.865 6.33722   1
   0  -9   3 285.131 4.81440  -2
   0   9   0 285.131 4.81440   1
  -1  -9   4 178.705 11.2683  -2
   1   9   0 178.705 11.2683   1
  -2  -9   4 131.604 3.97252  -2
   2   9   0 131.604 3.97252   1
  -3  -9   5 54.7305 2.99126  -2
   3   9   0 54.7305 2.99126   1
  -4  -9   6 84.1938 6.58554  -2
   4   9   0 84.1938 6.58554   1
   3 -10   1 164.501 7.51374  -2
  -3  10   0 164.501 7.51374   1
   2 -10   2 147.417 5.23626  -2
  -2  10   0 147.417 5.23626   1
   1 -10   3 158.068 6.98185  -2
  -1  10   0 158.068 6.98185   1
   0 -10   3 189.353 8.14146  -2
   0  10   0 189.353 8.14146   1
  -1 -10   4 71.3570 3.41724  -2
   1  10   0 71.3570 3.41724   1
  -2 -10   5 78.9672 5.00250  -2
   2  10   0 78.9672 5.00250   1
  -2 -10   4 71.4114 6.03343  -2
  -2 -10   1 71.4114 6.03343   1
  -1 -10   3 68.3057 3.35057  -2
  -1 -10   1 68.3057 3.35057   1
   0 -10   2 141.537 6.36680  -2
   0 -10   1 141.537 6.36680   1
   1 -10   2 138.398 6.58976  -2
   1 -10   1 138.398 6.58976   1
   2 -10   1 59.3200 3.61321  -2
   2 -10   1 59.3200 3.61321   1
  -3  10   0 199.389 7.96977  -2
   3 -10   1 199.389 7.96977   1
  -4  -9   5 125.016 8.45237  -2
  -4  -9   1 125.016 8.45237   1
  -3  -9   4 113.232 4.47091  -2
  -3  -9   1 113.232 4.47091   1
  -2  -9   3 124.952 3.53204  -2
  -2  -9   1 124.952 3.53204   1
  -1  -9   3 215.796 9.97098  -2
  -1  -9   1 215.796 9.97098   1
   0  -9   2 252.479 4.71267  -2
   0  -9   1 252.479 4.71267   1
   1  -9   1 329.261 13.4401  -2
   1  -9   1 329.261 13.4401   1
   2  -9   1 103.582 4.60961  -2
   2  -9   1 103.582 4.60961   1
  -3   9   0 169.293 6.11696  -2
   3  -9   1 169.293 6.11696   1
  -4   9   1 256.691 8.72516  -2
   4  -9   1 256.691 8.72516   1
  -5   9   1 138.789 5.69051  -2
   5  -9   1 138.789 5.69051   1
  -6  -8   6 78.7526 9.89387  -2
  -6  -8   1 78.7526 9.89387   1
  -5  -8   5 123.632 5.59209  -2
  -5  -8   1 123.632 5.59209   1
  -4  -8   4 251.637 8.61096  -2
  -4  -8   1 251.637 8.61096   1
  -3  -8   4 244.707 9.50839  -2
  -3  -8   1 244.707 9.50839   1
  -2  -8   3 272.102 5.20922  -2
  -2  -8   1 272.102 5.20922   1
  -1  -8   2 290.692 5.89908  -2
  -1  -8   1 290.692 5.89908   1
   0  -8   2 349.162 14.3858  -2
   0  -8   1 349.162 14.3858   1
   1  -8   1 303.567 6.89503  -2
   1  -8   1 303.567 6.89503   1
  -2   8   0 269.826 8.03372  -2
   2  -8   1 269.826 8.03372   1
  -3   8   0 181.825 7.46358  -2
   3  -8   1 181.825 7.46358   1
  -4   8   1 245.636 7.11874  -2
   4  -8   1 245.636 7.11874   1
  -5   8   2 247.666 11.7355  -2
   5  -8   1 247.666 11.7355   1
  -5   8   1 464.668 265.678  -2
   5  -8   1 464.668 265.678   1
  -6   8   2 102.147 6.19412  -2
   6  -8   1 102.147 6.19412   1
  -7  -7   6 71.8272 4.42670  -2
  -7  -7   1 71.8272 4.42670   1
  -6  -7   5 104.467 5.70653  -2
  -6  -7   1 104.467 5.70653   1
  -5  -7   5 163.169 7.77103  -2
  -5  -7   1 163.169 7.77103   1
  -4  -7   4 300.369 8.78469  -2
  -4  -7   1 300.369 8.78469   1
  -3  -7   3 674.024 11.2599  -2
  -3  -7   1 674.024 11.2599   1
  -2  -7   3 378.736 11.2852  -2
  -2  -7   1 378.736 11.2852   1
  -1  -7   2 391.422 6.74600  -2
  -1  -7   1 391.422 6.74600   1
   0  -7   1 552.224 9.79238  -2
   0  -7   1 552.224 9.79238   1
   1  -7   1 551.960 13.8653  -2
   1  -7   1 551.960 13.8653   1
  -2   7   0 579.352 11.0665  -2
   2  -7   1 579.352 11.0665   1
  -3   7   1 284.296 10.5955  -2
   3  -7   1 284.296 10.5955   1
  -4   7   1 289.979 6.75905  -2
   4  -7   1 289.979 6.75905   1
  -5   7   2 279.341 7.33106  -2
   5  -7   1 279.341 7.33106   1
  -6   7   3 223.200 13.8757  -2
   6  -7   1 223.200 13.8757   1
  -7   7   3 196.540 6.50959  -2
   7  -7   1 196.540 6.50959   1
  -7  -6   6 852.502 338.733  -2
  -7  -6   1 852.502 338.733   1
  -6  -6   5 250.007 7.45136  -2
  -6  -6   1 250.007 7.45136   1
  -5  -6   4 333.620 9.72204  -2
  -5  -6   1 333.620 9.72204   1
  -4  -6   4 468.255 11.5263  -2
  -4  -6   1 468.255 11.5263   1
  -3  -6   3 577.441 10.3525  -2
  -3  -6   1 577.441 10.3525   1
  -2  -6   2 923.234 14.3714  -2
  -2  -6   1 923.234 14.3714   1
  -1  -6   2 631.831 16.2001  -2
  -1  -6   1 631.831 16.2001   1
   0  -6   1 965.478 12.5227  -2
   0  -6   1 965.478 12.5227   1
  -1   6   0 666.029 23.1460  -2
   1  -6   1 666.029 23.1460   1
  -2   6   0 824.977 22.7774  -2
   2  -6   1 824.977 22.7774   1
  -3   6   1 574.460 8.04887  -2
   3  -6   1 574.460 8.04887   1
  -4   6   2 181.649 7.92558  -2
   4  -6   1 181.649 7.92558   1
  -5   6   2 273.367 6.06155  -2
   5  -6   1 273.367 6.06155   1
  -6   6   3 284.552 6.07261  -2
   6  -6   1 284.552 6.07261   1
  -7   6   4 175.837 19.1259  -2
   7  -6   1 175.837 19.1259   1
  -8   6   4 -580.26 479.922  -2
   8  -6   1 -580.26 479.922   1
  -8  -5   6 98.5002 3.87140  -2
  -8  -5   1 98.5002 3.87140   1
  -7  -5   5 202.918 6.22755  -2
  -7  -5   1 202.918 6.22755   1
  -6  -5   5 263.364 8.06509  -2
  -6  -5   1 263.364 8.06509   1
  -5  -5   4 137.931 6.01840  -2
  -5  -5   1 137.931 6.01840   1
  -4  -5   3 141.015 4.40379  -2
  -4  -5   1 141.015 4.40379   1
  -3  -5   3 639.693 13.4526  -2
  -3  -5   1 639.693 13.4526   1
  -2  -5   2 1161.88 12.2562  -2
  -2  -5   1 1161.88 12.2562   1
  -1  -5   1 1223.93 34.3493  -2
  -1  -5   1 1223.93 34.3493   1
   0  -5   1 1277.55 24.5334  -2
   0  -5   1 1277.55 24.5334   1
  -1   5   0 1277.98 15.3393  -2
   1  -5   1 1277.98 15.3393   1
  -2   5   1 1249.28 29.2083  -2
   2  -5   1 1249.28 29.2083   1
  -3   5   1 1155.74 18.2290  -2
   3  -5   1 1155.74 18.2290   1
  -4   5   2 524.805 7.60740  -2
   4  -5   1 524.805 7.60740   1
  -5   5   3 180.892 17.8846  -2
   5  -5   1 180.892 17.8846   1
  -6   5   3 341.925 9.47063  -2
   6  -5   1 341.925 9.47063   1
  -7   5   4 211.604 6.48485  -2
   7  -5   1 211.604 6.48485   1
  -8   5   5 142.543 18.8294  -2
   8  -5   1 142.543 18.8294   1
  -9  -4   6 95.2703 5.95956  -2
  -9  -4   1 95.2703 5.95956   1
  -8  -4   6 -369.64 353.893  -2
  -8  -4   1 -369.64 353.893   1
  -7  -4   5 181.274 4.64288  -2
  -7  -4   1 181.274 4.64288   1
  -6  -4   4 187.807 5.59072  -2
  -6  -4   1 187.807 5.59072   1
  -5  -4   4 321.676 12.3318  -2
  -5  -4   1 321.676 12.3318   1
  -4  -4   3 522.431 6.60884  -2
  -4  -4   1 522.431 6.60884   1
  -3  -4   2 863.959 13.9752  -2
  -3  -4   1 863.959 13.9752   1
  -2  -4   2 2188.53 32.8846  -2
  -2  -4   1 2188.53 32.8846   1
  -1  -4   1 2771.00 33.6416  -2
  -1  -4   1 2771.00 33.6416   1
   0   4   0 1423.43 31.1082  -2
   0  -4   1 1423.43 31.1082   1
  -1   4   0 1867.86 41.0643  -2
   1  -4   1 1867.86 41.0643   1
  -2   4   1 1450.11 12.2198  -2
   2  -4   1 1450.11 12.2198   1
  -3   4   2 1392.56 35.1512  -2
   3  -4   1 1392.56 35.1512   1
  -4   4   2 750.045 9.94307  -2
   4  -4   1 750.045 9.94307   1
  -5   4   3 186.958 4.93058  -2
   5  -4   1 186.958 4.93058   1
  -6   4   4 418.497 13.9828  -2
   6  -4   1 418.497 13.9828   1
  -7   4   4 502.115 9.70343  -2
   7  -4   1 502.115 9.70343   1
  -8   4   5 100.090 5.13894  -2
   8  -4   1 100.090 5.13894   1
  -9   4   6 83.4790 10.0180  -2
   9  -4   1 83.4790 10.0180   1
  -9  -3   6 1020.34 451.434  -2
  -9  -3   1 1020.34 451.434   1
  -8  -3   5 87.2078 6.15702  -2
  -8  -3   1 87.2078 6.15702   1
  -7  -3   5 -63.776 285.980  -2
  -7  -3   1 -63.776 285.980   1
  -6  -3   4 508.860 8.64795  -2
  -6  -3   1 508.860 8.64795   1
  -5  -3   3 946.271 14.5480  -2
  -5  -3   1 946.271 14.5480   1
  -4  -3   3 1032.01 16.4429  -2
  -4  -3   1 1032.01 16.4429   1
  -3  -3   2 1050.62 8.69697  -2
  -3  -3   1 1050.62 8.69697   1
  -2  -3   1 1125.57 21.3220  -2
  -2  -3   1 1125.57 21.3220   1
  -1  -3   1 5644.30 93.7811  -2
  -1  -3   1 5644.30 93.7811   1
   0   3   0 762.312 9.29911  -2
   0  -3   1 762.312 9.29911   1
  -1   3   1 1572.02 57.5166  -2
   1  -3   1 1572.02 57.5166   1
  -2   3   1 1075.92 17.0223  -2
   2  -3   1 1075.92 17.0223   1
  -3   3   2 1208.30 10.3037  -2
   3  -3   1 1208.30 10.3037   1
  -4   3   3 1250.33 34.2540  -2
   4  -3   1 1250.33 34.2540   1
  -5   3   3 635.290 11.3144  -2
   5  -3   1 635.290 11.3144   1
  -6   3   4 161.199 5.08463  -2
   6  -3   1 161.199 5.08463   1
  -7   3   5 220.984 11.0031  -2
   7  -3   1 220.984 11.0031   1
  -8   3   5 132.326 4.70600  -2
   8  -3   1 132.326 4.70600   1
  -9   3   6 112.613 4.33476  -2
   9  -3   1 112.613 4.33476   1
  -9  -2   6 37.8820 434.118  -2
  -9  -2   1 37.8820 434.118   1
  -8  -2   5 215.692 4.56671  -2
  -8  -2   1 215.692 4.56671   1
  -7  -2   4 382.998 10.2284  -2
  -7  -2   1 382.998 10.2284   1
  -6  -2   4 600.738 21.7101  -2
  -6  -2   1 600.738 21.7101   1
  -5  -2   3 895.571 12.6184  -2
  -5  -2   1 895.571 12.6184   1
  -4  -2   2 1286.51 19.3949  -2
  -4  -2   1 1286.51 19.3949   1
  -3  -2   2 928.193 17.2670  -2
  -3  -2   1 928.193 17.2670   1
  -2  -2   1 1030.85 7.39439  -2
  -2  -2   1 1030.85 7.39439   1
  -1  -2   1 5692.65 84.5021   1
   0   2   0 2416.85 80.9278  -2
   0  -2   1 2416.85 80.9278   1
  -1   2   1 1111.64 8.30954  -2
   1  -2   1 1111.64 8.30954   1
  -2   2   2 3642.17 106.077  -2
   2  -2   1 3642.17 106.077   1
  -3   2   2 2937.16 44.8774  -2
   3  -2   1 2937.16 44.8774   1
  -4   2   3 889.943 10.0046  -2
   4  -2   1 889.943 10.0046   1
  -5   2   4 631.822 18.3162  -2
   5  -2   1 631.822 18.3162   1
  -6   2   4 94.3961 4.41546  -2
   6  -2   1 94.3961 4.41546   1
  -7   2   5 202.517 5.29718  -2
   7  -2   1 202.517 5.29718   1
  -8   2   6 328.292 16.4161  -2
   8  -2   1 328.292 16.4161   1
  -9   2   6 166.843 5.97816  -2
   9  -2   1 166.843 5.97816   1
  -9  -1   5 226.681 6.53185  -2
  -9  -1   1 226.681 6.53185   1
  -8  -1   5 -100.90 337.939  -2
  -8  -1   1 -100.90 337.939   1
  -7  -1   4 437.528 11.5513  -2
  -7  -1   1 437.528 11.5513   1
  -6  -1   3 595.870 16.1502  -2
  -6  -1   1 595.870 16.1502   1
  -5  -1   3 1180.23 34.2965  -2
  -5  -1   1 1180.23 34.2965   1
  -4  -1   2 1724.20 15.0361  -2
  -4  -1   1 1724.20 15.0361   1
  -3  -1   1 1523.82 30.3795  -2
  -3  -1   1 1523.82 30.3795   1
  -2  -1   1 98.7997 9.76308  -2
  -2  -1   1 98.7997 9.76308   1
   1   1   0 3320.07 54.3257  -2
  -1  -1   1 3320.07 54.3257   1
   0  -1   1 4247.41 109.872   1
  -1   1   1 2527.49 76.3690  -2
   1  -1   1 2527.49 76.3690   1
  -2   1   2 1871.25 15.1622  -2
   2  -1   1 1871.25 15.1622   1
  -3   1   3 1649.85 57.1109  -2
   3  -1   1 1649.85 57.1109   1
  -4   1   3 696.116 11.0058  -2
   4  -1   1 696.116 11.0058   1
  -5   1   4 908.035 11.2348  -2
   5  -1   1 908.035 11.2348   1
  -6   1   5 525.782 17.4235  -2
   6  -1   1 525.782 17.4235   1
  -7   1   5 194.265 6.30002  -2
   7  -1   1 194.265 6.30002   1
  -8   1   6 303.799 8.21345  -2
   8  -1   1 303.799 8.21345   1
  -9   1   7 131.271 14.5418  -2
   9  -1   1 131.271 14.5418   1
 -10   0   1 130.534 13.5840   1
  -9   0   5 200.278 7.82087  -2
  -9   0   1 200.278 7.82087   1
  -8   0   4 173.845 6.58871  -2
  -8   0   1 173.845 6.58871   1
  -7   0   4 422.925 19.2707  -2
  -7   0   1 422.925 19.2707   1
  -6   0   3 594.455 8.64709  -2
  -6   0   1 594.455 8.64709   1
  -5   0   2 785.680 10.6609  -2
  -5   0   1 785.680 10.6609   1
  -4   0   2 1323.69 35.9920  -2
  -4   0   1 1323.69 35.9920   1
  -3   0   1 1158.60 10.1584  -2
  -3   0   1 1158.60 10.1584   1
  -2   0   1 2439.04 16.6524   1
  -1   0   1 3534.58 114.231   1
   1   0   1 2596.95 29.1304   1
   2   0   1 416.372 5.14009   1
  -3   0   3 2204.12 19.0369  -2
   3   0   1 2204.12 19.0369   1
  -4   0   4 706.939 19.5309  -2
   4   0   1 706.939 19.5309   1
  -5   0   4 1134.23 15.4771  -2
   5   0   1 1134.23 15.4771   1
  -6   0   5 713.823 12.1456  -2
   6   0   1 713.823 12.1456   1
  -7   0   6 220.062 11.7255  -2
   7   0   1 220.062 11.7255   1
  -8   0   6 211.962 6.54855  -2
   8   0   1 211.962 6.54855   1
  -9   0   7 131.297 4.97129  -2
   9   0   1 131.297 4.97129   1
 -10   1   5 74.8887 6.75361  -2
 -10   1   1 74.8887 6.75361   1
  -9   1   5 159.823 15.9183  -2
  -9   1   1 159.823 15.9183   1
  -8   1   4 238.368 6.11302  -2
  -8   1   1 238.368 6.11302   1
  -7   1   3 381.582 7.88163  -2
  -7   1   1 381.582 7.88163   1
  -6   1   3 423.301 18.1696  -2
  -6   1   1 423.301 18.1696   1
  -5   1   2 903.489 9.10396  -2
  -5   1   1 903.489 9.10396   1
  -4   1   1 3194.64 36.5741  -2
  -4   1   1 3194.64 36.5741   1
  -3   1   1 4366.13 88.0650  -2
  -3   1   1 4366.13 88.0650   1
  -2   1   0 7359.99 336.112  -2
  -2   1   1 7359.99 336.112   1
  -1   1   1 2869.02 22.0499   1
   0   1   1 3402.14 62.0094   1
  -1  -1   2 1979.03 14.3718  -2
   1   1   1 1979.03 14.3718   1
   2   1   1 741.081 7.13467   1
  -3  -1   3 1018.08 39.6694  -2
   3   1   1 1018.08 39.6694   1
  -4  -1   4 1057.31 11.7869  -2
   4   1   1 1057.31 11.7869   1
  -5  -1   5 643.891 23.8312  -2
   5   1   1 643.891 23.8312   1
  -6  -1   5 460.398 9.35582  -2
   6   1   1 460.398 9.35582   1
  -7  -1   6 252.710 6.43466  -2
   7   1   1 252.710 6.43466   1
  -8  -1   7 175.917 13.6168  -2
   8   1   1 175.917 13.6168   1
  -9  -1   7 157.385 4.91993  -2
   9   1   1 157.385 4.91993   1
  -9   2   4 261.898 5.76757  -2
  -9   2   1 261.898 5.76757   1
  -8   2   4 232.317 8.44973  -2
  -8   2   1 232.317 8.44973   1
  -7   2   3 423.509 8.93403  -2
  -7   2   1 423.509 8.93403   1
  -6   2   2 754.840 15.4198  -2
  -6   2   1 754.840 15.4198   1
  -5   2   2 1451.86 36.8599  -2
  -5   2   1 1451.86 36.8599   1
  -4   2   1 1768.29 16.3037  -2
  -4   2   1 1768.29 16.3037   1
  -3   2   0 1652.57 28.2164  -2
  -3   2   1 1652.57 28.2164   1
  -2   2   0 1801.74 32.5782  -2
  -2   2   1 1801.74 32.5782   1
   1  -2   1 1149.08 7.88573  -2
  -1   2   1 1149.08 7.88573   1
   0  -2   2 201.999 50.9470  -2
   0   2   1 201.999 50.9470   1
  -1  -2   2 1922.42 68.3195  -2
   1   2   1 1922.42 68.3195   1
  -2  -2   3 2025.23 14.1749  -2
   2   2   1 2025.23 14.1749   1
  -3  -2   4 1111.15 23.8601  -2
   3   2   1 1111.15 23.8601   1
  -4  -2   4 779.055 14.3608  -2
   4   2   1 779.055 14.3608   1
  -5  -2   5 498.254 7.73767  -2
   5   2   1 498.254 7.73767   1
  -6  -2   6 434.363 27.5857  -2
   6   2   1 434.363 27.5857   1
  -7  -2   6 381.265 9.67584  -2
   7   2   1 381.265 9.67584   1
  -8  -2   7 267.051 6.90889  -2
   8   2   1 267.051 6.90889   1
  -9  -2   8 82.1109 14.3336  -2
   9   2   1 82.1109 14.3336   1
  -9   3   4 -292.84 323.647  -2
  -9   3   1 -292.84 323.647   1
  -8   3   3 268.587 7.33385  -2
  -8   3   1 268.587 7.33385   1
  -7   3   3 628.987 14.6125  -2
  -7   3   1 628.987 14.6125   1
  -6   3   2 733.857 10.8506  -2
  -6   3   1 733.857 10.8506   1
  -5   3   1 1032.97 14.9039  -2
  -5   3   1 1032.97 14.9039   1
  -4   3   1 895.269 22.3936  -2
  -4   3   1 895.269 22.3936   1
  -3   3   0 1361.91 12.4137  -2
  -3   3   1 1361.91 12.4137   1
   2  -3   1 987.373 18.6750  -2
  -2   3   1 987.373 18.6750   1
   1  -3   1 1612.29 62.5805  -2
  -1   3   1 1612.29 62.5805   1
   0  -3   2 1738.85 17.7506  -2
   0   3   1 1738.85 17.7506   1
  -1  -3   3 1561.20 25.3188  -2
   1   3   1 1561.20 25.3188   1
  -2  -3   3 1727.81 29.1631  -2
   2   3   1 1727.81 29.1631   1
  -3  -3   4 630.438 6.63125  -2
   3   3   1 630.438 6.63125   1
  -4  -3   5 525.758 12.2386  -2
   4   3   1 525.758 12.2386   1
  -5  -3   5 715.242 12.1693  -2
   5   3   1 715.242 12.1693   1
  -6  -3   6 386.006 7.64818  -2
   6   3   1 386.006 7.64818   1
  -7  -3   7 355.938 13.2112  -2
   7   3   1 355.938 13.2112   1
  -8  -3   7 194.205 7.98645  -2
   8   3   1 194.205 7.98645   1
  -9  -3   8 115.554 5.40185  -2
   9   3   1 115.554 5.40185   1
  -9   4   4 159.246 18.7979  -2
  -9   4   1 159.246 18.7979   1
  -8   4   3 369.901 7.61978  -2
  -8   4   1 369.901 7.61978   1
  -7   4   2 406.293 10.1071  -2
  -7   4   1 406.293 10.1071   1
  -6   4   2 540.956 16.1758  -2
  -6   4   1 540.956 16.1758   1
  -5   4   1 759.391 10.3262  -2
  -5   4   1 759.391 10.3262   1
  -4   4   0 551.302 10.3110  -2
  -4   4   1 551.302 10.3110   1
  -3   4   0 957.788 21.7823  -2
  -3   4   1 957.788 21.7823   1
   2  -4   1 1603.68 13.7000  -2
  -2   4   1 1603.68 13.7000   1
   1  -4   2 1585.20 36.0667  -2
  -1   4   1 1585.20 36.0667   1
   0   4   1 1042.62 14.1278   1
  -1  -4   3 580.802 8.00940  -2
   1   4   1 580.802 8.00940   1
  -2  -4   4 461.671 9.29154  -2
   2   4   1 461.671 9.29154   1
  -3  -4   4 1107.30 14.7255  -2
   3   4   1 1107.30 14.7255   1
  -4  -4   5 406.725 7.31878  -2
   4   4   1 406.725 7.31878   1
  -5  -4   6 445.683 11.3166  -2
   5   4   1 445.683 11.3166   1
  -6  -4   6 199.520 5.44250  -2
   6   4   1 199.520 5.44250   1
  -7  -4   7 242.660 5.88213  -2
   7   4   1 242.660 5.88213   1
  -8  -4   8 231.995 12.0304  -2
   8   4   1 231.995 12.0304   1
  -9   5   3 -379.01 567.924  -2
  -9   5   1 -379.01 567.924   1
  -8   5   3 143.983 18.1668  -2
  -8   5   1 143.983 18.1668   1
  -7   5   2 227.124 7.08766  -2
  -7   5   1 227.124 7.08766   1
  -6   5   1 184.087 6.85017  -2
  -6   5   1 184.087 6.85017   1
  -5   5   1 635.814 17.5939  -2
  -5   5   1 635.814 17.5939   1
  -4   5   0 414.167 5.82689  -2
  -4   5   1 414.167 5.82689   1
   3  -5   1 1318.00 16.8541  -2
  -3   5   1 1318.00 16.8541   1
   2  -5   1 1185.66 28.9117  -2
  -2   5   1 1185.66 28.9117   1
   1  -5   2 869.571 10.8532  -2
  -1   5   1 869.571 10.8532   1
   0  -5   3 680.272 16.4448  -2
   0   5   1 680.272 16.4448   1
  -1  -5   3 873.122 21.5960  -2
   1   5   1 873.122 21.5960   1
  -2  -5   4 734.016 9.65503  -2
   2   5   1 734.016 9.65503   1
  -3  -5   5 620.031 14.4325  -2
   3   5   1 620.031 14.4325   1
  -4  -5   5 338.545 8.15462  -2
   4   5   1 338.545 8.15462   1
  -5  -5   6 160.357 5.95330  -2
   5   5   1 160.357 5.95330   1
  -6  -5   7 209.768 9.14017  -2
   6   5   1 209.768 9.14017   1
  -7  -5   7 273.954 10.0536  -2
   7   5   1 273.954 10.0536   1
  -8  -5   8 96.3623 3.80557  -2
   8   5   1 96.3623 3.80557   1
  -8   6   2 158.462 5.63294  -2
  -8   6   1 158.462 5.63294   1
  -7   6   2 175.298 18.3247  -2
  -7   6   1 175.298 18.3247   1
  -6   6   1 425.105 8.06740  -2
  -6   6   1 425.105 8.06740   1
  -5   6   0 669.593 13.5204  -2
  -5   6   1 669.593 13.5204   1
  -4   6   0 591.276 16.7060  -2
  -4   6   1 591.276 16.7060   1
   3  -6   1 568.051 8.45945  -2
  -3   6   1 568.051 8.45945   1
   2  -6   2 642.000 12.1284  -2
  -2   6   1 642.000 12.1284   1
   1  -6   2 730.784 20.5910  -2
  -1   6   1 730.784 20.5910   1
   0  -6   3 391.039 8.01417  -2
   0   6   1 391.039 8.01417   1
  -1  -6   4 597.587 12.9512  -2
   1   6   1 597.587 12.9512   1
  -2  -6   4 113.016 5.32446  -2
   2   6   1 113.016 5.32446   1
  -3  -6   5 231.511 5.05514  -2
   3   6   1 231.511 5.05514   1
  -4  -6   6 236.936 8.10403  -2
   4   6   1 236.936 8.10403   1
  -5  -6   6 271.836 8.16621  -2
   5   6   1 271.836 8.16621   1
  -6  -6   7 175.154 5.26065  -2
   6   6   1 175.154 5.26065   1
  -7  -6   8 -312.95 382.625  -2
   7   6   1 -312.95 382.625   1
  -7   7   1 206.086 5.74982  -2
  -7   7   1 206.086 5.74982   1
  -6   7   1 182.869 20.4043  -2
  -6   7   1 182.869 20.4043   1
  -5   7   0 409.933 10.2193  -2
  -5   7   1 409.933 10.2193   1
   4  -7   1 185.817 8.39633  -2
  -4   7   1 185.817 8.39633   1
   3  -7   1 352.215 8.91092  -2
  -3   7   1 352.215 8.91092   1
   2  -7   2 455.010 8.58943  -2
  -2   7   1 455.010 8.58943   1
   1  -7   3 449.268 10.4229  -2
  -1   7   1 449.268 10.4229   1
   0  -7   3 138.997 7.51044  -2
   0   7   1 138.997 7.51044   1
  -1  -7   4 125.755 3.34245  -2
   1   7   1 125.755 3.34245   1
  -2  -7   5 253.394 7.44091  -2
   2   7   1 253.394 7.44091   1
  -3  -7   5 273.235 11.8020  -2
   3   7   1 273.235 11.8020   1
  -4  -7   6 323.884 8.65065  -2
   4   7   1 323.884 8.65065   1
  -5  -7   7 111.822 5.90929  -2
   5   7   1 111.822 5.90929   1
  -6  -7   7 85.9189 6.05789  -2
   6   7   1 85.9189 6.05789   1
  -6   8   0 -545.44 339.384  -2
  -6   8   1 -545.44 339.384   1
   5  -8   1 -414.10 192.470  -2
  -5   8   1 -414.10 192.470   1
  -5   8   0 259.655 13.8564  -2
  -5   8   1 259.655 13.8564   1
   4  -8   1 306.810 7.76580  -2
  -4   8   1 306.810 7.76580   1
   3  -8   2 288.468 10.2978  -2
  -3   8   1 288.468 10.2978   1
   2  -8   2 284.405 10.5285  -2
  -2   8   1 284.405 10.5285   1
   1  -8   3 275.846 5.22167  -2
  -1   8   1 275.846 5.22167   1
   0  -8   4 270.603 7.23695  -2
   0   8   1 270.603 7.23695   1
  -1  -8   4 386.989 9.79778  -2
   1   8   1 386.989 9.79778   1
  -2  -8   5 264.450 4.95163  -2
   2   8   1 264.450 4.95163   1
  -3  -8   6 164.503 10.7469  -2
   3   8   1 164.503 10.7469   1
  -4  -8   6 133.780 6.90354  -2
   4   8   1 133.780 6.90354   1
  -5  -8   7 91.9477 4.70158  -2
   5   8   1 91.9477 4.70158   1
   5  -9   1 162.631 6.95369  -2
  -5   9   1 162.631 6.95369   1
   4  -9   2 99.2641 159.480  -2
  -4   9   1 99.2641 159.480   1
   4  -9   1 129.135 6.66157  -2
  -4   9   1 129.135 6.66157   1
   3  -9   2 86.1548 4.18298  -2
  -3   9   1 86.1548 4.18298   1
   2  -9   3 159.450 10.0480  -2
  -2   9   1 159.450 10.0480   1
   1  -9   3 307.902 8.00585  -2
  -1   9   1 307.902 8.00585   1
   0  -9   4 224.847 4.08689  -2
   0   9   1 224.847 4.08689   1
  -1  -9   5 153.071 6.92984  -2
   1   9   1 153.071 6.92984   1
  -2  -9   5 110.426 3.30194  -2
   2   9   1 110.426 3.30194   1
  -3  -9   6 93.2540 3.93509  -2
   3   9   1 93.2540 3.93509   1
  -4  -9   7 92.2724 7.01735  -2
   4   9   1 92.2724 7.01735   1
   3 -10   2 87.5467 5.92747  -2
  -3  10   1 87.5467 5.92747   1
   2 -10   3 145.538 5.18511  -2
  -2  10   1 145.538 5.18511   1
   1 -10   4 139.430 5.55009  -2
  -1  10   1 139.430 5.55009   1
   0 -10   4 146.986 7.42018  -2
   0  10   1 146.986 7.42018   1
  -1 -10   5 86.6919 3.65556  -2
   1  10   1 86.6919 3.65556   1
   2  10   1 69.3574 6.08977   1
  -2 -10   3 101.372 6.64109  -2
  -2 -10   2 101.372 6.64109   1
  -1 -10   2 114.826 3.32489  -2
  -1 -10   2 114.826 3.32489   1
   0 -10   1 129.755 7.06193  -2
   0 -10   2 129.755 7.06193   1
   1 -10   1 137.819 6.62811  -2
   1 -10   2 137.819 6.62811   1
  -2  10   0 117.144 4.38726  -2
   2 -10   2 117.144 4.38726   1
   3 -10   2 140.840 7.44067   1
  -4  -9   4 154.819 11.1934  -2
  -4  -9   2 154.819 11.1934   1
  -3  -9   3 148.164 4.97178  -2
  -3  -9   2 148.164 4.97178   1
  -2  -9   2 89.1512 3.72920  -2
  -2  -9   2 89.1512 3.72920   1
  -1  -9   2 219.892 10.6231  -2
  -1  -9   2 219.892 10.6231   1
   0  -9   1 245.156 5.13336  -2
   0  -9   2 245.156 5.13336   1
  -1   9   0 301.847 8.19012  -2
   1  -9   2 301.847 8.19012   1
  -2   9   0 118.027 5.17725  -2
   2  -9   2 118.027 5.17725   1
  -3   9   1 87.8787 4.15926  -2
   3  -9   2 87.8787 4.15926   1
  -4   9   2 105.432 8.68998  -2
   4  -9   2 105.432 8.68998   1
  -5   9   2 141.769 4.65352  -2
   5  -9   2 141.769 4.65352   1
  -6  -8   5 198.347 8.33128  -2
  -6  -8   2 198.347 8.33128   1
  -5  -8   4 120.602 5.61546  -2
  -5  -8   2 120.602 5.61546   1
  -4  -8   3 172.215 5.53481  -2
  -4  -8   2 172.215 5.53481   1
  -3  -8   3 316.185 11.2256  -2
  -3  -8   2 316.185 11.2256   1
  -2  -8   2 353.424 6.30981  -2
  -2  -8   2 353.424 6.30981   1
  -1  -8   1 469.032 10.5892  -2
  -1  -8   2 469.032 10.5892   1
   0  -8   1 337.591 17.3595  -2
   0  -8   2 337.591 17.3595   1
  -1   8   0 324.824 7.76727  -2
   1  -8   2 324.824 7.76727   1
  -2   8   1 308.531 13.2994  -2
   2  -8   2 308.531 13.2994   1
  -3   8   1 205.839 7.77735  -2
   3  -8   2 205.839 7.77735   1
  -4   8   2 61.4619 3.61839  -2
   4  -8   2 61.4619 3.61839   1
  -5   8   2 -178.32 266.292  -2
   5  -8   2 -178.32 266.292   1
  -5   8   3 127.313 8.07065  -2
   5  -8   2 127.313 8.07065   1
  -6   8   3 -359.91 398.539  -2
   6  -8   2 -359.91 398.539   1
  -7  -7   5 129.479 6.27413  -2
  -7  -7   2 129.479 6.27413   1
  -6  -7   4 107.352 6.87695  -2
  -6  -7   2 107.352 6.87695   1
  -5  -7   4 148.595 7.52717  -2
  -5  -7   2 148.595 7.52717   1
  -4  -7   3 294.232 8.56986  -2
  -4  -7   2 294.232 8.56986   1
  -3  -7   2 481.851 13.3468  -2
  -3  -7   2 481.851 13.3468   1
  -2  -7   2 505.241 13.4370  -2
  -2  -7   2 505.241 13.4370   1
  -1  -7   1 324.505 5.37979  -2
  -1  -7   2 324.505 5.37979   1
   0   7   0 580.073 11.0152  -2
   0  -7   2 580.073 11.0152   1
  -1   7   0 597.813 12.0447  -2
   1  -7   2 597.813 12.0447   1
  -2   7   1 470.381 7.94046  -2
   2  -7   2 470.381 7.94046   1
  -3   7   2 391.726 16.1733  -2
   3  -7   2 391.726 16.1733   1
  -4   7   2 177.635 5.34139  -2
   4  -7   2 177.635 5.34139   1
  -5   7   3 269.448 7.89970  -2
   5  -7   2 269.448 7.89970   1
  -6   7   4 159.177 9.09234  -2
   6  -7   2 159.177 9.09234   1
  -6   7   3 -99.690 308.020  -2
   6  -7   2 -99.690 308.020   1
  -7   7   4 120.721 5.32112  -2
   7  -7   2 120.721 5.32112   1
  -8  -6   5 58.4323 10.2189  -2
  -8  -6   2 58.4323 10.2189   1
  -7  -6   5 -167.40 321.140  -2
  -7  -6   2 -167.40 321.140   1
  -6  -6   4 222.431 7.57081  -2
  -6  -6   2 222.431 7.57081   1
  -5  -6   3 349.416 9.13175  -2
  -5  -6   2 349.416 9.13175   1
  -4  -6   3 521.776 14.1061  -2
  -4  -6   2 521.776 14.1061   1
  -3  -6   2 574.261 10.2777  -2
  -3  -6   2 574.261 10.2777   1
  -2  -6   1 1018.01 15.5187  -2
  -2  -6   2 1018.01 15.5187   1
  -1  -6   1 751.300 20.3821  -2
  -1  -6   2 751.300 20.3821   1
   0   6   0 562.764 7.66218  -2
   0  -6   2 562.764 7.66218   1
  -1   6   1 682.501 17.3985  -2
   1  -6   2 682.501 17.3985   1
  -2   6   1 674.241 13.0580  -2
   2  -6   2 674.241 13.0580   1
  -3   6   2 595.438 9.07600  -2
   3  -6   2 595.438 9.07600   1
  -4   6   3 356.552 21.1761  -2
   4  -6   2 356.552 21.1761   1
  -5   6   3 242.340 6.17764  -2
   5  -6   2 242.340 6.17764   1
  -6   6   4 300.832 6.71087  -2
   6  -6   2 300.832 6.71087   1
  -7   6   5 112.196 11.4419  -2
   7  -6   2 112.196 11.4419   1
  -8   6   5 73.5629 5.31327  -2
   8  -6   2 73.5629 5.31327   1
  -8  -5   5 118.316 4.28477  -2
  -8  -5   2 118.316 4.28477   1
  -7  -5   4 247.790 6.84240  -2
  -7  -5   2 247.790 6.84240   1
  -6  -5   4 394.008 10.4931  -2
  -6  -5   2 394.008 10.4931   1
  -5  -5   3 425.098 8.93763  -2
  -5  -5   2 425.098 8.93763   1
  -4  -5   2 608.330 8.82770  -2
  -4  -5   2 608.330 8.82770   1
  -3  -5   2 713.225 15.8723  -2
  -3  -5   2 713.225 15.8723   1
  -2  -5   1 1280.25 14.6268  -2
  -2  -5   2 1280.25 14.6268   1
   1   5   0 767.951 25.0390  -2
  -1  -5   2 767.951 25.0390   1
   0   5   0 736.030 59.2840  -2
   0  -5   2 736.030 59.2840   1
  -1   5   1 840.844 10.4371  -2
   1  -5   2 840.844 10.4371   1
  -2   5   2 903.468 32.8345  -2
   2  -5   2 903.468 32.8345   1
  -3   5   2 792.295 12.7331  -2
   3  -5   2 792.295 12.7331   1
  -4   5   3 519.479 7.23069  -2
   4  -5   2 519.479 7.23069   1
  -5   5   4 269.777 8.33265  -2
   5  -5   2 269.777 8.33265   1
  -6   5   4 237.407 6.26779  -2
   6  -5   2 237.407 6.26779   1
  -7   5   5 222.749 5.28189  -2
   7  -5   2 222.749 5.28189   1
  -8   5   6 99.7745 16.3888  -2
   8  -5   2 99.7745 16.3888   1
  -9  -4   5 74.6421 5.80054  -2
  -9  -4   2 74.6421 5.80054   1
  -8  -4   5 -29.812 281.875  -2
  -8  -4   2 -29.812 281.875   1
  -7  -4   4 221.744 4.61543  -2
  -7  -4   2 221.744 4.61543   1
  -6  -4   3 368.213 8.01846  -2
  -6  -4   2 368.213 8.01846   1
  -5  -4   3 375.282 16.8032  -2
  -5  -4   2 375.282 16.8032   1
  -4  -4   2 296.327 6.13812  -2
  -4  -4   2 296.327 6.13812   1
  -3  -4   1 786.546 12.3521  -2
  -3  -4   2 786.546 12.3521   1
  -2  -4   1 2093.41 48.8052  -2
  -2  -4   2 2093.41 48.8052   1
   1   4   0 1591.58 19.5613  -2
  -1  -4   2 1591.58 19.5613   1
   0   4   1 1018.74 42.9596  -2
   0  -4   2 1018.74 42.9596   1
  -1   4   1 1823.70 40.4650  -2
   1  -4   2 1823.70 40.4650   1
  -2   4   2 1834.95 14.5462  -2
   2  -4   2 1834.95 14.5462   1
  -3   4   3 783.657 24.1501  -2
   3  -4   2 783.657 24.1501   1
  -4   4   3 623.995 11.4373  -2
   4  -4   2 623.995 11.4373   1
  -5   4   4 373.671 6.44334  -2
   5  -4   2 373.671 6.44334   1
  -6   4   5 378.294 12.2122  -2
   6  -4   2 378.294 12.2122   1
  -7   4   5 345.653 7.47926  -2
   7  -4   2 345.653 7.47926   1
  -8   4   6 159.657 5.21916  -2
   8  -4   2 159.657 5.21916   1
   9  -4   2 146.883 3.98555   1
  -9  -3   5 -260.49 422.456  -2
  -9  -3   2 -260.49 422.456   1
  -8  -3   4 213.548 8.35317  -2
  -8  -3   2 213.548 8.35317   1
  -7  -3   4 250.002 21.7576  -2
  -7  -3   2 250.002 21.7576   1
  -6  -3   3 305.183 8.23340  -2
  -6  -3   2 305.183 8.23340   1
  -5  -3   2 1132.93 14.3318  -2
  -5  -3   2 1132.93 14.3318   1
  -4  -3   2 766.082 18.3582  -2
  -4  -3   2 766.082 18.3582   1
  -3  -3   1 1066.63 9.81963  -2
  -3  -3   2 1066.63 9.81963   1
   2   3   0 2242.98 29.2490  -2
  -2  -3   2 2242.98 29.2490   1
   1   3   0 2247.69 46.2603  -2
  -1  -3   2 2247.69 46.2603   1
   0   3   1 2293.21 17.7541  -2
   0  -3   2 2293.21 17.7541   1
  -1   3   2 982.374 16.2415  -2
   1  -3   2 982.374 16.2415   1
  -2   3   2 1651.71 25.1578  -2
   2  -3   2 1651.71 25.1578   1
  -3   3   3 664.157 6.99037  -2
   3  -3   2 664.157 6.99037   1
  -4   3   4 1380.60 35.2364  -2
   4  -3   2 1380.60 35.2364   1
  -5   3   4 681.633 13.7147  -2
   5  -3   2 681.633 13.7147   1
  -6   3   5 302.645 7.71009  -2
   6  -3   2 302.645 7.71009   1
  -7   3   6 491.579 19.8663  -2
   7  -3   2 491.579 19.8663   1
  -8   3   6 282.609 7.89310  -2
   8  -3   2 282.609 7.89310   1
  -9   3   7 101.050 5.20229  -2
   9  -3   2 101.050 5.20229   1
  -9  -2   4 118.085 13.4762  -2
  -9  -2   2 118.085 13.4762   1
  -9  -2   5 -357.79 449.354  -2
  -9  -2   2 -357.79 449.354   1
  -8  -2   4 304.109 6.72236  -2
  -8  -2   2 304.109 6.72236   1
  -7  -2   3 412.259 11.1586  -2
  -7  -2   2 412.259 11.1586   1
  -6  -2   3 697.286 25.5697  -2
  -6  -2   2 697.286 25.5697   1
  -5  -2   2 1246.33 13.8191  -2
  -5  -2   2 1246.33 13.8191   1
  -4  -2   1 847.586 11.6378  -2
  -4  -2   2 847.586 11.6378   1
  -3  -2   1 877.007 35.0157  -2
  -3  -2   2 877.007 35.0157   1
   2   2   0 2111.72 16.4235  -2
  -2  -2   2 2111.72 16.4235   1
   1   2   1 3672.07 51.2619  -2
  -1  -2   2 3672.07 51.2619   1
   0  -2   2 63.1162 1.38556   1
  -1   2   2 983.027 7.29346  -2
   1  -2   2 983.027 7.29346   1
  -2   2   3 1383.63 33.0915  -2
   2  -2   2 1383.63 33.0915   1
  -3   2   3 1342.27 20.7111  -2
   3  -2   2 1342.27 20.7111   1
  -4   2   4 585.597 7.31197  -2
   4  -2   2 585.597 7.31197   1
  -5   2   5 677.196 23.1964  -2
   5  -2   2 677.196 23.1964   1
  -6   2   5 536.813 10.4903  -2
   6  -2   2 536.813 10.4903   1
  -7   2   6 306.101 9.20533  -2
   7  -2   2 306.101 9.20533   1
  -8   2   7 315.360 25.7716  -2
   8  -2   2 315.360 25.7716   1
  -9   2   7 131.215 5.41074  -2
   9  -2   2 131.215 5.41074   1
  -9  -1   4 269.711 8.04217  -2
  -9  -1   2 269.711 8.04217   1
  -8  -1   4 220.791 326.985  -2
  -8  -1   2 220.791 326.985   1
  -7  -1   3 608.482 13.1879  -2
  -7  -1   2 608.482 13.1879   1
  -6  -1   2 504.567 11.1592  -2
  -6  -1   2 504.567 11.1592   1
  -5  -1   2 1252.88 30.7572  -2
  -5  -1   2 1252.88 30.7572   1
  -4  -1   1 1809.83 15.2896  -2
  -4  -1   2 1809.83 15.2896   1
   3   1   0 1675.97 27.7289  -2
  -3  -1   2 1675.97 27.7289   1
   2   1   0 1163.65 39.9093  -2
  -2  -1   2 1163.65 39.9093   1
   1   1   1 1605.98 13.1009  -2
  -1  -1   2 1605.98 13.1009   1
   0  -1   2 2763.49 25.4469   1
   1  -1   2 1125.96 8.73460   1
  -2   1   3 1401.66 11.3084  -2
   2  -1   2 1401.66 11.3084   1
  -3   1   4 696.513 13.7637  -2
   3  -1   2 696.513 13.7637   1
  -4   1   4 1262.94 22.5468  -2
   4  -1   2 1262.94 22.5468   1
  -5   1   5 802.646 12.4923  -2
   5  -1   2 802.646 12.4923   1
  -6   1   6 393.286 18.2551  -2
   6  -1   2 393.286 18.2551   1
  -7   1   6 483.258 11.0166  -2
   7  -1   2 483.258 11.0166   1
  -8   1   7 255.864 7.21651  -2
   8  -1   2 255.864 7.21651   1
  -9   1   8 205.634 18.8051  -2
   9  -1   2 205.634 18.8051   1
 -10   0   5 140.063 15.2812  -2
 -10   0   2 140.063 15.2812   1
  -9   0   4 216.553 8.50883  -2
  -9   0   2 216.553 8.50883   1
  -8   0   3 266.115 11.2644  -2
  -8   0   2 266.115 11.2644   1
  -7   0   3 428.454 14.5851  -2
  -7   0   2 428.454 14.5851   1
  -6   0   2 1081.41 17.1011  -2
  -6   0   2 1081.41 17.1011   1
  -5   0   1 1162.35 13.2498  -2
  -5   0   2 1162.35 13.2498   1
  -4   0   1 1325.71 29.2570  -2
  -4   0   2 1325.71 29.2570   1
   3   0   0 967.855 8.50341  -2
  -3   0   2 967.855 8.50341   1
   2   0   1 402.657 14.2688  -2
  -2   0   2 402.657 14.2688   1
  -1   0   2 2472.77 20.1498   1
   0   0   2 478.577 4.98774  -2
   0   0   2 478.577 4.98774   1
  -1   0   3 2035.50 43.9053  -2
   1   0   2 2035.50 43.9053   1
  -2   0   3 1032.59 22.5309  -2
   2   0   2 1032.59 22.5309   1
  -3   0   4 1134.36 10.6622  -2
   3   0   2 1134.36 10.6622   1
  -4   0   5 978.524 24.0549  -2
   4   0   2 978.524 24.0549   1
  -5   0   5 752.630 13.7700  -2
   5   0   2 752.630 13.7700   1
  -6   0   6 687.965 12.1314  -2
   6   0   2 687.965 12.1314   1
  -7   0   7 380.979 19.2923  -2
   7   0   2 380.979 19.2923   1
  -8   0   7 184.491 6.09173  -2
   8   0   2 184.491 6.09173   1
  -9   0   8 148.636 5.33552  -2
   9   0   2 148.636 5.33552   1
 -10   1   4 -225.98 409.061  -2
 -10   1   2 -225.98 409.061   1
  -9   1   4 173.360 15.9732  -2
  -9   1   2 173.360 15.9732   1
  -8   1   3 392.968 8.36510  -2
  -8   1   2 392.968 8.36510   1
  -7   1   2 398.624 11.4494  -2
  -7   1   2 398.624 11.4494   1
  -6   1   2 760.201 39.2136  -2
  -6   1   2 760.201 39.2136   1
  -5   1   1 1049.24 11.4109  -2
  -5   1   2 1049.24 11.4109   1
  -4   1   0 1537.19 21.5048  -2
  -4   1   2 1537.19 21.5048   1
  -3   1   0 2881.97 51.1850  -2
  -3   1   2 2881.97 51.1850   1
   2  -1   1 1920.76 14.6943  -2
  -2   1   2 1920.76 14.6943   1
   1  -1   2 1753.81 31.9123  -2
  -1   1   2 1753.81 31.9123   1
   0  -1   2 2237.53 41.8451  -2
   0   1   2 2237.53 41.8451   1
  -1  -1   3 1011.38 8.68285  -2
   1   1   2 1011.38 8.68285   1
  -2  -1   4 1187.27 20.3387  -2
   2   1   2 1187.27 20.3387   1
  -3  -1   4 805.079 18.7195  -2
   3   1   2 805.079 18.7195   1
  -4  -1   5 1070.39 10.8333  -2
   4   1   2 1070.39 10.8333   1
  -5  -1   6 623.326 19.2932  -2
   5   1   2 623.326 19.2932   1
  -6  -1   6 402.575 10.8640  -2
   6   1   2 402.575 10.8640   1
  -7  -1   7 372.927 7.90985  -2
   7   1   2 372.927 7.90985   1
  -8  -1   8 290.385 13.7662  -2
   8   1   2 290.385 13.7662   1
  -9  -1   8 206.733 7.29115  -2
   9   1   2 206.733 7.29115   1
 -10   2   2 75.9867 10.1140   1
  -9   2   3 -376.23 394.404  -2
  -9   2   2 -376.23 394.404   1
  -8   2   3 379.497 12.3848  -2
  -8   2   2 379.497 12.3848   1
  -7   2   2 437.589 7.57100  -2
  -7   2   2 437.589 7.57100   1
  -6   2   1 1136.15 15.6459  -2
  -6   2   2 1136.15 15.6459   1
  -5   2   1 1180.09 26.6789  -2
  -5   2   2 1180.09 26.6789   1
  -4   2   0 2883.03 22.1498  -2
  -4   2   2 2883.03 22.1498   1
   3  -2   1 3322.54 43.0448  -2
  -3   2   2 3322.54 43.0448   1
   2  -2   1 3538.43 71.6781  -2
  -2   2   2 3538.43 71.6781   1
   1  -2   2 680.638 5.32478  -2
  -1   2   2 680.638 5.32478   1
   0  -2   3 895.082 25.2816  -2
   0   2   2 895.082 25.2816   1
  -1  -2   3 1910.81 57.5856  -2
   1   2   2 1910.81 57.5856   1
  -2  -2   4 685.315 7.05678  -2
   2   2   2 685.315 7.05678   1
  -3  -2   5 460.445 17.7399  -2
   3   2   2 460.445 17.7399   1
  -4  -2   5 264.494 6.43048  -2
   4   2   2 264.494 6.43048   1
  -5  -2   6 467.711 8.95288  -2
   5   2   2 467.711 8.95288   1
  -6  -2   7 499.497 22.8133  -2
   6   2   2 499.497 22.8133   1
  -7  -2   7 337.156 9.11993  -2
   7   2   2 337.156 9.11993   1
  -8  -2   8 212.100 7.10657  -2
   8   2   2 212.100 7.10657   1
  -9  -2   9 103.001 11.8460  -2
   9   2   2 103.001 11.8460   1
  -9   3   3 -309.54 313.954  -2
  -9   3   2 -309.54 313.954   1
  -8   3   2 250.226 7.05298  -2
  -8   3   2 250.226 7.05298   1
  -7   3   2 535.073 14.8392  -2
  -7   3   2 535.073 14.8392   1
  -6   3   1 494.692 10.1911  -2
  -6   3   2 494.692 10.1911   1
  -5   3   0 872.099 15.6134  -2
  -5   3   2 872.099 15.6134   1
  -4   3   0 1010.28 24.1515  -2
  -4   3   2 1010.28 24.1515   1
   3  -3   1 1155.54 11.3379  -2
  -3   3   2 1155.54 11.3379   1
   2  -3   2 1505.46 19.9742  -2
  -2   3   2 1505.46 19.9742   1
   1  -3   2 955.982 17.4067  -2
  -1   3   2 955.982 17.4067   1
   0  -3   3 2064.83 17.3122  -2
   0   3   2 2064.83 17.3122   1
  -1  -3   4 644.932 14.3337  -2
   1   3   2 644.932 14.3337   1
  -2  -3   4 907.090 13.9433  -2
   2   3   2 907.090 13.9433   1
  -3  -3   5 602.164 6.61696  -2
   3   3   2 602.164 6.61696   1
  -4  -3   6 712.429 15.4220  -2
   4   3   2 712.429 15.4220   1
  -5  -3   6 432.682 7.92539  -2
   5   3   2 432.682 7.92539   1
  -6  -3   7 459.852 8.27386  -2
   6   3   2 459.852 8.27386   1
  -7  -3   8 209.980 10.2625  -2
   7   3   2 209.980 10.2625   1
  -8  -3   8 170.159 7.07185  -2
   8   3   2 170.159 7.07185   1
  -9   4   3 164.788 19.2730  -2
  -9   4   2 164.788 19.2730   1
  -8   4   2 270.518 6.22839  -2
  -8   4   2 270.518 6.22839   1
  -7   4   1 509.863 9.80227  -2
  -7   4   2 509.863 9.80227   1
  -6   4   1 717.561 23.3489  -2
  -6   4   2 717.561 23.3489   1
  -5   4   0 218.130 5.09494  -2
  -5   4   2 218.130 5.09494   1
   4  -4   1 679.875 10.0601  -2
  -4   4   2 679.875 10.0601   1
   3  -4   1 1205.04 31.9217  -2
  -3   4   2 1205.04 31.9217   1
   2  -4   2 2005.25 17.8129  -2
  -2   4   2 2005.25 17.8129   1
   1  -4   3 1042.72 18.9793  -2
  -1   4   2 1042.72 18.9793   1
   0  -4   3 534.998 20.6017  -2
   0   4   2 534.998 20.6017   1
  -1  -4   4 1213.58 12.8908  -2
   1   4   2 1213.58 12.8908   1
  -2  -4   5 1073.31 16.9038  -2
   2   4   2 1073.31 16.9038   1
  -3  -4   5 1094.64 14.8937  -2
   3   4   2 1094.64 14.8937   1
  -4  -4   6 363.727 7.02085  -2
   4   4   2 363.727 7.02085   1
  -5  -4   7 264.712 10.3767  -2
   5   4   2 264.712 10.3767   1
  -6  -4   7 416.499 8.03564  -2
   6   4   2 416.499 8.03564   1
  -7  -4   8 216.946 5.24806  -2
   7   4   2 216.946 5.24806   1
  -8  -4   9 188.744 10.6397  -2
   8   4   2 188.744 10.6397   1
  -9   5   2 -708.20 526.547  -2
  -9   5   2 -708.20 526.547   1
  -8   5   2 107.569 8.31950  -2
  -8   5   2 107.569 8.31950   1
  -7   5   1 281.002 7.37491  -2
  -7   5   2 281.002 7.37491   1
  -6   5   0 303.491 9.32842  -2
  -6   5   2 303.491 9.32842   1
  -5   5   0 308.535 11.9800  -2
  -5   5   2 308.535 11.9800   1
   4  -5   1 468.858 7.16821  -2
  -4   5   2 468.858 7.16821   1
   3  -5   2 816.350 11.4959  -2
  -3   5   2 816.350 11.4959   1
   2  -5   2 815.505 19.1514  -2
  -2   5   2 815.505 19.1514   1
   1  -5   3 576.093 8.64133  -2
  -1   5   2 576.093 8.64133   1
   0  -5   4 1115.54 19.8225  -2
   0   5   2 1115.54 19.8225   1
  -1  -5   4 822.720 20.0086  -2
   1   5   2 822.720 20.0086   1
  -2  -5   5 656.787 8.50852  -2
   2   5   2 656.787 8.50852   1
  -3  -5   6 591.809 12.0723  -2
   3   5   2 591.809 12.0723   1
  -4  -5   6 375.077 9.86567  -2
   4   5   2 375.077 9.86567   1
  -5  -5   7 227.101 6.07962  -2
   5   5   2 227.101 6.07962   1
  -6  -5   8 -534.27 291.807  -2
   6   5   2 -534.27 291.807   1
  -7  -5   8 219.156 8.21045  -2
   7   5   2 219.156 8.21045   1
  -8   6   1 72.4509 4.54702  -2
  -8   6   2 72.4509 4.54702   1
  -7   6   1 140.531 11.7781  -2
  -7   6   2 140.531 11.7781   1
  -6   6   0 444.768 7.28604  -2
  -6   6   2 444.768 7.28604   1
   5  -6   1 194.372 6.75403  -2
  -5   6   2 194.372 6.75403   1
   4  -6   1 171.907 7.61276  -2
  -4   6   2 171.907 7.61276   1
   3  -6   2 518.695 7.26878  -2
  -3   6   2 518.695 7.26878   1
   2  -6   3 789.287 11.8876  -2
  -2   6   2 789.287 11.8876   1
   1  -6   3 806.098 20.1764  -2
  -1   6   2 806.098 20.1764   1
   0  -6   4 673.835 8.57115  -2
   0   6   2 673.835 8.57115   1
  -1  -6   5 507.584 9.83386  -2
   1   6   2 507.584 9.83386   1
  -2  -6   5 524.191 9.99078  -2
   2   6   2 524.191 9.99078   1
  -3  -6   6 525.933 9.33390  -2
   3   6   2 525.933 9.33390   1
  -4  -6   7 332.887 9.38573  -2
   4   6   2 332.887 9.38573   1
  -5  -6   7 231.853 7.73725  -2
   5   6   2 231.853 7.73725   1
  -6  -6   8 139.073 5.73489  -2
   6   6   2 139.073 5.73489   1
  -7  -6   9 -273.53 415.488  -2
   7   6   2 -273.53 415.488   1
  -7   7   0 171.495 6.21815  -2
  -7   7   2 171.495 6.21815   1
  -6   7   0 172.439 18.9782  -2
  -6   7   2 172.439 18.9782   1
   5  -7   1 319.872 9.92310  -2
  -5   7   2 319.872 9.92310   1
   4  -7   2 154.775 5.55943  -2
  -4   7   2 154.775 5.55943   1
   3  -7   2 353.054 11.8396  -2
  -3   7   2 353.054 11.8396   1
   2  -7   3 271.624 6.29317  -2
  -2   7   2 271.624 6.29317   1
   1  -7   4 232.118 7.76972  -2
  -1   7   2 232.118 7.76972   1
   0  -7   4 256.876 7.19521  -2
   0   7   2 256.876 7.19521   1
  -1  -7   5 291.259 5.81591  -2
   1   7   2 291.259 5.81591   1
  -2  -7   6 358.055 8.32639  -2
   2   7   2 358.055 8.32639   1
  -3  -7   6 415.922 11.0673  -2
   3   7   2 415.922 11.0673   1
  -4  -7   7 215.236 6.73073  -2
   4   7   2 215.236 6.73073   1
  -5  -7   8 142.144 7.14926  -2
   5   7   2 142.144 7.14926   1
  -6  -7   8 113.067 7.57777  -2
   6   7   2 113.067 7.57777   1
  -6  -7   9 -108.85 304.565  -2
   6   7   2 -108.85 304.565   1
   6  -8   1 174.436 6.47230  -2
  -6   8   2 174.436 6.47230   1
   5  -8   1 217.250 9.67208  -2
  -5   8   2 217.250 9.67208   1
   5  -8   2 602.128 270.262  -2
  -5   8   2 602.128 270.262   1
   4  -8   2 160.003 6.03389  -2
  -4   8   2 160.003 6.03389   1
   3  -8   3 76.8915 5.02686  -2
  -3   8   2 76.8915 5.02686   1
   2  -8   3 125.045 7.30692  -2
  -2   8   2 125.045 7.30692   1
   1  -8   4 124.000 3.33474  -2
  -1   8   2 124.000 3.33474   1
   0  -8   5 228.971 6.52124  -2
   0   8   2 228.971 6.52124   1
  -1  -8   5 288.886 6.62725  -2
   1   8   2 288.886 6.62725   1
  -2  -8   6 247.224 4.95134  -2
   2   8   2 247.224 4.95134   1
  -3  -8   7 276.347 13.4925  -2
   3   8   2 276.347 13.4925   1
  -4  -8   7 170.985 6.99848  -2
   4   8   2 170.985 6.99848   1
  -5  -8   8 124.217 5.34446  -2
   5   8   2 124.217 5.34446   1
   5  -9   2 63.6084 5.85265  -2
  -5   9   2 63.6084 5.85265   1
   4  -9   3 -36.811 221.753  -2
  -4   9   2 -36.811 221.753   1
   4  -9   2 130.790 15.4284  -2
  -4   9   2 130.790 15.4284   1
   3  -9   3 101.511 5.55979  -2
  -3   9   2 101.511 5.55979   1
   2  -9   4 172.388 6.46164  -2
  -2   9   2 172.388 6.46164   1
   1  -9   4 201.632 6.25429  -2
  -1   9   2 201.632 6.25429   1
   0  -9   5 151.414 4.04527  -2
   0   9   2 151.414 4.04527   1
  -1  -9   6 154.094 6.50981  -2
   1   9   2 154.094 6.50981   1
  -2  -9   6 142.856 5.56965  -2
   2   9   2 142.856 5.56965   1
  -3  -9   7 79.4518 5.41812  -2
   3   9   2 79.4518 5.41812   1
   3 -10   3 93.5057 6.19174  -2
  -3  10   2 93.5057 6.19174   1
   2 -10   4 92.2262 3.88947  -2
  -2  10   2 92.2262 3.88947   1
   1 -10   5 110.839 5.27652  -2
  -1  10   2 110.839 5.27652   1
   0 -10   5 70.1960 4.39224  -2
   0  10   2 70.1960 4.39224   1
   0 -10   6 76.1492 16.1286  -2
   0  10   2 76.1492 16.1286   1
  -1 -10   6 48.2419 3.20202  -2
   1  10   2 48.2419 3.20202   1
  -2 -10   2 74.9669 7.25331  -2
  -2 -10   3 74.9669 7.25331   1
  -1 -10   1 102.878 3.54701  -2
  -1 -10   3 102.878 3.54701   1
   0  10   0 162.795 11.8064  -2
   0 -10   3 162.795 11.8064   1
  -1  10   0 167.433 9.48361  -2
   1 -10   3 167.433 9.48361   1
  -2  10   1 145.216 4.80411  -2
   2 -10   3 145.216 4.80411   1
  -3  10   2 81.9544 8.81992  -2
   3 -10   3 81.9544 8.81992   1
  -4  -9   3 125.724 6.47492  -2
  -4  -9   3 125.724 6.47492   1
  -3  -9   2 99.0775 3.74224  -2
  -3  -9   3 99.0775 3.74224   1
  -2  -9   1 165.414 5.15814  -2
  -2  -9   3 165.414 5.15814   1
  -1  -9   1 150.779 16.9354  -2
  -1  -9   3 150.779 16.9354   1
   0   9   0 268.043 5.56378  -2
   0  -9   3 268.043 5.56378   1
  -1   9   1 266.620 9.56177  -2
   1  -9   3 266.620 9.56177   1
  -2   9   1 238.418 7.99602  -2
   2  -9   3 238.418 7.99602   1
  -3   9   2 108.488 4.37791  -2
   3  -9   3 108.488 4.37791   1
  -4   9   3 97.5884 8.77719  -2
   4  -9   3 97.5884 8.77719   1
  -5   9   3 92.4797 4.61773  -2
   5  -9   3 92.4797 4.61773   1
  -6  -8   4 -359.46 234.413  -2
  -6  -8   3 -359.46 234.413   1
  -6  -8   3 56.2739 9.22236  -2
  -6  -8   3 56.2739 9.22236   1
  -5  -8   3 76.4798 4.51179  -2
  -5  -8   3 76.4798 4.51179   1
  -4  -8   2 156.490 5.48896  -2
  -4  -8   3 156.490 5.48896   1
  -3  -8   2 322.052 10.5666  -2
  -3  -8   3 322.052 10.5666   1
  -2  -8   1 228.913 4.67114  -2
  -2  -8   3 228.913 4.67114   1
   1   8   0 290.434 7.47253  -2
  -1  -8   3 290.434 7.47253   1
   0   8   0 293.132 23.4384  -2
   0  -8   3 293.132 23.4384   1
  -1   8   1 330.515 6.62644  -2
   1  -8   3 330.515 6.62644   1
  -2   8   2 141.103 7.96746  -2
   2  -8   3 141.103 7.96746   1
  -3   8   2 50.3236 4.94855  -2
   3  -8   3 50.3236 4.94855   1
  -4   8   3 153.996 4.92168  -2
   4  -8   3 153.996 4.92168   1
  -5   8   4 186.136 10.9167  -2
   5  -8   3 186.136 10.9167   1
  -6   8   4 191.500 6.94453  -2
   6  -8   3 191.500 6.94453   1
  -7  -7   4 121.510 5.27960  -2
  -7  -7   3 121.510 5.27960   1
  -6  -7   3 144.122 7.59843  -2
  -6  -7   3 144.122 7.59843   1
  -5  -7   3 176.576 10.2690  -2
  -5  -7   3 176.576 10.2690   1
  -4  -7   2 345.809 7.16220  -2
  -4  -7   3 345.809 7.16220   1
  -3  -7   1 481.819 7.95002  -2
  -3  -7   3 481.819 7.95002   1
  -2  -7   1 511.616 16.2314  -2
  -2  -7   3 511.616 16.2314   1
   1   7   0 363.020 5.96808  -2
  -1  -7   3 363.020 5.96808   1
   0   7   1 223.690 6.39014  -2
   0  -7   3 223.690 6.39014   1
  -1   7   1 341.894 11.0222  -2
   1  -7   3 341.894 11.0222   1
  -2   7   2 327.028 7.10205  -2
   2  -7   3 327.028 7.10205   1
  -3   7   3 296.647 17.1386  -2
   3  -7   3 296.647 17.1386   1
  -4   7   3 282.001 7.24808  -2
   4  -7   3 282.001 7.24808   1
  -5   7   4 235.422 5.77244  -2
   5  -7   3 235.422 5.77244   1
  -6   7   5 240.071 10.8021  -2
   6  -7   3 240.071 10.8021   1
  -6   7   4 394.470 21.7451  -2
   6  -7   3 394.470 21.7451   1
  -7   7   5 126.437 5.60494  -2
   7  -7   3 126.437 5.60494   1
  -8  -6   4 84.7423 6.74643  -2
  -8  -6   3 84.7423 6.74643   1
  -7  -6   4 -81.659 309.013  -2
  -7  -6   3 -81.659 309.013   1
  -6  -6   3 277.025 8.31614  -2
  -6  -6   3 277.025 8.31614   1
  -5  -6   2 214.095 7.18455  -2
  -5  -6   3 214.095 7.18455   1
  -4  -6   2 469.377 14.6125  -2
  -4  -6   3 469.377 14.6125   1
  -3  -6   1 707.127 10.1292  -2
  -3  -6   3 707.127 10.1292   1
   2   6   0 360.337 7.70951  -2
  -2  -6   3 360.337 7.70951   1
   1   6   0 265.739 10.8269  -2
  -1  -6   3 265.739 10.8269   1
   0   6   1 382.771 7.14239  -2
   0  -6   3 382.771 7.14239   1
  -1   6   2 938.475 25.4727  -2
   1  -6   3 938.475 25.4727   1
  -2   6   2 750.591 24.7900  -2
   2  -6   3 750.591 24.7900   1
  -3   6   3 434.477 7.12056  -2
   3  -6   3 434.477 7.12056   1
  -4   6   4 251.761 15.3001  -2
   4  -6   3 251.761 15.3001   1
  -5   6   4 239.855 5.70585  -2
   5  -6   3 239.855 5.70585   1
  -6   6   5 218.625 6.03490  -2
   6  -6   3 218.625 6.03490   1
  -7   6   6 86.2118 16.7275  -2
   7  -6   3 86.2118 16.7275   1
  -7   6   5 113.412 16.5947  -2
   7  -6   3 113.412 16.5947   1
  -8  -5   4 147.481 4.74961  -2
  -8  -5   3 147.481 4.74961   1
  -7  -5   3 310.225 7.87930  -2
  -7  -5   3 310.225 7.87930   1
  -6  -5   3 741.143 18.6147  -2
  -6  -5   3 741.143 18.6147   1
  -5  -5   2 612.045 11.4983  -2
  -5  -5   3 612.045 11.4983   1
  -4  -5   1 345.341 6.62679  -2
  -4  -5   3 345.341 6.62679   1
  -3  -5   1 571.683 11.9853  -2
  -3  -5   3 571.683 11.9853   1
   2   5   0 808.568 10.6714  -2
  -2  -5   3 808.568 10.6714   1
   1   5   1 458.926 16.4074  -2
  -1  -5   3 458.926 16.4074   1
   0   5   1 935.450 27.2563  -2
   0  -5   3 935.450 27.2563   1
  -1   5   2 601.306 8.31348  -2
   1  -5   3 601.306 8.31348   1
  -2   5   3 809.355 23.5273  -2
   2  -5   3 809.355 23.5273   1
  -3   5   3 747.926 12.8822  -2
   3  -5   3 747.926 12.8822   1
  -4   5   4 444.272 6.19564  -2
   4  -5   3 444.272 6.19564   1
  -5   5   5 249.052 10.9298  -2
   5  -5   3 249.052 10.9298   1
  -6   5   5 352.832 8.64659  -2
   6  -5   3 352.832 8.64659   1
  -7   5   6 227.307 6.18655  -2
   7  -5   3 227.307 6.18655   1
  -8   5   7 137.403 11.1798  -2
   8  -5   3 137.403 11.1798   1
  -8   5   6 173.899 17.7349  -2
   8  -5   3 173.899 17.7349   1
  -9  -4   4 128.122 6.28342  -2
  -9  -4   3 128.122 6.28342   1
  -8  -4   4 299.307 260.150  -2
  -8  -4   3 299.307 260.150   1
  -7  -4   3 308.514 7.99554  -2
  -7  -4   3 308.514 7.99554   1
  -6  -4   2 614.483 10.9516  -2
  -6  -4   3 614.483 10.9516   1
  -5  -4   2 454.743 14.6097  -2
  -5  -4   3 454.743 14.6097   1
  -4  -4   1 461.940 5.73448  -2
  -4  -4   3 461.940 5.73448   1
   3   4   0 1040.69 12.6818  -2
  -3  -4   3 1040.69 12.6818   1
   2   4   0 1807.29 35.6730  -2
  -2  -4   3 1807.29 35.6730   1
   1   4   1 605.203 8.03402  -2
  -1  -4   3 605.203 8.03402   1
   0   4   2 674.403 21.7304  -2
   0  -4   3 674.403 21.7304   1
  -1   4   2 898.024 14.9227  -2
   1  -4   3 898.024 14.9227   1
  -2   4   3 542.699 5.73528  -2
   2  -4   3 542.699 5.73528   1
  -3   4   4 710.697 15.4454  -2
   3  -4   3 710.697 15.4454   1
  -4   4   4 465.070 9.07387  -2
   4  -4   3 465.070 9.07387   1
  -5   4   5 277.543 6.60116  -2
   5  -4   3 277.543 6.60116   1
  -6   4   6 436.658 17.9540  -2
   6  -4   3 436.658 17.9540   1
  -7   4   6 346.168 9.15977  -2
   7  -4   3 346.168 9.15977   1
  -8   4   7 212.413 7.07611  -2
   8  -4   3 212.413 7.07611   1
  -9  -3   4 154.275 5.75285  -2
  -9  -3   3 154.275 5.75285   1
  -8  -3   3 190.032 5.38926  -2
  -8  -3   3 190.032 5.38926   1
  -7  -3   3 225.762 16.6203  -2
  -7  -3   3 225.762 16.6203   1
  -6  -3   2 382.982 8.50228  -2
  -6  -3   3 382.982 8.50228   1
  -5  -3   1 1018.86 12.4665  -2
  -5  -3   3 1018.86 12.4665   1
  -4  -3   1 1119.07 15.7745  -2
  -4  -3   3 1119.07 15.7745   1
   3   3   0 871.688 8.43169  -2
  -3  -3   3 871.688 8.43169   1
   2   3   1 3330.69 35.3025  -2
  -2  -3   3 3330.69 35.3025   1
   1   3   1 1042.58 20.8708  -2
  -1  -3   3 1042.58 20.8708   1
   0   3   2 1806.73 12.7437  -2
   0  -3   3 1806.73 12.7437   1
  -1   3   3 835.407 18.3094  -2
   1  -3   3 835.407 18.3094   1
  -2   3   3 553.035 10.4094  -2
   2  -3   3 553.035 10.4094   1
  -3   3   4 729.329 7.50657  -2
   3  -3   3 729.329 7.50657   1
  -4   3   5 948.829 22.3368  -2
   4  -3   3 948.829 22.3368   1
  -5   3   5 695.393 14.5607  -2
   5  -3   3 695.393 14.5607   1
  -6   3   6 564.702 10.2565  -2
   6  -3   3 564.702 10.2565   1
  -7   3   7 335.071 16.7959  -2
   7  -3   3 335.071 16.7959   1
  -8   3   7 243.331 8.66449  -2
   8  -3   3 243.331 8.66449   1
  -9   3   8 141.774 5.91339  -2
   9  -3   3 141.774 5.91339   1
  -9  -2   4 -54.953 439.889  -2
  -9  -2   3 -54.953 439.889   1
  -9  -2   3 110.488 13.6559  -2
  -9  -2   3 110.488 13.6559   1
  -8  -2   3 201.099 6.56685  -2
  -8  -2   3 201.099 6.56685   1
  -7  -2   2 451.492 12.5722  -2
  -7  -2   3 451.492 12.5722   1
  -6  -2   2 737.943 22.8328  -2
  -6  -2   3 737.943 22.8328   1
  -5  -2   1 1096.02 12.4631  -2
  -5  -2   3 1096.02 12.4631   1
   4   2   0 1866.21 18.5156  -2
  -4  -2   3 1866.21 18.5156   1
   3   2   0 1438.07 24.9812  -2
  -3  -2   3 1438.07 24.9812   1
   2   2   1 1911.32 20.2197  -2
  -2  -2   3 1911.32 20.2197   1
   1   2   2 1633.09 25.4671  -2
  -1  -2   3 1633.09 25.4671   1
   0   2   2 1419.86 32.3888  -2
   0  -2   3 1419.86 32.3888   1
  -1   2   3 917.342 7.74272  -2
   1  -2   3 917.342 7.74272   1
  -2   2   4 970.501 26.2326  -2
   2  -2   3 970.501 26.2326   1
  -3   2   4 1127.44 18.8958  -2
   3  -2   3 1127.44 18.8958   1
  -4   2   5 1755.90 17.2363  -2
   4  -2   3 1755.90 17.2363   1
  -5   2   6 707.047 24.4388  -2
   5  -2   3 707.047 24.4388   1
  -6   2   6 528.671 17.1595  -2
   6  -2   3 528.671 17.1595   1
  -7   2   7 320.629 8.06163  -2
   7  -2   3 320.629 8.06163   1
  -8   2   8 223.361 14.3644  -2
   8  -2   3 223.361 14.3644   1
  -9   2   8 114.269 5.15211  -2
   9  -2   3 114.269 5.15211   1
 -10  -1   4 95.5937 6.04955  -2
 -10  -1   3 95.5937 6.04955   1
  -9  -1   3 112.958 10.3797  -2
  -9  -1   3 112.958 10.3797   1
  -8  -1   3 430.628 258.048  -2
  -8  -1   3 430.628 258.048   1
  -7  -1   2 528.041 15.4868  -2
  -7  -1   3 528.041 15.4868   1
  -6  -1   1 642.211 12.0987  -2
  -6  -1   3 642.211 12.0987   1
  -5  -1   1 973.655 30.6890  -2
  -5  -1   3 973.655 30.6890   1
   4   1   0 1500.15 13.8684  -2
  -4  -1   3 1500.15 13.8684   1
   3   1   1 1255.31 22.6832  -2
  -3  -1   3 1255.31 22.6832   1
   2   1   1 887.649 19.7585  -2
  -2  -1   3 887.649 19.7585   1
   1   1   2 1101.40 9.25408  -2
  -1  -1   3 1101.40 9.25408   1
   0   1   3 1463.19 27.7025  -2
   0  -1   3 1463.19 27.7025   1
  -1   1   3 1688.55 38.8535  -2
   1  -1   3 1688.55 38.8535   1
  -2   1   4 1649.13 12.6554  -2
   2  -1   3 1649.13 12.6554   1
  -3   1   5 766.213 13.6343  -2
   3  -1   3 766.213 13.6343   1
  -4   1   5 687.502 10.2324  -2
   4  -1   3 687.502 10.2324   1
  -5   1   6 748.140 12.1334  -2
   5  -1   3 748.140 12.1334   1
  -6   1   7 620.018 23.6418  -2
   6  -1   3 620.018 23.6418   1
  -7   1   7 462.043 10.5161  -2
   7  -1   3 462.043 10.5161   1
  -8   1   8 213.660 6.16079  -2
   8  -1   3 213.660 6.16079   1
  -9   1   9 145.758 16.2608  -2
   9  -1   3 145.758 16.2608   1
 -10   0   4 97.7389 14.2029  -2
 -10   0   3 97.7389 14.2029   1
  -9   0   3 243.046 7.78747  -2
  -9   0   3 243.046 7.78747   1
  -8   0   2 522.567 8.73145  -2
  -8   0   3 522.567 8.73145   1
  -7   0   2 511.194 31.9960  -2
  -7   0   3 511.194 31.9960   1
  -6   0   1 635.934 12.4156  -2
  -6   0   3 635.934 12.4156   1
   5   0   0 616.878 8.73322  -2
  -5   0   3 616.878 8.73322   1
   4   0   0 1284.51 28.9943  -2
  -4   0   3 1284.51 28.9943   1
   3   0   1 2112.65 15.5141  -2
  -3   0   3 2112.65 15.5141   1
  -2   0   3 766.177 8.03143   1
   1   0   2 1808.19 29.2058  -2
  -1   0   3 1808.19 29.2058   1
   0   0   3 5057.42 189.898  -2
   0   0   3 5057.42 189.898   1
  -1   0   4 1733.47 32.1296  -2
   1   0   3 1733.47 32.1296   1
  -2   0   4 1095.00 20.4689  -2
   2   0   3 1095.00 20.4689   1
  -3   0   5 768.204 7.91384  -2
   3   0   3 768.204 7.91384   1
  -4   0   6 872.341 27.7330  -2
   4   0   3 872.341 27.7330   1
  -5   0   6 888.575 16.6533  -2
   5   0   3 888.575 16.6533   1
  -6   0   7 461.019 12.5479  -2
   6   0   3 461.019 12.5479   1
  -7   0   8 450.852 20.5139  -2
   7   0   3 450.852 20.5139   1
  -8   0   8 240.506 6.99520  -2
   8   0   3 240.506 6.99520   1
  -9   0   9 188.739 6.07382  -2
   9   0   3 188.739 6.07382   1
 -10   1   3 258.377 5.67655  -2
 -10   1   3 258.377 5.67655   1
  -9   1   3 218.394 17.9904  -2
  -9   1   3 218.394 17.9904   1
  -8   1   2 341.158 7.79077  -2
  -8   1   3 341.158 7.79077   1
  -7   1   1 427.275 10.0495  -2
  -7   1   3 427.275 10.0495   1
  -6   1   1 343.969 25.9305  -2
  -6   1   3 343.969 25.9305   1
  -5   1   0 499.140 7.28136  -2
  -5   1   3 499.140 7.28136   1
   4  -1   1 407.446 8.85758  -2
  -4   1   3 407.446 8.85758   1
   3  -1   1 1313.11 24.2451  -2
  -3   1   3 1313.11 24.2451   1
   2  -1   2 1358.69 9.94444  -2
  -2   1   3 1358.69 9.94444   1
   1  -1   3 1290.90 29.4928  -2
  -1   1   3 1290.90 29.4928   1
   0  -1   3 1895.87 66.6727  -2
   0   1   3 1895.87 66.6727   1
  -1  -1   4 1614.61 13.3768  -2
   1   1   3 1614.61 13.3768   1
  -2  -1   5 2226.55 32.1501  -2
   2   1   3 2226.55 32.1501   1
  -3  -1   5 1245.92 18.5957  -2
   3   1   3 1245.92 18.5957   1
  -4  -1   6 540.771 7.74047  -2
   4   1   3 540.771 7.74047   1
  -5  -1   7 734.248 16.6563  -2
   5   1   3 734.248 16.6563   1
  -6  -1   7 464.294 13.5849  -2
   6   1   3 464.294 13.5849   1
  -7  -1   8 306.728 7.12736  -2
   7   1   3 306.728 7.12736   1
  -8  -1   9 214.344 12.0240  -2
   8   1   3 214.344 12.0240   1
  -9  -1   9 130.276 4.71248  -2
   9   1   3 130.276 4.71248   1
 -10   2   3 129.751 6.51381  -2
 -10   2   3 129.751 6.51381   1
  -9   2   2 -399.72 359.759  -2
  -9   2   3 -399.72 359.759   1
  -8   2   2 374.337 12.4796  -2
  -8   2   3 374.337 12.4796   1
  -7   2   1 536.938 8.80338  -2
  -7   2   3 536.938 8.80338   1
  -6   2   0 391.687 9.13039  -2
  -6   2   3 391.687 9.13039   1
  -5   2   0 690.746 25.3246  -2
  -5   2   3 690.746 25.3246   1
   4  -2   1 975.732 9.62043  -2
  -4   2   3 975.732 9.62043   1
   3  -2   2 1597.72 18.0068  -2
  -3   2   3 1597.72 18.0068   1
  -2   2   3 928.603 8.11214   1
   1  -2   3 1273.32 10.3953  -2
  -1   2   3 1273.32 10.3953   1
   0  -2   4 1241.68 22.0338  -2
   0   2   3 1241.68 22.0338   1
  -1  -2   4 1685.58 42.1600  -2
   1   2   3 1685.58 42.1600   1
  -2  -2   5 1756.09 13.6235  -2
   2   2   3 1756.09 13.6235   1
  -3  -2   6 1088.27 19.0328  -2
   3   2   3 1088.27 19.0328   1
  -4  -2   6 804.807 11.8080  -2
   4   2   3 804.807 11.8080   1
  -5  -2   7 580.277 9.03635  -2
   5   2   3 580.277 9.03635   1
  -6  -2   8 560.657 16.2887  -2
   6   2   3 560.657 16.2887   1
  -7  -2   8 280.498 7.89515  -2
   7   2   3 280.498 7.89515   1
  -8  -2   9 161.335 5.75961  -2
   8   2   3 161.335 5.75961   1
  -9   3   2 122.823 5.26658  -2
  -9   3   3 122.823 5.26658   1
  -8   3   1 235.851 7.48695  -2
  -8   3   3 235.851 7.48695   1
  -7   3   1 654.744 21.4176  -2
  -7   3   3 654.744 21.4176   1
  -6   3   0 789.615 13.3091  -2
  -6   3   3 789.615 13.3091   1
   5  -3   1 594.642 9.55426  -2
  -5   3   3 594.642 9.55426   1
   4  -3   1 1415.26 30.6390  -2
  -4   3   3 1415.26 30.6390   1
   3  -3   2 734.593 7.06400  -2
  -3   3   3 734.593 7.06400   1
   2  -3   3 721.605 13.7155  -2
  -2   3   3 721.605 13.7155   1
   1  -3   3 727.002 12.7496  -2
  -1   3   3 727.002 12.7496   1
   0  -3   4 679.991 6.65594  -2
   0   3   3 679.991 6.65594   1
  -1  -3   5 940.217 17.7802  -2
   1   3   3 940.217 17.7802   1
  -2  -3   5 1024.52 19.4833  -2
   2   3   3 1024.52 19.4833   1
  -3  -3   6 776.527 8.40306  -2
   3   3   3 776.527 8.40306   1
  -4  -3   7 597.528 16.2289  -2
   4   3   3 597.528 16.2289   1
  -5  -3   7 567.458 10.3732  -2
   5   3   3 567.458 10.3732   1
  -6  -3   8 302.379 6.90440  -2
   6   3   3 302.379 6.90440   1
  -7  -3   9 171.041 13.9850  -2
   7   3   3 171.041 13.9850   1
  -8  -3   9 155.349 6.82752  -2
   8   3   3 155.349 6.82752   1
  -9   4   2 173.971 14.2852  -2
  -9   4   3 173.971 14.2852   1
  -8   4   1 258.681 7.02040  -2
  -8   4   3 258.681 7.02040   1
  -7   4   0 463.809 9.53446  -2
  -7   4   3 463.809 9.53446   1
  -6   4   0 462.550 30.2240  -2
  -6   4   3 462.550 30.2240   1
   5  -4   1 262.426 5.56482  -2
  -5   4   3 262.426 5.56482   1
   4  -4   2 616.626 9.43680  -2
  -4   4   3 616.626 9.43680   1
   3  -4   2 649.754 21.3584  -2
  -3   4   3 649.754 21.3584   1
   2  -4   3 515.310 6.99160  -2
  -2   4   3 515.310 6.99160   1
   1  -4   4 1097.21 23.2756  -2
  -1   4   3 1097.21 23.2756   1
   0  -4   4 948.321 29.0315  -2
   0   4   3 948.321 29.0315   1
  -1  -4   5 559.076 7.41714  -2
   1   4   3 559.076 7.41714   1
  -2  -4   6 1432.84 17.8063  -2
   2   4   3 1432.84 17.8063   1
  -3  -4   6 629.946 9.59923  -2
   3   4   3 629.946 9.59923   1
  -4  -4   7 631.350 8.74902  -2
   4   4   3 631.350 8.74902   1
  -5  -4   8 321.005 14.7087  -2
   5   4   3 321.005 14.7087   1
  -6  -4   8 393.743 7.97810  -2
   6   4   3 393.743 7.97810   1
  -7  -4   9 155.520 5.39949  -2
   7   4   3 155.520 5.39949   1
  -8  -4  10 98.2489 11.8877  -2
   8   4   3 98.2489 11.8877   1
  -9   5   1 190.192 6.04064  -2
  -9   5   3 190.192 6.04064   1
  -8   5   1 162.827 9.57212  -2
  -8   5   3 162.827 9.57212   1
  -7   5   0 389.946 7.07512  -2
  -7   5   3 389.946 7.07512   1
   6  -5   1 506.831 12.4215  -2
  -6   5   3 506.831 12.4215   1
   5  -5   1 139.829 15.4921  -2
  -5   5   3 139.829 15.4921   1
   4  -5   2 541.105 8.13233  -2
  -4   5   3 541.105 8.13233   1
   3  -5   3 827.176 11.4614  -2
  -3   5   3 827.176 11.4614   1
   2  -5   3 644.723 16.6945  -2
  -2   5   3 644.723 16.6945   1
   1  -5   4 512.934 6.85269  -2
  -1   5   3 512.934 6.85269   1
   0  -5   5 689.887 14.3706  -2
   0   5   3 689.887 14.3706   1
  -1  -5   5 860.971 18.6937  -2
   1   5   3 860.971 18.6937   1
  -2  -5   6 696.781 10.2924  -2
   2   5   3 696.781 10.2924   1
  -3  -5   7 495.927 10.3382  -2
   3   5   3 495.927 10.3382   1
  -4  -5   7 490.222 11.9961  -2
   4   5   3 490.222 11.9961   1
  -5  -5   8 485.001 9.32962  -2
   5   5   3 485.001 9.32962   1
  -6  -5   9 228.677 12.4771  -2
   6   5   3 228.677 12.4771   1
  -7  -5   9 68.9888 5.83766  -2
   7   5   3 68.9888 5.83766   1
  -7   6   0 131.930 11.6461  -2
  -7   6   3 131.930 11.6461   1
   6  -6   1 271.811 5.53600  -2
  -6   6   3 271.811 5.53600   1
   5  -6   2 288.880 6.79918  -2
  -5   6   3 288.880 6.79918   1
   4  -6   2 375.880 10.9892  -2
  -4   6   3 375.880 10.9892   1
   3  -6   3 396.175 6.96517  -2
  -3   6   3 396.175 6.96517   1
   2  -6   4 421.188 9.09929  -2
  -2   6   3 421.188 9.09929   1
   1  -6   4 485.753 14.2214  -2
  -1   6   3 485.753 14.2214   1
   0  -6   5 586.271 7.95124  -2
   0   6   3 586.271 7.95124   1
  -1  -6   6 466.067 9.21800  -2
   1   6   3 466.067 9.21800   1
  -2  -6   6 571.689 11.1144  -2
   2   6   3 571.689 11.1144   1
  -3  -6   7 423.587 7.95248  -2
   3   6   3 423.587 7.95248   1
  -4  -6   8 378.453 10.9913  -2
   4   6   3 378.453 10.9913   1
  -5  -6   8 212.025 7.05892  -2
   5   6   3 212.025 7.05892   1
  -6  -6   9 191.849 6.48938  -2
   6   6   3 191.849 6.48938   1
   7   6   3 65.2251 6.51645   1
   7  -7   1 112.314 5.76710  -2
  -7   7   3 112.314 5.76710   1
   6  -7   2 -220.60 282.822  -2
  -6   7   3 -220.60 282.822   1
   6  -7   1 108.634 16.8782  -2
  -6   7   3 108.634 16.8782   1
   5  -7   2 -348.76 262.071  -2
  -5   7   3 -348.76 262.071   1
   4  -7   3 262.456 5.81914  -2
  -4   7   3 262.456 5.81914   1
   3  -7   3 366.097 10.9139  -2
  -3   7   3 366.097 10.9139   1
   2  -7   4 544.955 8.05374  -2
  -2   7   3 544.955 8.05374   1
   1  -7   5 336.877 7.63628  -2
  -1   7   3 336.877 7.63628   1
   0  -7   5 438.027 11.4019  -2
   0   7   3 438.027 11.4019   1
  -1  -7   6 428.608 6.43286  -2
   1   7   3 428.608 6.43286   1
  -2  -7   7 317.766 8.17103  -2
   2   7   3 317.766 8.17103   1
  -3  -7   7 247.038 7.49990  -2
   3   7   3 247.038 7.49990   1
  -4  -7   8 131.793 5.04127  -2
   4   7   3 131.793 5.04127   1
  -5  -7   9 212.091 6.74719  -2
   5   7   3 212.091 6.74719   1
  -6  -7   9 126.175 6.23718  -2
   6   7   3 126.175 6.23718   1
   6  -8   2 98.4412 5.14260  -2
  -6   8   3 98.4412 5.14260   1
   5  -8   3 171.121 325.925  -2
  -5   8   3 171.121 325.925   1
   5  -8   2 79.7328 14.8327  -2
  -5   8   3 79.7328 14.8327   1
   4  -8   3 151.243 5.95450  -2
  -4   8   3 151.243 5.95450   1
   3  -8   4 144.467 5.71222  -2
  -3   8   3 144.467 5.71222   1
   2  -8   4 164.175 10.3171  -2
  -2   8   3 164.175 10.3171   1
   1  -8   5 238.729 5.17125  -2
  -1   8   3 238.729 5.17125   1
   0  -8   6 171.942 6.08956  -2
   0   8   3 171.942 6.08956   1
  -1  -8   6 290.448 7.59828  -2
   1   8   3 290.448 7.59828   1
  -2  -8   7 212.392 5.09035  -2
   2   8   3 212.392 5.09035   1
  -3  -8   8 178.719 7.67533  -2
   3   8   3 178.719 7.67533   1
  -4  -8   8 123.306 6.49211  -2
   4   8   3 123.306 6.49211   1
  -5  -8   9 93.3826 9.90386  -2
   5   8   3 93.3826 9.90386   1
   5  -9   3 53.6015 6.22805  -2
  -5   9   3 53.6015 6.22805   1
   4  -9   3 103.075 8.94576  -2
  -4   9   3 103.075 8.94576   1
   3  -9   4 82.8600 4.37307  -2
  -3   9   3 82.8600 4.37307   1
   2  -9   5 168.802 8.29784  -2
  -2   9   3 168.802 8.29784   1
   1  -9   5 161.726 7.31013  -2
  -1   9   3 161.726 7.31013   1
   0  -9   6 163.323 4.04115  -2
   0   9   3 163.323 4.04115   1
  -1  -9   7 195.107 7.22084  -2
   1   9   3 195.107 7.22084   1
  -2  -9   7 114.430 4.75006  -2
   2   9   3 114.430 4.75006   1
  -3  -9   8 138.897 5.30660  -2
   3   9   3 138.897 5.30660   1
   2 -10   5 123.396 3.86386  -2
  -2  10   3 123.396 3.86386   1
   1 -10   6 125.521 7.30461  -2
  -1  10   3 125.521 7.30461   1
   0 -10   6 61.0325 3.76519  -2
   0  10   3 61.0325 3.76519   1
  -2 -10   1 56.8888 5.66265  -2
  -2 -10   4 56.8888 5.66265   1
   1  10   0 54.4717 4.85879  -2
  -1 -10   4 54.4717 4.85879   1
   0  10   1 163.303 12.1120  -2
   0 -10   4 163.303 12.1120   1
  -1  10   1 154.806 9.50556  -2
   1 -10   4 154.806 9.50556   1
  -2  10   2 92.8418 3.87147  -2
   2 -10   4 92.8418 3.87147   1
  -4  -9   2 113.878 9.81448  -2
  -4  -9   4 113.878 9.81448   1
  -3  -9   1 121.197 3.57120  -2
  -3  -9   4 121.197 3.57120   1
   2   9   0 159.116 7.14196  -2
  -2  -9   4 159.116 7.14196   1
   1   9   0 156.284 11.7417  -2
  -1  -9   4 156.284 11.7417   1
   0   9   1 223.655 7.85602  -2
   0  -9   4 223.655 7.85602   1
  -1   9   2 267.210 22.8207  -2
   1  -9   4 267.210 22.8207   1
  -2   9   2 157.490 6.47703  -2
   2  -9   4 157.490 6.47703   1
  -3   9   3 104.411 4.23804  -2
   3  -9   4 104.411 4.23804   1
  -4   9   4 103.671 6.61559  -2
   4  -9   4 103.671 6.61559   1
  -6  -8   2 72.6002 12.3351  -2
  -6  -8   4 72.6002 12.3351   1
  -6  -8   3 -448.07 247.643  -2
  -6  -8   4 -448.07 247.643   1
  -5  -8   2 93.9411 4.95456  -2
  -5  -8   4 93.9411 4.95456   1
  -4  -8   1 208.750 6.79430  -2
  -4  -8   4 208.750 6.79430   1
  -3  -8   1 271.636 10.7746  -2
  -3  -8   4 271.636 10.7746   1
   2   8   0 249.330 6.32703  -2
  -2  -8   4 249.330 6.32703   1
   1   8   1 290.089 10.7509  -2
  -1  -8   4 290.089 10.7509   1
   0   8   1 239.765 20.4633  -2
   0  -8   4 239.765 20.4633   1
  -1   8   2 163.164 5.17779  -2
   1  -8   4 163.164 5.17779   1
  -2   8   3 164.575 7.11589  -2
   2  -8   4 164.575 7.11589   1
  -3   8   3 154.929 6.52737  -2
   3  -8   4 154.929 6.52737   1
  -4   8   4 205.964 6.19450  -2
   4  -8   4 205.964 6.19450   1
  -5   8   5 252.341 20.9988  -2
   5  -8   4 252.341 20.9988   1
  -6   8   5 115.707 5.05128  -2
   6  -8   4 115.707 5.05128   1
  -7  -7   3 122.057 6.21078  -2
  -7  -7   4 122.057 6.21078   1
  -6  -7   2 117.246 5.69141  -2
  -6  -7   4 117.246 5.69141   1
  -6  -7   3 -225.89 323.917  -2
  -6  -7   4 -225.89 323.917   1
  -5  -7   2 129.503 10.0997  -2
  -5  -7   4 129.503 10.0997   1
  -4  -7   1 411.662 8.19822  -2
  -4  -7   4 411.662 8.19822   1
   3   7   0 545.311 8.82816  -2
  -3  -7   4 545.311 8.82816   1
  -3  -7   1 97.3310 142.625  -2
  -3  -7   4 97.3310 142.625   1
   2   7   0 200.916 13.4062  -2
  -2  -7   4 200.916 13.4062   1
   1   7   1 192.606 4.90395  -2
  -1  -7   4 192.606 4.90395   1
   0   7   2 133.092 8.74836  -2
   0  -7   4 133.092 8.74836   1
  -1   7   2 68.5671 96.7987  -2
   1  -7   4 68.5671 96.7987   1
  -2   7   3 442.237 7.77191  -2
   2  -7   4 442.237 7.77191   1
  -3   7   4 462.458 27.0570  -2
   3  -7   4 462.458 27.0570   1
  -4   7   4 296.741 8.55099  -2
   4  -7   4 296.741 8.55099   1
  -5   7   5 270.394 4.97437  -2
   5  -7   4 270.394 4.97437   1
  -6   7   6 238.810 10.9747  -2
   6  -7   4 238.810 10.9747   1
  -6   7   5 212.362 22.0616  -2
   6  -7   4 212.362 22.0616   1
  -7   7   6 174.291 6.29460  -2
   7  -7   4 174.291 6.29460   1
  -8  -6   3 56.8183 6.96411  -2
  -8  -6   4 56.8183 6.96411   1
  -8  -6   4 -435.11 448.798  -2
  -8  -6   4 -435.11 448.798   1
  -7  -6   3 260.541 9.09448  -2
  -7  -6   4 260.541 9.09448   1
  -7  -6   2 176.195 14.9236  -2
  -7  -6   4 176.195 14.9236   1
  -6  -6   2 163.710 8.84738  -2
  -6  -6   4 163.710 8.84738   1
  -5  -6   1 391.884 7.99157  -2
  -5  -6   4 391.884 7.99157   1
  -4  -6   1 414.057 9.94770  -2
  -4  -6   4 414.057 9.94770   1
   3   6   0 405.292 6.86828  -2
  -3  -6   4 405.292 6.86828   1
   2   6   1 90.9159 5.13245  -2
  -2  -6   4 90.9159 5.13245   1
   1   6   1 526.398 19.1430  -2
  -1  -6   4 526.398 19.1430   1
   0   6   2 656.141 9.23049  -2
   0  -6   4 656.141 9.23049   1
  -1   6   3 526.448 19.2747  -2
   1  -6   4 526.448 19.2747   1
  -2   6   3 483.766 14.4233  -2
   2  -6   4 483.766 14.4233   1
  -3   6   4 447.365 6.14640  -2
   3  -6   4 447.365 6.14640   1
  -4   6   5 367.956 16.9805  -2
   4  -6   4 367.956 16.9805   1
  -5   6   5 310.866 8.44182  -2
   5  -6   4 310.866 8.44182   1
  -6   6   6 185.761 5.51779  -2
   6  -6   4 185.761 5.51779   1
  -7   6   6 922.234 370.055  -2
   7  -6   4 922.234 370.055   1
  -7   6   7 213.710 12.9386  -2
   7  -6   4 213.710 12.9386   1
  -8  -5   3 155.281 5.31505  -2
  -8  -5   4 155.281 5.31505   1
  -7  -5   2 264.158 8.15347  -2
  -7  -5   4 264.158 8.15347   1
  -6  -5   2 449.749 14.7032  -2
  -6  -5   4 449.749 14.7032   1
  -5  -5   1 210.875 5.20565  -2
  -5  -5   4 210.875 5.20565   1
   4   5   0 133.866 3.74867  -2
  -4  -5   4 133.866 3.74867   1
   3   5   0 619.052 11.5705  -2
  -3  -5   4 619.052 11.5705   1
   2   5   1 545.606 8.30573  -2
  -2  -5   4 545.606 8.30573   1
   1   5   2 1129.92 20.0963  -2
  -1  -5   4 1129.92 20.0963   1
   0   5   2 912.071 21.8500  -2
   0  -5   4 912.071 21.8500   1
  -1   5   3 651.819 7.95093  -2
   1  -5   4 651.819 7.95093   1
  -2   5   4 409.855 16.2688  -2
   2  -5   4 409.855 16.2688   1
  -3   5   4 693.195 12.3712  -2
   3  -5   4 693.195 12.3712   1
  -4   5   5 237.903 5.02044  -2
   4  -5   4 237.903 5.02044   1
  -5   5   6 389.644 18.3268  -2
   5  -5   4 389.644 18.3268   1
  -6   5   6 295.845 8.72989  -2
   6  -5   4 295.845 8.72989   1
  -7   5   7 224.327 7.59525  -2
   7  -5   4 224.327 7.59525   1
  -8   5   8 144.178 19.1504  -2
   8  -5   4 144.178 19.1504   1
  -8   5   7 159.490 17.0048  -2
   8  -5   4 159.490 17.0048   1
  -9  -4   3 226.130 8.62713  -2
  -9  -4   4 226.130 8.62713   1
  -8  -4   3 255.189 17.8361  -2
  -8  -4   4 255.189 17.8361   1
  -8  -4   2 347.444 22.4442  -2
  -8  -4   4 347.444 22.4442   1
  -7  -4   2 334.039 6.63774  -2
  -7  -4   4 334.039 6.63774   1
  -6  -4   1 199.253 5.10121  -2
  -6  -4   4 199.253 5.10121   1
  -5  -4   1 395.822 10.9096  -2
  -5  -4   4 395.822 10.9096   1
   4   4   0 569.555 6.80536  -2
  -4  -4   4 569.555 6.80536   1
   3   4   1 1122.86 12.9823  -2
  -3  -4   4 1122.86 12.9823   1
   2   4   1 623.971 9.97321  -2
  -2  -4   4 623.971 9.97321   1
   1   4   2 759.926 9.24805  -2
  -1  -4   4 759.926 9.24805   1
   0   4   3 1254.24 26.5091  -2
   0  -4   4 1254.24 26.5091   1
  -1   4   3 1033.02 18.1590  -2
   1  -4   4 1033.02 18.1590   1
  -2   4   4 463.364 5.59237  -2
   2  -4   4 463.364 5.59237   1
  -3   4   5 648.462 17.9497  -2
   3  -4   4 648.462 17.9497   1
  -4   4   5 761.298 12.7728  -2
   4  -4   4 761.298 12.7728   1
  -5   4   6 528.560 10.8213  -2
   5  -4   4 528.560 10.8213   1
  -6   4   7 331.416 13.6141  -2
   6  -4   4 331.416 13.6141   1
  -7   4   7 174.583 7.74032  -2
   7  -4   4 174.583 7.74032   1
  -8   4   8 137.956 5.72635  -2
   8  -4   4 137.956 5.72635   1
  -9  -3   3 -550.98 273.548  -2
  -9  -3   4 -550.98 273.548   1
  -8  -3   2 140.466 6.88013  -2
  -8  -3   4 140.466 6.88013   1
  -7  -3   2 201.356 18.4761  -2
  -7  -3   4 201.356 18.4761   1
  -6  -3   1 502.539 8.75954  -2
  -6  -3   4 502.539 8.75954   1
   5   3   0 728.531 9.05257  -2
  -5  -3   4 728.531 9.05257   1
   4   3   0 866.855 17.0048  -2
  -4  -3   4 866.855 17.0048   1
   3   3   1 672.963 7.62509  -2
  -3  -3   4 672.963 7.62509   1
   2   3   2 718.945 11.6466  -2
  -2  -3   4 718.945 11.6466   1
   1   3   2 1099.66 22.7706  -2
  -1  -3   4 1099.66 22.7706   1
   0   3   3 406.204 5.49948  -2
   0  -3   4 406.204 5.49948   1
  -1   3   4 1425.85 35.6796  -2
   1  -3   4 1425.85 35.6796   1
  -2   3   4 609.201 17.5790  -2
   2  -3   4 609.201 17.5790   1
  -3   3   5 1066.23 10.7904  -2
   3  -3   4 1066.23 10.7904   1
  -4   3   6 616.203 18.2804  -2
   4  -3   4 616.203 18.2804   1
  -5   3   6 475.826 12.0302  -2
   5  -3   4 475.826 12.0302   1
  -6   3   7 407.472 10.7827  -2
   6  -3   4 407.472 10.7827   1
  -7   3   8 231.048 15.6092  -2
   7  -3   4 231.048 15.6092   1
  -8   3   8 177.031 6.87655  -2
   8  -3   4 177.031 6.87655   1
  -9  -2   3 591.413 452.467  -2
  -9  -2   4 591.413 452.467   1
  -9  -2   2 87.8592 11.9411  -2
  -9  -2   4 87.8592 11.9411   1
  -8  -2   2 190.475 8.03625  -2
  -8  -2   4 190.475 8.03625   1
  -7  -2   1 473.419 14.2778  -2
  -7  -2   4 473.419 14.2778   1
  -6  -2   1 506.939 20.7301  -2
  -6  -2   4 506.939 20.7301   1
   5   2   0 802.077 11.7677  -2
  -5  -2   4 802.077 11.7677   1
   4   2   1 1391.43 14.9259  -2
  -4  -2   4 1391.43 14.9259   1
   3   2   1 1003.18 20.7818  -2
  -3  -2   4 1003.18 20.7818   1
   2   2   2 958.348 9.56335  -2
  -2  -2   4 958.348 9.56335   1
   1   2   3 1052.10 19.8716  -2
  -1  -2   4 1052.10 19.8716   1
   0   2   3 1788.69 29.8613  -2
   0  -2   4 1788.69 29.8613   1
  -1   2   4 1674.89 12.7162  -2
   1  -2   4 1674.89 12.7162   1
  -2   2   5 1909.73 37.1690  -2
   2  -2   4 1909.73 37.1690   1
  -3   2   5 879.865 14.0499  -2
   3  -2   4 879.865 14.0499   1
  -4   2   6 1024.79 11.4377  -2
   4  -2   4 1024.79 11.4377   1
  -5   2   7 813.011 22.4742  -2
   5  -2   4 813.011 22.4742   1
  -6   2   7 501.886 11.5779  -2
   6  -2   4 501.886 11.5779   1
  -7   2   8 260.979 7.21745  -2
   7  -2   4 260.979 7.21745   1
  -8   2   8 117.388 13.5897  -2
   8  -2   4 117.388 13.5897   1
  -8   2   9 129.614 11.8060  -2
   8  -2   4 129.614 11.8060   1
  -9   2   9 148.649 9.66219  -2
   9  -2   4 148.649 9.66219   1
 -10  -1   3 85.4954 5.86078  -2
 -10  -1   4 85.4954 5.86078   1
  -9  -1   2 429.318 10.2969  -2
  -9  -1   4 429.318 10.2969   1
  -8  -1   2 631.712 259.767  -2
  -8  -1   4 631.712 259.767   1
  -7  -1   1 481.059 10.5621  -2
  -7  -1   4 481.059 10.5621   1
   6   1   0 752.509 12.4914  -2
  -6  -1   4 752.509 12.4914   1
   5   1   0 685.740 25.2090  -2
  -5  -1   4 685.740 25.2090   1
   4   1   1 1065.04 10.8529  -2
  -4  -1   4 1065.04 10.8529   1
   3   1   2 694.719 14.0798  -2
  -3  -1   4 694.719 14.0798   1
   2   1   2 1172.54 24.7536  -2
  -2  -1   4 1172.54 24.7536   1
   1   1   3 2066.85 16.0476  -2
  -1  -1   4 2066.85 16.0476   1
   0   1   4 1387.54 33.9373  -2
   0  -1   4 1387.54 33.9373   1
  -1   1   4 2273.66 43.2462  -2
   1  -1   4 2273.66 43.2462   1
  -2   1   5 1706.37 13.9507  -2
   2  -1   4 1706.37 13.9507   1
  -3   1   6 1995.34 30.9453  -2
   3  -1   4 1995.34 30.9453   1
  -4   1   6 1037.55 13.1310  -2
   4  -1   4 1037.55 13.1310   1
  -5   1   7 743.975 12.0050  -2
   5  -1   4 743.975 12.0050   1
  -6   1   8 379.748 24.6913  -2
   6  -1   4 379.748 24.6913   1
  -7   1   8 227.502 6.94870  -2
   7  -1   4 227.502 6.94870   1
  -8   1   9 137.229 4.98261  -2
   8  -1   4 137.229 4.98261   1
   9  -1   4 82.4607 4.80126   1
 -10   0   3 105.947 14.8028  -2
 -10   0   4 105.947 14.8028   1
  -9   0   2 286.372 6.49394  -2
  -9   0   4 286.372 6.49394   1
  -8   0   1 181.940 8.71502  -2
  -8   0   4 181.940 8.71502   1
  -7   0   1 7.28113 292.408  -2
  -7   0   4 7.28113 292.408   1
   6   0   0 341.761 7.78318  -2
  -6   0   4 341.761 7.78318   1
   5   0   1 936.611 10.7295  -2
  -5   0   4 936.611 10.7295   1
   4   0   1 644.240 23.3514  -2
  -4   0   4 644.240 23.3514   1
   3   0   2 1374.57 12.0226  -2
  -3   0   4 1374.57 12.0226   1
   2   0   3 1094.34 23.6430  -2
  -2   0   4 1094.34 23.6430   1
   1   0   3 1493.50 51.3050  -2
  -1   0   4 1493.50 51.3050   1
   0   0   4 1392.94 12.4912  -2
   0   0   4 1392.94 12.4912   1
  -1   0   5 1940.23 31.9965  -2
   1   0   4 1940.23 31.9965   1
  -2   0   5 1906.11 24.3948  -2
   2   0   4 1906.11 24.3948   1
  -3   0   6 1186.02 11.7411  -2
   3   0   4 1186.02 11.7411   1
  -4   0   7 1070.51 26.1476  -2
   4   0   4 1070.51 26.1476   1
  -5   0   7 790.498 14.4494  -2
   5   0   4 790.498 14.4494   1
  -6   0   8 474.917 9.72250  -2
   6   0   4 474.917 9.72250   1
  -7   0   9 369.260 13.1198  -2
   7   0   4 369.260 13.1198   1
  -8   0   9 223.719 6.37904  -2
   8   0   4 223.719 6.37904   1
  -9   0  10 75.1914 7.31665  -2
   9   0   4 75.1914 7.31665   1
 -10   1   2 216.253 4.85098  -2
 -10   1   4 216.253 4.85098   1
  -9   1   2 458.738 480.137  -2
  -9   1   4 458.738 480.137   1
  -8   1   1 158.411 6.84664  -2
  -8   1   4 158.411 6.84664   1
  -7   1   0 198.027 9.66669  -2
  -7   1   4 198.027 9.66669   1
  -6   1   0 392.816 19.8185  -2
  -6   1   4 392.816 19.8185   1
   5  -1   1 933.100 10.5027  -2
  -5   1   4 933.100 10.5027   1
   4  -1   2 1212.00 13.8269  -2
  -4   1   4 1212.00 13.8269   1
   3  -1   2 591.749 20.7439  -2
  -3   1   4 591.749 20.7439   1
   2  -1   3 1702.80 13.2510  -2
  -2   1   4 1702.80 13.2510   1
   1  -1   4 2367.46 41.1152  -2
  -1   1   4 2367.46 41.1152   1
   0  -1   4 1355.73 34.8781  -2
   0   1   4 1355.73 34.8781   1
  -1  -1   5 2347.07 17.9095  -2
   1   1   4 2347.07 17.9095   1
  -2  -1   6 697.581 12.8111  -2
   2   1   4 697.581 12.8111   1
  -3  -1   6 1724.31 24.0202  -2
   3   1   4 1724.31 24.0202   1
  -4  -1   7 753.006 11.1794  -2
   4   1   4 753.006 11.1794   1
  -5  -1   8 1075.57 27.3282  -2
   5   1   4 1075.57 27.3282   1
  -6  -1   8 338.660 9.40337  -2
   6   1   4 338.660 9.40337   1
  -7  -1   9 322.131 7.31794  -2
   7   1   4 322.131 7.31794   1
  -8  -1  10 235.276 14.9763  -2
   8   1   4 235.276 14.9763   1
  -9   2   1 168.441 5.90646  -2
  -9   2   4 168.441 5.90646   1
  -8   2   1 259.319 11.0748  -2
  -8   2   4 259.319 11.0748   1
  -7   2   0 333.379 7.76638  -2
  -7   2   4 333.379 7.76638   1
   6  -2   1 49.6694 3.36086  -2
  -6   2   4 49.6694 3.36086   1
   5  -2   1 690.970 20.7552  -2
  -5   2   4 690.970 20.7552   1
   4  -2   2 539.276 5.79424  -2
  -4   2   4 539.276 5.79424   1
   3  -2   3 1064.64 11.9345  -2
  -3   2   4 1064.64 11.9345   1
   2  -2   3 1044.18 22.1457  -2
  -2   2   4 1044.18 22.1457   1
   1  -2   4 1723.33 14.2574  -2
  -1   2   4 1723.33 14.2574   1
   0  -2   5 2156.90 32.0618  -2
   0   2   4 2156.90 32.0618   1
  -1  -2   5 1756.21 35.2660  -2
   1   2   4 1756.21 35.2660   1
  -2  -2   6 1327.36 11.1906  -2
   2   2   4 1327.36 11.1906   1
  -3  -2   7 857.639 14.4149  -2
   3   2   4 857.639 14.4149   1
  -4  -2   7 1021.54 13.7867  -2
   4   2   4 1021.54 13.7867   1
  -5  -2   8 640.231 10.3024  -2
   5   2   4 640.231 10.3024   1
  -6  -2   9 236.902 12.2641  -2
   6   2   4 236.902 12.2641   1
  -7  -2   9 273.047 7.84794  -2
   7   2   4 273.047 7.84794   1
  -8  -2  10 177.072 6.12184  -2
   8   2   4 177.072 6.12184   1
  -9   3   1 -319.36 287.837  -2
  -9   3   4 -319.36 287.837   1
  -8   3   0 209.354 6.68356  -2
  -8   3   4 209.354 6.68356   1
  -7   3   0 325.305 11.5243  -2
  -7   3   4 325.305 11.5243   1
   6  -3   1 225.133 6.29397  -2
  -6   3   4 225.133 6.29397   1
   5  -3   2 691.285 10.2560  -2
  -5   3   4 691.285 10.2560   1
   4  -3   2 1217.20 28.0932  -2
  -4   3   4 1217.20 28.0932   1
   3  -3   3 798.435 8.35042  -2
  -3   3   4 798.435 8.35042   1
   2  -3   4 737.929 14.8614  -2
  -2   3   4 737.929 14.8614   1
   1  -3   4 1541.49 25.4678  -2
  -1   3   4 1541.49 25.4678   1
   0  -3   5 1129.55 8.70279  -2
   0   3   4 1129.55 8.70279   1
  -1  -3   6 1985.19 27.2358  -2
   1   3   4 1985.19 27.2358   1
  -2  -3   6 909.762 15.9094  -2
   2   3   4 909.762 15.9094   1
  -3  -3   7 860.131 10.5398  -2
   3   3   4 860.131 10.5398   1
  -4  -3   8 610.639 12.4036  -2
   4   3   4 610.639 12.4036   1
  -5  -3   8 780.954 12.7742  -2
   5   3   4 780.954 12.7742   1
  -6  -3   9 226.945 5.68657  -2
   6   3   4 226.945 5.68657   1
  -7  -3  10 226.154 21.2494  -2
   7   3   4 226.154 21.2494   1
  -8  -3  10 137.385 6.53724  -2
   8   3   4 137.385 6.53724   1
  -9   4   1 94.7572 15.8484  -2
  -9   4   4 94.7572 15.8484   1
  -9   4   0-1000.00 541.290  -2
  -9   4   4-1000.00 541.290   1
  -8   4   0 298.693 7.67030  -2
  -8   4   4 298.693 7.67030   1
   7  -4   1 588.071 10.9685  -2
  -7   4   4 588.071 10.9685   1
   6  -4   1 306.548 25.0565  -2
  -6   4   4 306.548 25.0565   1
   5  -4   2 413.925 7.47172  -2
  -5   4   4 413.925 7.47172   1
   4  -4   3 480.758 6.71616  -2
  -4   4   4 480.758 6.71616   1
   3  -4   3 813.955 15.4489  -2
  -3   4   4 813.955 15.4489   1
   2  -4   4 380.887 5.66921  -2
  -2   4   4 380.887 5.66921   1
   1  -4   5 610.062 13.1739  -2
  -1   4   4 610.062 13.1739   1
   0  -4   5 848.425 24.5864  -2
   0   4   4 848.425 24.5864   1
  -1  -4   6 970.397 10.8598  -2
   1   4   4 970.397 10.8598   1
  -2  -4   7 866.218 14.3102  -2
   2   4   4 866.218 14.3102   1
  -3  -4   7 521.646 9.50315  -2
   3   4   4 521.646 9.50315   1
  -4  -4   8 442.287 7.99558  -2
   4   4   4 442.287 7.99558   1
  -5  -4   9 413.926 13.8886  -2
   5   4   4 413.926 13.8886   1
  -6  -4   9 158.633 5.09871  -2
   6   4   4 158.633 5.09871   1
  -7  -4  10 130.418 4.65484  -2
   7   4   4 130.418 4.65484   1
  -9   5   4 120.821 8.74878   1
  -8   5   0 186.956 20.3480  -2
  -8   5   4 186.956 20.3480   1
   7  -5   1 193.553 6.83136  -2
  -7   5   4 193.553 6.83136   1
   6  -5   2 251.858 9.85910  -2
  -6   5   4 251.858 9.85910   1
   5  -5   2 241.356 13.4173  -2
  -5   5   4 241.356 13.4173   1
   4  -5   3 416.335 6.65085  -2
  -4   5   4 416.335 6.65085   1
   3  -5   4 614.865 9.52597  -2
  -3   5   4 614.865 9.52597   1
   2  -5   4 623.539 16.2991  -2
  -2   5   4 623.539 16.2991   1
   1  -5   5 566.457 7.44002  -2
  -1   5   4 566.457 7.44002   1
   0  -5   6 781.487 16.2851  -2
   0   5   4 781.487 16.2851   1
  -1  -5   6 843.903 21.8694  -2
   1   5   4 843.903 21.8694   1
  -2  -5   7 696.117 10.5469  -2
   2   5   4 696.117 10.5469   1
  -3  -5   8 396.891 11.1254  -2
   3   5   4 396.891 11.1254   1
  -4  -5   8 358.757 10.4571  -2
   4   5   4 358.757 10.4571   1
  -5  -5   9 270.643 7.11535  -2
   5   5   4 270.643 7.11535   1
  -6  -5  10 172.658 8.36809  -2
   6   5   4 172.658 8.36809   1
  -7  -5  10 110.481 6.74150  -2
   7   5   4 110.481 6.74150   1
   8  -6   1 109.015 5.35564  -2
  -8   6   4 109.015 5.35564   1
   7  -6   2 461.750 367.816  -2
  -7   6   4 461.750 367.816   1
   7  -6   1 153.096 12.5259  -2
  -7   6   4 153.096 12.5259   1
   6  -6   2 244.054 7.49118  -2
  -6   6   4 244.054 7.49118   1
   5  -6   3 207.840 6.74106  -2
  -5   6   4 207.840 6.74106   1
   4  -6   3 183.938 16.1910  -2
  -4   6   4 183.938 16.1910   1
   3  -6   4 501.606 9.81865  -2
  -3   6   4 501.606 9.81865   1
   2  -6   5 497.938 9.62342  -2
  -2   6   4 497.938 9.62342   1
   1  -6   5 540.235 20.2442  -2
  -1   6   4 540.235 20.2442   1
   0  -6   6 456.349 8.12454  -2
   0   6   4 456.349 8.12454   1
  -1  -6   7 497.077 11.0765  -2
   1   6   4 497.077 11.0765   1
  -2  -6   7 574.017 9.89586  -2
   2   6   4 574.017 9.89586   1
  -3  -6   8 292.352 6.34679  -2
   3   6   4 292.352 6.34679   1
  -4  -6   9 289.118 8.49069  -2
   4   6   4 289.118 8.49069   1
  -5  -6   9 207.747 7.50886  -2
   5   6   4 207.747 7.50886   1
  -6  -6  10 116.525 5.02441  -2
   6   6   4 116.525 5.02441   1
   7  -7   2 57.2926 4.17480  -2
  -7   7   4 57.2926 4.17480   1
   6  -7   2 184.920 10.7425  -2
  -6   7   4 184.920 10.7425   1
   6  -7   3 241.603 307.929  -2
  -6   7   4 241.603 307.929   1
   5  -7   3 194.889 5.63849  -2
  -5   7   4 194.889 5.63849   1
   4  -7   4 288.549 7.73175  -2
  -4   7   4 288.549 7.73175   1
   3  -7   4 333.578 12.5717  -2
  -3   7   4 333.578 12.5717   1
   2  -7   5 437.099 6.75839  -2
  -2   7   4 437.099 6.75839   1
   1  -7   6 428.730 10.6571  -2
  -1   7   4 428.730 10.6571   1
   0  -7   6 411.779 12.8506  -2
   0   7   4 411.779 12.8506   1
  -1  -7   7 262.831 6.00850  -2
   1   7   4 262.831 6.00850   1
  -2  -7   8 242.898 7.37639  -2
   2   7   4 242.898 7.37639   1
  -3  -7   8 271.164 8.08665  -2
   3   7   4 271.164 8.08665   1
  -4  -7   9 148.016 4.99530  -2
   4   7   4 148.016 4.99530   1
  -5  -7  10 96.6477 5.55601  -2
   5   7   4 96.6477 5.55601   1
   6  -8   3 156.072 6.89709  -2
  -6   8   4 156.072 6.89709   1
   5  -8   4 -64.817 321.399  -2
  -5   8   4 -64.817 321.399   1
   5  -8   3 291.688 14.6823  -2
  -5   8   4 291.688 14.6823   1
   4  -8   4 214.206 5.24967  -2
  -4   8   4 214.206 5.24967   1
   3  -8   5 323.282 7.90835  -2
  -3   8   4 323.282 7.90835   1
  -2   8   4 286.896 6.28874   1
   1  -8   6 259.559 4.74666  -2
  -1   8   4 259.559 4.74666   1
   0  -8   7 243.246 6.48847  -2
   0   8   4 243.246 6.48847   1
  -1  -8   7 198.939 8.26670  -2
   1   8   4 198.939 8.26670   1
  -2  -8   8 130.098 4.23973  -2
   2   8   4 130.098 4.23973   1
  -3  -8   9 141.269 6.09627  -2
   3   8   4 141.269 6.09627   1
  -4  -8   9 113.933 6.40661  -2
   4   8   4 113.933 6.40661   1
  -5   9   4 127.505 12.4904   1
   4  -9   5 124.978 18.2909  -2
  -4   9   4 124.978 18.2909   1
   3  -9   5 123.538 5.60925  -2
  -3   9   4 123.538 5.60925   1
   2  -9   6 100.006 4.90100  -2
  -2   9   4 100.006 4.90100   1
   1  -9   6 200.882 8.32687  -2
  -1   9   4 200.882 8.32687   1
   0  -9   7 173.352 4.13997  -2
   0   9   4 173.352 4.13997   1
  -1  -9   8 161.992 6.03313  -2
   1   9   4 161.992 6.03313   1
  -2  -9   8 84.7972 4.18524  -2
   2   9   4 84.7972 4.18524   1
   2  10   0 87.7483 7.63921  -2
  -2 -10   5 87.7483 7.63921   1
   1  10   1 85.4008 6.59344  -2
  -1 -10   5 85.4008 6.59344   1
   0  10   2 108.161 8.70788  -2
   0 -10   5 108.161 8.70788   1
  -1  10   2 98.7530 7.97235  -2
   1 -10   5 98.7530 7.97235   1
  -2  10   3 115.464 5.89034  -2
   2 -10   5 115.464 5.89034   1
  -4  -9   1 111.406 9.17233  -2
  -4  -9   5 111.406 9.17233   1
   3   9   0 74.9149 4.59438  -2
  -3  -9   5 74.9149 4.59438   1
   2   9   1 129.252 7.03681  -2
  -2  -9   5 129.252 7.03681   1
   1   9   1 105.266 13.7958  -2
  -1  -9   5 105.266 13.7958   1
   0   9   2 146.049 5.95516  -2
   0  -9   5 146.049 5.95516   1
  -1   9   3 203.230 20.7245  -2
   1  -9   5 203.230 20.7245   1
  -2   9   3 137.396 8.03456  -2
   2  -9   5 137.396 8.03456   1
  -3   9   4 109.589 4.56909  -2
   3  -9   5 109.589 4.56909   1
  -4   9   5 175.490 7.98758  -2
   4  -9   5 175.490 7.98758   1
  -6  -8   2 114.609 10.8853  -2
  -6  -8   5 114.609 10.8853   1
  -6  -8   1 118.933 14.7554  -2
  -6  -8   5 118.933 14.7554   1
  -5  -8   1 162.615 5.98810  -2
  -5  -8   5 162.615 5.98810   1
   4   8   0 216.950 8.12782  -2
  -4  -8   5 216.950 8.12782   1
  -4  -8   1 -330.25 184.264  -2
  -4  -8   5 -330.25 184.264   1
   3   8   0 156.845 8.31034  -2
  -3  -8   5 156.845 8.31034   1
   2   8   1 273.270 9.98790  -2
  -2  -8   5 273.270 9.98790   1
   1   8   2 232.548 19.1423  -2
  -1  -8   5 232.548 19.1423   1
   0   8   2 285.131 14.1713  -2
   0  -8   5 285.131 14.1713   1
  -1   8   3 166.062 8.00436  -2
   1  -8   5 166.062 8.00436   1
  -2   8   4 351.282 13.6215  -2
   2  -8   5 351.282 13.6215   1
  -3   8   4 315.311 7.84481  -2
   3  -8   5 315.311 7.84481   1
  -4   8   5 231.228 7.70000  -2
   4  -8   5 231.228 7.70000   1
  -5   8   6 149.076 18.2519  -2
   5  -8   5 149.076 18.2519   1
  -7  -7   2 215.441 6.86964  -2
  -7  -7   5 215.441 6.86964   1
  -6  -7   1 118.842 7.13570  -2
  -6  -7   5 118.842 7.13570   1
  -6  -7   2 97.7161 338.220  -2
  -6  -7   5 97.7161 338.220   1
  -5  -7   1 105.538 6.49998  -2
  -5  -7   5 105.538 6.49998   1
   4   7   0 355.047 7.67992  -2
  -4  -7   5 355.047 7.67992   1
   3   7   1 238.705 7.61118  -2
  -3  -7   5 238.705 7.61118   1
   2   7   1 -55.454 103.555  -2
  -2  -7   5 -55.454 103.555   1
   1   7   2 248.635 6.76613  -2
  -1  -7   5 248.635 6.76613   1
   0   7   3 370.526 16.8096  -2
   0  -7   5 370.526 16.8096   1
  -1   7   3 292.533 16.8826  -2
   1  -7   5 292.533 16.8826   1
  -2   7   4 386.140 7.71865  -2
   2  -7   5 386.140 7.71865   1
  -3   7   5 280.483 13.6708  -2
   3  -7   5 280.483 13.6708   1
  -4   7   5 265.921 10.3553  -2
   4  -7   5 265.921 10.3553   1
  -5   7   6 186.175 4.77383  -2
   5  -7   5 186.175 4.77383   1
  -6   7   7 112.749 12.1785  -2
   6  -7   5 112.749 12.1785   1
  -6   7   6 132.617 16.4112  -2
   6  -7   5 132.617 16.4112   1
  -8  -6   5 78.0267 11.6689   1
  -7  -6   2 -56.065 314.288  -2
  -7  -6   5 -56.065 314.288   1
  -6  -6   1 223.209 8.73636  -2
  -6  -6   5 223.209 8.73636   1
   5   6   0 283.156 7.75055  -2
  -5  -6   5 283.156 7.75055   1
   4   6   0 317.709 12.7179  -2
  -4  -6   5 317.709 12.7179   1
   3   6   1 212.412 4.80339  -2
  -3  -6   5 212.412 4.80339   1
   2   6   2 300.407 9.25160  -2
  -2  -6   5 300.407 9.25160   1
   1   6   2 381.300 14.6266  -2
  -1  -6   5 381.300 14.6266   1
   0   6   3 632.522 10.3421  -2
   0  -6   5 632.522 10.3421   1
  -1   6   4 429.732 13.8471  -2
   1  -6   5 429.732 13.8471   1
  -2   6   4 725.781 12.1575  -2
   2  -6   5 725.781 12.1575   1
  -3   6   5 450.042 6.23865  -2
   3  -6   5 450.042 6.23865   1
  -4   6   6 553.069 21.2499  -2
   4  -6   5 553.069 21.2499   1
  -5   6   6 466.479 9.78902  -2
   5  -6   5 466.479 9.78902   1
  -6   6   7 264.179 6.71159  -2
   6  -6   5 264.179 6.71159   1
  -7   6   7 187.825 19.1854  -2
   7  -6   5 187.825 19.1854   1
  -7   6   8 188.400 12.7156  -2
   7  -6   5 188.400 12.7156   1
  -8  -5   2 -425.88 387.840  -2
  -8  -5   5 -425.88 387.840   1
  -7  -5   1 193.555 5.69421  -2
  -7  -5   5 193.555 5.69421   1
  -6  -5   1 280.920 8.24671  -2
  -6  -5   5 280.920 8.24671   1
   5   5   0 192.956 4.09048  -2
  -5  -5   5 192.956 4.09048   1
   4   5   1 360.887 7.84519  -2
  -4  -5   5 360.887 7.84519   1
   3   5   1 610.312 16.9962  -2
  -3  -5   5 610.312 16.9962   1
   2   5   2 396.857 8.38738  -2
  -2  -5   5 396.857 8.38738   1
   1   5   3 815.557 17.1809  -2
  -1  -5   5 815.557 17.1809   1
   0   5   3 705.678 20.2901  -2
   0  -5   5 705.678 20.2901   1
  -1   5   4 629.376 7.33024  -2
   1  -5   5 629.376 7.33024   1
  -2   5   5 580.308 21.6092  -2
   2  -5   5 580.308 21.6092   1
  -3   5   5 645.067 14.8676  -2
   3  -5   5 645.067 14.8676   1
  -4   5   6 529.524 8.70064  -2
   4  -5   5 529.524 8.70064   1
  -5   5   7 590.332 17.9251  -2
   5  -5   5 590.332 17.9251   1
  -6   5   7 274.547 8.57662  -2
   6  -5   5 274.547 8.57662   1
  -7   5   8 145.558 5.79334  -2
   7  -5   5 145.558 5.79334   1
  -9  -4   2 -369.82 532.011  -2
  -9  -4   5 -369.82 532.011   1
  -8  -4   2 36.8057 265.658  -2
  -8  -4   5 36.8057 265.658   1
  -7  -4   1 167.561 4.95200  -2
  -7  -4   5 167.561 4.95200   1
   6   4   0 216.409 5.87372  -2
  -6  -4   5 216.409 5.87372   1
   5   4   0 445.310 12.8581  -2
  -5  -4   5 445.310 12.8581   1
   4   4   1 389.478 6.08664  -2
  -4  -4   5 389.478 6.08664   1
   3   4   2 923.571 10.8232  -2
  -3  -4   5 923.571 10.8232   1
   2   4   2 1286.70 21.1503  -2
  -2  -4   5 1286.70 21.1503   1
   1   4   3 711.519 7.48143  -2
  -1  -4   5 711.519 7.48143   1
   0   4   4 758.736 23.1250  -2
   0  -4   5 758.736 23.1250   1
  -1   4   4 669.951 18.2477  -2
   1  -4   5 669.951 18.2477   1
  -2   4   5 1039.15 10.5210  -2
   2  -4   5 1039.15 10.5210   1
  -3   4   6 814.297 26.2532  -2
   3  -4   5 814.297 26.2532   1
  -4   4   6 509.268 11.0441  -2
   4  -4   5 509.268 11.0441   1
  -5   4   7 503.458 13.6545  -2
   5  -4   5 503.458 13.6545   1
  -6   4   8 314.870 13.7018  -2
   6  -4   5 314.870 13.7018   1
  -7   4   8 214.769 8.27822  -2
   7  -4   5 214.769 8.27822   1
  -8   4   9 114.727 5.08457  -2
   8  -4   5 114.727 5.08457   1
  -9  -3   2 143.996 5.38427  -2
  -9  -3   5 143.996 5.38427   1
  -8  -3   1 -399.92 381.699  -2
  -8  -3   5 -399.92 381.699   1
  -7  -3   1 221.574 16.1775  -2
  -7  -3   5 221.574 16.1775   1
   6   3   0 453.524 7.40473  -2
  -6  -3   5 453.524 7.40473   1
   5   3   1 573.116 9.54508  -2
  -5  -3   5 573.116 9.54508   1
   4   3   1 655.781 13.8958  -2
  -4  -3   5 655.781 13.8958   1
   3   3   2 739.219 9.11603  -2
  -3  -3   5 739.219 9.11603   1
   2   3   3 848.978 11.1252  -2
  -2  -3   5 848.978 11.1252   1
   1   3   3 922.831 15.2176  -2
  -1  -3   5 922.831 15.2176   1
   0   3   4 1306.47 11.3475  -2
   0  -3   5 1306.47 11.3475   1
  -1   3   5 1488.93 53.4285  -2
   1  -3   5 1488.93 53.4285   1
  -2   3   5 1145.04 19.2034  -2
   2  -3   5 1145.04 19.2034   1
  -3   3   6 807.540 11.8153  -2
   3  -3   5 807.540 11.8153   1
  -4   3   7 772.766 21.6512  -2
   4  -3   5 772.766 21.6512   1
  -5   3   7 444.845 15.7473  -2
   5  -3   5 444.845 15.7473   1
  -6   3   8 322.835 8.96841  -2
   6  -3   5 322.835 8.96841   1
  -7   3   8 226.687 19.4985  -2
   7  -3   5 226.687 19.4985   1
  -7   3   9 249.321 12.7109  -2
   7  -3   5 249.321 12.7109   1
  -8   3   9 125.258 5.93519  -2
   8  -3   5 125.258 5.93519   1
  -9  -2   2 -265.22 439.187  -2
  -9  -2   5 -265.22 439.187   1
  -8  -2   1 140.838 6.86861  -2
  -8  -2   5 140.838 6.86861   1
   7   2   0 254.873 7.24332  -2
  -7  -2   5 254.873 7.24332   1
   6   2   0 609.515 33.4822  -2
  -6  -2   5 609.515 33.4822   1
   5   2   1 682.566 9.06170  -2
  -5  -2   5 682.566 9.06170   1
   4   2   2 354.853 6.28937  -2
  -4  -2   5 354.853 6.28937   1
   3   2   2 239.968 15.7656  -2
  -3  -2   5 239.968 15.7656   1
   2   2   3 1504.22 13.6189  -2
  -2  -2   5 1504.22 13.6189   1
   1   2   4 2150.40 40.8018  -2
  -1  -2   5 2150.40 40.8018   1
   0   2   4 1448.62 26.2332  -2
   0  -2   5 1448.62 26.2332   1
  -1   2   5 714.526 7.32660  -2
   1  -2   5 714.526 7.32660   1
  -2   2   6 1121.50 32.0411  -2
   2  -2   5 1121.50 32.0411   1
  -3   2   6 912.391 13.1597  -2
   3  -2   5 912.391 13.1597   1
  -4   2   7 781.804 11.3716  -2
   4  -2   5 781.804 11.3716   1
  -5   2   8 417.100 12.6718  -2
   5  -2   5 417.100 12.6718   1
  -6   2   8 415.522 11.2904  -2
   6  -2   5 415.522 11.2904   1
  -7   2   9 288.806 8.26092  -2
   7  -2   5 288.806 8.26092   1
  -8   2  10 147.627 11.2440  -2
   8  -2   5 147.627 11.2440   1
  -8   2   9 146.251 14.8627  -2
   8  -2   5 146.251 14.8627   1
  -9  -1   1 128.390 8.57872  -2
  -9  -1   5 128.390 8.57872   1
  -8  -1   1 203.947 267.290  -2
  -8  -1   5 203.947 267.290   1
   7   1   0 211.677 6.79019  -2
  -7  -1   5 211.677 6.79019   1
   6   1   1 668.153 10.5395  -2
  -6  -1   5 668.153 10.5395   1
   5   1   1 494.542 17.4736  -2
  -5  -1   5 494.542 17.4736   1
   4   1   2 1110.02 11.5371  -2
  -4  -1   5 1110.02 11.5371   1
   3   1   3 1134.61 12.6677  -2
  -3  -1   5 1134.61 12.6677   1
   2   1   3 1765.12 30.3253  -2
  -2  -1   5 1765.12 30.3253   1
   1   1   4 1878.66 14.7630  -2
  -1  -1   5 1878.66 14.7630   1
   0   1   5 2217.74 35.9519  -2
   0  -1   5 2217.74 35.9519   1
  -1   1   5 1929.90 26.7829  -2
   1  -1   5 1929.90 26.7829   1
  -2   1   6 1576.53 13.2406  -2
   2  -1   5 1576.53 13.2406   1
  -3   1   7 1351.25 26.4255  -2
   3  -1   5 1351.25 26.4255   1
  -4   1   7 1169.79 16.4037  -2
   4  -1   5 1169.79 16.4037   1
  -5   1   8 276.924 7.00170  -2
   5  -1   5 276.924 7.00170   1
  -6   1   9 314.801 20.9802  -2
   6  -1   5 314.801 20.9802   1
  -7   1   9 319.248 7.79825  -2
   7  -1   5 319.248 7.79825   1
  -8   1  10 140.924 5.45748  -2
   8  -1   5 140.924 5.45748   1
 -10   0   2 123.165 15.6120  -2
 -10   0   5 123.165 15.6120   1
  -9   0   1 377.374 8.39620  -2
  -9   0   5 377.374 8.39620   1
   8   0   0 217.279 8.81387  -2
  -8   0   5 217.279 8.81387   1
   7   0   0 -271.12 319.640  -2
  -7   0   5 -271.12 319.640   1
   6   0   1 582.065 10.5394  -2
  -6   0   5 582.065 10.5394   1
   5   0   2 955.715 11.6895  -2
  -5   0   5 955.715 11.6895   1
   4   0   2 970.626 30.5084  -2
  -4   0   5 970.626 30.5084   1
   3   0   3 649.677 7.05685  -2
  -3   0   5 649.677 7.05685   1
   2   0   4 1624.11 22.3804  -2
  -2   0   5 1624.11 22.3804   1
   1   0   4 2076.77 28.1541  -2
  -1   0   5 2076.77 28.1541   1
   0   0   5 4236.00 31.7778  -2
   0   0   5 4236.00 31.7778   1
  -1   0   6 2167.97 31.7401  -2
   1   0   5 2167.97 31.7401   1
  -2   0   6 1499.85 27.3789  -2
   2   0   5 1499.85 27.3789   1
  -3   0   7 723.456 8.12669  -2
   3   0   5 723.456 8.12669   1
  -4   0   8 1010.51 16.7977  -2
   4   0   5 1010.51 16.7977   1
  -5   0   8 333.953 8.14111  -2
   5   0   5 333.953 8.14111   1
  -6   0   9 210.456 5.91624  -2
   6   0   5 210.456 5.91624   1
  -7   0  10 162.622 9.06837  -2
   7   0   5 162.622 9.06837   1
  -8   0  10 131.393 5.13979  -2
   8   0   5 131.393 5.13979   1
 -10   1   1 55.8982 5.86105  -2
 -10   1   5 55.8982 5.86105   1
  -9   1   1 -87.999 459.492  -2
  -9   1   5 -87.999 459.492   1
  -8   1   0 272.372 9.72718  -2
  -8   1   5 272.372 9.72718   1
   7  -1   1 287.170 8.16489  -2
  -7   1   5 287.170 8.16489   1
   6  -1   1 579.238 24.3511  -2
  -6   1   5 579.238 24.3511   1
   5  -1   2 736.414 9.59479  -2
  -5   1   5 736.414 9.59479   1
   4  -1   3 893.303 10.1080  -2
  -4   1   5 893.303 10.1080   1
   3  -1   3 874.894 18.4172  -2
  -3   1   5 874.894 18.4172   1
   2  -1   4 1749.42 13.4631  -2
  -2   1   5 1749.42 13.4631   1
   1  -1   5 2279.59 32.1987  -2
  -1   1   5 2279.59 32.1987   1
   0  -1   5 2242.78 42.3184  -2
   0   1   5 2242.78 42.3184   1
  -1  -1   6 1220.23 11.3551  -2
   1   1   5 1220.23 11.3551   1
  -2  -1   7 1102.22 21.8909  -2
   2   1   5 1102.22 21.8909   1
  -3  -1   7 1197.23 16.0148  -2
   3   1   5 1197.23 16.0148   1
  -4  -1   8 1224.57 14.3978  -2
   4   1   5 1224.57 14.3978   1
  -5  -1   9 354.985 17.6075  -2
   5   1   5 354.985 17.6075   1
  -6  -1   9 384.773 8.77429  -2
   6   1   5 384.773 8.77429   1
  -7  -1  10 183.051 5.77161  -2
   7   1   5 183.051 5.77161   1
  -8  -1  11 131.372 11.9664  -2
   8   1   5 131.372 11.9664   1
  -9   2   0 165.114 5.53939  -2
  -9   2   5 165.114 5.53939   1
  -8   2   5 269.672 8.73692   1
   7  -2   1 191.103 7.40977  -2
  -7   2   5 191.103 7.40977   1
   6  -2   2 348.161 7.20193  -2
  -6   2   5 348.161 7.20193   1
   5  -2   2 620.728 19.5022  -2
  -5   2   5 620.728 19.5022   1
   4  -2   3 1518.05 13.1073  -2
  -4   2   5 1518.05 13.1073   1
   3  -2   4 1223.14 14.4064  -2
  -3   2   5 1223.14 14.4064   1
   2  -2   4 1715.39 29.0914  -2
  -2   2   5 1715.39 29.0914   1
   1  -2   5 545.625 6.13342  -2
  -1   2   5 545.625 6.13342   1
   0  -2   6 1501.25 26.3244  -2
   0   2   5 1501.25 26.3244   1
  -1  -2   6 2414.07 38.6158  -2
   1   2   5 2414.07 38.6158   1
  -2  -2   7 841.630 8.37765  -2
   2   2   5 841.630 8.37765   1
  -3  -2   8 950.856 14.6072  -2
   3   2   5 950.856 14.6072   1
  -4  -2   8 805.656 14.4850  -2
   4   2   5 805.656 14.4850   1
  -5  -2   9 535.771 10.4790  -2
   5   2   5 535.771 10.4790   1
  -6  -2  10 253.705 12.8547  -2
   6   2   5 253.705 12.8547   1
  -7  -2  10 98.3692 5.33219  -2
   7   2   5 98.3692 5.33219   1
  -8  -2  11 103.893 4.84526  -2
   8   2   5 103.893 4.84526   1
  -9   3   0 69.3429 3.99707  -2
  -9   3   5 69.3429 3.99707   1
   8  -3   1 82.7847 4.56749  -2
  -8   3   5 82.7847 4.56749   1
   7  -3   1 218.784 9.78938  -2
  -7   3   5 218.784 9.78938   1
   6  -3   2 269.837 6.56525  -2
  -6   3   5 269.837 6.56525   1
   5  -3   3 699.783 9.47150  -2
  -5   3   5 699.783 9.47150   1
   4  -3   3 942.269 23.9827  -2
  -4   3   5 942.269 23.9827   1
   3  -3   4 780.710 8.43286  -2
  -3   3   5 780.710 8.43286   1
   2  -3   5 1176.16 16.5217  -2
  -2   3   5 1176.16 16.5217   1
   1  -3   5 1602.91 27.2734  -2
  -1   3   5 1602.91 27.2734   1
   0  -3   6 1430.55 11.8784  -2
   0   3   5 1430.55 11.8784   1
  -1  -3   7 1268.44 21.6458  -2
   1   3   5 1268.44 21.6458   1
  -2  -3   7 961.375 14.0987  -2
   2   3   5 961.375 14.0987   1
  -3  -3   8 809.160 9.35239  -2
   3   3   5 809.160 9.35239   1
  -4  -3   9 601.739 13.9237  -2
   4   3   5 601.739 13.9237   1
  -5  -3   9 187.620 7.49894  -2
   5   3   5 187.620 7.49894   1
  -6  -3  10 211.043 6.61585  -2
   6   3   5 211.043 6.61585   1
  -7  -3  11 191.415 10.1071  -2
   7   3   5 191.415 10.1071   1
  -8  -3  11 105.974 8.56915  -2
   8   3   5 105.974 8.56915   1
   9  -4   1 -492.09 542.533  -2
  -9   4   5 -492.09 542.533   1
  -9   4   0 73.0310 15.0101  -2
  -9   4   5 73.0310 15.0101   1
   8  -4   1 145.675 5.36323  -2
  -8   4   5 145.675 5.36323   1
   7  -4   2 454.310 9.20890  -2
  -7   4   5 454.310 9.20890   1
   6  -4   2 470.398 19.5727  -2
  -6   4   5 470.398 19.5727   1
   5  -4   3 299.653 6.58495  -2
  -5   4   5 299.653 6.58495   1
   4  -4   4 512.207 6.84393  -2
  -4   4   5 512.207 6.84393   1
   3  -4   4 822.103 20.7361  -2
  -3   4   5 822.103 20.7361   1
   2  -4   5 1082.31 10.1905  -2
  -2   4   5 1082.31 10.1905   1
   1  -4   6 954.449 16.7423  -2
  -1   4   5 954.449 16.7423   1
   0  -4   6 952.740 26.9645  -2
   0   4   5 952.740 26.9645   1
  -1  -4   7 1151.98 12.1521  -2
   1   4   5 1151.98 12.1521   1
  -2  -4   8 741.202 13.2215  -2
   2   4   5 741.202 13.2215   1
  -3  -4   8 470.498 6.72241  -2
   3   4   5 470.498 6.72241   1
  -4  -4   9 314.925 6.60523  -2
   4   4   5 314.925 6.60523   1
  -5  -4  10 331.563 10.8751  -2
   5   4   5 331.563 10.8751   1
  -6  -4  10 213.646 6.08528  -2
   6   4   5 213.646 6.08528   1
  -7  -4  11 133.111 5.38065  -2
   7   4   5 133.111 5.38065   1
   8  -5   2 -47.531 436.580  -2
  -8   5   5 -47.531 436.580   1
   8  -5   1 150.515 11.9646  -2
  -8   5   5 150.515 11.9646   1
   7  -5   2 185.079 6.54263  -2
  -7   5   5 185.079 6.54263   1
   6  -5   3 320.443 8.15708  -2
  -6   5   5 320.443 8.15708   1
   5  -5   3 282.390 23.1469  -2
  -5   5   5 282.390 23.1469   1
   4  -5   4 315.343 6.09802  -2
  -4   5   5 315.343 6.09802   1
   3  -5   5 498.660 9.11177  -2
  -3   5   5 498.660 9.11177   1
   2  -5   5 674.780 31.2210  -2
  -2   5   5 674.780 31.2210   1
   1  -5   6 838.539 11.3204  -2
  -1   5   5 838.539 11.3204   1
   0  -5   7 644.216 12.2613  -2
   0   5   5 644.216 12.2613   1
  -1  -5   7 388.490 9.38605  -2
   1   5   5 388.490 9.38605   1
  -2  -5   8 371.917 7.03117  -2
   2   5   5 371.917 7.03117   1
  -3  -5   9 405.725 9.49925  -2
   3   5   5 405.725 9.49925   1
  -4  -5   9 315.369 8.65060  -2
   4   5   5 315.369 8.65060   1
  -5  -5  10 172.416 7.67294  -2
   5   5   5 172.416 7.67294   1
  -6  -5  11 99.8228 7.74792  -2
   6   5   5 99.8228 7.74792   1
   8  -6   2 65.1412 4.68167  -2
  -8   6   5 65.1412 4.68167   1
   7  -6   3 -629.66 384.584  -2
  -7   6   5 -629.66 384.584   1
   7  -6   2 117.182 10.7584  -2
  -7   6   5 117.182 10.7584   1
   6  -6   3 168.391 5.72972  -2
  -6   6   5 168.391 5.72972   1
   5  -6   4 287.414 6.09900  -2
  -5   6   5 287.414 6.09900   1
   4  -6   4 408.636 17.8989  -2
  -4   6   5 408.636 17.8989   1
   3  -6   5 480.451 8.11545  -2
  -3   6   5 480.451 8.11545   1
   2  -6   6 680.116 12.8687  -2
  -2   6   5 680.116 12.8687   1
   1  -6   6 420.954 13.8329  -2
  -1   6   5 420.954 13.8329   1
   0  -6   7 547.868 8.15394  -2
   0   6   5 547.868 8.15394   1
  -1  -6   8 263.658 9.15154  -2
   1   6   5 263.658 9.15154   1
  -2  -6   8 415.470 8.88305  -2
   2   6   5 415.470 8.88305   1
  -3  -6   9 273.362 6.20334  -2
   3   6   5 273.362 6.20334   1
  -4  -6  10 267.073 6.49664  -2
   4   6   5 267.073 6.49664   1
  -5  -6  10 184.020 7.90006  -2
   5   6   5 184.020 7.90006   1
  -6  -6  11 64.6921 4.05324  -2
   6   6   5 64.6921 4.05324   1
   7  -7   3 96.3159 4.38326  -2
  -7   7   5 96.3159 4.38326   1
   6  -7   3 234.642 13.8153  -2
  -6   7   5 234.642 13.8153   1
   6  -7   4 91.4328 355.904  -2
  -6   7   5 91.4328 355.904   1
   5  -7   4 259.498 6.19868  -2
  -5   7   5 259.498 6.19868   1
   4  -7   5 267.872 7.70575  -2
  -4   7   5 267.872 7.70575   1
   3  -7   5 241.217 21.8375  -2
  -3   7   5 241.217 21.8375   1
   2  -7   6 266.336 6.84885  -2
  -2   7   5 266.336 6.84885   1
   1  -7   7 423.888 12.1432  -2
  -1   7   5 423.888 12.1432   1
   0  -7   7 405.762 11.2046  -2
   0   7   5 405.762 11.2046   1
  -1  -7   8 186.720 5.32407  -2
   1   7   5 186.720 5.32407   1
  -2  -7   9 323.942 8.87737  -2
   2   7   5 323.942 8.87737   1
  -3  -7   9 207.372 6.42709  -2
   3   7   5 207.372 6.42709   1
  -4  -7  10 106.135 4.38477  -2
   4   7   5 106.135 4.38477   1
  -5  -7  11 48.8612 4.70953  -2
   5   7   5 48.8612 4.70953   1
   6  -8   4 136.633 6.86555  -2
  -6   8   5 136.633 6.86555   1
   5  -8   4 155.773 11.1036  -2
  -5   8   5 155.773 11.1036   1
   5  -8   5 306.510 321.734  -2
  -5   8   5 306.510 321.734   1
   4  -8   5 300.482 7.35167  -2
  -4   8   5 300.482 7.35167   1
   3  -8   6 187.069 7.86118  -2
  -3   8   5 187.069 7.86118   1
   2  -8   6 247.677 14.3346  -2
  -2   8   5 247.677 14.3346   1
   1  -8   7 182.608 5.55897  -2
  -1   8   5 182.608 5.55897   1
   0  -8   8 328.885 11.6090  -2
   0   8   5 328.885 11.6090   1
  -1  -8   8 144.850 5.30666  -2
   1   8   5 144.850 5.30666   1
  -2  -8   9 109.476 4.33767  -2
   2   8   5 109.476 4.33767   1
  -3  -8  10 95.2247 5.38231  -2
   3   8   5 95.2247 5.38231   1
  -4  -8  10 84.8881 5.70826  -2
   4   8   5 84.8881 5.70826   1
   4  -9   5 194.086 14.5935  -2
  -4   9   5 194.086 14.5935   1
   3  -9   6 145.653 6.13172  -2
  -3   9   5 145.653 6.13172   1
   2  -9   7 128.067 6.25991  -2
  -2   9   5 128.067 6.25991   1
   1  -9   7 170.375 7.55778  -2
  -1   9   5 170.375 7.55778   1
   0  -9   8 127.166 4.24631  -2
   0   9   5 127.166 4.24631   1
  -1  -9   9 57.7644 5.65752  -2
   1   9   5 57.7644 5.65752   1
  -2  -9   9 97.7588 4.17191  -2
   2   9   5 97.7588 4.17191   1
   1  10   2 57.5328 5.60919  -2
  -1 -10   6 57.5328 5.60919   1
   0  10   3 37.0248 9.41708  -2
   0 -10   6 37.0248 9.41708   1
  -1  10   3 102.849 10.0545  -2
   1 -10   6 102.849 10.0545   1
   4   9   0 87.5083 12.6605  -2
  -4  -9   6 87.5083 12.6605   1
   3   9   1 59.7823 3.91751  -2
  -3  -9   6 59.7823 3.91751   1
   2   9   2 144.302 7.79785  -2
  -2  -9   6 144.302 7.79785   1
   1   9   2 145.824 10.9306  -2
  -1  -9   6 145.824 10.9306   1
   0   9   3 144.777 6.01518  -2
   0  -9   6 144.777 6.01518   1
  -1   9   4 195.049 9.57899  -2
   1  -9   6 195.049 9.57899   1
  -2   9   4 119.165 6.83156  -2
   2  -9   6 119.165 6.83156   1
  -3   9   5 134.463 5.92411  -2
   3  -9   6 134.463 5.92411   1
   4  -9   6 151.224 14.7136   1
  -6  -8   1 71.2965 9.95763  -2
  -6  -8   6 71.2965 9.95763   1
   5   8   0 111.394 5.44742  -2
  -5  -8   6 111.394 5.44742   1
   4   8   1 141.490 6.11547  -2
  -4  -8   6 141.490 6.11547   1
   3   8   1 102.441 9.89665  -2
  -3  -8   6 102.441 9.89665   1
   2   8   2 246.908 10.5161  -2
  -2  -8   6 246.908 10.5161   1
   1   8   3 315.741 23.6476  -2
   1   8   2 315.741 23.6476  -2
  -1  -8   6 315.741 23.6476   1
   1   8   3 279.028 21.8561  -2
  -1  -8   6 279.028 21.8561   1
   0   8   3 -12.859 127.636  -2
   0  -8   6 -12.859 127.636   1
  -1   8   4 263.260 9.01320  -2
   1  -8   6 263.260 9.01320   1
  -2   8   5 239.013 11.3950  -2
   2  -8   6 239.013 11.3950   1
  -3   8   5 208.940 9.24273  -2
   3  -8   6 208.940 9.24273   1
  -4   8   6 206.716 6.91144  -2
   4  -8   6 206.716 6.91144   1
  -5   8   7 147.537 17.3084  -2
   5  -8   6 147.537 17.3084   1
  -7  -7   1 114.398 6.81076  -2
  -7  -7   6 114.398 6.81076   1
   6   7   0 104.747 6.33752  -2
  -6  -7   6 104.747 6.33752   1
   5   7   0 701.055 164.791  -2
  -5  -7   6 701.055 164.791   1
   4   7   1 326.355 6.54280  -2
  -4  -7   6 326.355 6.54280   1
  -3  -7   6 334.912 20.6616   1
   2   7   2 445.919 17.6025  -2
  -2  -7   6 445.919 17.6025   1
   1   7   3 377.064 9.12883  -2
  -1  -7   6 377.064 9.12883   1
   0   7   4 390.491 17.1297  -2
   0  -7   6 390.491 17.1297   1
  -1   7   4 367.313 17.3885  -2
   1  -7   6 367.313 17.3885   1
  -2   7   5 299.532 8.03618  -2
   2  -7   6 299.532 8.03618   1
  -3   7   6 204.330 19.1593  -2
   3  -7   6 204.330 19.1593   1
  -4   7   6 230.024 7.61434  -2
   4  -7   6 230.024 7.61434   1
  -5   7   7 105.258 4.17198  -2
   5  -7   6 105.258 4.17198   1
  -6   7   8 94.9306 8.45340  -2
   6  -7   6 94.9306 8.45340   1
  -6   7   7 112.545 15.4999  -2
   6  -7   6 112.545 15.4999   1
  -7  -6   1 -350.10 354.623  -2
  -7  -6   6 -350.10 354.623   1
   6   6   0 176.679 10.8887  -2
  -6  -6   6 176.679 10.8887   1
   5   6   1 205.666 6.37129  -2
  -5  -6   6 205.666 6.37129   1
   4   6   1 346.823 12.5239  -2
  -4  -6   6 346.823 12.5239   1
   3   6   2 378.602 8.27015  -2
  -3  -6   6 378.602 8.27015   1
   2   6   3 558.586 15.1983  -2
  -2  -6   6 558.586 15.1983   1
   1   6   3 550.797 20.2034  -2
  -1  -6   6 550.797 20.2034   1
   0   6   4 427.124 8.63857  -2
   0  -6   6 427.124 8.63857   1
  -1   6   5 542.982 20.6682  -2
   1  -6   6 542.982 20.6682   1
  -2   6   5 435.499 10.8267  -2
   2  -6   6 435.499 10.8267   1
  -3   6   6 294.306 5.51281  -2
   3  -6   6 294.306 5.51281   1
  -4   6   7 255.834 15.1421  -2
   4  -6   6 255.834 15.1421   1
  -5   6   7 258.975 9.85951  -2
   5  -6   6 258.975 9.85951   1
  -6   6   8 165.928 5.99733  -2
   6  -6   6 165.928 5.99733   1
  -7   6   8 120.826 17.1189  -2
   7  -6   6 120.826 17.1189   1
  -8  -5   1 116.853 5.23531  -2
  -8  -5   6 116.853 5.23531   1
   7   5   0 199.465 5.84386  -2
  -7  -5   6 199.465 5.84386   1
   6   5   0 179.318 9.83473  -2
  -6  -5   6 179.318 9.83473   1
   5   5   1 231.540 6.08185  -2
  -5  -5   6 231.540 6.08185   1
   4   5   2 234.354 5.13611  -2
  -4  -5   6 234.354 5.13611   1
   3   5   2 499.525 12.2205  -2
  -3  -5   6 499.525 12.2205   1
   2   5   3 737.010 10.2344  -2
  -2  -5   6 737.010 10.2344   1
   1   5   4 694.539 12.7641  -2
  -1  -5   6 694.539 12.7641   1
   0   5   4 918.584 23.8579  -2
   0  -5   6 918.584 23.8579   1
  -1   5   5 739.523 10.4622  -2
   1  -5   6 739.523 10.4622   1
  -2   5   6 1084.97 45.9258  -2
   2  -5   6 1084.97 45.9258   1
  -3   5   6 779.442 18.1971  -2
   3  -5   6 779.442 18.1971   1
  -4   5   7 544.732 11.1169  -2
   4  -5   6 544.732 11.1169   1
  -5   5   8 341.065 13.7835  -2
   5  -5   6 341.065 13.7835   1
  -6   5   8 210.511 7.35942  -2
   6  -5   6 210.511 7.35942   1
  -7   5   9 87.5843 4.68569  -2
   7  -5   6 87.5843 4.68569   1
  -9  -4   1 76.5719 7.04393  -2
  -9  -4   6 76.5719 7.04393   1
  -8  -4   1 45.1398 271.489  -2
  -8  -4   6 45.1398 271.489   1
   8   4   0 96.3946 12.7652  -2
  -8  -4   6 96.3946 12.7652   1
   7   4   0 167.246 8.08811  -2
  -7  -4   6 167.246 8.08811   1
   6   4   1 263.580 7.64448  -2
  -6  -4   6 263.580 7.64448   1
   5   4   1 331.881 12.0173  -2
  -5  -4   6 331.881 12.0173   1
   4   4   2 445.054 6.68782  -2
  -4  -4   6 445.054 6.68782   1
   3   4   3 721.890 11.8928  -2
  -3  -4   6 721.890 11.8928   1
   2   4   3 1092.39 17.0858  -2
  -2  -4   6 1092.39 17.0858   1
   1   4   4 984.396 9.32464  -2
  -1  -4   6 984.396 9.32464   1
   0   4   5 843.107 17.1601  -2
   0  -4   6 843.107 17.1601   1
  -1   4   5 1160.84 33.2877  -2
   1  -4   6 1160.84 33.2877   1
  -2   4   6 803.116 9.72129  -2
   2  -4   6 803.116 9.72129   1
  -3   4   7 1085.83 44.2775  -2
   3  -4   6 1085.83 44.2775   1
  -4   4   7 392.045 13.6632  -2
   4  -4   6 392.045 13.6632   1
  -5   4   8 268.637 7.88920  -2
   5  -4   6 268.637 7.88920   1
  -6   4   8 235.424 20.2761  -2
   6  -4   6 235.424 20.2761   1
  -6   4   9 241.839 23.6658  -2
   6  -4   6 241.839 23.6658   1
  -7   4   9 117.905 5.82830  -2
   7  -4   6 117.905 5.82830   1
  -9  -3   1 51.0443 5.91512  -2
  -9  -3   6 51.0443 5.91512   1
   8   3   0 541.522 288.913  -2
  -8  -3   6 541.522 288.913   1
   7   3   0 240.417 15.2338  -2
  -7  -3   6 240.417 15.2338   1
   6   3   1 427.819 8.37489  -2
  -6  -3   6 427.819 8.37489   1
   5   3   2 687.529 12.5032  -2
  -5  -3   6 687.529 12.5032   1
   4   3   2 512.464 13.3074  -2
  -4  -3   6 512.464 13.3074   1
   3   3   3 821.519 10.5092  -2
  -3  -3   6 821.519 10.5092   1
   2   3   4 1202.61 13.9769  -2
  -2  -3   6 1202.61 13.9769   1
   1   3   4 1386.43 56.5574  -2
  -1  -3   6 1386.43 56.5574   1
   0   3   5 1304.03 13.1406  -2
   0  -3   6 1304.03 13.1406   1
  -1   3   6 1200.41 46.9861  -2
   1  -3   6 1200.41 46.9861   1
  -2   3   6 1040.78 22.3724  -2
   2  -3   6 1040.78 22.3724   1
  -3   3   7 804.153 10.8296  -2
   3  -3   6 804.153 10.8296   1
  -4   3   8 536.930 21.4367  -2
   4  -3   6 536.930 21.4367   1
  -5   3   8 343.889 11.8941  -2
   5  -3   6 343.889 11.8941   1
  -6   3   9 274.318 8.20444  -2
   6  -3   6 274.318 8.20444   1
  -7   3  10 146.826 10.4582  -2
   7  -3   6 146.826 10.4582   1
  -8   3  10 52.0645 4.52593  -2
   8  -3   6 52.0645 4.52593   1
   9   2   0 173.800 16.7832  -2
  -9  -2   6 173.800 16.7832   1
  -9  -2   1 -108.12 461.993  -2
  -9  -2   6 -108.12 461.993   1
   8   2   0 104.689 5.51714  -2
  -8  -2   6 104.689 5.51714   1
   7   2   1 384.976 8.46023  -2
  -7  -2   6 384.976 8.46023   1
   6   2   1 420.044 28.6071  -2
  -6  -2   6 420.044 28.6071   1
   5   2   2 407.987 6.34152  -2
  -5  -2   6 407.987 6.34152   1
   4   2   3 677.481 10.1720  -2
  -4  -2   6 677.481 10.1720   1
   3   2   3 925.770 20.6526  -2
  -3  -2   6 925.770 20.6526   1
   2   2   4 1148.16 11.9391  -2
  -2  -2   6 1148.16 11.9391   1
   1   2   5 2124.85 50.5291  -2
  -1  -2   6 2124.85 50.5291   1
   0   2   5 1706.85 27.7191  -2
   0  -2   6 1706.85 27.7191   1
  -1   2   6 1099.33 11.3076  -2
   1  -2   6 1099.33 11.3076   1
  -2   2   7 866.618 19.4759  -2
   2  -2   6 866.618 19.4759   1
  -3   2   7 1341.52 21.5789  -2
   3  -2   6 1341.52 21.5789   1
  -4   2   8 383.309 9.39975  -2
   4  -2   6 383.309 9.39975   1
  -5   2   9 345.236 14.0132  -2
   5  -2   6 345.236 14.0132   1
  -6   2   9 200.792 8.03443  -2
   6  -2   6 200.792 8.03443   1
  -7   2  10 222.279 6.55428  -2
   7  -2   6 222.279 6.55428   1
  -8   2  11 48.4074 10.8252  -2
   8  -2   6 48.4074 10.8252   1
   9   1   0 -190.76 308.948  -2
  -9  -1   6 -190.76 308.948   1
   8   1   0 818.916 371.889  -2
  -8  -1   6 818.916 371.889   1
   7   1   1 209.123 6.80168  -2
  -7  -1   6 209.123 6.80168   1
   6   1   2 395.716 9.14517  -2
  -6  -1   6 395.716 9.14517   1
   5   1   2 640.949 18.2203  -2
  -5  -1   6 640.949 18.2203   1
   4   1   3 449.070 6.95794  -2
  -4  -1   6 449.070 6.95794   1
   3   1   4 1679.07 17.9277  -2
  -3  -1   6 1679.07 17.9277   1
   2   1   4 751.721 15.6702  -2
  -2  -1   6 751.721 15.6702   1
   1   1   5 1301.75 12.1273  -2
  -1  -1   6 1301.75 12.1273   1
   0   1   6 1629.52 26.1155  -2
   0  -1   6 1629.52 26.1155   1
  -1   1   6 883.927 21.1528  -2
   1  -1   6 883.927 21.1528   1
  -2   1   7 1200.02 11.9165  -2
   2  -1   6 1200.02 11.9165   1
  -3   1   8 697.320 20.3756  -2
   3  -1   6 697.320 20.3756   1
  -4   1   8 560.531 12.0924  -2
   4  -1   6 560.531 12.0924   1
  -5   1   9 412.745 9.62374  -2
   5  -1   6 412.745 9.62374   1
  -6   1  10 503.507 14.9206  -2
   6  -1   6 503.507 14.9206   1
  -7   1  10 308.645 8.22926  -2
   7  -1   6 308.645 8.22926   1
  -8   1  11 96.6786 5.06279  -2
   8  -1   6 96.6786 5.06279   1
   9   0   0 169.022 7.79497  -2
  -9   0   6 169.022 7.79497   1
   8   0   1 269.734 8.50282  -2
  -8   0   6 269.734 8.50282   1
   7   0   1 207.841 11.4228  -2
  -7   0   6 207.841 11.4228   1
   6   0   2 727.586 10.1213  -2
  -6   0   6 727.586 10.1213   1
   5   0   3 659.018 10.0616  -2
  -5   0   6 659.018 10.0616   1
   4   0   3 894.440 20.5004  -2
  -4   0   6 894.440 20.5004   1
   3   0   4 1140.69 13.2697  -2
  -3   0   6 1140.69 13.2697   1
   2   0   5 1860.92 22.9884  -2
  -2   0   6 1860.92 22.9884   1
   1   0   5 1697.47 30.3491  -2
  -1   0   6 1697.47 30.3491   1
   0   0   6 2203.22 18.4789  -2
   0   0   6 2203.22 18.4789   1
  -1   0   7 1041.15 21.4611  -2
   1   0   6 1041.15 21.4611   1
  -2   0   7 761.594 11.7306  -2
   2   0   6 761.594 11.7306   1
  -3   0   8 1124.39 12.8889  -2
   3   0   6 1124.39 12.8889   1
  -4   0   9 482.836 12.7721  -2
   4   0   6 482.836 12.7721   1
  -5   0   9 452.219 15.2724  -2
   5   0   6 452.219 15.2724   1
  -6   0  10 257.661 6.95110  -2
   6   0   6 257.661 6.95110   1
  -7   0  11 217.835 14.0367  -2
   7   0   6 217.835 14.0367   1
  -8   0  11 80.2531 4.50149  -2
   8   0   6 80.2531 4.50149   1
  -9   1   0 118.942 11.4734  -2
  -9   1   6 118.942 11.4734   1
   8  -1   1 296.118 8.62556  -2
  -8   1   6 296.118 8.62556   1
   7  -1   2 362.482 8.68298  -2
  -7   1   6 362.482 8.68298   1
   6  -1   2 441.159 30.1308  -2
  -6   1   6 441.159 30.1308   1
   5  -1   3 777.562 9.60882  -2
  -5   1   6 777.562 9.60882   1
   4  -1   4 730.404 9.97621  -2
  -4   1   6 730.404 9.97621   1
   3  -1   4 1934.99 33.4842  -2
  -3   1   6 1934.99 33.4842   1
   2  -1   5 1579.90 15.3066  -2
  -2   1   6 1579.90 15.3066   1
   1  -1   6 1098.84 21.5902  -2
  -1   1   6 1098.84 21.5902   1
   0  -1   6 1479.05 22.5225  -2
   0   1   6 1479.05 22.5225   1
  -1  -1   7 779.435 9.12961  -2
   1   1   6 779.435 9.12961   1
  -2  -1   8 1258.90 22.1423  -2
   2   1   6 1258.90 22.1423   1
  -3  -1   8 528.940 8.27574  -2
   3   1   6 528.940 8.27574   1
  -4  -1   9 466.995 8.78786  -2
   4   1   6 466.995 8.78786   1
  -5  -1  10 209.854 14.2705  -2
   5   1   6 209.854 14.2705   1
  -6  -1  10 243.850 6.69618  -2
   6   1   6 243.850 6.69618   1
  -7  -1  11 86.6644 3.96209  -2
   7   1   6 86.6644 3.96209   1
  -8  -1  12 55.7917 8.15597  -2
   8   1   6 55.7917 8.15597   1
   9  -2   1 150.024 5.74125  -2
  -9   2   6 150.024 5.74125   1
   8  -2   1 414.097 15.3352  -2
  -8   2   6 414.097 15.3352   1
   7  -2   2 362.975 8.91027  -2
  -7   2   6 362.975 8.91027   1
   6  -2   3 530.793 20.3701  -2
  -6   2   6 530.793 20.3701   1
   5  -2   3 766.674 20.2611  -2
  -5   2   6 766.674 20.2611   1
   4  -2   4 1110.23 12.4713  -2
  -4   2   6 1110.23 12.4713   1
   3  -2   5 724.587 10.7853  -2
  -3   2   6 724.587 10.7853   1
   2  -2   5 1028.30 18.4517  -2
  -2   2   6 1028.30 18.4517   1
   1  -2   6 1204.58 13.8355  -2
  -1   2   6 1204.58 13.8355   1
   0  -2   7 986.632 23.3978  -2
   0   2   6 986.632 23.3978   1
  -1  -2   7 1087.70 20.4627  -2
   1   2   6 1087.70 20.4627   1
  -2  -2   8 932.844 10.7326  -2
   2   2   6 932.844 10.7326   1
  -3  -2   9 1016.84 17.1693  -2
   3   2   6 1016.84 17.1693   1
  -4  -2   9 497.192 9.15420  -2
   4   2   6 497.192 9.15420   1
  -5  -2  10 136.625 5.03534  -2
   5   2   6 136.625 5.03534   1
  -6  -2  11 145.266 17.6336  -2
   6   2   6 145.266 17.6336   1
  -7  -2  11 148.713 6.36237  -2
   7   2   6 148.713 6.36237   1
   9  -3   1 132.763 5.37082  -2
  -9   3   6 132.763 5.37082   1
   8  -3   2 216.868 7.86198  -2
  -8   3   6 216.868 7.86198   1
   7  -3   2 506.781 23.5129  -2
  -7   3   6 506.781 23.5129   1
   6  -3   3 622.916 11.4228  -2
  -6   3   6 622.916 11.4228   1
   5  -3   4 559.299 9.84659  -2
  -5   3   6 559.299 9.84659   1
   4  -3   4 584.305 14.0616  -2
  -4   3   6 584.305 14.0616   1
   3  -3   5 1008.07 11.1201  -2
  -3   3   6 1008.07 11.1201   1
   2  -3   6 777.774 11.7343  -2
  -2   3   6 777.774 11.7343   1
   1  -3   6 1196.08 22.8428  -2
  -1   3   6 1196.08 22.8428   1
   0  -3   7 719.106 7.73456  -2
   0   3   6 719.106 7.73456   1
  -1  -3   8 1035.51 19.3661  -2
   1   3   6 1035.51 19.3661   1
  -2  -3   8 861.206 12.2819  -2
   2   3   6 861.206 12.2819   1
  -3  -3   9 281.131 5.01361  -2
   3   3   6 281.131 5.01361   1
  -4  -3  10 244.521 6.72860  -2
   4   3   6 244.521 6.72860   1
  -5  -3  10 172.369 7.24996  -2
   5   3   6 172.369 7.24996   1
  -6  -3  11 222.146 6.47934  -2
   6   3   6 222.146 6.47934   1
  -7  -3  12 151.030 8.36955  -2
   7   3   6 151.030 8.36955   1
   9  -4   2 516.721 506.723  -2
  -9   4   6 516.721 506.723   1
   9  -4   1 103.245 17.5655  -2
  -9   4   6 103.245 17.5655   1
   8  -4   2 -359.72 263.557  -2
  -8   4   6 -359.72 263.557   1
   7  -4   3 283.400 7.25374  -2
  -7   4   6 283.400 7.25374   1
   6  -4   3 422.452 20.2304  -2
  -6   4   6 422.452 20.2304   1
   5  -4   4 546.194 9.88197  -2
  -5   4   6 546.194 9.88197   1
   4  -4   5 784.253 12.2134  -2
  -4   4   6 784.253 12.2134   1
   3  -4   5 704.719 17.6564  -2
  -3   4   6 704.719 17.6564   1
   2  -4   6 987.680 10.4404  -2
  -2   4   6 987.680 10.4404   1
   1  -4   7 1267.48 19.9086  -2
  -1   4   6 1267.48 19.9086   1
   0  -4   7 833.349 16.3570  -2
   0   4   6 833.349 16.3570   1
  -1  -4   8 315.528 4.18691  -2
   1   4   6 315.528 4.18691   1
  -2  -4   9 233.643 6.56915  -2
   2   4   6 233.643 6.56915   1
  -3  -4   9 396.023 8.25579  -2
   3   4   6 396.023 8.25579   1
  -4  -4  10 335.362 5.97279  -2
   4   4   6 335.362 5.97279   1
  -5  -4  11 292.182 11.5771  -2
   5   4   6 292.182 11.5771   1
  -6  -4  11 158.419 6.49076  -2
   6   4   6 158.419 6.49076   1
  -7  -4  12 131.623 5.44350  -2
   7   4   6 131.623 5.44350   1
   8  -5   2 117.621 17.2064  -2
  -8   5   6 117.621 17.2064   1
   8  -5   3 -128.97 445.442  -2
  -8   5   6 -128.97 445.442   1
   7  -5   3 262.720 8.34522  -2
  -7   5   6 262.720 8.34522   1
   6  -5   4 264.920 5.96628  -2
  -6   5   6 264.920 5.96628   1
   5  -5   4 449.743 20.0452  -2
  -5   5   6 449.743 20.0452   1
   4  -5   5 432.492 6.85684  -2
  -4   5   6 432.492 6.85684   1
   3  -5   6 1040.37 12.5197  -2
  -3   5   6 1040.37 12.5197   1
   2  -5   6 782.300 19.0845  -2
  -2   5   6 782.300 19.0845   1
   1  -5   7 601.420 8.91768  -2
  -1   5   6 601.420 8.91768   1
   0  -5   8 221.306 8.82131  -2
   0   5   6 221.306 8.82131   1
  -1  -5   8 462.303 14.2333  -2
   1   5   6 462.303 14.2333   1
  -2  -5   9 406.781 7.02846  -2
   2   5   6 406.781 7.02846   1
  -3  -5  10 339.194 8.50289  -2
   3   5   6 339.194 8.50289   1
  -4  -5  10 272.458 8.75893  -2
   4   5   6 272.458 8.75893   1
  -5  -5  11 183.710 6.16296  -2
   5   5   6 183.710 6.16296   1
  -6  -5  12 81.1043 6.75964  -2
   6   5   6 81.1043 6.75964   1
  -8   6   6 71.2902 4.58975   1
   7  -6   4 724.510 434.831  -2
  -7   6   6 724.510 434.831   1
   7  -6   3 154.955 12.0283  -2
  -7   6   6 154.955 12.0283   1
   6  -6   4 219.187 4.89397  -2
  -6   6   6 219.187 4.89397   1
   5  -6   5 554.165 11.2424  -2
  -5   6   6 554.165 11.2424   1
   4  -6   5 552.374 15.0589  -2
  -4   6   6 552.374 15.0589   1
   3  -6   6 236.004 5.89058  -2
  -3   6   6 236.004 5.89058   1
   2  -6   7 348.260 8.40783  -2
  -2   6   6 348.260 8.40783   1
   1  -6   7 431.415 12.1469  -2
  -1   6   6 431.415 12.1469   1
   0  -6   8 257.902 6.68687  -2
   0   6   6 257.902 6.68687   1
  -1  -6   9 426.356 11.6299  -2
   1   6   6 426.356 11.6299   1
  -2  -6   9 228.058 8.04231  -2
   2   6   6 228.058 8.04231   1
  -3  -6  10 218.271 5.74193  -2
   3   6   6 218.271 5.74193   1
  -4  -6  11 94.9561 6.14831  -2
   4   6   6 94.9561 6.14831   1
  -5  -6  11 134.153 6.47922  -2
   5   6   6 134.153 6.47922   1
   7  -7   4 204.647 5.97096  -2
  -7   7   6 204.647 5.97096   1
   6  -7   4 244.019 14.7935  -2
  -6   7   6 244.019 14.7935   1
   6  -7   5 -267.79 386.041  -2
  -6   7   6 -267.79 386.041   1
   5  -7   5 157.585 7.67045  -2
  -5   7   6 157.585 7.67045   1
   4  -7   6 285.968 6.84217  -2
  -4   7   6 285.968 6.84217   1
   3  -7   6 219.625 17.8259  -2
  -3   7   6 219.625 17.8259   1
   2  -7   7 332.914 8.39263  -2
  -2   7   6 332.914 8.39263   1
   1  -7   8 442.775 11.1970  -2
  -1   7   6 442.775 11.1970   1
   0  -7   8 212.834 12.0929  -2
   0   7   6 212.834 12.0929   1
  -1  -7   9 237.423 6.19583  -2
   1   7   6 237.423 6.19583   1
  -2  -7  10 215.934 6.94600  -2
   2   7   6 215.934 6.94600   1
  -3  -7  10 100.639 4.76799  -2
   3   7   6 100.639 4.76799   1
  -4  -7  11 53.3856 3.25853  -2
   4   7   6 53.3856 3.25853   1
   5  -8   6 3.95926 355.238  -2
  -5   8   6 3.95926 355.238   1
   5  -8   5 108.980 10.4772  -2
  -5   8   6 108.980 10.4772   1
   4  -8   6 161.175 5.33230  -2
  -4   8   6 161.175 5.33230   1
   3  -8   7 139.124 6.66948  -2
  -3   8   6 139.124 6.66948   1
   2  -8   7 219.183 17.9889  -2
  -2   8   6 219.183 17.9889   1
   1  -8   8 240.384 6.15454  -2
  -1   8   6 240.384 6.15454   1
   0  -8   9 197.935 12.7205  -2
   0   8   6 197.935 12.7205   1
  -1  -8   9 118.581 6.83715  -2
   1   8   6 118.581 6.83715   1
  -2  -8  10 96.5658 4.39116  -2
   2   8   6 96.5658 4.39116   1
  -3  -8  11 49.1765 4.43122  -2
   3   8   6 49.1765 4.43122   1
   3  -9   7 141.293 5.35903  -2
  -3   9   6 141.293 5.35903   1
   2  -9   8 135.274 6.47633  -2
  -2   9   6 135.274 6.47633   1
   1  -9   8 88.0872 5.16976  -2
  -1   9   6 88.0872 5.16976   1
   0  -9   9 75.7725 4.33604  -2
   0   9   6 75.7725 4.33604   1
   1   9   6 65.3646 6.70439   1
   4   9   1 40.6332 8.00868  -2
  -4  -9   7 40.6332 8.00868   1
   3   9   2 88.8840 4.92580  -2
  -3  -9   7 88.8840 4.92580   1
   2   9   3 130.428 7.73125  -2
  -2  -9   7 130.428 7.73125   1
   1   9   3 530.229 139.980  -2
  -1  -9   7 530.229 139.980   1
   0   9   4 159.916 6.34893  -2
   0  -9   7 159.916 6.34893   1
  -1   9   5 172.159 12.6761  -2
   1  -9   7 172.159 12.6761   1
  -2   9   5 142.166 7.81623  -2
   2  -9   7 142.166 7.81623   1
  -3   9   6 128.681 5.94020  -2
   3  -9   7 128.681 5.94020   1
   5   8   1 71.9344 5.65327  -2
  -5  -8   7 71.9344 5.65327   1
   4   8   2 151.601 6.62263  -2
  -4  -8   7 151.601 6.62263   1
   3   8   2 263.476 15.1929  -2
  -3  -8   7 263.476 15.1929   1
   2   8   3 206.207 8.51252  -2
  -2  -8   7 206.207 8.51252   1
   1   8   4 296.344 12.5798  -2
  -1  -8   7 296.344 12.5798   1
   0   8   4 220.110 8.76454  -2
   0  -8   7 220.110 8.76454   1
  -1   8   5 234.949 7.73765  -2
   1  -8   7 234.949 7.73765   1
  -2   8   6 188.135 14.2094  -2
   2  -8   7 188.135 14.2094   1
  -3   8   6 147.252 7.84771  -2
   3  -8   7 147.252 7.84771   1
  -4   8   7 112.010 6.49009  -2
   4  -8   7 112.010 6.49009   1
   6   7   1 85.1914 5.97531  -2
  -6  -7   7 85.1914 5.97531   1
   5   7   1 266.764 9.64348  -2
  -5  -7   7 266.764 9.64348   1
   4   7   2 205.164 6.12551  -2
  -4  -7   7 205.164 6.12551   1
   3   7   3 365.443 15.0568  -2
  -3  -7   7 365.443 15.0568   1
   2   7   3 232.063 23.1521  -2
  -2  -7   7 232.063 23.1521   1
   1   7   4 289.489 7.82901  -2
  -1  -7   7 289.489 7.82901   1
   0   7   5 448.347 13.4377  -2
   0  -7   7 448.347 13.4377   1
  -1   7   5 407.590 18.5337  -2
   1  -7   7 407.590 18.5337   1
  -2   7   6 361.833 8.21909  -2
   2  -7   7 361.833 8.21909   1
  -3   7   7 251.751 15.8454  -2
   3  -7   7 251.751 15.8454   1
  -4   7   7 172.479 5.91152  -2
   4  -7   7 172.479 5.91152   1
  -5   7   8 124.795 5.50252  -2
   5  -7   7 124.795 5.50252   1
   7   6   0 235.840 11.3149  -2
  -7  -6   7 235.840 11.3149   1
   6   6   1 246.808 8.30398  -2
  -6  -6   7 246.808 8.30398   1
   5   6   2 231.750 8.98140  -2
  -5  -6   7 231.750 8.98140   1
   4   6   2 368.718 9.76515  -2
  -4  -6   7 368.718 9.76515   1
   3   6   3 413.698 11.6082  -2
  -3  -6   7 413.698 11.6082   1
   2   6   4 518.635 14.0253  -2
  -2  -6   7 518.635 14.0253   1
   1   6   4 543.887 14.1340  -2
  -1  -6   7 543.887 14.1340   1
   0   6   5 462.127 8.83280  -2
   0  -6   7 462.127 8.83280   1
  -1   6   6 450.775 29.5113  -2
   1  -6   7 450.775 29.5113   1
  -2   6   6 174.768 6.93012  -2
   2  -6   7 174.768 6.93012   1
  -3   6   7 200.139 4.86908  -2
   3  -6   7 200.139 4.86908   1
  -4   6   8 232.920 14.8631  -2
   4  -6   7 232.920 14.8631   1
  -5   6   8 144.018 6.82843  -2
   5  -6   7 144.018 6.82843   1
  -6   6   9 97.0695 5.13105  -2
   6  -6   7 97.0695 5.13105   1
   8   5   0 142.342 5.67883  -2
  -8  -5   7 142.342 5.67883   1
   7   5   1 201.616 7.11806  -2
  -7  -5   7 201.616 7.11806   1
   6   5   1 183.834 10.7812  -2
  -6  -5   7 183.834 10.7812   1
   5   5   2 258.499 4.97912  -2
  -5  -5   7 258.499 4.97912   1
   4   5   3 370.532 6.46071  -2
  -4  -5   7 370.532 6.46071   1
   3   5   3 573.991 19.0871  -2
  -3  -5   7 573.991 19.0871   1
   2   5   4 680.112 9.63933  -2
  -2  -5   7 680.112 9.63933   1
   1   5   5 605.768 12.6332  -2
  -1  -5   7 605.768 12.6332   1
   0   5   5 552.469 16.5942  -2
   0  -5   7 552.469 16.5942   1
  -1   5   6 506.477 8.48302  -2
   1  -5   7 506.477 8.48302   1
   2  -5   7 563.661 9.63668   1
  -3   5   7 223.096 8.72486  -2
   3  -5   7 223.096 8.72486   1
  -4   5   8 265.623 7.86971  -2
   4  -5   7 265.623 7.86971   1
  -5   5   9 241.852 15.3968  -2
   5  -5   7 241.852 15.3968   1
  -6   5   9 196.199 7.83626  -2
   6  -5   7 196.199 7.83626   1
  -7   5  10 86.1792 4.89710  -2
   7  -5   7 86.1792 4.89710   1
   8   4   0 -530.48 378.959  -2
  -8  -4   7 -530.48 378.959   1
   7   4   1 188.249 7.02863  -2
  -7  -4   7 188.249 7.02863   1
   6   4   2 287.183 8.88409  -2
  -6  -4   7 287.183 8.88409   1
   5   4   2 205.862 10.7339  -2
  -5  -4   7 205.862 10.7339   1
   4   4   3 569.323 8.22711  -2
  -4  -4   7 569.323 8.22711   1
   3   4   4 604.088 11.0739  -2
  -3  -4   7 604.088 11.0739   1
   2   4   4 811.899 21.9298  -2
  -2  -4   7 811.899 21.9298   1
   1   4   5 1095.76 13.1185  -2
  -1  -4   7 1095.76 13.1185   1
   0   4   6 1070.20 46.1194  -2
   0  -4   7 1070.20 46.1194   1
  -1   4   6 1344.89 38.9007  -2
   1  -4   7 1344.89 38.9007   1
  -2   4   7 881.049 11.0131  -2
   2  -4   7 881.049 11.0131   1
  -3   4   8 489.730 20.1336  -2
   3  -4   7 489.730 20.1336   1
  -4   4   8 407.601 13.6061  -2
   4  -4   7 407.601 13.6061   1
  -5   4   9 274.518 8.94781  -2
   5  -4   7 274.518 8.94781   1
  -6   4  10 155.609 12.5457  -2
   6  -4   7 155.609 12.5457   1
  -7   4  10 43.9193 4.27623  -2
   7  -4   7 43.9193 4.27623   1
   9   3   0 76.7747 5.63592  -2
  -9  -3   7 76.7747 5.63592   1
   8   3   1 132.342 6.07891  -2
  -8  -3   7 132.342 6.07891   1
   7   3   1 360.244 18.7179  -2
  -7  -3   7 360.244 18.7179   1
   6   3   2 377.396 8.74996  -2
  -6  -3   7 377.396 8.74996   1
   5   3   3 503.736 10.3773  -2
  -5  -3   7 503.736 10.3773   1
   4   3   3 528.248 15.8954  -2
  -4  -3   7 528.248 15.8954   1
   3   3   4 728.897 11.7030  -2
  -3  -3   7 728.897 11.7030   1
   2   3   5 816.896 13.5697  -2
  -2  -3   7 816.896 13.5697   1
   1   3   5 1314.72 23.4212  -2
  -1  -3   7 1314.72 23.4212   1
   0   3   6 737.995 10.5328  -2
   0  -3   7 737.995 10.5328   1
  -1   3   7 898.591 29.0940  -2
   1  -3   7 898.591 29.0940   1
  -2   3   7 1145.84 28.3925  -2
   2  -3   7 1145.84 28.3925   1
  -3   3   8 496.851 8.91176  -2
   3  -3   7 496.851 8.91176   1
  -4   3   9 312.813 16.6858  -2
   4  -3   7 312.813 16.6858   1
  -5   3   9 299.457 12.5127  -2
   5  -3   7 299.457 12.5127   1
  -6   3  10 189.814 6.90681  -2
   6  -3   7 189.814 6.90681   1
  -7   3  11 82.7525 14.8139  -2
   7  -3   7 82.7525 14.8139   1
   9   2   0 141.383 13.1949  -2
  -9  -2   7 141.383 13.1949   1
   8   2   1 189.666 6.06790  -2
  -8  -2   7 189.666 6.06790   1
   7   2   2 435.869 10.3230  -2
  -7  -2   7 435.869 10.3230   1
   6   2   2 597.640 15.9422  -2
  -6  -2   7 597.640 15.9422   1
   5   2   3 507.810 8.83380  -2
  -5  -2   7 507.810 8.83380   1
   4   2   4 944.602 11.7006  -2
  -4  -2   7 944.602 11.7006   1
   3   2   4 965.264 25.1706  -2
  -3  -2   7 965.264 25.1706   1
   2   2   5 790.660 9.77503  -2
  -2  -2   7 790.660 9.77503   1
   1   2   6 1347.60 23.3778  -2
  -1  -2   7 1347.60 23.3778   1
   0   2   6 903.311 20.5742  -2
   0  -2   7 903.311 20.5742   1
  -1   2   7 1030.33 10.7535  -2
   1  -2   7 1030.33 10.7535   1
  -2   2   8 870.924 28.7610  -2
   2  -2   7 870.924 28.7610   1
  -3   2   8 802.293 16.9883  -2
   3  -2   7 802.293 16.9883   1
  -4   2   9 190.782 8.60915  -2
   4  -2   7 190.782 8.60915   1
  -5   2  10 337.161 13.1830  -2
   5  -2   7 337.161 13.1830   1
  -6   2  10 304.702 8.64667  -2
   6  -2   7 304.702 8.64667   1
  -7   2  11 157.385 6.34273  -2
   7  -2   7 157.385 6.34273   1
   9   1   1 104.812 6.46916  -2
  -9  -1   7 104.812 6.46916   1
   8   1   1 -134.41 338.243  -2
  -8  -1   7 -134.41 338.243   1
   7   1   2 376.874 9.81591  -2
  -7  -1   7 376.874 9.81591   1
   6   1   3 432.599 11.5877  -2
  -6  -1   7 432.599 11.5877   1
   5   1   3 750.788 29.1689  -2
  -5  -1   7 750.788 29.1689   1
   4   1   4 798.064 11.5729  -2
  -4  -1   7 798.064 11.5729   1
   3   1   5 1270.48 15.8540  -2
  -3  -1   7 1270.48 15.8540   1
   2   1   5 1325.85 30.6346  -2
  -2  -1   7 1325.85 30.6346   1
   1   1   6 857.847 11.0945  -2
  -1  -1   7 857.847 11.0945   1
   0   1   7 848.481 16.8774  -2
   0  -1   7 848.481 16.8774   1
  -1   1   7 808.568 16.4638  -2
   1  -1   7 808.568 16.4638   1
  -2   1   8 527.981 9.44993  -2
   2  -1   7 527.981 9.44993   1
  -3   1   9 627.404 19.8636  -2
   3  -1   7 627.404 19.8636   1
  -4   1   9 310.933 8.78184  -2
   4  -1   7 310.933 8.78184   1
  -5   1  10 515.104 10.9919  -2
   5  -1   7 515.104 10.9919   1
  -6   1  11 316.649 11.5054  -2
   6  -1   7 316.649 11.5054   1
  -7   1  11 181.230 7.10788  -2
   7  -1   7 181.230 7.10788   1
   8  -1   7 101.584 11.8375   1
   9   0   1 150.405 6.17600  -2
  -9   0   7 150.405 6.17600   1
   8   0   2 301.506 6.79466  -2
  -8   0   7 301.506 6.79466   1
   7   0   2 398.060 29.8890  -2
  -7   0   7 398.060 29.8890   1
   6   0   3 451.713 9.61693  -2
  -6   0   7 451.713 9.61693   1
   5   0   4 907.561 12.9626  -2
  -5   0   7 907.561 12.9626   1
   4   0   4 1071.09 48.2573  -2
  -4   0   7 1071.09 48.2573   1
   3   0   5 852.864 9.21044  -2
  -3   0   7 852.864 9.21044   1
   2   0   6 895.085 13.8675  -2
  -2   0   7 895.085 13.8675   1
   1   0   6 876.062 23.1486  -2
  -1   0   7 876.062 23.1486   1
   0   0   7 351.260 6.02711  -2
   0   0   7 351.260 6.02711   1
  -1   0   8 807.126 26.5564  -2
   1   0   7 807.126 26.5564   1
  -2   0   8 694.606 12.9252  -2
   2   0   7 694.606 12.9252   1
  -3   0   9 924.255 13.7037  -2
   3   0   7 924.255 13.7037   1
   4   0   7 529.038 13.9678   1
  -5   0  10 480.474 10.4661  -2
   5   0   7 480.474 10.4661   1
  -6   0  11 313.736 7.97201  -2
   6   0   7 313.736 7.97201   1
  -7   0  12 199.647 13.1172  -2
   7   0   7 199.647 13.1172   1
   9  -1   1 198.805 18.6418  -2
  -9   1   7 198.805 18.6418   1
   8  -1   2 250.980 7.86480  -2
  -8   1   7 250.980 7.86480   1
   7  -1   3 493.990 8.32775  -2
  -7   1   7 493.990 8.32775   1
   6  -1   3 564.498 18.8486  -2
  -6   1   7 564.498 18.8486   1
   5  -1   4 811.437 11.2194  -2
  -5   1   7 811.437 11.2194   1
   4  -1   5 1180.75 16.6971  -2
  -4   1   7 1180.75 16.6971   1
   3  -1   5 1191.24 35.6621  -2
  -3   1   7 1191.24 35.6621   1
   2  -1   6 1163.63 11.0531  -2
  -2   1   7 1163.63 11.0531   1
   1  -1   7 843.908 19.2110  -2
  -1   1   7 843.908 19.2110   1
   0  -1   7 693.008 15.6766  -2
   0   1   7 693.008 15.6766   1
  -1  -1   8 896.739 11.8643  -2
   1   1   7 896.739 11.8643   1
  -2  -1   9 798.284 27.6453  -2
   2   1   7 798.284 27.6453   1
  -3  -1   9 457.595 9.56853  -2
   3   1   7 457.595 9.56853   1
  -4  -1  10 237.897 7.93458  -2
   4   1   7 237.897 7.93458   1
  -5  -1  11 379.786 15.6089  -2
   5   1   7 379.786 15.6089   1
  -6  -1  11 138.043 5.51314  -2
   6   1   7 138.043 5.51314   1
  -7  -1  12 118.810 4.61056  -2
   7   1   7 118.810 4.61056   1
   9  -2   2 -298.15 458.749  -2
  -9   2   7 -298.15 458.749   1
   8  -2   2 285.513 18.5844  -2
  -8   2   7 285.513 18.5844   1
   7  -2   3 348.202 9.43079  -2
  -7   2   7 348.202 9.43079   1
   6  -2   4 491.930 8.45681  -2
  -6   2   7 491.930 8.45681   1
   5  -2   4 647.561 25.4459  -2
  -5   2   7 647.561 25.4459   1
   4  -2   5 912.110 11.1769  -2
  -4   2   7 912.110 11.1769   1
   3  -2   6 1148.85 15.3815  -2
  -3   2   7 1148.85 15.3815   1
   2  -2   6 943.888 20.3165  -2
  -2   2   7 943.888 20.3165   1
   1  -2   7 934.260 11.2961  -2
  -1   2   7 934.260 11.2961   1
   0  -2   8 912.271 23.1794  -2
   0   2   7 912.271 23.1794   1
  -1  -2   8 453.237 16.4298  -2
   1   2   7 453.237 16.4298   1
  -2  -2   9 436.423 7.28360  -2
   2   2   7 436.423 7.28360   1
  -3  -2  10 218.609 14.1906  -2
   3   2   7 218.609 14.1906   1
  -4  -2  10 154.758 4.34880  -2
   4   2   7 154.758 4.34880   1
  -5  -2  11 121.880 4.45411  -2
   5   2   7 121.880 4.45411   1
  -6  -2  12 154.548 11.3536  -2
   6   2   7 154.548 11.3536   1
  -7  -2  12 222.945 7.18760  -2
   7   2   7 222.945 7.18760   1
   9  -3   2 134.830 5.14130  -2
  -9   3   7 134.830 5.14130   1
   8  -3   3 243.735 8.88902  -2
  -8   3   7 243.735 8.88902   1
   7  -3   3 297.903 10.7499  -2
  -7   3   7 297.903 10.7499   1
   6  -3   4 407.570 8.78725  -2
  -6   3   7 407.570 8.78725   1
   5  -3   5 445.770 9.78586  -2
  -5   3   7 445.770 9.78586   1
   4  -3   5 509.919 16.6226  -2
  -4   3   7 509.919 16.6226   1
   3  -3   6 905.267 11.7247  -2
  -3   3   7 905.267 11.7247   1
   2  -3   7 1145.32 16.5548  -2
  -2   3   7 1145.32 16.5548   1
   1  -3   7 779.552 20.7309  -2
  -1   3   7 779.552 20.7309   1
   0  -3   8 959.481 12.1690  -2
   0   3   7 959.481 12.1690   1
  -1  -3   9 472.224 14.3819  -2
   1   3   7 472.224 14.3819   1
  -2  -3   9 380.697 8.14348  -2
   2   3   7 380.697 8.14348   1
  -3  -3  10 186.368 4.68113  -2
   3   3   7 186.368 4.68113   1
  -4  -3  11 195.263 7.28844  -2
   4   3   7 195.263 7.28844   1
  -5  -3  11 250.963 8.86490  -2
   5   3   7 250.963 8.86490   1
  -6  -3  12 186.475 5.96819  -2
   6   3   7 186.475 5.96819   1
   7   3   7 113.892 5.30809   1
  -9   4   7 61.7647 7.99035   1
   8  -4   3 226.648 6.47542  -2
  -8   4   7 226.648 6.47542   1
   7  -4   4 224.228 6.55515  -2
  -7   4   7 224.228 6.55515   1
   6  -4   4 313.981 13.8746  -2
  -6   4   7 313.981 13.8746   1
   5  -4   5 481.458 8.33146  -2
  -5   4   7 481.458 8.33146   1
   4  -4   6 390.611 8.14011  -2
  -4   4   7 390.611 8.14011   1
   3  -4   6 826.474 17.8292  -2
  -3   4   7 826.474 17.8292   1
   2  -4   7 894.519 10.0167  -2
  -2   4   7 894.519 10.0167   1
   1  -4   8 553.885 11.6590  -2
  -1   4   7 553.885 11.6590   1
   0  -4   8 356.690 9.82955  -2
   0   4   7 356.690 9.82955   1
  -1  -4   9 325.153 4.86478  -2
   1   4   7 325.153 4.86478   1
  -2  -4  10 240.524 9.37127  -2
   2   4   7 240.524 9.37127   1
  -3  -4  10 349.615 7.28871  -2
   3   4   7 349.615 7.28871   1
  -4  -4  11 265.872 5.14585  -2
   4   4   7 265.872 5.14585   1
  -5  -4  12 120.060 9.27696  -2
   5   4   7 120.060 9.27696   1
  -6  -4  12 138.441 6.91507  -2
   6   4   7 138.441 6.91507   1
   8  -5   3 128.623 12.0841  -2
  -8   5   7 128.623 12.0841   1
   8  -5   4 -102.20 472.807  -2
  -8   5   7 -102.20 472.807   1
   7  -5   4 200.699 7.46836  -2
  -7   5   7 200.699 7.46836   1
   6  -5   5 267.648 8.62595  -2
  -6   5   7 267.648 8.62595   1
   5  -5   5 527.529 14.9042  -2
  -5   5   7 527.529 14.9042   1
   4  -5   6 484.505 7.26069  -2
  -4   5   7 484.505 7.26069   1
   3  -5   7 399.454 9.24493  -2
  -3   5   7 399.454 9.24493   1
   2  -5   7 544.902 13.8916  -2
  -2   5   7 544.902 13.8916   1
   1  -5   8 190.724 4.82444  -2
  -1   5   7 190.724 4.82444   1
   0  -5   9 397.809 11.0789  -2
   0   5   7 397.809 11.0789   1
  -1  -5   9 629.884 16.9329  -2
   1   5   7 629.884 16.9329   1
  -2  -5  10 319.235 6.73418  -2
   2   5   7 319.235 6.73418   1
  -3  -5  11 219.501 6.42072  -2
   3   5   7 219.501 6.42072   1
  -4  -5  11 293.435 11.4993  -2
   4   5   7 293.435 11.4993   1
  -5  -5  12 127.582 5.30910  -2
   5   5   7 127.582 5.30910   1
   6   5   7 52.8482 8.13089   1
   7  -6   5 -305.44 422.187  -2
  -7   6   7 -305.44 422.187   1
   7  -6   4 194.139 13.3413  -2
  -7   6   7 194.139 13.3413   1
   6  -6   5 324.248 7.37798  -2
  -6   6   7 324.248 7.37798   1
   5  -6   6 304.927 7.17132  -2
  -5   6   7 304.927 7.17132   1
   4  -6   6 175.221 10.2896  -2
  -4   6   7 175.221 10.2896   1
   3  -6   7 207.043 5.07265  -2
  -3   6   7 207.043 5.07265   1
   2  -6   8 262.869 7.53553  -2
  -2   6   7 262.869 7.53553   1
   1  -6   8 566.219 17.0083  -2
  -1   6   7 566.219 17.0083   1
   0  -6   9 214.833 6.70712  -2
   0   6   7 214.833 6.70712   1
  -1  -6  10 538.234 12.7628  -2
   1   6   7 538.234 12.7628   1
  -2  -6  10 315.820 7.54658  -2
   2   6   7 315.820 7.54658   1
  -3  -6  11 137.204 4.62022  -2
   3   6   7 137.204 4.62022   1
  -4  -6  12 141.159 6.39408  -2
   4   6   7 141.159 6.39408   1
  -5  -6  12 46.8115 4.57512  -2
   5   6   7 46.8115 4.57512   1
   6  -7   5 132.175 11.8330  -2
  -6   7   7 132.175 11.8330   1
   5  -7   6 77.6058 4.55702  -2
  -5   7   7 77.6058 4.55702   1
   4  -7   7 115.170 6.90403  -2
  -4   7   7 115.170 6.90403   1
   3  -7   7 233.522 10.9778  -2
  -3   7   7 233.522 10.9778   1
   2  -7   8 153.903 4.78761  -2
  -2   7   7 153.903 4.78761   1
   1  -7   9 198.628 7.66550  -2
  -1   7   7 198.628 7.66550   1
   0  -7   9 200.009 7.54820  -2
   0   7   7 200.009 7.54820   1
  -1  -7  10 247.949 7.56737  -2
   1   7   7 247.949 7.56737   1
  -2  -7  11 120.171 5.72332  -2
   2   7   7 120.171 5.72332   1
  -3  -7  11 72.1022 4.25925  -2
   3   7   7 72.1022 4.25925   1
  -4  -7  12 86.5559 4.48547  -2
   4   7   7 86.5559 4.48547   1
   5  -8   6 135.456 11.4152  -2
  -5   8   7 135.456 11.4152   1
   4  -8   7 121.607 5.70647  -2
  -4   8   7 121.607 5.70647   1
   3  -8   8 164.587 6.05374  -2
  -3   8   7 164.587 6.05374   1
   2  -8   8 141.391 17.1268  -2
  -2   8   7 141.391 17.1268   1
   1  -8   9 133.043 4.52179  -2
  -1   8   7 133.043 4.52179   1
   0  -8  10 112.622 8.69078  -2
   0   8   7 112.622 8.69078   1
  -1  -8  10 95.3667 7.29584  -2
   1   8   7 95.3667 7.29584   1
  -2  -8  11 82.8785 3.80332  -2
   2   8   7 82.8785 3.80332   1
   3   9   3 109.688 5.60304  -2
  -3  -9   8 109.688 5.60304   1
   2   9   4 113.330 7.68107  -2
  -2  -9   8 113.330 7.68107   1
   1   9   4 89.2432 11.9136  -2
  -1  -9   8 89.2432 11.9136   1
   0   9   5 148.894 5.63452  -2
   0  -9   8 148.894 5.63452   1
  -1   9   6 120.938 9.09078  -2
   1  -9   8 120.938 9.09078   1
  -2   9   6 147.382 7.05370  -2
   2  -9   8 147.382 7.05370   1
   5   8   2 112.918 5.38130  -2
  -5  -8   8 112.918 5.38130   1
   4   8   3 139.544 8.89240  -2
  -4  -8   8 139.544 8.89240   1
   3   8   3 179.874 10.4944  -2
  -3  -8   8 179.874 10.4944   1
   2   8   4 74.1861 5.34686  -2
  -2  -8   8 74.1861 5.34686   1
   1   8   5 185.916 10.4864  -2
  -1  -8   8 185.916 10.4864   1
   0   8   5 302.344 9.34146  -2
   0  -8   8 302.344 9.34146   1
  -1   8   6 253.931 7.66967  -2
   1  -8   8 253.931 7.66967   1
  -2   8   7 234.405 14.8578  -2
   2  -8   8 234.405 14.8578   1
  -3   8   7 175.289 7.64086  -2
   3  -8   8 175.289 7.64086   1
  -4   8   8 95.3934 4.83385  -2
   4  -8   8 95.3934 4.83385   1
   6   7   2 100.182 6.55969  -2
  -6  -7   8 100.182 6.55969   1
   5   7   2 181.332 12.5497  -2
  -5  -7   8 181.332 12.5497   1
   4   7   3 168.406 6.67360  -2
  -4  -7   8 168.406 6.67360   1
   3   7   4 209.216 8.93469  -2
  -3  -7   8 209.216 8.93469   1
   2   7   4 221.929 11.9742  -2
  -2  -7   8 221.929 11.9742   1
   1   7   5 203.050 6.57475  -2
  -1  -7   8 203.050 6.57475   1
   0   7   6 340.602 10.3768  -2
   0  -7   8 340.602 10.3768   1
  -1   7   6 320.545 15.2958  -2
   1  -7   8 320.545 15.2958   1
  -2   7   7 142.147 4.96192  -2
   2  -7   8 142.147 4.96192   1
  -3   7   8 275.733 12.4123  -2
   3  -7   8 275.733 12.4123   1
  -4   7   8 166.011 6.88845  -2
   4  -7   8 166.011 6.88845   1
  -5   7   9 110.946 4.83507  -2
   5  -7   8 110.946 4.83507   1
   7   6   1 149.305 10.5967  -2
  -7  -6   8 149.305 10.5967   1
   6   6   2 132.143 4.42857  -2
  -6  -6   8 132.143 4.42857   1
   5   6   3 189.467 6.28769  -2
  -5  -6   8 189.467 6.28769   1
   4   6   3 231.593 10.6652  -2
  -4  -6   8 231.593 10.6652   1
   3   6   4 264.994 7.60964  -2
  -3  -6   8 264.994 7.60964   1
   2   6   5 532.242 30.7651  -2
  -2  -6   8 532.242 30.7651   1
   1   6   5 141.475 215.810  -2
  -1  -6   8 141.475 215.810   1
   0   6   6 294.983 6.21613  -2
   0  -6   8 294.983 6.21613   1
  -1   6   7 481.745 12.6191  -2
   1  -6   8 481.745 12.6191   1
  -2   6   7 404.539 13.2545  -2
   2  -6   8 404.539 13.2545   1
  -3   6   8 184.781 4.71596  -2
   3  -6   8 184.781 4.71596   1
  -4   6   9 259.105 15.9213  -2
   4  -6   8 259.105 15.9213   1
  -5   6   9 144.481 6.66437  -2
   5  -6   8 144.481 6.66437   1
  -6   6  10 81.5153 4.84192  -2
   6  -6   8 81.5153 4.84192   1
   8   5   1 160.090 5.71426  -2
  -8  -5   8 160.090 5.71426   1
   7   5   2 207.382 8.80271  -2
  -7  -5   8 207.382 8.80271   1
   6   5   2 335.539 13.7949  -2
  -6  -5   8 335.539 13.7949   1
   5   5   3 388.901 6.91462  -2
  -5  -5   8 388.901 6.91462   1
   4   5   4 563.529 10.5471  -2
  -4  -5   8 563.529 10.5471   1
   3   5   4 400.518 17.3671  -2
  -3  -5   8 400.518 17.3671   1
   2   5   5 362.104 6.30661  -2
  -2  -5   8 362.104 6.30661   1
   1   5   6 314.230 8.67265  -2
  -1  -5   8 314.230 8.67265   1
   0   5   6 229.594 13.6809  -2
   0  -5   8 229.594 13.6809   1
  -1   5   7 244.835 6.40771  -2
   1  -5   8 244.835 6.40771   1
  -2   5   8 249.491 15.6301  -2
   2  -5   8 249.491 15.6301   1
  -3   5   8 183.176 6.53999  -2
   3  -5   8 183.176 6.53999   1
  -4   5   9 312.916 7.73621  -2
   4  -5   8 312.916 7.73621   1
  -5   5  10 240.598 14.6106  -2
   5  -5   8 240.598 14.6106   1
  -6   5  10 117.333 5.90669  -2
   6  -5   8 117.333 5.90669   1
   8   4   1 157.967 20.3414  -2
  -8  -4   8 157.967 20.3414   1
   7   4   2 223.843 7.11408  -2
  -7  -4   8 223.843 7.11408   1
   6   4   3 435.936 11.6374  -2
  -6  -4   8 435.936 11.6374   1
   5   4   3 409.293 16.4777  -2
  -5  -4   8 409.293 16.4777   1
   4   4   4 447.052 8.01546  -2
  -4  -4   8 447.052 8.01546   1
   3   4   5 542.085 11.5192  -2
  -3  -4   8 542.085 11.5192   1
   2   4   5 569.925 16.7648  -2
  -2  -4   8 569.925 16.7648   1
   1   4   6 419.818 7.84727  -2
  -1  -4   8 419.818 7.84727   1
   0   4   7 393.849 18.9605  -2
   0  -4   8 393.849 18.9605   1
  -1   4   7 433.827 11.4098  -2
   1  -4   8 433.827 11.4098   1
  -2   4   8 571.160 11.6185  -2
   2  -4   8 571.160 11.6185   1
  -3   4   9 164.157 13.2764  -2
   3  -4   8 164.157 13.2764   1
  -4   4   9 372.376 11.0724  -2
   4  -4   8 372.376 11.0724   1
  -5   4  10 318.527 9.57346  -2
   5  -4   8 318.527 9.57346   1
  -6   4  11 205.111 14.0861  -2
   6  -4   8 205.111 14.0861   1
  -7   4  11 118.079 6.01602  -2
   7  -4   8 118.079 6.01602   1
   9   3   1 93.4175 4.95273  -2
  -9  -3   8 93.4175 4.95273   1
   8   3   2 243.815 7.20685  -2
  -8  -3   8 243.815 7.20685   1
   7   3   2 168.182 14.4003  -2
  -7  -3   8 168.182 14.4003   1
   6   3   3 301.376 8.76973  -2
  -6  -3   8 301.376 8.76973   1
   5   3   4 600.459 11.7992  -2
  -5  -3   8 600.459 11.7992   1
   4   3   4 888.455 20.7771  -2
  -4  -3   8 888.455 20.7771   1
   3   3   5 856.131 11.5243  -2
  -3  -3   8 856.131 11.5243   1
   2   3   6 1066.26 18.8193  -2
  -2  -3   8 1066.26 18.8193   1
   1   3   6 812.880 28.5677  -2
  -1  -3   8 812.880 28.5677   1
   0   3   7 1003.29 11.9039  -2
   0  -3   8 1003.29 11.9039   1
  -1   3   8 466.274 16.8795  -2
   1  -3   8 466.274 16.8795   1
  -2   3   8 431.955 13.9947  -2
   2  -3   8 431.955 13.9947   1
  -3   3   9 263.330 8.52878  -2
   3  -3   8 263.330 8.52878   1
  -4   3  10 326.938 25.2245  -2
   4  -3   8 326.938 25.2245   1
  -5   3  10 277.158 8.74255  -2
   5  -3   8 277.158 8.74255   1
  -6   3  11 121.876 5.61066  -2
   6  -3   8 121.876 5.61066   1
  -7   3  12 95.5965 9.83089  -2
   7  -3   8 95.5965 9.83089   1
   9   2   1 98.3844 12.2786  -2
  -9  -2   8 98.3844 12.2786   1
   8   2   2 251.508 6.42334  -2
  -8  -2   8 251.508 6.42334   1
   7   2   3 292.598 9.01368  -2
  -7  -2   8 292.598 9.01368   1
   6   2   3 525.759 21.2219  -2
  -6  -2   8 525.759 21.2219   1
   5   2   4 778.389 13.3858  -2
  -5  -2   8 778.389 13.3858   1
   4   2   5 770.277 10.8453  -2
  -4  -2   8 770.277 10.8453   1
   3   2   5 1066.29 33.8083  -2
  -3  -2   8 1066.29 33.8083   1
   2   2   6 1000.49 12.1458  -2
  -2  -2   8 1000.49 12.1458   1
   1   2   7 671.764 35.3822  -2
  -1  -2   8 671.764 35.3822   1
   0   2   7 686.822 25.3172  -2
   0  -2   8 686.822 25.3172   1
  -1   2   8 531.810 8.49998  -2
   1  -2   8 531.810 8.49998   1
  -2   2   9 531.155 18.1592  -2
   2  -2   8 531.155 18.1592   1
  -3   2   9 202.747 8.20439  -2
   3  -2   8 202.747 8.20439   1
  -4   2  10 367.528 10.4676  -2
   4  -2   8 367.528 10.4676   1
  -5   2  11 165.807 10.8044  -2
   5  -2   8 165.807 10.8044   1
  -6   2  11 288.367 7.45279  -2
   6  -2   8 288.367 7.45279   1
  -7   2  12 93.9618 5.03066  -2
   7  -2   8 93.9618 5.03066   1
   9   1   2 182.466 6.53202  -2
  -9  -1   8 182.466 6.53202   1
   8   1   2 282.266 18.1855  -2
  -8  -1   8 282.266 18.1855   1
   7   1   3 322.538 8.46354  -2
  -7  -1   8 322.538 8.46354   1
   6   1   4 546.340 9.39693  -2
  -6  -1   8 546.340 9.39693   1
   5   1   4 649.387 26.8568  -2
  -5  -1   8 649.387 26.8568   1
   4   1   5 1449.65 18.0797  -2
  -4  -1   8 1449.65 18.0797   1
   3   1   6 754.725 13.8253  -2
  -3  -1   8 754.725 13.8253   1
   2   1   6 1059.69 23.0443  -2
  -2  -1   8 1059.69 23.0443   1
   1   1   7 774.983 10.1939  -2
  -1  -1   8 774.983 10.1939   1
   0   1   8 828.442 27.8876  -2
   0  -1   8 828.442 27.8876   1
  -1   1   8 1054.59 27.2050  -2
   1  -1   8 1054.59 27.2050   1
  -2   1   9 255.258 5.97126  -2
   2  -1   8 255.258 5.97126   1
  -3   1  10 319.868 16.4873  -2
   3  -1   8 319.868 16.4873   1
  -4   1  10 353.438 12.1390  -2
   4  -1   8 353.438 12.1390   1
  -5   1  11 232.666 6.65442  -2
   5  -1   8 232.666 6.65442   1
  -6   1  12 264.305 16.3535  -2
   6  -1   8 264.305 16.3535   1
  -7   1  12 162.049 6.38841  -2
   7  -1   8 162.049 6.38841   1
   9   0   2 147.371 6.17668  -2
  -9   0   8 147.371 6.17668   1
   8   0   3 282.149 7.04578  -2
  -8   0   8 282.149 7.04578   1
   7   0   3 369.482 21.4781  -2
  -7   0   8 369.482 21.4781   1
   6   0   4 441.585 11.0092  -2
  -6   0   8 441.585 11.0092   1
   5   0   5 498.961 9.58989  -2
  -5   0   8 498.961 9.58989   1
   4   0   5 783.658 28.4816  -2
  -4   0   8 783.658 28.4816   1
   3   0   6 1018.23 13.1338  -2
  -3   0   8 1018.23 13.1338   1
   2   0   7 767.187 13.0978  -2
  -2   0   8 767.187 13.0978   1
   1   0   7 854.796 20.4008  -2
  -1   0   8 854.796 20.4008   1
   0   0   8 436.398 6.78925  -2
   0   0   8 436.398 6.78925   1
  -1   0   9 890.228 20.7490  -2
   1   0   8 890.228 20.7490   1
  -2   0   9 744.589 16.4243  -2
   2   0   8 744.589 16.4243   1
  -3   0  10 186.350 5.90148  -2
   3   0   8 186.350 5.90148   1
  -4   0  11 486.073 17.7432  -2
   4   0   8 486.073 17.7432   1
  -5   0  11 265.017 8.26398  -2
   5   0   8 265.017 8.26398   1
  -6   0  12 202.581 6.35845  -2
   6   0   8 202.581 6.35845   1
  -7   0  13 126.008 8.67527  -2
   7   0   8 126.008 8.67527   1
   9  -1   2 985.951 466.661  -2
  -9   1   8 985.951 466.661   1
   8  -1   3 250.333 6.83570  -2
  -8   1   8 250.333 6.83570   1
   7  -1   4 194.543 7.59689  -2
  -7   1   8 194.543 7.59689   1
   6  -1   4 317.041 13.6794  -2
  -6   1   8 317.041 13.6794   1
   5  -1   5 240.212 7.03448  -2
  -5   1   8 240.212 7.03448   1
   4  -1   6 701.034 11.3074  -2
  -4   1   8 701.034 11.3074   1
   3  -1   6 626.566 19.8948  -2
  -3   1   8 626.566 19.8948   1
   2  -1   7 564.517 8.22892  -2
  -2   1   8 564.517 8.22892   1
   1  -1   8 918.661 29.6310  -2
  -1   1   8 918.661 29.6310   1
   0  -1   8 973.136 22.2320  -2
   0   1   8 973.136 22.2320   1
  -1  -1   9 714.750 10.5414  -2
   1   1   8 714.750 10.5414   1
  -2  -1  10 1031.67 26.6352  -2
   2   1   8 1031.67 26.6352   1
  -3  -1  10 716.100 13.8611  -2
   3   1   8 716.100 13.8611   1
  -4  -1  11 289.079 7.56014  -2
   4   1   8 289.079 7.56014   1
  -5  -1  12 259.389 12.0467  -2
   5   1   8 259.389 12.0467   1
  -6  -1  12 160.114 6.12019  -2
   6   1   8 160.114 6.12019   1
  -7  -1  13 136.289 5.24799  -2
   7   1   8 136.289 5.24799   1
   9  -2   3 120.282 5.23911  -2
  -9   2   8 120.282 5.23911   1
   8  -2   3 -547.63 408.541  -2
  -8   2   8 -547.63 408.541   1
   7  -2   4 188.317 6.83108  -2
  -7   2   8 188.317 6.83108   1
   6  -2   5 547.102 9.97246  -2
  -6   2   8 547.102 9.97246   1
   5  -2   5 409.162 28.4841  -2
  -5   2   8 409.162 28.4841   1
   4  -2   6 319.244 6.77031  -2
  -4   2   8 319.244 6.77031   1
   3  -2   7 1032.39 13.6637  -2
  -3   2   8 1032.39 13.6637   1
   2  -2   7 738.944 24.3586  -2
  -2   2   8 738.944 24.3586   1
   1  -2   8 581.562 8.18979  -2
  -1   2   8 581.562 8.18979   1
   0  -2   9 770.290 26.6680  -2
   0   2   8 770.290 26.6680   1
  -1  -2   9 513.748 20.5643  -2
   1   2   8 513.748 20.5643   1
  -2  -2  10 462.092 6.98084  -2
   2   2   8 462.092 6.98084   1
  -3  -2  11 406.681 13.5509  -2
   3   2   8 406.681 13.5509   1
  -4  -2  11 202.519 6.09628  -2
   4   2   8 202.519 6.09628   1
  -5  -2  12 224.012 6.63639  -2
   5   2   8 224.012 6.63639   1
  -6  -2  13 255.911 11.7850  -2
   6   2   8 255.911 11.7850   1
  -7  -2  13 64.9790 5.79577  -2
   7   2   8 64.9790 5.79577   1
   9  -3   3 202.111 5.76580  -2
  -9   3   8 202.111 5.76580   1
   8  -3   4 183.074 5.57427  -2
  -8   3   8 183.074 5.57427   1
   7  -3   4 252.026 25.2264  -2
  -7   3   8 252.026 25.2264   1
   6  -3   5 271.157 7.07686  -2
  -6   3   8 271.157 7.07686   1
   5  -3   6 314.826 8.99673  -2
  -5   3   8 314.826 8.99673   1
   4  -3   6 491.625 15.8652  -2
  -4   3   8 491.625 15.8652   1
   3  -3   7 331.489 6.02108  -2
  -3   3   8 331.489 6.02108   1
   2  -3   8 762.648 14.5622  -2
  -2   3   8 762.648 14.5622   1
   1  -3   8 282.418 8.61242  -2
  -1   3   8 282.418 8.61242   1
   0  -3   9 664.809 9.21075  -2
   0   3   8 664.809 9.21075   1
  -1  -3  10 180.316 17.7075  -2
   1   3   8 180.316 17.7075   1
  -2  -3  10 187.697 7.30122  -2
   2   3   8 187.697 7.30122   1
  -3  -3  11 583.654 10.0013  -2
   3   3   8 583.654 10.0013   1
  -4  -3  12 330.107 9.88940  -2
   4   3   8 330.107 9.88940   1
  -5  -3  12 159.077 7.17527  -2
   5   3   8 159.077 7.17527   1
  -6  -3  13 153.975 6.56506  -2
   6   3   8 153.975 6.56506   1
   8  -4   4 172.544 5.13505  -2
  -8   4   8 172.544 5.13505   1
   7  -4   5 195.373 5.75997  -2
  -7   4   8 195.373 5.75997   1
   6  -4   5 297.023 17.3898  -2
  -6   4   8 297.023 17.3898   1
   5  -4   6 377.388 8.43699  -2
  -5   4   8 377.388 8.43699   1
   4  -4   7 272.202 6.96776  -2
  -4   4   8 272.202 6.96776   1
   3  -4   7 347.750 12.7850  -2
  -3   4   8 347.750 12.7850   1
   2  -4   8 425.806 6.40137  -2
  -2   4   8 425.806 6.40137   1
   1  -4   9 311.074 10.6303  -2
  -1   4   8 311.074 10.6303   1
   0  -4   9 458.543 10.9432  -2
   0   4   8 458.543 10.9432   1
  -1  -4  10 404.142 6.43001  -2
   1   4   8 404.142 6.43001   1
  -2  -4  11 307.686 10.0451  -2
   2   4   8 307.686 10.0451   1
  -3  -4  11 286.548 6.09181  -2
   3   4   8 286.548 6.09181   1
  -4  -4  12 328.626 6.26459  -2
   4   4   8 328.626 6.26459   1
  -5  -4  13 121.151 6.72730  -2
   5   4   8 121.151 6.72730   1
  -6  -4  13 190.640 7.91194  -2
   6   4   8 190.640 7.91194   1
   8  -5   4 164.421 17.3768  -2
  -8   5   8 164.421 17.3768   1
   7  -5   5 124.397 6.07866  -2
  -7   5   8 124.397 6.07866   1
   6  -5   6 230.741 8.00585  -2
  -6   5   8 230.741 8.00585   1
   5  -5   6 247.877 15.1819  -2
  -5   5   8 247.877 15.1819   1
   4  -5   7 334.697 5.81546  -2
  -4   5   8 334.697 5.81546   1
   3  -5   8 74.8044 3.62407  -2
  -3   5   8 74.8044 3.62407   1
   2  -5   8 187.531 10.0967  -2
  -2   5   8 187.531 10.0967   1
   1  -5   9 264.484 5.92087  -2
  -1   5   8 264.484 5.92087   1
   0  -5  10 491.512 12.3590  -2
   0   5   8 491.512 12.3590   1
  -1  -5  10 290.730 9.46161  -2
   1   5   8 290.730 9.46161   1
  -2  -5  11 160.610 4.74678  -2
   2   5   8 160.610 4.74678   1
  -3  -5  12 201.139 7.52411  -2
   3   5   8 201.139 7.52411   1
  -4  -5  12 327.173 9.08889  -2
   4   5   8 327.173 9.08889   1
  -5  -5  13 156.091 5.78460  -2
   5   5   8 156.091 5.78460   1
   7  -6   5 166.553 13.0765  -2
  -7   6   8 166.553 13.0765   1
   6  -6   6 136.134 6.46441  -2
  -6   6   8 136.134 6.46441   1
   5  -6   7 183.367 4.68703  -2
  -5   6   8 183.367 4.68703   1
   4  -6   7 229.315 14.1963  -2
  -4   6   8 229.315 14.1963   1
   3  -6   8 252.061 6.07433  -2
  -3   6   8 252.061 6.07433   1
   2  -6   9 122.796 6.18037  -2
  -2   6   8 122.796 6.18037   1
   1  -6   9 178.248 8.39195  -2
  -1   6   8 178.248 8.39195   1
   0  -6  10 317.236 7.97519  -2
   0   6   8 317.236 7.97519   1
  -1  -6  11 269.950 8.81729  -2
   1   6   8 269.950 8.81729   1
  -2  -6  11 255.663 6.76004  -2
   2   6   8 255.663 6.76004   1
  -3  -6  12 92.6842 4.27430  -2
   3   6   8 92.6842 4.27430   1
  -4  -6  13 152.118 6.01249  -2
   4   6   8 152.118 6.01249   1
   6  -7   6 80.0427 10.4544  -2
  -6   7   8 80.0427 10.4544   1
   5  -7   7 157.182 5.50567  -2
  -5   7   8 157.182 5.50567   1
   4  -7   8 -584.88 319.606  -2
  -4   7   8 -584.88 319.606   1
   3  -7   8 222.445 11.3027  -2
  -3   7   8 222.445 11.3027   1
   2  -7   9 118.723 4.02315  -2
  -2   7   8 118.723 4.02315   1
   1  -7  10 130.710 8.52800  -2
  -1   7   8 130.710 8.52800   1
   0  -7  10 231.998 10.5117  -2
   0   7   8 231.998 10.5117   1
  -1  -7  11 129.548 5.29280  -2
   1   7   8 129.548 5.29280   1
  -2  -7  12 140.601 6.65354  -2
   2   7   8 140.601 6.65354   1
  -3  -7  12 67.0123 4.49818  -2
   3   7   8 67.0123 4.49818   1
   4  -8   8 97.8682 4.53694  -2
  -4   8   8 97.8682 4.53694   1
   3  -8   9 194.611 6.56155  -2
  -3   8   8 194.611 6.56155   1
   2  -8   9 114.007 16.0885  -2
  -2   8   8 114.007 16.0885   1
   1  -8  10 47.9546 3.44773  -2
  -1   8   8 47.9546 3.44773   1
   0  -8  11 92.7980 7.07045  -2
   0   8   8 92.7980 7.07045   1
  -1  -8  11 142.254 8.23667  -2
   1   8   8 142.254 8.23667   1
   2   9   5 89.3627 6.45432  -2
  -2  -9   9 89.3627 6.45432   1
   1   9   5 76.9122 9.30550  -2
  -1  -9   9 76.9122 9.30550   1
   0   9   6 75.3766 5.58743  -2
   0  -9   9 75.3766 5.58743   1
   1  -9   9 76.7236 5.52099   1
  -5  -8   9 157.917 19.7588   1
   4   8   4 106.253 6.11223  -2
  -4  -8   9 106.253 6.11223   1
   3   8   4 130.991 9.18310  -2
  -3  -8   9 130.991 9.18310   1
   2   8   5 123.099 5.93451  -2
  -2  -8   9 123.099 5.93451   1
   1   8   6 133.631 9.56162  -2
  -1  -8   9 133.631 9.56162   1
   0   8   6 145.982 10.4816  -2
   0  -8   9 145.982 10.4816   1
  -1   8   7 149.219 6.60308  -2
   1  -8   9 149.219 6.60308   1
  -2   8   8 125.074 9.57981  -2
   2  -8   9 125.074 9.57981   1
  -3   8   8 158.240 7.44353  -2
   3  -8   9 158.240 7.44353   1
   6   7   3 149.303 6.95639  -2
  -6  -7   9 149.303 6.95639   1
   5   7   3 148.002 8.72555  -2
  -5  -7   9 148.002 8.72555   1
   4   7   4 110.008 7.24509  -2
  -4  -7   9 110.008 7.24509   1
   3   7   5 247.409 12.1244  -2
  -3  -7   9 247.409 12.1244   1
   2   7   5 291.910 12.8008  -2
  -2  -7   9 291.910 12.8008   1
   1   7   6 218.536 6.95843  -2
  -1  -7   9 218.536 6.95843   1
   0   7   7 177.149 13.2479  -2
   0  -7   9 177.149 13.2479   1
  -1   7   7 253.204 15.9436  -2
   1  -7   9 253.204 15.9436   1
  -2   7   8 85.6853 3.42926  -2
   2  -7   9 85.6853 3.42926   1
  -3   7   9 203.419 11.6976  -2
   3  -7   9 203.419 11.6976   1
  -4   7   9 175.708 7.27822  -2
   4  -7   9 175.708 7.27822   1
   7   6   2 105.820 8.19958  -2
  -7  -6   9 105.820 8.19958   1
   6   6   3 172.150 5.38065  -2
  -6  -6   9 172.150 5.38065   1
   5   6   4 259.715 6.39860  -2
  -5  -6   9 259.715 6.39860   1
   4   6   4 381.337 11.4870  -2
  -4  -6   9 381.337 11.4870   1
   3   6   5 213.387 6.19138  -2
  -3  -6   9 213.387 6.19138   1
   2   6   6 275.004 8.83733  -2
  -2  -6   9 275.004 8.83733   1
   1   6   6 372.286 19.4736  -2
  -1  -6   9 372.286 19.4736   1
   0   6   7 216.424 5.26912  -2
   0  -6   9 216.424 5.26912   1
  -1   6   8 270.398 16.3389  -2
   1  -6   9 270.398 16.3389   1
  -2   6   8 142.867 7.16458  -2
   2  -6   9 142.867 7.16458   1
  -3   6   9 181.768 5.14657  -2
   3  -6   9 181.768 5.14657   1
  -4   6  10 208.124 14.7022  -2
   4  -6   9 208.124 14.7022   1
  -5   6  10 80.8310 4.92773  -2
   5  -6   9 80.8310 4.92773   1
   7   5   3 120.123 5.46329  -2
  -7  -5   9 120.123 5.46329   1
   6   5   3 324.680 13.7092  -2
  -6  -5   9 324.680 13.7092   1
   5   5   4 337.541 8.51015  -2
  -5  -5   9 337.541 8.51015   1
   4   5   5 332.400 10.4540  -2
  -4  -5   9 332.400 10.4540   1
   3   5   5 266.791 17.7000  -2
  -3  -5   9 266.791 17.7000   1
   2   5   6 393.225 7.23964  -2
  -2  -5   9 393.225 7.23964   1
   1   5   7 522.553 10.5634  -2
  -1  -5   9 522.553 10.5634   1
   0   5   7 448.567 29.9201  -2
   0  -5   9 448.567 29.9201   1
  -1   5   8 279.518 6.55402  -2
   1  -5   9 279.518 6.55402   1
  -2   5   9 172.377 13.7597  -2
   2  -5   9 172.377 13.7597   1
  -3   5   9 235.315 7.23937  -2
   3  -5   9 235.315 7.23937   1
  -4   5  10 142.388 5.23068  -2
   4  -5   9 142.388 5.23068   1
  -5   5  11 185.134 9.25066  -2
   5  -5   9 185.134 9.25066   1
  -6   5  11 78.8666 5.31061  -2
   6  -5   9 78.8666 5.31061   1
   8   4   2 207.865 22.0787  -2
  -8  -4   9 207.865 22.0787   1
   7   4   3 164.470 5.52667  -2
  -7  -4   9 164.470 5.52667   1
   6   4   4 203.783 7.23334  -2
  -6  -4   9 203.783 7.23334   1
   5   4   4 553.398 17.7311  -2
  -5  -4   9 553.398 17.7311   1
   4   4   5 330.100 7.77013  -2
  -4  -4   9 330.100 7.77013   1
   3   4   6 399.553 8.27451  -2
  -3  -4   9 399.553 8.27451   1
   2   4   6 227.552 14.1383  -2
  -2  -4   9 227.552 14.1383   1
   1   4   7 248.671 6.89658  -2
  -1  -4   9 248.671 6.89658   1
   0  -4   9 477.482 10.2620   1
  -1   4   8 230.945 9.24389  -2
   1  -4   9 230.945 9.24389   1
  -2   4   9 137.601 5.50510  -2
   2  -4   9 137.601 5.50510   1
  -3   4  10 307.008 13.9457  -2
   3  -4   9 307.008 13.9457   1
  -4   4  10 358.475 10.9375  -2
   4  -4   9 358.475 10.9375   1
  -5   4  11 335.985 9.14094  -2
   5  -4   9 335.985 9.14094   1
  -6   4  12 128.604 9.91668  -2
   6  -4   9 128.604 9.91668   1
   8   3   3 167.771 5.68594  -2
  -8  -3   9 167.771 5.68594   1
   7   3   3 145.728 13.3953  -2
  -7  -3   9 145.728 13.3953   1
   6   3   4 188.067 6.24169  -2
  -6  -3   9 188.067 6.24169   1
   5   3   5 445.525 8.85111  -2
  -5  -3   9 445.525 8.85111   1
   4   3   5 549.705 17.5531  -2
  -4  -3   9 549.705 17.5531   1
   3   3   6 387.250 8.97674  -2
  -3  -3   9 387.250 8.97674   1
   2   3   7 542.127 14.3045  -2
  -2  -3   9 542.127 14.3045   1
   1   3   7 379.999 19.3214  -2
  -1  -3   9 379.999 19.3214   1
   0   3   8 519.834 8.38950  -2
   0  -3   9 519.834 8.38950   1
  -1   3   9 555.227 31.7639  -2
   1  -3   9 555.227 31.7639   1
  -2   3   9 304.201 24.4423  -2
   2  -3   9 304.201 24.4423   1
  -3   3  10 568.165 12.3091  -2
   3  -3   9 568.165 12.3091   1
  -4   3  11 330.133 17.9112  -2
   4  -3   9 330.133 17.9112   1
  -5   3  11 217.333 8.03575  -2
   5  -3   9 217.333 8.03575   1
  -6   3  12 117.898 5.58863  -2
   6  -3   9 117.898 5.58863   1
   9   2   2 100.688 12.0757  -2
  -9  -2   9 100.688 12.0757   1
   8   2   3 136.667 5.67005  -2
  -8  -2   9 136.667 5.67005   1
   7   2   4 310.223 10.7184  -2
  -7  -2   9 310.223 10.7184   1
   6   2   4 -321.93 297.720  -2
  -6  -2   9 -321.93 297.720   1
   5   2   5 418.635 9.62120  -2
  -5  -2   9 418.635 9.62120   1
   4   2   6 821.690 14.2596  -2
  -4  -2   9 821.690 14.2596   1
   3   2   6 840.359 29.7919  -2
  -3  -2   9 840.359 29.7919   1
   2   2   7 552.313 9.30533  -2
  -2  -2   9 552.313 9.30533   1
   1   2   8 364.083 18.6982  -2
  -1  -2   9 364.083 18.6982   1
   0   2   8 837.833 19.3633  -2
   0  -2   9 837.833 19.3633   1
  -1   2   9 882.274 13.8218  -2
   1  -2   9 882.274 13.8218   1
  -2   2  10 476.316 30.2957  -2
   2  -2   9 476.316 30.2957   1
  -3   2  10 205.119 10.7065  -2
   3  -2   9 205.119 10.7065   1
  -4   2  11 181.105 6.83482  -2
   4  -2   9 181.105 6.83482   1
  -5   2  12 186.227 11.6383  -2
   5  -2   9 186.227 11.6383   1
  -6   2  12 182.292 7.30321  -2
   6  -2   9 182.292 7.30321   1
   9   1   3 163.013 5.44038  -2
  -9  -1   9 163.013 5.44038   1
   8   1   3 198.694 15.7779  -2
  -8  -1   9 198.694 15.7779   1
   7   1   4 285.404 6.99975  -2
  -7  -1   9 285.404 6.99975   1
   6   1   5 368.709 8.89666  -2
  -6  -1   9 368.709 8.89666   1
   5   1   5 327.694 26.0980  -2
  -5  -1   9 327.694 26.0980   1
   4   1   6 442.479 9.36078  -2
  -4  -1   9 442.479 9.36078   1
   3   1   7 506.051 11.1732  -2
  -3  -1   9 506.051 11.1732   1
   2   1   7 666.375 37.7403  -2
  -2  -1   9 666.375 37.7403   1
   1   1   8 835.034 14.5540  -2
  -1  -1   9 835.034 14.5540   1
   0   1   9 626.344 24.1907  -2
   0  -1   9 626.344 24.1907   1
  -1   1   9 700.075 18.6839  -2
   1  -1   9 700.075 18.6839   1
  -2   1  10 403.524 10.8185  -2
   2  -1   9 403.524 10.8185   1
  -3   1  11 263.803 15.4683  -2
   3  -1   9 263.803 15.4683   1
  -4   1  11 367.417 11.0602  -2
   4  -1   9 367.417 11.0602   1
  -5   1  12 231.386 8.49833  -2
   5  -1   9 231.386 8.49833   1
  -6   1  13 194.352 10.8257  -2
   6  -1   9 194.352 10.8257   1
  -7   1  13 166.859 15.6377  -2
   7  -1   9 166.859 15.6377   1
   9   0   3 228.293 6.84076  -2
  -9   0   9 228.293 6.84076   1
   8   0   4 295.311 6.87888  -2
  -8   0   9 295.311 6.87888   1
   7   0   4 328.947 19.1215  -2
  -7   0   9 328.947 19.1215   1
   6   0   5 325.985 8.17077  -2
  -6   0   9 325.985 8.17077   1
   5   0   6 284.646 8.48450  -2
  -5   0   9 284.646 8.48450   1
   4   0   6 410.797 20.8563  -2
  -4   0   9 410.797 20.8563   1
   3   0   7 964.863 13.3863  -2
  -3   0   9 964.863 13.3863   1
   2   0   8 770.570 16.4181  -2
  -2   0   9 770.570 16.4181   1
   1   0   8 795.675 20.2071  -2
  -1   0   9 795.675 20.2071   1
   0   0   9 276.767 8.87519  -2
   0   0   9 276.767 8.87519   1
  -1   0  10 404.781 13.5196  -2
   1   0   9 404.781 13.5196   1
  -2   0  10 794.633 19.2573  -2
   2   0   9 794.633 19.2573   1
  -3   0  11 427.223 10.3728  -2
   3   0   9 427.223 10.3728   1
  -4   0  12 275.500 16.7245  -2
   4   0   9 275.500 16.7245   1
  -5   0  12 344.898 8.92374  -2
   5   0   9 344.898 8.92374   1
  -6   0  13 161.361 6.16758  -2
   6   0   9 161.361 6.16758   1
   9  -1   3 166.924 15.0937  -2
  -9   1   9 166.924 15.0937   1
   8  -1   4 147.334 4.52832  -2
  -8   1   9 147.334 4.52832   1
   7  -1   5 141.532 5.84938  -2
  -7   1   9 141.532 5.84938   1
   6  -1   5 312.371 25.6012  -2
  -6   1   9 312.371 25.6012   1
   5  -1   6 504.935 9.71170  -2
  -5   1   9 504.935 9.71170   1
   4  -1   7 348.145 7.51878  -2
  -4   1   9 348.145 7.51878   1
   3  -1   7 498.233 22.2960  -2
  -3   1   9 498.233 22.2960   1
   2  -1   8 266.076 6.83046  -2
  -2   1   9 266.076 6.83046   1
   1  -1   9 728.790 26.3609  -2
  -1   1   9 728.790 26.3609   1
   0  -1   9 501.999 13.8035  -2
   0   1   9 501.999 13.8035   1
  -1  -1  10 428.113 8.33174  -2
   1   1   9 428.113 8.33174   1
  -2  -1  11 705.016 36.7083  -2
   2   1   9 705.016 36.7083   1
  -3  -1  11 705.618 14.6282  -2
   3   1   9 705.618 14.6282   1
  -4  -1  12 268.927 7.34758  -2
   4   1   9 268.927 7.34758   1
  -5  -1  13 302.788 11.1120  -2
   5   1   9 302.788 11.1120   1
  -6  -1  13 150.920 6.06379  -2
   6   1   9 150.920 6.06379   1
   9  -2   4 117.443 6.48535  -2
  -9   2   9 117.443 6.48535   1
   8  -2   4 80.0476 12.8270  -2
  -8   2   9 80.0476 12.8270   1
   7  -2   5 273.744 7.60266  -2
  -7   2   9 273.744 7.60266   1
   6  -2   6 -269.65 247.727  -2
  -6   2   9 -269.65 247.727   1
   5  -2   6 399.608 15.4190  -2
  -5   2   9 399.608 15.4190   1
   4  -2   7 166.526 5.16146  -2
  -4   2   9 166.526 5.16146   1
   3  -2   8 294.943 9.60871  -2
  -3   2   9 294.943 9.60871   1
   2  -2   8 389.398 12.5976  -2
  -2   2   9 389.398 12.5976   1
   1  -2   9 944.662 12.0741  -2
  -1   2   9 944.662 12.0741   1
   0  -2  10 841.337 28.6108  -2
   0   2   9 841.337 28.6108   1
  -1  -2  10 534.207 14.3096  -2
   1   2   9 534.207 14.3096   1
  -2  -2  11 566.851 9.60354  -2
   2   2   9 566.851 9.60354   1
  -3  -2  12 808.784 17.5316  -2
   3   2   9 808.784 17.5316   1
  -4  -2  12 308.279 7.74503  -2
   4   2   9 308.279 7.74503   1
  -5  -2  13 192.094 6.18293  -2
   5   2   9 192.094 6.18293   1
  -6  -2  14 96.7562 7.29676  -2
   6   2   9 96.7562 7.29676   1
   8  -3   5 136.689 5.54118  -2
  -8   3   9 136.689 5.54118   1
   7  -3   5 253.585 24.6984  -2
  -7   3   9 253.585 24.6984   1
   6  -3   6 260.796 6.48646  -2
  -6   3   9 260.796 6.48646   1
   5  -3   7 315.379 7.19327  -2
  -5   3   9 315.379 7.19327   1
   4  -3   7 345.304 18.2234  -2
  -4   3   9 345.304 18.2234   1
   3  -3   8 294.769 4.95080  -2
  -3   3   9 294.769 4.95080   1
   2  -3   9 221.916 8.80015  -2
  -2   3   9 221.916 8.80015   1
   1  -3   9 724.180 20.6489  -2
  -1   3   9 724.180 20.6489   1
   0  -3  10 340.534 6.81279  -2
   0   3   9 340.534 6.81279   1
  -1  -3  11 392.321 19.1126  -2
   1   3   9 392.321 19.1126   1
  -2  -3  11 239.235 8.38956  -2
   2   3   9 239.235 8.38956   1
  -3  -3  12 437.100 7.90068  -2
   3   3   9 437.100 7.90068   1
  -4  -3  13 292.551 11.7870  -2
   4   3   9 292.551 11.7870   1
  -5  -3  13 153.654 7.69743  -2
   5   3   9 153.654 7.69743   1
  -6  -3  14 109.342 14.1566  -2
   6   3   9 109.342 14.1566   1
   8  -4   5 168.432 5.04072  -2
  -8   4   9 168.432 5.04072   1
   7  -4   6 158.198 5.36104  -2
  -7   4   9 158.198 5.36104   1
   6  -4   6 223.454 15.5327  -2
  -6   4   9 223.454 15.5327   1
   5  -4   7 222.286 7.13131  -2
  -5   4   9 222.286 7.13131   1
   4  -4   8 403.291 7.95409  -2
  -4   4   9 403.291 7.95409   1
   3  -4   8 183.745 10.7218  -2
  -3   4   9 183.745 10.7218   1
   2  -4   9 143.578 4.20695  -2
  -2   4   9 143.578 4.20695   1
   1  -4  10 310.005 13.5870  -2
  -1   4   9 310.005 13.5870   1
   0  -4  10 388.766 12.2735  -2
   0   4   9 388.766 12.2735   1
  -1  -4  11 272.419 5.19687  -2
   1   4   9 272.419 5.19687   1
  -2  -4  12 171.853 7.24105  -2
   2   4   9 171.853 7.24105   1
  -3  -4  12 273.101 7.10940  -2
   3   4   9 273.101 7.10940   1
  -4  -4  13 293.039 7.51065  -2
   4   4   9 293.039 7.51065   1
  -5  -4  14 252.770 11.3382  -2
   5   4   9 252.770 11.3382   1
   7  -5   6 -559.09 458.364  -2
  -7   5   9 -559.09 458.364   1
   6  -5   7 165.042 6.12541  -2
  -6   5   9 165.042 6.12541   1
   5  -5   7 264.055 11.1480  -2
  -5   5   9 264.055 11.1480   1
   4  -5   8 273.785 6.39878  -2
  -4   5   9 273.785 6.39878   1
   3  -5   9 254.619 5.57158  -2
  -3   5   9 254.619 5.57158   1
   2  -5   9 152.739 6.33713  -2
  -2   5   9 152.739 6.33713   1
   1  -5  10 274.648 5.70448  -2
  -1   5   9 274.648 5.70448   1
   0  -5  11 268.916 10.8058  -2
   0   5   9 268.916 10.8058   1
  -1  -5  11 252.016 9.41951  -2
   1   5   9 252.016 9.41951   1
  -2  -5  12 180.152 7.24068  -2
   2   5   9 180.152 7.24068   1
  -3  -5  13 170.252 7.40592  -2
   3   5   9 170.252 7.40592   1
  -4  -5  13 238.009 8.37426  -2
   4   5   9 238.009 8.37426   1
   6  -6   7 100.083 4.08029  -2
  -6   6   9 100.083 4.08029   1
   5  -6   8 221.739 4.76377  -2
  -5   6   9 221.739 4.76377   1
   4  -6   8 215.861 14.1820  -2
  -4   6   9 215.861 14.1820   1
   3  -6   9 -585.95 331.747  -2
  -3   6   9 -585.95 331.747   1
   2  -6  10 -273.72 321.476  -2
  -2   6   9 -273.72 321.476   1
   1  -6  10 132.164 10.4187  -2
  -1   6   9 132.164 10.4187   1
   0  -6  11 198.298 6.38924  -2
   0   6   9 198.298 6.38924   1
  -1  -6  12 333.326 9.45243  -2
   1   6   9 333.326 9.45243   1
  -2  -6  12 183.381 8.17759  -2
   2   6   9 183.381 8.17759   1
  -3  -6  13 135.208 5.25755  -2
   3   6   9 135.208 5.25755   1
   5  -7   8 109.591 4.62206  -2
  -5   7   9 109.591 4.62206   1
   4  -7   9 183.562 5.97261  -2
  -4   7   9 183.562 5.97261   1
   3  -7   9 195.911 13.0948  -2
  -3   7   9 195.911 13.0948   1
   2  -7  10 201.230 5.32446  -2
  -2   7   9 201.230 5.32446   1
   1  -7  11 152.260 8.87758  -2
  -1   7   9 152.260 8.87758   1
   0  -7  11 165.553 7.13688  -2
   0   7   9 165.553 7.13688   1
  -1  -7  12 175.455 8.27054  -2
   1   7   9 175.455 8.27054   1
   2   7   9 60.1033 5.23535   1
   2  -8  10 163.813 18.5894  -2
  -2   8   9 163.813 18.5894   1
   1  -8  11 114.374 6.65367  -2
  -1   8   9 114.374 6.65367   1
   4   8   5 127.001 17.0217  -2
  -4  -8  10 127.001 17.0217   1
   3   8   5 94.0894 8.55923  -2
  -3  -8  10 94.0894 8.55923   1
   2   8   6 93.1078 5.27209  -2
  -2  -8  10 93.1078 5.27209   1
   1   8   7 119.245 9.33837  -2
  -1  -8  10 119.245 9.33837   1
   0   8   7 101.173 8.20045  -2
   0  -8  10 101.173 8.20045   1
  -1   8   8 55.6760 4.47476  -2
   1  -8  10 55.6760 4.47476   1
  -2   8   9 105.322 8.52439  -2
   2  -8  10 105.322 8.52439   1
   5   7   4 121.596 8.15535  -2
  -5  -7  10 121.596 8.15535   1
   4   7   5 114.855 5.52169  -2
  -4  -7  10 114.855 5.52169   1
   3   7   6 150.364 8.25417  -2
  -3  -7  10 150.364 8.25417   1
   2   7   6 208.694 11.0099  -2
  -2  -7  10 208.694 11.0099   1
   1   7   7 279.349 12.3041  -2
  -1  -7  10 279.349 12.3041   1
   0   7   8 246.035 10.4348  -2
   0  -7  10 246.035 10.4348   1
  -1   7   8 133.373 9.45236  -2
   1  -7  10 133.373 9.45236   1
  -2   7   9 172.292 4.82934  -2
   2  -7  10 172.292 4.82934   1
  -3   7  10 142.823 10.4441  -2
   3  -7  10 142.823 10.4441   1
   6   6   4 133.710 5.24477  -2
  -6  -6  10 133.710 5.24477   1
   5   6   5 168.935 5.21816  -2
  -5  -6  10 168.935 5.21816   1
   4   6   5 195.081 9.71831  -2
  -4  -6  10 195.081 9.71831   1
   3   6   6 198.415 5.45957  -2
  -3  -6  10 198.415 5.45957   1
   2   6   7 227.338 7.17964  -2
  -2  -6  10 227.338 7.17964   1
   2   6   6 57.0639 10.5865  -2
  -2  -6  10 57.0639 10.5865   1
   1   6   7 404.677 12.7615  -2
  -1  -6  10 404.677 12.7615   1
   0   6   8 325.800 7.14988  -2
   0  -6  10 325.800 7.14988   1
  -1   6   9 181.176 14.2598  -2
   1  -6  10 181.176 14.2598   1
  -2   6   9 146.373 7.30800  -2
   2  -6  10 146.373 7.30800   1
  -3   6  10 177.725 5.57234  -2
   3  -6  10 177.725 5.57234   1
  -4   6  11 242.649 23.4983  -2
   4  -6  10 242.649 23.4983   1
   7   5   4 62.3223 4.66232  -2
  -7  -5  10 62.3223 4.66232   1
   6   5   4 116.999 9.38132  -2
  -6  -5  10 116.999 9.38132   1
   5   5   5 143.488 6.90506  -2
  -5  -5  10 143.488 6.90506   1
   4   5   6 228.732 7.68574  -2
  -4  -5  10 228.732 7.68574   1
   3   5   6 431.070 19.9594  -2
  -3  -5  10 431.070 19.9594   1
   2   5   7 284.936 7.19935  -2
  -2  -5  10 284.936 7.19935   1
   1   5   8 448.286 12.9787  -2
  -1  -5  10 448.286 12.9787   1
   0   5   8 344.662 14.7241  -2
   0  -5  10 344.662 14.7241   1
  -1   5   9 270.005 8.55805  -2
   1  -5  10 270.005 8.55805   1
  -2   5  10 232.691 15.9097  -2
   2  -5  10 232.691 15.9097   1
  -3   5  10 188.830 6.65093  -2
   3  -5  10 188.830 6.65093   1
  -4   5  11 167.209 6.38160  -2
   4  -5  10 167.209 6.38160   1
  -5   5  12 206.712 8.97257  -2
   5  -5  10 206.712 8.97257   1
   8   4   3 649.703 384.742  -2
  -8  -4  10 649.703 384.742   1
   7   4   4 279.477 5.36726  -2
  -7  -4  10 279.477 5.36726   1
   6   4   5 163.209 5.52549  -2
  -6  -4  10 163.209 5.52549   1
   5   4   5 332.671 12.5383  -2
  -5  -4  10 332.671 12.5383   1
   4   4   6 457.325 9.53190  -2
  -4  -4  10 457.325 9.53190   1
   3   4   7 334.002 7.65909  -2
  -3  -4  10 334.002 7.65909   1
   2   4   7 347.245 18.3629  -2
  -2  -4  10 347.245 18.3629   1
   1   4   8 361.982 9.56649  -2
  -1  -4  10 361.982 9.56649   1
   0   4   9 516.429 22.8255  -2
   0  -4  10 516.429 22.8255   1
  -1   4   9 388.769 11.2512  -2
   1  -4  10 388.769 11.2512   1
  -2   4  10 221.373 6.54007  -2
   2  -4  10 221.373 6.54007   1
  -3   4  11 445.026 16.9317  -2
   3  -4  10 445.026 16.9317   1
  -4   4  11 308.761 9.43331  -2
   4  -4  10 308.761 9.43331   1
  -5   4  12 239.676 7.71206  -2
   5  -4  10 239.676 7.71206   1
   8   3   4 129.675 5.27412  -2
  -8  -3  10 129.675 5.27412   1
   7   3   4 142.803 22.3316  -2
  -7  -3  10 142.803 22.3316   1
   6   3   5 228.778 5.74329  -2
  -6  -3  10 228.778 5.74329   1
   5   3   6 154.080 5.50225  -2
  -5  -3  10 154.080 5.50225   1
   4   3   6 170.826 14.0045  -2
  -4  -3  10 170.826 14.0045   1
   3   3   7 208.015 7.23614  -2
  -3  -3  10 208.015 7.23614   1
   2   3   8 195.629 7.61541  -2
  -2  -3  10 195.629 7.61541   1
  -1  -3  10 202.862 6.24006   1
   0   3   9 317.499 8.32994  -2
   0  -3  10 317.499 8.32994   1
  -1   3  10 834.299 24.2310  -2
   1  -3  10 834.299 24.2310   1
  -2   3  10 774.553 13.7856  -2
   2  -3  10 774.553 13.7856   1
  -3   3  11 411.358 11.2935  -2
   3  -3  10 411.358 11.2935   1
  -4   3  12 260.574 11.2026  -2
   4  -3  10 260.574 11.2026   1
  -5   3  12 144.896 6.79642  -2
   5  -3  10 144.896 6.79642   1
  -6   3  13 171.435 6.54059  -2
   6  -3  10 171.435 6.54059   1
   8   2   4 187.286 6.71978  -2
  -8  -2  10 187.286 6.71978   1
   7   2   5 185.069 6.21171  -2
  -7  -2  10 185.069 6.21171   1
   6   2   5 -61.644 316.781  -2
  -6  -2  10 -61.644 316.781   1
   5   2   6 160.601 5.97662  -2
  -5  -2  10 160.601 5.97662   1
   4   2   7 295.784 8.10630  -2
  -4  -2  10 295.784 8.10630   1
   3   2   7 174.145 20.1019  -2
  -3  -2  10 174.145 20.1019   1
   2   2   8 431.454 9.54692  -2
  -2  -2  10 431.454 9.54692   1
  -1  -2  10 482.556 9.73587   1
   0   2   9 795.482 29.2058  -2
   0  -2  10 795.482 29.2058   1
  -1   2  10 647.180 17.2722  -2
   1  -2  10 647.180 17.2722   1
  -2   2  11 487.550 17.8178  -2
   2  -2  10 487.550 17.8178   1
  -3   2  11 375.954 11.4840  -2
   3  -2  10 375.954 11.4840   1
  -4   2  12 204.158 7.23425  -2
   4  -2  10 204.158 7.23425   1
  -5   2  13 219.655 10.2900  -2
   5  -2  10 219.655 10.2900   1
  -6   2  13 211.685 7.85541  -2
   6  -2  10 211.685 7.85541   1
   8   1   4 243.870 17.5083  -2
  -8  -1  10 243.870 17.5083   1
   7   1   5 185.123 6.73997  -2
  -7  -1  10 185.123 6.73997   1
   6   1   6 358.087 9.34001  -2
  -6  -1  10 358.087 9.34001   1
   5   1   6 254.886 16.8661  -2
  -5  -1  10 254.886 16.8661   1
   4   1   7 225.419 6.87181  -2
  -4  -1  10 225.419 6.87181   1
   3   1   8 557.752 14.2852  -2
  -3  -1  10 557.752 14.2852   1
   2   1   8 1036.10 34.9121  -2
  -2  -1  10 1036.10 34.9121   1
   1   1   9 454.220 10.2578  -2
  -1  -1  10 454.220 10.2578   1
   0   1  10 276.481 16.7092  -2
   0  -1  10 276.481 16.7092   1
  -1   1  10 387.813 15.9048  -2
   1  -1  10 387.813 15.9048   1
  -2   1  11 434.715 12.7201  -2
   2  -1  10 434.715 12.7201   1
  -3   1  12 260.278 13.5493  -2
   3  -1  10 260.278 13.5493   1
  -4   1  12 329.123 9.84413  -2
   4  -1  10 329.123 9.84413   1
  -5   1  13 237.418 7.81142  -2
   5  -1  10 237.418 7.81142   1
  -6   1  14 202.986 9.92162  -2
   6  -1  10 202.986 9.92162   1
   9   0   4 106.067 9.02421  -2
  -9   0  10 106.067 9.02421   1
   8   0   5 173.384 5.75878  -2
  -8   0  10 173.384 5.75878   1
   7   0   5 163.522 14.5033  -2
  -7   0  10 163.522 14.5033   1
   6   0   6 222.912 5.49853  -2
  -6   0  10 222.912 5.49853   1
   5   0   7 510.199 11.7071  -2
  -5   0  10 510.199 11.7071   1
   4   0   7 634.219 36.9355  -2
  -4   0  10 634.219 36.9355   1
   3   0   8 260.376 5.95111  -2
  -3   0  10 260.376 5.95111   1
   2   0   9 737.090 17.9279  -2
  -2   0  10 737.090 17.9279   1
   1   0   9 346.297 13.1222  -2
  -1   0  10 346.297 13.1222   1
   0   0  10 315.126 8.26292  -2
   0   0  10 315.126 8.26292   1
  -1   0  11 254.046 15.3224  -2
   1   0  10 254.046 15.3224   1
  -2   0  11 568.220 15.9146  -2
   2   0  10 568.220 15.9146   1
  -3   0  12 503.052 11.6129  -2
   3   0  10 503.052 11.6129   1
  -4   0  13 427.522 17.1868  -2
   4   0  10 427.522 17.1868   1
  -5   0  13 220.125 8.68818  -2
   5   0  10 220.125 8.68818   1
  -6   0  14 79.0250 4.66936  -2
   6   0  10 79.0250 4.66936   1
   8  -1   5 121.673 4.14014  -2
  -8   1  10 121.673 4.14014   1
   7  -1   6 390.853 6.91377  -2
  -7   1  10 390.853 6.91377   1
   6  -1   6 445.023 22.2137  -2
  -6   1  10 445.023 22.2137   1
   5  -1   7 475.765 11.6334  -2
  -5   1  10 475.765 11.6334   1
   4  -1   8 359.652 7.89019  -2
  -4   1  10 359.652 7.89019   1
   3  -1   8 279.944 11.9965  -2
  -3   1  10 279.944 11.9965   1
   2  -1   9 390.915 8.63098  -2
  -2   1  10 390.915 8.63098   1
   1  -1  10 510.006 21.5120  -2
  -1   1  10 510.006 21.5120   1
   0  -1  10 203.734 11.6392  -2
   0   1  10 203.734 11.6392   1
  -1  -1  11 374.801 10.0358  -2
   1   1  10 374.801 10.0358   1
  -2  -1  12 658.207 25.7610  -2
   2   1  10 658.207 25.7610   1
  -3  -1  12 386.961 11.7854  -2
   3   1  10 386.961 11.7854   1
  -4  -1  13 247.540 8.14314  -2
   4   1  10 247.540 8.14314   1
  -5  -1  14 167.099 7.91866  -2
   5   1  10 167.099 7.91866   1
  -6  -1  14 157.654 6.91325  -2
   6   1  10 157.654 6.91325   1
   8  -2   5 126.950 14.1826  -2
  -8   2  10 126.950 14.1826   1
   7  -2   6 267.965 5.91511  -2
  -7   2  10 267.965 5.91511   1
   6  -2   7 199.190 8.63212  -2
  -6   2  10 199.190 8.63212   1
   5  -2   7 296.920 18.0267  -2
  -5   2  10 296.920 18.0267   1
   4  -2   8 391.222 6.60096  -2
  -4   2  10 391.222 6.60096   1
   3  -2   9 181.981 10.3049  -2
  -3   2  10 181.981 10.3049   1
   2  -2   9 481.364 16.3399  -2
  -2   2  10 481.364 16.3399   1
   1  -2  10 600.172 10.3148  -2
  -1   2  10 600.172 10.3148   1
   0  -2  11 766.206 39.5292  -2
   0   2  10 766.206 39.5292   1
  -1  -2  11 325.678 13.1498  -2
   1   2  10 325.678 13.1498   1
  -2  -2  12 315.829 7.09363  -2
   2   2  10 315.829 7.09363   1
  -3  -2  13 303.346 11.7604  -2
   3   2  10 303.346 11.7604   1
  -4  -2  13 262.762 8.74597  -2
   4   2  10 262.762 8.74597   1
  -5  -2  14 164.315 6.44116  -2
   5   2  10 164.315 6.44116   1
   8  -3   6 -610.54 517.903  -2
  -8   3  10 -610.54 517.903   1
   7  -3   6 85.2683 11.9496  -2
  -7   3  10 85.2683 11.9496   1
   6  -3   7 181.677 6.08825  -2
  -6   3  10 181.677 6.08825   1
   5  -3   8 266.581 7.66613  -2
  -5   3  10 266.581 7.66613   1
   4  -3   8 259.494 12.3043  -2
  -4   3  10 259.494 12.3043   1
   3  -3   9 600.202 11.4007  -2
  -3   3  10 600.202 11.4007   1
   2  -3  10 679.525 20.3291  -2
  -2   3  10 679.525 20.3291   1
   1  -3  10 940.983 21.6611  -2
  -1   3  10 940.983 21.6611   1
   0  -3  11 469.523 8.45389  -2
   0   3  10 469.523 8.45389   1
  -1  -3  12 304.215 13.4281  -2
   1   3  10 304.215 13.4281   1
  -2  -3  12 310.010 9.69276  -2
   2   3  10 310.010 9.69276   1
  -3  -3  13 197.898 5.72169  -2
   3   3  10 197.898 5.72169   1
  -4  -3  14 171.100 9.55935  -2
   4   3  10 171.100 9.55935   1
  -5  -3  14 77.3381 7.58734  -2
   5   3  10 77.3381 7.58734   1
   7  -4   7 -640.81 428.531  -2
  -7   4  10 -640.81 428.531   1
   6  -4   7 126.312 12.8095  -2
  -6   4  10 126.312 12.8095   1
   5  -4   8 235.699 7.22196  -2
  -5   4  10 235.699 7.22196   1
   4  -4   9 222.978 9.52006  -2
  -4   4  10 222.978 9.52006   1
   3  -4   9 377.583 18.6127  -2
  -3   4  10 377.583 18.6127   1
   2  -4  10 297.730 7.44341  -2
  -2   4  10 297.730 7.44341   1
   1  -4  11 325.255 14.2430  -2
  -1   4  10 325.255 14.2430   1
   0  -4  11 387.288 13.1543  -2
   0   4  10 387.288 13.1543   1
  -1  -4  12 258.290 5.16522  -2
   1   4  10 258.290 5.16522   1
  -2  -4  13 214.267 8.54202  -2
   2   4  10 214.267 8.54202   1
  -3  -4  13 158.939 5.97983  -2
   3   4  10 158.939 5.97983   1
  -4  -4  14 119.999 5.07259  -2
   4   4  10 119.999 5.07259   1
   7  -5   7 1406.48 538.003  -2
  -7   5  10 1406.48 538.003   1
   6  -5   8 176.088 6.79010  -2
  -6   5  10 176.088 6.79010   1
   5  -5   8 211.883 10.2330  -2
  -5   5  10 211.883 10.2330   1
   4  -5   9 101.568 4.01733  -2
  -4   5  10 101.568 4.01733   1
   3  -5  10 189.442 6.24453  -2
  -3   5  10 189.442 6.24453   1
   2  -5  10 225.853 11.1094  -2
  -2   5  10 225.853 11.1094   1
   1  -5  11 281.285 7.06626  -2
  -1   5  10 281.285 7.06626   1
   0  -5  12 346.178 13.3490  -2
   0   5  10 346.178 13.3490   1
  -1  -5  12 303.482 7.83872  -2
   1   5  10 303.482 7.83872   1
  -2  -5  13 142.660 5.57248  -2
   2   5  10 142.660 5.57248   1
  -3  -5  14 142.603 6.70119  -2
   3   5  10 142.603 6.70119   1
   6  -6   8 75.1733 4.54178  -2
  -6   6  10 75.1733 4.54178   1
   5  -6   9 93.1503 3.85147  -2
  -5   6  10 93.1503 3.85147   1
   4  -6   9 166.761 10.5569  -2
  -4   6  10 166.761 10.5569   1
   3  -6  10 136.736 4.27588  -2
  -3   6  10 136.736 4.27588   1
   2  -6  11 232.307 8.41365  -2
  -2   6  10 232.307 8.41365   1
   1  -6  11 191.440 13.2928  -2
  -1   6  10 191.440 13.2928   1
   0  -6  12 199.163 7.64623  -2
   0   6  10 199.163 7.64623   1
  -1  -6  13 163.719 9.39194  -2
   1   6  10 163.719 9.39194   1
  -2  -6  13 232.921 8.52772  -2
   2   6  10 232.921 8.52772   1
   4  -7  10 154.228 18.1802  -2
  -4   7  10 154.228 18.1802   1
   3  -7  10 148.809 12.0854  -2
  -3   7  10 148.809 12.0854   1
   2  -7  11 105.902 4.49244  -2
  -2   7  10 105.902 4.49244   1
   1  -7  12 151.861 8.49330  -2
  -1   7  10 151.861 8.49330   1
   0  -7  12 181.152 6.96205  -2
   0   7  10 181.152 6.96205   1
   3   8   6 45.7768 7.30455  -2
  -3  -8  11 45.7768 7.30455   1
   2   8   7 84.9084 4.68052  -2
  -2  -8  11 84.9084 4.68052   1
   1   8   8 126.758 9.67037  -2
  -1  -8  11 126.758 9.67037   1
   0   8   8 112.660 8.62783  -2
   0  -8  11 112.660 8.62783   1
  -1   8   9 111.175 9.00502  -2
   1  -8  11 111.175 9.00502   1
   5   7   5 63.9180 7.62361  -2
  -5  -7  11 63.9180 7.62361   1
   4   7   6 56.8044 4.52193  -2
  -4  -7  11 56.8044 4.52193   1
   3   7   7 70.8297 5.87390  -2
  -3  -7  11 70.8297 5.87390   1
   3   7   6 7.65208 8.79758  -2
  -3  -7  11 7.65208 8.79758   1
   2   7   7 106.466 7.08725  -2
  -2  -7  11 106.466 7.08725   1
   1   7   8 147.306 5.07547  -2
  -1  -7  11 147.306 5.07547   1
   0   7   9 203.387 6.55498  -2
   0  -7  11 203.387 6.55498   1
  -1   7   9 104.623 7.35389  -2
   1  -7  11 104.623 7.35389   1
  -2   7  10 139.116 4.96404  -2
   2  -7  11 139.116 4.96404   1
   3  -7  11 111.317 11.6967   1
   6   6   5 84.4616 5.10425  -2
  -6  -6  11 84.4616 5.10425   1
   5   6   6 115.969 6.21571  -2
  -5  -6  11 115.969 6.21571   1
   4   6   6 145.021 8.67308  -2
  -4  -6  11 145.021 8.67308   1
   3   6   7 139.935 5.18964  -2
  -3  -6  11 139.935 5.18964   1
   2   6   8 362.426 23.7188  -2
   2   6   7 362.426 23.7188  -2
  -2  -6  11 362.426 23.7188   1
   2   6   8 335.458 9.83460  -2
  -2  -6  11 335.458 9.83460   1
   1   6   8 252.893 10.9652  -2
  -1  -6  11 252.893 10.9652   1
   0   6   9 207.882 7.17802  -2
   0  -6  11 207.882 7.17802   1
  -1   6  10 211.615 15.0288  -2
   1  -6  11 211.615 15.0288   1
  -2   6  10 234.249 10.7021  -2
   2  -6  11 234.249 10.7021   1
  -3   6  11 170.178 6.08913  -2
   3  -6  11 170.178 6.08913   1
   4  -6  11 140.216 6.80030   1
  -7  -5  11 113.619 5.13779   1
   6   5   5 -115.16 390.138  -2
  -6  -5  11 -115.16 390.138   1
   5   5   6 198.053 6.33173  -2
  -5  -5  11 198.053 6.33173   1
   4   5   7 250.875 8.09589  -2
  -4  -5  11 250.875 8.09589   1
   3   5   7 267.861 12.8161  -2
  -3  -5  11 267.861 12.8161   1
   2   5   8 163.889 6.63025  -2
  -2  -5  11 163.889 6.63025   1
   1   5   9 233.120 12.3851  -2
  -1  -5  11 233.120 12.3851   1
   0   5   9 266.340 10.4790  -2
   0  -5  11 266.340 10.4790   1
  -1   5  10 244.539 7.12929  -2
   1  -5  11 244.539 7.12929   1
  -2   5  11 313.450 10.2029  -2
   2  -5  11 313.450 10.2029   1
  -3   5  11 188.629 7.10666  -2
   3  -5  11 188.629 7.10666   1
  -4   5  12 271.945 7.42923  -2
   4  -5  11 271.945 7.42923   1
   7   4   5 92.3645 4.78035  -2
  -7  -4  11 92.3645 4.78035   1
   6   4   6 217.613 6.88759  -2
  -6  -4  11 217.613 6.88759   1
   5   4   6 225.833 12.0271  -2
  -5  -4  11 225.833 12.0271   1
   4   4   7 293.914 7.32203  -2
  -4  -4  11 293.914 7.32203   1
   3   4   8 297.322 9.80475  -2
  -3  -4  11 297.322 9.80475   1
   2   4   8 254.410 10.0430  -2
  -2  -4  11 254.410 10.0430   1
   1   4   9 300.599 8.78727  -2
  -1  -4  11 300.599 8.78727   1
   0   4  10 304.764 12.8775  -2
   0  -4  11 304.764 12.8775   1
  -1   4  10 353.500 9.75358  -2
   1  -4  11 353.500 9.75358   1
  -2   4  11 323.228 7.06382  -2
   2  -4  11 323.228 7.06382   1
  -3   4  12 266.386 11.1916  -2
   3  -4  11 266.386 11.1916   1
  -4   4  12 227.448 7.17462  -2
   4  -4  11 227.448 7.17462   1
  -5   4  13 169.465 6.58635  -2
   5  -4  11 169.465 6.58635   1
   8   3   5 130.297 13.3327  -2
  -8  -3  11 130.297 13.3327   1
   7   3   5 180.668 14.9507  -2
  -7  -3  11 180.668 14.9507   1
   6   3   6 168.906 7.12117  -2
  -6  -3  11 168.906 7.12117   1
   5   3   7 230.708 6.64537  -2
  -5  -3  11 230.708 6.64537   1
   4   3   7 246.075 16.8610  -2
  -4  -3  11 246.075 16.8610   1
   3   3   8 499.276 10.4117  -2
  -3  -3  11 499.276 10.4117   1
   2   3   9 277.305 7.58618  -2
  -2  -3  11 277.305 7.58618   1
   1   3   9 351.640 15.5860  -2
  -1  -3  11 351.640 15.5860   1
   0   3  10 438.689 8.60639  -2
   0  -3  11 438.689 8.60639   1
  -1   3  11 487.791 18.1439  -2
   1  -3  11 487.791 18.1439   1
  -2   3  11 370.356 9.65535  -2
   2  -3  11 370.356 9.65535   1
  -3   3  12 198.305 6.21206  -2
   3  -3  11 198.305 6.21206   1
  -4   3  13 167.591 8.25427  -2
   4  -3  11 167.591 8.25427   1
  -5   3  13 172.217 7.28379  -2
   5  -3  11 172.217 7.28379   1
   8   2   5 108.394 4.85481  -2
  -8  -2  11 108.394 4.85481   1
   7   2   6 88.0914 4.61773  -2
  -7  -2  11 88.0914 4.61773   1
   6   2   6 130.611 13.9094  -2
  -6  -2  11 130.611 13.9094   1
   5   2   7 99.2038 4.93302  -2
  -5  -2  11 99.2038 4.93302   1
   4   2   8 132.906 6.37784  -2
  -4  -2  11 132.906 6.37784   1
   3   2   8 462.150 18.3409  -2
  -3  -2  11 462.150 18.3409   1
   2   2   9 553.123 11.3336  -2
  -2  -2  11 553.123 11.3336   1
   1   2  10 421.309 18.4919  -2
  -1  -2  11 421.309 18.4919   1
   0   2  10 587.866 20.2388  -2
   0  -2  11 587.866 20.2388   1
  -1   2  11 531.228 14.7097  -2
   1  -2  11 531.228 14.7097   1
  -2   2  12 332.469 11.2693  -2
   2  -2  11 332.469 11.2693   1
  -3   2  12 272.253 9.05034  -2
   3  -2  11 272.253 9.05034   1
  -4   2  13 167.964 6.65251  -2
   4  -2  11 167.964 6.65251   1
  -5   2  14 164.894 9.14829  -2
   5  -2  11 164.894 9.14829   1
   8   1   5 -374.26 450.458  -2
  -8  -1  11 -374.26 450.458   1
   7   1   6 103.262 4.29537  -2
  -7  -1  11 103.262 4.29537   1
   6   1   7 157.822 6.48426  -2
  -6  -1  11 157.822 6.48426   1
   5   1   7 295.645 14.7399  -2
  -5  -1  11 295.645 14.7399   1
   4   1   8 231.987 8.62925  -2
  -4  -1  11 231.987 8.62925   1
   3   1   9 672.490 13.3981  -2
  -3  -1  11 672.490 13.3981   1
   2   1   9 794.840 41.9029  -2
  -2  -1  11 794.840 41.9029   1
   1   1  10 378.836 8.68947  -2
  -1  -1  11 378.836 8.68947   1
   0   1  11 358.088 26.2746  -2
   0  -1  11 358.088 26.2746   1
  -1   1  11 561.825 33.8688  -2
   1  -1  11 561.825 33.8688   1
  -2   1  12 271.278 9.20830  -2
   2  -1  11 271.278 9.20830   1
  -3   1  13 294.450 11.8637  -2
   3  -1  11 294.450 11.8637   1
  -4   1  13 272.971 9.78632  -2
   4  -1  11 272.971 9.78632   1
  -5   1  14 138.467 6.02379  -2
   5  -1  11 138.467 6.02379   1
   8   0   6 85.1474 4.23171  -2
  -8   0  11 85.1474 4.23171   1
   7   0   6 177.563 16.8687  -2
  -7   0  11 177.563 16.8687   1
   6   0   7 327.755 8.16370  -2
  -6   0  11 327.755 8.16370   1
   5   0   8 307.702 9.55718  -2
  -5   0  11 307.702 9.55718   1
   4   0   8 394.031 19.1008  -2
  -4   0  11 394.031 19.1008   1
   3   0   9 364.771 11.1710  -2
  -3   0  11 364.771 11.1710   1
   2   0  10 802.083 19.3324  -2
  -2   0  11 802.083 19.3324   1
   1   0  10 340.944 27.1918  -2
  -1   0  11 340.944 27.1918   1
   0   0  11 163.883 7.79588  -2
   0   0  11 163.883 7.79588   1
  -1   0  12 500.595 22.4088  -2
   1   0  11 500.595 22.4088   1
  -2   0  12 410.460 10.4868  -2
   2   0  11 410.460 10.4868   1
  -3   0  13 270.315 9.25962  -2
   3   0  11 270.315 9.25962   1
  -4   0  14 172.010 9.20725  -2
   4   0  11 172.010 9.20725   1
  -5   0  14 63.1729 4.92732  -2
   5   0  11 63.1729 4.92732   1
   8  -1   6 114.770 4.67975  -2
  -8   1  11 114.770 4.67975   1
   7  -1   7 255.681 5.99433  -2
  -7   1  11 255.681 5.99433   1
   6  -1   7 282.663 18.1415  -2
  -6   1  11 282.663 18.1415   1
   5  -1   8 176.954 6.66910  -2
  -5   1  11 176.954 6.66910   1
   4  -1   9 358.672 9.17567  -2
  -4   1  11 358.672 9.17567   1
   3  -1   9 281.682 9.44253  -2
  -3   1  11 281.682 9.44253   1
   2  -1  10 445.684 9.44152  -2
  -2   1  11 445.684 9.44152   1
   1  -1  11 489.742 30.9791  -2
  -1   1  11 489.742 30.9791   1
   0  -1  11 465.230 22.1255  -2
   0   1  11 465.230 22.1255   1
  -1  -1  12 361.891 11.7325  -2
   1   1  11 361.891 11.7325   1
  -2  -1  13 492.561 18.1226  -2
   2   1  11 492.561 18.1226   1
  -3  -1  13 228.602 11.7653  -2
   3   1  11 228.602 11.7653   1
  -4  -1  14 131.565 6.47346  -2
   4   1  11 131.565 6.47346   1
  -5  -1  15 46.1667 8.80939  -2
   5   1  11 46.1667 8.80939   1
   8  -2   6 84.2853 11.6116  -2
  -8   2  11 84.2853 11.6116   1
   7  -2   7 958.765 345.302  -2
  -7   2  11 958.765 345.302   1
   6  -2   8 292.990 9.60633  -2
  -6   2  11 292.990 9.60633   1
   5  -2   8 201.014 12.7222  -2
  -5   2  11 201.014 12.7222   1
   4  -2   9 159.728 3.44626  -2
  -4   2  11 159.728 3.44626   1
   3  -2  10 282.950 7.10649  -2
  -3   2  11 282.950 7.10649   1
   2  -2  10 455.548 14.2453  -2
  -2   2  11 455.548 14.2453   1
   1  -2  11 516.078 9.67052  -2
  -1   2  11 516.078 9.67052   1
   0  -2  12 392.365 15.7221  -2
   0   2  11 392.365 15.7221   1
  -1  -2  12 258.739 9.31683  -2
   1   2  11 258.739 9.31683   1
  -2  -2  13 228.308 9.22008  -2
   2   2  11 228.308 9.22008   1
  -3  -2  14 283.562 13.5435  -2
   3   2  11 283.562 13.5435   1
  -4  -2  14 193.976 8.07789  -2
   4   2  11 193.976 8.07789   1
  -5  -2  15 78.6084 8.01908  -2
   5   2  11 78.6084 8.01908   1
   7  -3   7 51.3182 11.2131  -2
  -7   3  11 51.3182 11.2131   1
   6  -3   8 -424.59 287.859  -2
  -6   3  11 -424.59 287.859   1
   5  -3   9 224.672 7.19479  -2
  -5   3  11 224.672 7.19479   1
   4  -3   9 257.383 12.4123  -2
  -4   3  11 257.383 12.4123   1
   3  -3  10 397.137 9.17419  -2
  -3   3  11 397.137 9.17419   1
   2  -3  11 517.548 15.9434  -2
  -2   3  11 517.548 15.9434   1
   1  -3  11 349.155 14.6600  -2
  -1   3  11 349.155 14.6600   1
   0  -3  12 406.628 8.84931  -2
   0   3  11 406.628 8.84931   1
  -1  -3  13 250.764 12.8507  -2
   1   3  11 250.764 12.8507   1
  -2  -3  13 252.880 9.02892  -2
   2   3  11 252.880 9.02892   1
  -3  -3  14 227.992 6.41703  -2
   3   3  11 227.992 6.41703   1
  -4  -3  15 94.5787 11.1665  -2
   4   3  11 94.5787 11.1665   1
   7  -4   8 649.479 563.021  -2
  -7   4  11 649.479 563.021   1
   6  -4   8 125.046 17.7186  -2
  -6   4  11 125.046 17.7186   1
   5  -4   9 405.494 7.38534  -2
  -5   4  11 405.494 7.38534   1
   4  -4  10 367.031 9.15130  -2
  -4   4  11 367.031 9.15130   1
   3  -4  10 371.256 14.6929  -2
  -3   4  11 371.256 14.6929   1
   2  -4  11 316.482 7.27990  -2
  -2   4  11 316.482 7.27990   1
   1  -4  12 341.117 11.2803  -2
  -1   4  11 341.117 11.2803   1
   0  -4  12 414.128 12.0067  -2
   0   4  11 414.128 12.0067   1
  -1  -4  13 234.855 5.56071  -2
   1   4  11 234.855 5.56071   1
  -2  -4  14 90.7216 7.62217  -2
   2   4  11 90.7216 7.62217   1
  -3  -4  14 85.3529 5.83725  -2
   3   4  11 85.3529 5.83725   1
   6  -5   9 73.1254 4.18719  -2
  -6   5  11 73.1254 4.18719   1
   5  -5   9 168.361 11.3717  -2
  -5   5  11 168.361 11.3717   1
   4  -5  10 173.699 7.14771  -2
  -4   5  11 173.699 7.14771   1
   3  -5  11 204.154 7.95769  -2
  -3   5  11 204.154 7.95769   1
   2  -5  11 251.640 21.0499  -2
  -2   5  11 251.640 21.0499   1
   1  -5  12 218.448 5.98991  -2
  -1   5  11 218.448 5.98991   1
   0  -5  13 158.781 8.13517  -2
   0   5  11 158.781 8.13517   1
  -1  -5  13 163.955 5.70191  -2
   1   5  11 163.955 5.70191   1
  -2  -5  14 144.535 4.44257  -2
   2   5  11 144.535 4.44257   1
  -5   6  11 78.6966 3.56700   1
   4  -6  10 217.361 10.2155  -2
  -4   6  11 217.361 10.2155   1
   3  -6  11 192.799 6.33401  -2
  -3   6  11 192.799 6.33401   1
   2  -6  12 97.5465 7.39231  -2
  -2   6  11 97.5465 7.39231   1
   1  -6  12 157.591 7.38279  -2
  -1   6  11 157.591 7.38279   1
   0  -6  13 139.028 5.44201  -2
   0   6  11 139.028 5.44201   1
  -1  -6  14 226.577 21.2953  -2
   1   6  11 226.577 21.2953   1
   4   7   7 78.4766 7.68224  -2
  -4  -7  12 78.4766 7.68224   1
   3   7   8 73.8061 6.19214  -2
  -3  -7  12 73.8061 6.19214   1
   3   7   8 46.7074 10.1296  -2
   3   7   7 46.7074 10.1296  -2
  -3  -7  12 46.7074 10.1296   1
   2   7   8 71.7846 10.2257  -2
  -2  -7  12 71.7846 10.2257   1
   1   7   9 127.116 4.59546  -2
  -1  -7  12 127.116 4.59546   1
   0   7  10 189.102 9.94582  -2
   0  -7  12 189.102 9.94582   1
  -1   7  10 157.486 7.82505  -2
   1  -7  12 157.486 7.82505   1
   5   6   7 82.5196 4.82773  -2
  -5  -6  12 82.5196 4.82773   1
   4   6   7 99.4042 8.02917  -2
  -4  -6  12 99.4042 8.02917   1
   3   6   8 87.0979 4.72487  -2
  -3  -6  12 87.0979 4.72487   1
   2   6   9 175.883 7.04650  -2
  -2  -6  12 175.883 7.04650   1
   1   6   9 219.073 11.0682  -2
  -1  -6  12 219.073 11.0682   1
   0   6  10 160.462 6.23889  -2
   0  -6  12 160.462 6.23889   1
  -1   6  11 171.374 8.45662  -2
   1  -6  12 171.374 8.45662   1
  -2   6  11 108.515 9.59251  -2
   2  -6  12 108.515 9.59251   1
  -3   6  12 91.9267 7.90970  -2
   3  -6  12 91.9267 7.90970   1
   6   5   6 72.7284 8.83539  -2
  -6  -5  12 72.7284 8.83539   1
   5   5   7 -760.24 436.809  -2
  -5  -5  12 -760.24 436.809   1
   4   5   8 353.396 9.80502  -2
  -4  -5  12 353.396 9.80502   1
   3   5   8 378.663 12.7419  -2
  -3  -5  12 378.663 12.7419   1
   2   5   9 178.838 5.74783  -2
  -2  -5  12 178.838 5.74783   1
   1   5  10 245.445 10.0157  -2
  -1  -5  12 245.445 10.0157   1
   0   5  10 328.914 11.6596  -2
   0  -5  12 328.914 11.6596   1
  -1   5  11 244.148 7.25047  -2
   1  -5  12 244.148 7.25047   1
  -2   5  12 165.375 7.85354  -2
   2  -5  12 165.375 7.85354   1
  -3   5  12 117.780 6.17847  -2
   3  -5  12 117.780 6.17847   1
   7   4   6 120.561 4.98288  -2
  -7  -4  12 120.561 4.98288   1
   6   4   7 138.540 5.59673  -2
  -6  -4  12 138.540 5.59673   1
   5   4   7 137.173 8.84552  -2
  -5  -4  12 137.173 8.84552   1
   4   4   8 238.580 6.66832  -2
  -4  -4  12 238.580 6.66832   1
   3   4   9 340.709 10.7357  -2
  -3  -4  12 340.709 10.7357   1
   2   4   9 170.029 11.3719  -2
  -2  -4  12 170.029 11.3719   1
   1   4  10 266.898 8.26459  -2
  -1  -4  12 266.898 8.26459   1
   0   4  11 429.290 15.6021  -2
   0  -4  12 429.290 15.6021   1
  -1   4  11 314.654 11.1341  -2
   1  -4  12 314.654 11.1341   1
  -2   4  12 236.367 6.73658  -2
   2  -4  12 236.367 6.73658   1
  -3   4  13 104.618 6.96221  -2
   3  -4  12 104.618 6.96221   1
  -4   4  13 97.8291 5.97995  -2
   4  -4  12 97.8291 5.97995   1
   7   3   6 175.549 15.2311  -2
  -7  -3  12 175.549 15.2311   1
   6   3   7 137.215 6.01956  -2
  -6  -3  12 137.215 6.01956   1
   5   3   8 191.078 6.21119  -2
  -5  -3  12 191.078 6.21119   1
   4   3   8 312.352 27.9738  -2
  -4  -3  12 312.352 27.9738   1
   3   3   9 506.900 10.6464  -2
  -3  -3  12 506.900 10.6464   1
   2   3  10 276.686 8.28570  -2
  -2  -3  12 276.686 8.28570   1
   1   3  10 250.820 13.5056  -2
  -1  -3  12 250.820 13.5056   1
   0   3  11 400.173 10.1353  -2
   0  -3  12 400.173 10.1353   1
  -1   3  12 277.520 10.1547  -2
   1  -3  12 277.520 10.1547   1
  -2   3  12 230.859 7.21350  -2
   2  -3  12 230.859 7.21350   1
  -3   3  13 233.413 6.66692  -2
   3  -3  12 233.413 6.66692   1
  -4   3  14 78.4817 6.42135  -2
   4  -3  12 78.4817 6.42135   1
   7   2   7 173.301 6.06326  -2
  -7  -2  12 173.301 6.06326   1
   6   2   7 212.681 15.9101  -2
  -6  -2  12 212.681 15.9101   1
   5   2   8 277.271 6.57849  -2
  -5  -2  12 277.271 6.57849   1
   4   2   9 234.053 7.66487  -2
  -4  -2  12 234.053 7.66487   1
   3   2   9 759.724 43.4981  -2
  -3  -2  12 759.724 43.4981   1
   2   2  10 346.716 9.36049  -2
  -2  -2  12 346.716 9.36049   1
   1   2  11 268.958 12.5775  -2
  -1  -2  12 268.958 12.5775   1
   0   2  11 320.040 14.9997  -2
   0  -2  12 320.040 14.9997   1
  -1   2  12 411.569 11.5558  -2
   1  -2  12 411.569 11.5558   1
  -2   2  13 260.820 11.5139  -2
   2  -2  12 260.820 11.5139   1
  -3   2  13 201.877 6.64278  -2
   3  -2  12 201.877 6.64278   1
  -4   2  14 59.4056 4.37796  -2
   4  -2  12 59.4056 4.37796   1
   8   1   6 44.3368 10.3912  -2
  -8  -1  12 44.3368 10.3912   1
   7   1   7 140.404 4.63674  -2
  -7  -1  12 140.404 4.63674   1
   6   1   8 129.486 5.26205  -2
  -6  -1  12 129.486 5.26205   1
   5   1   8 234.962 16.7839  -2
  -5  -1  12 234.962 16.7839   1
   4   1   9 258.268 7.53078  -2
  -4  -1  12 258.268 7.53078   1
   3   1  10 509.583 11.8047  -2
  -3  -1  12 509.583 11.8047   1
   2   1  10 619.533 37.6026  -2
  -2  -1  12 619.533 37.6026   1
   1   1  11 401.026 9.06493  -2
  -1  -1  12 401.026 9.06493   1
   0   1  12 476.570 15.5644  -2
   0  -1  12 476.570 15.5644   1
  -1   1  12 361.930 13.6412  -2
   1  -1  12 361.930 13.6412   1
  -2   1  13 201.657 7.94912  -2
   2  -1  12 201.657 7.94912   1
  -3   1  14 234.414 11.0167  -2
   3  -1  12 234.414 11.0167   1
  -4   1  14 146.010 6.78806  -2
   4  -1  12 146.010 6.78806   1
  -8   0  12 77.0548 4.03344   1
   7   0   7 126.779 11.7067  -2
  -7   0  12 126.779 11.7067   1
   6   0   8 242.345 7.10747  -2
  -6   0  12 242.345 7.10747   1
   5   0   9 292.856 8.24866  -2
  -5   0  12 292.856 8.24866   1
   4   0   9 260.179 17.7212  -2
  -4   0  12 260.179 17.7212   1
   3   0  10 538.845 11.2299  -2
  -3   0  12 538.845 11.2299   1
   2   0  11 449.656 13.9749  -2
  -2   0  12 449.656 13.9749   1
   1   0  11 581.416 20.4397  -2
  -1   0  12 581.416 20.4397   1
   0   0  12 159.491 6.88472  -2
   0   0  12 159.491 6.88472   1
  -1   0  13 383.823 13.6489  -2
   1   0  12 383.823 13.6489   1
  -2   0  13 342.682 11.3053  -2
   2   0  12 342.682 11.3053   1
  -3   0  14 215.193 8.23742  -2
   3   0  12 215.193 8.23742   1
  -4   0  15 127.898 10.1286  -2
   4   0  12 127.898 10.1286   1
   7  -1   8 157.354 5.86176  -2
  -7   1  12 157.354 5.86176   1
   6  -1   8 211.588 16.2980  -2
  -6   1  12 211.588 16.2980   1
   5  -1   9 251.871 6.49742  -2
  -5   1  12 251.871 6.49742   1
   4  -1  10 342.555 8.29862  -2
  -4   1  12 342.555 8.29862   1
   3  -1  10 261.586 9.97781  -2
  -3   1  12 261.586 9.97781   1
   2  -1  11 262.921 7.14074  -2
  -2   1  12 262.921 7.14074   1
   1  -1  12 387.818 10.8508  -2
  -1   1  12 387.818 10.8508   1
   0  -1  12 406.742 12.4099  -2
   0   1  12 406.742 12.4099   1
  -1  -1  13 213.890 7.90321  -2
   1   1  12 213.890 7.90321   1
  -2  -1  14 217.621 10.4766  -2
   2   1  12 217.621 10.4766   1
  -3  -1  14 161.650 7.71932  -2
   3   1  12 161.650 7.71932   1
  -4  -1  15 99.5222 5.77887  -2
   4   1  12 99.5222 5.77887   1
   7  -2   8 65.3330 4.20957  -2
  -7   2  12 65.3330 4.20957   1
   6  -2   9 204.447 7.63828  -2
  -6   2  12 204.447 7.63828   1
   5  -2   9 186.202 10.6248  -2
  -5   2  12 186.202 10.6248   1
   4  -2  10 229.523 6.00085  -2
  -4   2  12 229.523 6.00085   1
   3  -2  11 317.504 7.63856  -2
  -3   2  12 317.504 7.63856   1
   2  -2  11 274.673 11.3348  -2
  -2   2  12 274.673 11.3348   1
   1  -2  12 406.385 7.85045  -2
  -1   2  12 406.385 7.85045   1
   0  -2  13 338.970 14.8112  -2
   0   2  12 338.970 14.8112   1
  -1  -2  13 231.314 8.94957  -2
   1   2  12 231.314 8.94957   1
  -2  -2  14 166.782 5.90223  -2
   2   2  12 166.782 5.90223   1
  -3  -2  15 148.943 10.6991  -2
   3   2  12 148.943 10.6991   1
  -4  -2  15 95.0013 6.29522  -2
   4   2  12 95.0013 6.29522   1
   7  -3   8 78.0490 11.8256  -2
  -7   3  12 78.0490 11.8256   1
   6  -3   9 106.144 5.39361  -2
  -6   3  12 106.144 5.39361   1
   5  -3  10 181.598 6.95122  -2
  -5   3  12 181.598 6.95122   1
   4  -3  10 208.254 11.2497  -2
  -4   3  12 208.254 11.2497   1
   3  -3  11 199.178 6.48308  -2
  -3   3  12 199.178 6.48308   1
   2  -3  12 238.725 8.69407  -2
  -2   3  12 238.725 8.69407   1
   1  -3  12 227.489 10.6991  -2
  -1   3  12 227.489 10.6991   1
   0  -3  13 264.026 6.90085  -2
   0   3  12 264.026 6.90085   1
  -1  -3  14 214.776 12.1524  -2
   1   3  12 214.776 12.1524   1
  -2  -3  14 150.754 7.26779  -2
   2   3  12 150.754 7.26779   1
  -3  -3  15 109.622 4.31842  -2
   3   3  12 109.622 4.31842   1
   6  -4   9 134.429 18.3653  -2
  -6   4  12 134.429 18.3653   1
   5  -4  10 191.907 6.79420  -2
  -5   4  12 191.907 6.79420   1
   4  -4  11 285.550 9.22671  -2
  -4   4  12 285.550 9.22671   1
   3  -4  11 222.496 14.8617  -2
  -3   4  12 222.496 14.8617   1
   2  -4  12 209.445 6.16956  -2
  -2   4  12 209.445 6.16956   1
   1  -4  13 178.984 8.86646  -2
  -1   4  12 178.984 8.86646   1
   0  -4  13 133.012 8.09499  -2
   0   4  12 133.012 8.09499   1
  -1  -4  14 194.744 4.73330  -2
   1   4  12 194.744 4.73330   1
  -2  -4  15 72.4015 5.85215  -2
   2   4  12 72.4015 5.85215   1
   5  -5  10 283.250 11.8265  -2
  -5   5  12 283.250 11.8265   1
   4  -5  11 275.135 6.96871  -2
  -4   5  12 275.135 6.96871   1
   3  -5  12 149.522 7.48983  -2
  -3   5  12 149.522 7.48983   1
   2  -5  12 141.625 7.74813  -2
  -2   5  12 141.625 7.74813   1
   1  -5  13 107.376 4.03527  -2
  -1   5  12 107.376 4.03527   1
   0  -5  14 75.5017 5.20418  -2
   0   5  12 75.5017 5.20418   1
  -1  -5  14 107.895 5.30504  -2
   1   5  12 107.895 5.30504   1
   3  -6  12 99.8692 7.22737  -2
  -3   6  12 99.8692 7.22737   1
  -2   6  12 76.3702 4.77827   1
   1  -6  13 129.723 8.08637  -2
  -1   6  12 129.723 8.08637   1
   4   6   8 117.851 8.66526  -2
  -4  -6  13 117.851 8.66526   1
   3   6   9 132.781 5.42940  -2
  -3  -6  13 132.781 5.42940   1
   2   6  10 171.541 6.33681  -2
  -2  -6  13 171.541 6.33681   1
   1   6  10 208.981 9.73748  -2
  -1  -6  13 208.981 9.73748   1
   0   6  11 161.871 7.49656  -2
   0  -6  13 161.871 7.49656   1
  -1   6  12 166.283 13.0278  -2
   1  -6  13 166.283 13.0278   1
   5   5   8 110.134 5.44489  -2
  -5  -5  13 110.134 5.44489   1
   4   5   9 297.946 9.84509  -2
  -4  -5  13 297.946 9.84509   1
   3   5   9 167.394 11.5602  -2
  -3  -5  13 167.394 11.5602   1
   2   5  10 171.575 5.65631  -2
  -2  -5  13 171.575 5.65631   1
   1   5  11 183.453 10.2366  -2
  -1  -5  13 183.453 10.2366   1
   0   5  11 151.627 9.19811  -2
   0  -5  13 151.627 9.19811   1
  -1   5  12 101.513 5.20160  -2
   1  -5  13 101.513 5.20160   1
  -2   5  13 104.152 7.17235  -2
   2  -5  13 104.152 7.17235   1
   6   4   8 150.679 5.69588  -2
  -6  -4  13 150.679 5.69588   1
   5   4   8 130.004 9.94062  -2
  -5  -4  13 130.004 9.94062   1
   4   4   9 338.528 8.13892  -2
  -4  -4  13 338.528 8.13892   1
   3   4  10 225.279 9.61995  -2
  -3  -4  13 225.279 9.61995   1
   2   4  10 167.887 14.1756  -2
  -2  -4  13 167.887 14.1756   1
   1   4  11 232.502 6.31749  -2
  -1  -4  13 232.502 6.31749   1
   0   4  12 220.880 9.97041  -2
   0  -4  13 220.880 9.97041   1
  -1   4  12 143.278 7.64493  -2
   1  -4  13 143.278 7.64493   1
  -2   4  13 155.426 5.43183  -2
   2  -4  13 155.426 5.43183   1
   3  -4  13 91.7681 5.16639   1
   6   3   8 172.459 5.76837  -2
  -6  -3  13 172.459 5.76837   1
   5   3   9 131.991 5.38494  -2
  -5  -3  13 131.991 5.38494   1
   4   3   9 277.375 17.7300  -2
  -4  -3  13 277.375 17.7300   1
   3   3  10 207.624 6.57912  -2
  -3  -3  13 207.624 6.57912   1
   2   3  11 288.041 8.08546  -2
  -2  -3  13 288.041 8.08546   1
   1   3  11 222.323 9.11571  -2
  -1  -3  13 222.323 9.11571   1
   0   3  12 283.292 6.21908  -2
   0  -3  13 283.292 6.21908   1
  -1   3  13 166.977 9.58172  -2
   1  -3  13 166.977 9.58172   1
  -2   3  13 223.010 7.27910  -2
   2  -3  13 223.010 7.27910   1
  -3   3  14 98.0267 4.44751  -2
   3  -3  13 98.0267 4.44751   1
   7   2   8 160.517 6.81289  -2
  -7  -2  13 160.517 6.81289   1
   6   2   8 179.774 15.5320  -2
  -6  -2  13 179.774 15.5320   1
   5   2   9 222.134 7.05240  -2
  -5  -2  13 222.134 7.05240   1
   4   2  10 281.633 9.09775  -2
  -4  -2  13 281.633 9.09775   1
   3   2  10 275.936 17.8469  -2
  -3  -2  13 275.936 17.8469   1
   2   2  11 211.704 6.87957  -2
  -2  -2  13 211.704 6.87957   1
   1   2  12 251.525 9.58098  -2
  -1  -2  13 251.525 9.58098   1
   0   2  12 342.283 13.6076  -2
   0  -2  13 342.283 13.6076   1
  -1   2  13 184.200 7.66922  -2
   1  -2  13 184.200 7.66922   1
  -2   2  14 173.824 9.65459  -2
   2  -2  13 173.824 9.65459   1
  -3   2  14 144.121 5.97015  -2
   3  -2  13 144.121 5.97015   1
  -4   2  15 108.935 14.7225  -2
   4  -2  13 108.935 14.7225   1
   7   1   8 -557.25 558.290  -2
  -7  -1  13 -557.25 558.290   1
   6   1   9 171.814 6.04658  -2
  -6  -1  13 171.814 6.04658   1
   5   1   9 251.141 17.8111  -2
  -5  -1  13 251.141 17.8111   1
   4   1  10 282.177 9.02268  -2
  -4  -1  13 282.177 9.02268   1
   3   1  11 245.954 7.04833  -2
  -3  -1  13 245.954 7.04833   1
   2   1  11 369.517 16.6091  -2
  -2  -1  13 369.517 16.6091   1
   1   1  12 198.398 6.27213  -2
  -1  -1  13 198.398 6.27213   1
   0   1  13 242.034 11.1861  -2
   0  -1  13 242.034 11.1861   1
  -1   1  13 221.438 10.8400  -2
   1  -1  13 221.438 10.8400   1
  -2   1  14 110.653 4.26442  -2
   2  -1  13 110.653 4.26442   1
  -3   1  15 92.5799 8.01130  -2
   3  -1  13 92.5799 8.01130   1
  -4   1  15 81.5838 5.69851  -2
   4  -1  13 81.5838 5.69851   1
   7   0   8 121.847 10.2270  -2
  -7   0  13 121.847 10.2270   1
   6   0   9 142.076 5.42060  -2
  -6   0  13 142.076 5.42060   1
   5   0  10 315.994 8.69540  -2
  -5   0  13 315.994 8.69540   1
   4   0  10 369.445 20.6094  -2
  -4   0  13 369.445 20.6094   1
   3   0  11 304.783 8.25979  -2
  -3   0  13 304.783 8.25979   1
   2   0  12 359.336 14.3122  -2
  -2   0  13 359.336 14.3122   1
   1   0  12 303.766 12.7775  -2
  -1   0  13 303.766 12.7775   1
   0   0  13 225.442 7.60052  -2
   0   0  13 225.442 7.60052   1
  -1   0  14 173.381 8.21943  -2
   1   0  13 173.381 8.21943   1
  -2   0  14 192.419 8.65125  -2
   2   0  13 192.419 8.65125   1
  -3   0  15 116.321 6.14145  -2
   3   0  13 116.321 6.14145   1
   7  -1   9 172.195 10.0544  -2
  -7   1  13 172.195 10.0544   1
   6  -1   9 193.186 15.6544  -2
  -6   1  13 193.186 15.6544   1
   5  -1  10 230.084 6.65290  -2
  -5   1  13 230.084 6.65290   1
   4  -1  11 291.879 7.70204  -2
  -4   1  13 291.879 7.70204   1
   3  -1  11 292.790 11.7149  -2
  -3   1  13 292.790 11.7149   1
   2  -1  12 223.979 5.78604  -2
  -2   1  13 223.979 5.78604   1
   1  -1  13 226.611 8.75506  -2
  -1   1  13 226.611 8.75506   1
   0  -1  13 212.559 9.55384  -2
   0   1  13 212.559 9.55384   1
  -1  -1  14 205.254 7.09109  -2
   1   1  13 205.254 7.09109   1
  -2  -1  15 214.776 8.96190  -2
   2   1  13 214.776 8.96190   1
  -3  -1  15 117.236 7.08558  -2
   3   1  13 117.236 7.08558   1
   6  -2  10 195.113 6.21886  -2
  -6   2  13 195.113 6.21886   1
   5  -2  10 177.173 10.2816  -2
  -5   2  13 177.173 10.2816   1
   4  -2  11 176.172 4.99814  -2
  -4   2  13 176.172 4.99814   1
   3  -2  12 199.513 5.32591  -2
  -3   2  13 199.513 5.32591   1
   2  -2  12 229.500 11.9790  -2
  -2   2  13 229.500 11.9790   1
   1  -2  13 191.876 6.47788  -2
  -1   2  13 191.876 6.47788   1
   0  -2  14 257.515 15.6016  -2
   0   2  13 257.515 15.6016   1
  -1  -2  14 103.940 7.02514  -2
   1   2  13 103.940 7.02514   1
  -2  -2  15 113.797 4.99884  -2
   2   2  13 113.797 4.99884   1
   3   2  13 -185.00 168.633   1
   6  -3  10 174.640 7.46204  -2
  -6   3  13 174.640 7.46204   1
   5  -3  11 153.297 6.60192  -2
  -5   3  13 153.297 6.60192   1
   4  -3  11 130.611 11.6297  -2
  -4   3  13 130.611 11.6297   1
   3  -3  12 182.209 6.51696  -2
  -3   3  13 182.209 6.51696   1
   2  -3  13 270.957 8.28343  -2
  -2   3  13 270.957 8.28343   1
   1  -3  13 138.644 10.2872  -2
  -1   3  13 138.644 10.2872   1
   0  -3  14 152.085 5.09261  -2
   0   3  13 152.085 5.09261   1
  -1  -3  15 91.7266 11.1595  -2
   1   3  13 91.7266 11.1595   1
  -2  -3  15 89.1449 6.40948  -2
   2   3  13 89.1449 6.40948   1
   5  -4  11 179.000 6.17994  -2
  -5   4  13 179.000 6.17994   1
   4  -4  12 106.793 6.35893  -2
  -4   4  13 106.793 6.35893   1
   3  -4  12 80.3228 10.9513  -2
  -3   4  13 80.3228 10.9513   1
   2  -4  13 156.156 5.27411  -2
  -2   4  13 156.156 5.27411   1
   1  -4  14 109.771 6.28738  -2
  -1   4  13 109.771 6.28738   1
   0  -4  14 160.432 7.25038  -2
   0   4  13 160.432 7.25038   1
  -1  -4  15 107.309 4.93047  -2
   1   4  13 107.309 4.93047   1
  -3   5  13 73.4851 3.90735   1
   2  -5  13 76.2654 6.66299  -2
  -2   5  13 76.2654 6.66299   1
   1  -5  14 105.393 4.89826  -2
  -1   5  13 105.393 4.89826   1
  -4  -5  14 181.891 7.21217   1
   3   5  10 166.528 14.4355  -2
  -3  -5  14 166.528 14.4355   1
   2   5  11 128.669 5.72419  -2
  -2  -5  14 128.669 5.72419   1
   1   5  12 168.977 8.90923  -2
  -1  -5  14 168.977 8.90923   1
   0   5  12 58.0325 6.22582  -2
   0  -5  14 58.0325 6.22582   1
  -1   5  13 85.0929 5.84737  -2
   1  -5  14 85.0929 5.84737   1
   5   4   9 214.153 16.1455  -2
  -5  -4  14 214.153 16.1455   1
   4   4  10 201.778 7.40620  -2
  -4  -4  14 201.778 7.40620   1
   3   4  11 110.054 6.69974  -2
  -3  -4  14 110.054 6.69974   1
   2   4  11 68.7002 9.09470  -2
  -2  -4  14 68.7002 9.09470   1
   1   4  12 139.045 3.92184  -2
  -1  -4  14 139.045 3.92184   1
   0   4  13 161.180 8.75261  -2
   0  -4  14 161.180 8.75261   1
  -1   4  13 96.7400 6.41005  -2
   1  -4  14 96.7400 6.41005   1
  -2   4  14 87.1793 4.77187  -2
   2  -4  14 87.1793 4.77187   1
   6   3   9 141.960 12.4951  -2
  -6  -3  14 141.960 12.4951   1
   5   3  10 138.406 5.46335  -2
  -5  -3  14 138.406 5.46335   1
   4   3  10 152.072 13.8845  -2
  -4  -3  14 152.072 13.8845   1
   3   3  11 190.616 6.28774  -2
  -3  -3  14 190.616 6.28774   1
   2   3  12 176.086 6.48956  -2
  -2  -3  14 176.086 6.48956   1
   1   3  12 231.573 13.1564  -2
  -1  -3  14 231.573 13.1564   1
   0   3  13 127.565 4.64736  -2
   0  -3  14 127.565 4.64736   1
  -1   3  14 116.209 7.15730  -2
   1  -3  14 116.209 7.15730   1
  -2   3  14 95.4404 5.21054  -2
   2  -3  14 95.4404 5.21054   1
   6   2   9 68.9955 11.2023  -2
  -6  -2  14 68.9955 11.2023   1
   5   2  10 127.194 6.19735  -2
  -5  -2  14 127.194 6.19735   1
   4   2  11 247.578 8.52878  -2
  -4  -2  14 247.578 8.52878   1
   3   2  11 247.825 17.7704  -2
  -3  -2  14 247.825 17.7704   1
   2   2  12 209.964 6.40211  -2
  -2  -2  14 209.964 6.40211   1
   1   2  13 108.920 6.63903  -2
  -1  -2  14 108.920 6.63903   1
   0   2  13 221.373 11.1233  -2
   0  -2  14 221.373 11.1233   1
  -1   2  14 168.768 5.42443  -2
   1  -2  14 168.768 5.42443   1
  -2   2  15 103.673 6.89520  -2
   2  -2  14 103.673 6.89520   1
   6   1  10 147.280 6.22283  -2
  -6  -1  14 147.280 6.22283   1
   5   1  10 173.248 15.1944  -2
  -5  -1  14 173.248 15.1944   1
   4   1  11 133.722 6.05053  -2
  -4  -1  14 133.722 6.05053   1
   3   1  12 156.171 6.99194  -2
  -3  -1  14 156.171 6.99194   1
   2   1  12 197.705 13.0258  -2
  -2  -1  14 197.705 13.0258   1
   1   1  13 224.661 6.12536  -2
  -1  -1  14 224.661 6.12536   1
   0   1  14 147.555 7.01596  -2
   0  -1  14 147.555 7.01596   1
  -1   1  14 215.720 9.18462  -2
   1  -1  14 215.720 9.18462   1
  -2   1  15 74.4389 5.05760  -2
   2  -1  14 74.4389 5.05760   1
   6   0  10 126.468 6.03839  -2
  -6   0  14 126.468 6.03839   1
   5   0  11 84.3875 5.64205  -2
  -5   0  14 84.3875 5.64205   1
   4   0  11 126.737 13.5769  -2
  -4   0  14 126.737 13.5769   1
   3   0  12 198.478 6.19019  -2
  -3   0  14 198.478 6.19019   1
   2   0  13 260.087 8.59325  -2
  -2   0  14 260.087 8.59325   1
   1   0  13 168.044 9.98761  -2
  -1   0  14 168.044 9.98761   1
   0   0  14 83.4810 4.43004  -2
   0   0  14 83.4810 4.43004   1
  -1   0  15 117.619 7.17049  -2
   1   0  14 117.619 7.17049   1
  -2   0  15 136.343 7.73081  -2
   2   0  14 136.343 7.73081   1
   6  -1  10 194.819 15.5709  -2
  -6   1  14 194.819 15.5709   1
   5  -1  11 167.287 6.06901  -2
  -5   1  14 167.287 6.06901   1
   4  -1  12 164.710 5.72486  -2
  -4   1  14 164.710 5.72486   1
   3  -1  12 209.804 8.34025  -2
  -3   1  14 209.804 8.34025   1
   2  -1  13 115.295 4.60863  -2
  -2   1  14 115.295 4.60863   1
   1  -1  14 212.301 7.70682  -2
  -1   1  14 212.301 7.70682   1
   0  -1  14 131.791 7.06455  -2
   0   1  14 131.791 7.06455   1
  -1  -1  15 142.478 5.88451  -2
   1   1  14 142.478 5.88451   1
   2   1  14 154.343 5.93020   1
   5  -2  11 198.266 10.8150  -2
  -5   2  14 198.266 10.8150   1
   4  -2  12 52.7505 2.70565  -2
  -4   2  14 52.7505 2.70565   1
   3  -2  13 135.331 4.49026  -2
  -3   2  14 135.331 4.49026   1
   2  -2  13 126.116 8.43360  -2
  -2   2  14 126.116 8.43360   1
   1  -2  14 165.880 6.17963  -2
  -1   2  14 165.880 6.17963   1
   0  -2  15 200.278 11.9409  -2
   0   2  14 200.278 11.9409   1
  -1  -2  15 87.4844 6.61048  -2
   1   2  14 87.4844 6.61048   1
  -5   3  14 132.059 10.9330   1
   4  -3  12 71.2753 8.52545  -2
  -4   3  14 71.2753 8.52545   1
   3  -3  13 96.2616 4.68020  -2
  -3   3  14 96.2616 4.68020   1
   2  -3  14 94.4648 6.44178  -2
  -2   3  14 94.4648 6.44178   1
   1  -3  14 125.343 8.10770  -2
  -1   3  14 125.343 8.10770   1
   0  -3  15 103.411 5.44237  -2
   0   3  14 103.411 5.44237   1
   3  -4  13 84.2609 13.4255  -2
  -3   4  14 84.2609 13.4255   1
   2  -4  14 84.6517 4.31323  -2
  -2   4  14 84.6517 4.31323   1
  -1   4  14 88.2749 9.99798   1
  -3  -4  15 -36.408 175.824   1
   2   4  12 108.969 12.4098  -2
  -2  -4  15 108.969 12.4098   1
   1   4  13 102.790 4.25676  -2
  -1  -4  15 102.790 4.25676   1
   0  -4  15 142.678 18.8626   1
   4   3  11 40.1219 10.6785  -2
  -4  -3  15 40.1219 10.6785   1
   3   3  12 125.793 5.23168  -2
  -3  -3  15 125.793 5.23168   1
   2   3  13 89.5673 4.99047  -2
  -2  -3  15 89.5673 4.99047   1
   1   3  13 85.4725 9.28750  -2
  -1  -3  15 85.4725 9.28750   1
   0   3  14 113.550 5.12164  -2
   0  -3  15 113.550 5.12164   1
   1  -3  15 125.310 16.6674   1
   5   2  11 81.7452 5.81262  -2
  -5  -2  15 81.7452 5.81262   1
   4   2  12 127.500 8.17406  -2
  -4  -2  15 127.500 8.17406   1
   3   2  12 117.940 13.3574  -2
  -3  -2  15 117.940 13.3574   1
   2   2  13 113.548 4.45997  -2
  -2  -2  15 113.548 4.45997   1
   1   2  14 78.8069 5.82580  -2
  -1  -2  15 78.8069 5.82580   1
   0   2  14 135.847 9.23458  -2
   0  -2  15 135.847 9.23458   1
  -1   2  15 160.853 7.31172  -2
   1  -2  15 160.853 7.31172   1
   5   1  11 70.5775 12.2699  -2
  -5  -1  15 70.5775 12.2699   1
   4   1  12 102.739 4.98077  -2
  -4  -1  15 102.739 4.98077   1
   3   1  13 116.517 5.46426  -2
  -3  -1  15 116.517 5.46426   1
   2   1  13 160.537 9.15303  -2
  -2  -1  15 160.537 9.15303   1
   1   1  14 140.594 4.93816  -2
  -1  -1  15 140.594 4.93816   1
   0   1  15 86.9866 5.05739  -2
   0  -1  15 86.9866 5.05739   1
  -1   1  15 68.9751 7.59555  -2
   1  -1  15 68.9751 7.59555   1
  -5   0  15 105.517 4.40237   1
   4   0  12 98.5858 13.0128  -2
  -4   0  15 98.5858 13.0128   1
   3   0  13 144.299 5.59948  -2
  -3   0  15 144.299 5.59948   1
   2   0  14 133.350 6.05278  -2
  -2   0  15 133.350 6.05278   1
   1   0  14 120.426 10.2225  -2
  -1   0  15 120.426 10.2225   1
   0   0  15 68.9760 3.75464  -2
   0   0  15 68.9760 3.75464   1
   1   0  15 62.2285 5.55201   1
   4  -1  13 95.6689 4.63453  -2
  -4   1  15 95.6689 4.63453   1
   3  -1  13 82.5931 6.30479  -2
  -3   1  15 82.5931 6.30479   1
   2  -1  14 73.7222 3.80259  -2
  -2   1  15 73.7222 3.80259   1
   1  -1  15 97.6061 5.58504  -2
  -1   1  15 97.6061 5.58504   1
   0  -1  15 61.4869 5.47063  -2
   0   1  15 61.4869 5.47063   1
   4  -2  13 79.7021 8.00539  -2
  -4   2  15 79.7021 8.00539   1
  -3   2  15 -221.44 192.519   1
   2  -2  14 95.2367 6.05273  -2
  -2   2  15 95.2367 6.05273   1
   1  -2  15 139.003 5.06309  -2
  -1   2  15 139.003 5.06309   1
   0   0   0    0.00    0.00   0
;
_shelx_hkl_checksum                90754
_olex2_submission_special_instructions  'No special instructions were received'
loop_
  _twin_individual_id
  _twin_individual_mass_fraction_refined
 1 0.950(6)
 2 0.050(6)
