# Supplementary material for: Steric Pruning Unlocks Hierarchical Structuring, Thermochromism, C‐H/O Activation, and 6‐electron Redox Transmetalation in Planar Bismuth Triamides
Source: Angew Chem Int Ed Engl. 2025 Nov 17;65(1):e18367. doi: 10.1002/anie.202518367 (PMC12759222; doi:10.1002/anie.202518367)
Supplement: Supplementary file 3 — Supporting Information [file ANIE-65-e18367-s002.zip › compound7.cif]

data_mo_2025_10_11_sc_tjh792_0m_a
_audit_creation_date               2025-10-13
_audit_creation_method
;
Olex2 1.5
(compiled 2025.07.13 svn.rb7424aed for OlexSys, GUI svn.r7314)
;
_shelx_SHELXL_version_number       '2019/3'
_audit_contact_author_address      ?
_audit_contact_author_email        ?
_audit_contact_author_name         ''
_audit_contact_author_phone        ?
_publ_contact_author_id_orcid      ?
_publ_section_references
;
D. Kratzert, I. Krossing, (2018), J. Appl. Cryst. 51, 928-934. 

Dolomanov, O.V., Bourhis, L.J., Gildea, R.J, Howard, J.A.K. & Puschmann, H.
 (2009), J. Appl. Cryst. 42, 339-341.

Kratzert, D., Holstein, J.J. & Krossing, I. (2015). J. Appl. Cryst. 48, 933-938.

Sheldrick, G.M. (2008). Acta Cryst. A64, 112-122.
;
_chemical_name_common              ?
_chemical_name_systematic          ?
_chemical_formula_moiety           'C23 H33 Bi K N3 O3'
_chemical_formula_sum              'C23 H33 Bi K N3 O3'
_chemical_formula_weight           647.60
_chemical_melting_point            ?
loop_
  _atom_type_symbol
  _atom_type_description
  _atom_type_scat_dispersion_real
  _atom_type_scat_dispersion_imag
  _atom_type_scat_source
 'C' 'C' 0.0033 0.0016 'International Tables Vol C Tables 4.2.6.8 and 6.1.1.4'
 'H' 'H' 0.0000 0.0000 'International Tables Vol C Tables 4.2.6.8 and 6.1.1.4'
 'Bi' 'Bi' -4.1077 10.2566
 'International Tables Vol C Tables 4.2.6.8 and 6.1.1.4'
 'K' 'K' 0.2009 0.2494 'International Tables Vol C Tables 4.2.6.8 and 6.1.1.4'
 'N' 'N' 0.0061 0.0033 'International Tables Vol C Tables 4.2.6.8 and 6.1.1.4'
 'O' 'O' 0.0106 0.0060 'International Tables Vol C Tables 4.2.6.8 and 6.1.1.4'

_shelx_space_group_comment
;
The symmetry employed for this shelxl refinement is uniquely defined
by the following loop, which should always be used as a source of
symmetry information in preference to the above space-group names.
They are only intended as comments.
;
_space_group_crystal_system        'monoclinic'
_space_group_IT_number             14
_space_group_name_H-M_alt          'P 1 21/n 1'
_space_group_name_Hall             '-P 2yn'
loop_
  _space_group_symop_operation_xyz
 'x, y, z'
 '-x+1/2, y+1/2, -z+1/2'
 '-x, -y, -z'
 'x-1/2, -y-1/2, z-1/2'

_cell_length_a                     13.367(5)
_cell_length_b                     9.742(4)
_cell_length_c                     18.652(6)
_cell_angle_alpha                  90
_cell_angle_beta                   98.394(13)
_cell_angle_gamma                  90
_cell_volume                       2402.8(15)
_cell_formula_units_Z              4
_cell_measurement_reflns_used      9887
_cell_measurement_temperature      150.00
_cell_measurement_theta_max        25.640
_cell_measurement_theta_min        2.364
_shelx_estimated_absorpt_T_max     0.747
_shelx_estimated_absorpt_T_min     0.294
_exptl_absorpt_coefficient_mu      7.540
_exptl_absorpt_correction_T_max    0.0189
_exptl_absorpt_correction_T_min    0.0034
_exptl_absorpt_correction_type     multi-scan
_exptl_absorpt_process_details
;
SADABS-2016/2 (Bruker,2016/2) was used for absorption correction.
wR2(int) was 0.1431 before and 0.0895 after correction.
The Ratio of minimum to maximum transmission is 0.1799.
The \l/2 correction factor is Not present.
;
_exptl_absorpt_special_details     ?
_exptl_crystal_colour              yellow
_exptl_crystal_colour_primary      yellow
_exptl_crystal_density_diffrn      1.790
_exptl_crystal_density_meas        ?
_exptl_crystal_density_method      ?
_exptl_crystal_description         prism
_exptl_crystal_F_000               1272
_exptl_crystal_size_max            0.215
_exptl_crystal_size_mid            0.068
_exptl_crystal_size_min            0.041
_exptl_transmission_factor_max     ?
_exptl_transmission_factor_min     ?
_diffrn_reflns_av_R_equivalents    0.0750
_diffrn_reflns_av_unetI/netI       0.0310
_diffrn_reflns_Laue_measured_fraction_full  0.999
_diffrn_reflns_Laue_measured_fraction_max  0.999
_diffrn_reflns_limit_h_max         16
_diffrn_reflns_limit_h_min         -16
_diffrn_reflns_limit_k_max         11
_diffrn_reflns_limit_k_min         -11
_diffrn_reflns_limit_l_max         22
_diffrn_reflns_limit_l_min         -22
_diffrn_reflns_number              54074
_diffrn_reflns_point_group_measured_fraction_full  0.999
_diffrn_reflns_point_group_measured_fraction_max  0.999
_diffrn_reflns_theta_full          25.242
_diffrn_reflns_theta_max           25.697
_diffrn_reflns_theta_min           2.364
_diffrn_ambient_temperature        150.00
_diffrn_detector                   '100 \\times 140 mm^2^ CMOS sensor'
_diffrn_detector_area_resol_mean   7.3910
_diffrn_detector_type              'Bruker PHOTON III'
_diffrn_measured_fraction_theta_full  0.999
_diffrn_measured_fraction_theta_max  0.999
_diffrn_measurement_device         '\k--geometry diffractometer'
_diffrn_measurement_device_type    'Bruker D8 VENTURE'
_diffrn_measurement_method         ?
_diffrn_radiation_monochromator    'multilayer mirror'
_diffrn_radiation_type             MoK\a
_diffrn_radiation_wavelength       0.71073
_diffrn_source                     'microfocus sealed tube'
_diffrn_source_current             1.4
_diffrn_source_power               0.07
_diffrn_source_type                'Incoatec I\mS 3.0'
_diffrn_source_voltage             50.0
_reflns_Friedel_coverage           0.000
_reflns_Friedel_fraction_full      .
_reflns_Friedel_fraction_max       .
_reflns_number_gt                  3787
_reflns_number_total               4563
_reflns_special_details
;
 Reflections were merged by SHELXL according to the crystal
 class for the calculation of statistics and refinement.
 
 _reflns_Friedel_fraction is defined as the number of unique
 Friedel pairs measured divided by the number that would be
 possible theoretically, ignoring centric projections and
 systematic absences.
;
_reflns_threshold_expression       'I > 2\s(I)'
_computing_cell_refinement         'SAINT V8.40B (?, 2016)'
_computing_data_collection         ?
_computing_data_reduction          'SAINT V8.40B (?, 2016)'
_computing_molecular_graphics      'Olex2 1.5 (Dolomanov et al., 2009)'
_computing_publication_material    'Olex2 1.5 (Dolomanov et al., 2009)'
_computing_structure_refinement    'XL  (Sheldrick, 2008)'
_computing_structure_solution      'SHELXT 2018/2 (Sheldrick, 2018)'
_refine_diff_density_max           1.630
_refine_diff_density_min           -0.990
_refine_diff_density_rms           0.129
_refine_ls_extinction_coef         .
_refine_ls_extinction_method       none
_refine_ls_goodness_of_fit_ref     1.135
_refine_ls_hydrogen_treatment      constr
_refine_ls_matrix_type             full
_refine_ls_number_parameters       283
_refine_ls_number_reflns           4563
_refine_ls_number_restraints       150
_refine_ls_R_factor_all            0.0482
_refine_ls_R_factor_gt             0.0337
_refine_ls_restrained_S_all        1.129
_refine_ls_shift/su_max            0.002
_refine_ls_shift/su_mean           0.000
_refine_ls_structure_factor_coef   Fsqd
_refine_ls_weighting_details      
 'w=1/[\s^2^(Fo^2^)+(0.0320P)^2^+9.6244P] where P=(Fo^2^+2Fc^2^)/3'
_refine_ls_weighting_scheme        calc
_refine_ls_wR_factor_gt            0.0788
_refine_ls_wR_factor_ref           0.0922
_refine_special_details            ?
_olex2_refinement_description
;
1. Fixed Uiso
 At 1.2 times of:
  All C(H) groups, All C(H,H) groups
 At 1.5 times of:
  All C(H,H,H) groups
2. Restrained distances
 O4-C20 = O4-C23
 1.44 with sigma of 0.02
 C20-C21 = C22-C23
 1.53 with sigma of 0.02
 C21-C22
 1.54 with sigma of 0.02
 O2-C16 = O2-C19
 1.44 with sigma of 0.02
 C16-C17 = C18-C19
 1.53 with sigma of 0.02
 C17-C18
 1.54 with sigma of 0.02
 O4-C21 = O4-C22 = C20-C22 = C21-C23
 2.38 with sigma of 0.04
 O2-C17 = O2-C18 = C16-C18 = C17-C19
 2.38 with sigma of 0.04
 C20-C21 \\sim C21-C22 \\sim C22-C23
 with sigma of 0.02
 O4-C20 \\sim O4-C23
 with sigma of 0.02
 O4-C21 \\sim O4-C22
 with sigma of 0.04
 C21-C23 \\sim C20-C22
 with sigma of 0.04
 C16-C17 \\sim C17-C18 \\sim C18-C19
 with sigma of 0.02
 O2-C16 \\sim O2-C19
 with sigma of 0.02
 O2-C17 \\sim O2-C18
 with sigma of 0.04
 C17-C19 \\sim C16-C18
 with sigma of 0.04
3. Uiso/Uaniso restraints and constraints
O4 \\sim C20 \\sim C21 \\sim C22 \\sim C23: within 2A with sigma of 0.04 and
sigma for terminal atoms of 0.08 within 2A
O2 \\sim C16 \\sim C17 \\sim C18 \\sim C19: within 2A with sigma of 0.04 and
sigma for terminal atoms of 0.08 within 2A
4. Rigid body (RIGU) restrains
 O4, C20, C21, C22, C23
 with sigma for 1-2 distances of 0.004 and sigma for 1-3 distances of 0.004
 O2, C16, C17, C18, C19
 with sigma for 1-2 distances of 0.004 and sigma for 1-3 distances of 0.004
5.a Secondary CH2 refined with riding coordinates:
 C16(H16A,H16B), C17(H17A,H17B), C18(H18A,H18B), C19(H19A,H19B), C20(H20A,
 H20B), C21(H21A,H21B), C22(H22A,H22B), C23(H23A,H23B)
5.b Aromatic/amide H refined with riding coordinates:
 C4(H4), C5(H5), C6(H6), C7(H7), C10(H10), C11(H11), C12(H12), C13(H13)
5.c Idealised Me refined as rotating group:
 C1(H1A,H1B,H1C), C2(H2A,H2B,H2C), C15(H15A,H15B,H15C)
;
_atom_sites_solution_hydrogens     geom
_atom_sites_solution_primary       dual
_atom_sites_solution_secondary     ?
loop_
  _atom_site_label
  _atom_site_type_symbol
  _atom_site_fract_x
  _atom_site_fract_y
  _atom_site_fract_z
  _atom_site_U_iso_or_equiv
  _atom_site_adp_type
  _atom_site_occupancy
  _atom_site_site_symmetry_order
  _atom_site_calc_flag
  _atom_site_refinement_flags_posn
  _atom_site_refinement_flags_adp
  _atom_site_refinement_flags_occupancy
  _atom_site_disorder_assembly
  _atom_site_disorder_group
 Bi1 Bi 0.57593(2) 0.13506(2) 0.55855(2) 0.04189(10) Uani 1 1 d . . . . .
 K1 K 0.37743(11) 0.49263(15) 0.54792(8) 0.0474(3) Uani 1 1 d . . . . .
 O1 O 0.5613(3) 0.3647(4) 0.5652(2) 0.0466(11) Uani 1 1 d . . . . .
 O2 O 0.4008(4) 0.5373(5) 0.6919(3) 0.0592(12) Uani 1 1 d D U . . .
 O4 O 0.2324(4) 0.6916(6) 0.5295(3) 0.0712(15) Uani 1 1 d D U . . .
 N1 N 0.6146(4) 0.1093(6) 0.6782(3) 0.0482(13) Uani 1 1 d . . . . .
 N2 N 0.4395(4) 0.1399(5) 0.4646(3) 0.0437(12) Uani 1 1 d . . . . .
 N3 N 0.4320(4) 0.1089(5) 0.6046(3) 0.0424(12) Uani 1 1 d . . . . .
 C1 C 0.7195(5) 0.0949(9) 0.7134(4) 0.063(2) Uani 1 1 d . . . . .
 H1A H 0.730132 0.001919 0.733006 0.094 Uiso 1 1 calc R U . . .
 H1B H 0.733089 0.161826 0.752854 0.094 Uiso 1 1 calc R U . . .
 H1C H 0.765292 0.111469 0.677808 0.094 Uiso 1 1 calc R U . . .
 C2 C 0.4614(6) 0.2000(7) 0.3966(4) 0.0492(16) Uani 1 1 d . . . . .
 H2A H 0.453500 0.299906 0.398252 0.074 Uiso 1 1 calc R U . . .
 H2B H 0.414349 0.162682 0.356021 0.074 Uiso 1 1 calc R U . . .
 H2C H 0.530917 0.177630 0.389910 0.074 Uiso 1 1 calc R U . . .
 C3 C 0.5397(5) 0.0762(7) 0.7177(3) 0.0440(14) Uani 1 1 d . . . . .
 C4 C 0.5527(5) 0.0430(7) 0.7914(4) 0.0499(16) Uani 1 1 d . . . . .
 H4 H 0.618764 0.043590 0.818361 0.060 Uiso 1 1 calc R U . . .
 C5 C 0.4706(6) 0.0090(8) 0.8258(4) 0.0545(17) Uani 1 1 d . . . . .
 H5 H 0.481020 -0.011054 0.876178 0.065 Uiso 1 1 calc R U . . .
 C6 C 0.3752(5) 0.0040(7) 0.7880(4) 0.0476(15) Uani 1 1 d . . . . .
 H6 H 0.319519 -0.020847 0.811577 0.057 Uiso 1 1 calc R U . . .
 C7 C 0.3605(5) 0.0360(6) 0.7141(3) 0.0430(14) Uani 1 1 d . . . . .
 H7 H 0.294333 0.029496 0.687600 0.052 Uiso 1 1 calc R U . . .
 C8 C 0.4393(5) 0.0768(6) 0.6783(3) 0.0397(13) Uani 1 1 d . . . . .
 C9 C 0.3510(5) 0.1824(6) 0.4882(3) 0.0435(14) Uani 1 1 d . . . . .
 C10 C 0.2680(5) 0.2411(7) 0.4440(4) 0.0486(16) Uani 1 1 d . . . . .
 H10 H 0.268649 0.247163 0.393220 0.058 Uiso 1 1 calc R U . . .
 C11 C 0.1851(5) 0.2902(7) 0.4730(4) 0.0505(16) Uani 1 1 d . . . . .
 H11 H 0.129191 0.328334 0.442071 0.061 Uiso 1 1 calc R U . . .
 C12 C 0.1840(5) 0.2838(7) 0.5465(4) 0.0488(16) Uani 1 1 d . . . . .
 H12 H 0.128169 0.319731 0.566647 0.059 Uiso 1 1 calc R U . . .
 C13 C 0.2645(5) 0.2247(7) 0.5914(4) 0.0454(15) Uani 1 1 d . . . . .
 H13 H 0.263264 0.223276 0.642145 0.055 Uiso 1 1 calc R U . . .
 C14 C 0.3473(5) 0.1672(6) 0.5646(3) 0.0418(14) Uani 1 1 d . . . . .
 C15 C 0.6352(6) 0.4210(7) 0.6195(4) 0.0561(17) Uani 1 1 d . . . . .
 H15A H 0.692510 0.454822 0.597336 0.084 Uiso 1 1 calc R U . . .
 H15B H 0.658536 0.350064 0.655327 0.084 Uiso 1 1 calc R U . . .
 H15C H 0.605414 0.497182 0.643534 0.084 Uiso 1 1 calc R U . . .
 C16 C 0.4063(6) 0.6507(7) 0.7407(4) 0.0583(17) Uani 1 1 d D U . . .
 H16A H 0.342428 0.659413 0.761364 0.070 Uiso 1 1 calc R U . . .
 H16B H 0.417890 0.737070 0.715182 0.070 Uiso 1 1 calc R U . . .
 C17 C 0.4924(9) 0.6227(9) 0.7992(6) 0.105(4) Uani 1 1 d D U . . .
 H17A H 0.473136 0.642463 0.847407 0.126 Uiso 1 1 calc R U . . .
 H17B H 0.551675 0.679876 0.792645 0.126 Uiso 1 1 calc R U . . .
 C18 C 0.5163(6) 0.4725(8) 0.7923(4) 0.068(2) Uani 1 1 d D U . . .
 H18A H 0.514476 0.423987 0.838701 0.082 Uiso 1 1 calc R U . . .
 H18B H 0.583850 0.459986 0.777484 0.082 Uiso 1 1 calc R U . . .
 C19 C 0.4342(6) 0.4203(7) 0.7344(4) 0.0596(18) Uani 1 1 d D U . . .
 H19A H 0.461165 0.349446 0.704311 0.072 Uiso 1 1 calc R U . . .
 H19B H 0.377860 0.380075 0.756465 0.072 Uiso 1 1 calc R U . . .
 C20 C 0.1400(7) 0.6983(11) 0.4808(6) 0.096(3) Uani 1 1 d D U . . .
 H20A H 0.092847 0.625788 0.492153 0.116 Uiso 1 1 calc R U . . .
 H20B H 0.152652 0.685836 0.430178 0.116 Uiso 1 1 calc R U . . .
 C21 C 0.0967(9) 0.8368(12) 0.4904(6) 0.121(5) Uani 1 1 d D U . . .
 H21A H 0.116424 0.902230 0.454360 0.145 Uiso 1 1 calc R U . . .
 H21B H 0.021974 0.832590 0.485084 0.145 Uiso 1 1 calc R U . . .
 C22 C 0.1385(9) 0.8769(12) 0.5625(7) 0.121(5) Uani 1 1 d D U . . .
 H22A H 0.088493 0.862485 0.596009 0.145 Uiso 1 1 calc R U . . .
 H22B H 0.157383 0.975245 0.563574 0.145 Uiso 1 1 calc R U . . .
 C23 C 0.2283(6) 0.7917(9) 0.5842(4) 0.073(2) Uani 1 1 d D U . . .
 H23A H 0.289983 0.849245 0.589639 0.087 Uiso 1 1 calc R U . . .
 H23B H 0.223896 0.746588 0.631171 0.087 Uiso 1 1 calc R U . . .

loop_
  _atom_site_aniso_label
  _atom_site_aniso_U_11
  _atom_site_aniso_U_22
  _atom_site_aniso_U_33
  _atom_site_aniso_U_23
  _atom_site_aniso_U_13
  _atom_site_aniso_U_12
 Bi1 0.04329(15) 0.03785(14) 0.04481(15) 0.00208(10) 0.00734(10) 0.00178(10)
 K1 0.0528(8) 0.0396(7) 0.0497(8) 0.0002(6) 0.0071(6) 0.0018(6)
 O1 0.047(3) 0.041(2) 0.050(3) 0.0011(19) 0.003(2) 0.0009(19)
 O2 0.072(3) 0.052(3) 0.052(3) -0.006(2) 0.004(2) 0.003(2)
 O4 0.066(3) 0.065(3) 0.078(4) -0.015(3) -0.004(3) 0.018(3)
 N1 0.046(3) 0.056(3) 0.042(3) 0.007(2) 0.001(2) 0.001(3)
 N2 0.052(3) 0.037(3) 0.043(3) 0.001(2) 0.012(2) 0.004(2)
 N3 0.042(3) 0.041(3) 0.044(3) 0.003(2) 0.007(2) 0.002(2)
 C1 0.043(4) 0.085(6) 0.059(4) 0.016(4) 0.004(3) 0.000(4)
 C2 0.058(4) 0.048(4) 0.044(4) 0.005(3) 0.014(3) 0.003(3)
 C3 0.052(4) 0.037(3) 0.042(3) 0.000(3) 0.005(3) 0.001(3)
 C4 0.054(4) 0.047(4) 0.046(4) 0.005(3) -0.004(3) 0.000(3)
 C5 0.069(5) 0.052(4) 0.043(4) 0.007(3) 0.008(3) -0.002(3)
 C6 0.052(4) 0.045(4) 0.048(4) 0.000(3) 0.016(3) 0.000(3)
 C7 0.046(3) 0.035(3) 0.047(4) -0.001(3) 0.005(3) 0.005(3)
 C8 0.046(3) 0.030(3) 0.043(3) 0.000(2) 0.008(3) 0.002(3)
 C9 0.052(4) 0.035(3) 0.043(3) -0.004(3) 0.005(3) 0.000(3)
 C10 0.059(4) 0.045(4) 0.041(3) 0.006(3) 0.005(3) 0.000(3)
 C11 0.048(4) 0.050(4) 0.050(4) 0.001(3) -0.003(3) 0.006(3)
 C12 0.043(4) 0.048(4) 0.056(4) 0.002(3) 0.009(3) 0.005(3)
 C13 0.050(4) 0.044(4) 0.043(3) 0.001(3) 0.007(3) 0.000(3)
 C14 0.044(3) 0.036(3) 0.044(3) -0.001(3) 0.002(3) 0.000(3)
 C15 0.063(5) 0.044(4) 0.060(4) 0.000(3) 0.005(4) -0.003(3)
 C16 0.066(4) 0.056(4) 0.056(4) -0.007(3) 0.018(3) -0.003(3)
 C17 0.124(8) 0.076(6) 0.098(7) -0.021(5) -0.039(6) -0.001(5)
 C18 0.063(5) 0.078(5) 0.062(5) 0.000(4) 0.001(4) 0.002(4)
 C19 0.063(4) 0.051(4) 0.065(4) 0.001(3) 0.009(3) 0.000(3)
 C20 0.080(6) 0.106(7) 0.094(7) -0.042(6) -0.019(5) 0.019(5)
 C21 0.101(8) 0.125(9) 0.120(8) -0.029(7) -0.037(7) 0.053(7)
 C22 0.098(7) 0.102(8) 0.148(9) -0.062(7) -0.032(7) 0.043(6)
 C23 0.072(5) 0.079(6) 0.064(5) -0.019(4) -0.003(4) 0.015(4)

_geom_special_details
;
 All esds (except the esd in the dihedral angle between two l.s. planes)
 are estimated using the full covariance matrix.  The cell esds are taken
 into account individually in the estimation of esds in distances, angles
 and torsion angles; correlations between esds in cell parameters are only
 used when they are defined by crystal symmetry.  An approximate (isotropic)
 treatment of cell esds is used for estimating esds involving l.s. planes.
;
loop_
  _geom_bond_atom_site_label_1
  _geom_bond_atom_site_label_2
  _geom_bond_distance
  _geom_bond_site_symmetry_2
  _geom_bond_publ_flag
 Bi1 K1 4.225(2) 3_666 ?
 Bi1 K1 4.366(2) . ?
 Bi1 O1 2.250(4) . ?
 Bi1 N1 2.231(5) . ?
 Bi1 N2 2.716(5) 3_656 ?
 Bi1 N2 2.338(6) . ?
 Bi1 N3 2.233(5) . ?
 K1 K1 3.958(3) 3_666 ?
 K1 O1 2.733(5) . ?
 K1 O1 2.749(5) 3_666 ?
 K1 O2 2.693(5) . ?
 K1 O4 2.727(5) . ?
 K1 C9 3.222(6) . ?
 K1 C10 3.328(7) . ?
 K1 C11 3.377(7) . ?
 K1 C12 3.287(7) . ?
 K1 C13 3.179(7) . ?
 K1 C14 3.217(6) . ?
 K1 C15 3.215(8) 3_666 ?
 O1 C15 1.418(8) . ?
 O2 C16 1.427(7) . ?
 O2 C19 1.423(8) . ?
 O4 C20 1.425(8) . ?
 O4 C23 1.418(8) . ?
 N1 C1 1.465(9) . ?
 N1 C3 1.365(9) . ?
 N2 C2 1.465(8) . ?
 N2 C9 1.386(9) . ?
 N3 C8 1.398(8) . ?
 N3 C14 1.385(8) . ?
 C1 H1A 0.9800 . ?
 C1 H1B 0.9800 . ?
 C1 H1C 0.9800 . ?
 C2 H2A 0.9800 . ?
 C2 H2B 0.9800 . ?
 C2 H2C 0.9800 . ?
 C3 C4 1.398(9) . ?
 C3 C8 1.434(9) . ?
 C4 H4 0.9500 . ?
 C4 C5 1.390(10) . ?
 C5 H5 0.9500 . ?
 C5 C6 1.365(10) . ?
 C6 H6 0.9500 . ?
 C6 C7 1.399(9) . ?
 C7 H7 0.9500 . ?
 C7 C8 1.385(9) . ?
 C9 C10 1.403(9) . ?
 C9 C14 1.440(9) . ?
 C10 H10 0.9500 . ?
 C10 C11 1.388(10) . ?
 C11 H11 0.9500 . ?
 C11 C12 1.376(10) . ?
 C12 H12 0.9500 . ?
 C12 C13 1.388(9) . ?
 C13 H13 0.9500 . ?
 C13 C14 1.395(9) . ?
 C15 H15A 0.9800 . ?
 C15 H15B 0.9800 . ?
 C15 H15C 0.9800 . ?
 C16 H16A 0.9900 . ?
 C16 H16B 0.9900 . ?
 C16 C17 1.492(9) . ?
 C17 H17A 0.9900 . ?
 C17 H17B 0.9900 . ?
 C17 C18 1.507(9) . ?
 C18 H18A 0.9900 . ?
 C18 H18B 0.9900 . ?
 C18 C19 1.511(8) . ?
 C19 H19A 0.9900 . ?
 C19 H19B 0.9900 . ?
 C20 H20A 0.9900 . ?
 C20 H20B 0.9900 . ?
 C20 C21 1.489(10) . ?
 C21 H21A 0.9900 . ?
 C21 H21B 0.9900 . ?
 C21 C22 1.433(10) . ?
 C22 H22A 0.9900 . ?
 C22 H22B 0.9900 . ?
 C22 C23 1.466(9) . ?
 C23 H23A 0.9900 . ?
 C23 H23B 0.9900 . ?

loop_
  _geom_angle_atom_site_label_1
  _geom_angle_atom_site_label_2
  _geom_angle_atom_site_label_3
  _geom_angle
  _geom_angle_site_symmetry_1
  _geom_angle_site_symmetry_3
  _geom_angle_publ_flag
 K1 Bi1 K1 54.83(4) 3_666 . ?
 O1 Bi1 K1 32.05(12) . . ?
 O1 Bi1 K1 36.13(12) . 3_666 ?
 O1 Bi1 N2 87.53(17) . . ?
 O1 Bi1 N2 169.67(17) . 3_656 ?
 N1 Bi1 K1 100.69(15) . . ?
 N1 Bi1 K1 122.56(15) . 3_666 ?
 N1 Bi1 O1 93.79(19) . . ?
 N1 Bi1 N2 92.82(19) . 3_656 ?
 N1 Bi1 N2 142.6(2) . . ?
 N1 Bi1 N3 71.9(2) . . ?
 N2 Bi1 K1 63.11(13) . . ?
 N2 Bi1 K1 141.73(12) 3_656 3_666 ?
 N2 Bi1 K1 138.41(12) 3_656 . ?
 N2 Bi1 K1 77.45(13) . 3_666 ?
 N2 Bi1 N2 82.40(18) . 3_656 ?
 N3 Bi1 K1 63.68(14) . . ?
 N3 Bi1 K1 118.26(13) . 3_666 ?
 N3 Bi1 O1 90.35(18) . . ?
 N3 Bi1 N2 70.71(19) . . ?
 N3 Bi1 N2 84.18(18) . 3_656 ?
 O1 K1 K1 43.94(10) . 3_666 ?
 O1 K1 K1 43.62(10) 3_666 3_666 ?
 O1 K1 O1 87.56(14) . 3_666 ?
 O1 K1 C9 103.84(16) 3_666 . ?
 O1 K1 C9 70.39(15) . . ?
 O1 K1 C10 94.60(16) 3_666 . ?
 O1 K1 C10 92.52(16) . . ?
 O1 K1 C11 105.76(16) 3_666 . ?
 O1 K1 C11 113.57(16) . . ?
 O1 K1 C12 128.98(16) 3_666 . ?
 O1 K1 C12 114.30(16) . . ?
 O1 K1 C13 144.74(16) 3_666 . ?
 O1 K1 C13 92.74(16) . . ?
 O1 K1 C14 70.27(15) . . ?
 O1 K1 C14 128.92(16) 3_666 . ?
 O1 K1 C15 98.76(18) . 3_666 ?
 O1 K1 C15 26.04(16) 3_666 3_666 ?
 O2 K1 K1 117.47(13) . 3_666 ?
 O2 K1 O1 132.78(16) . 3_666 ?
 O2 K1 O1 89.14(15) . . ?
 O2 K1 O4 89.27(17) . . ?
 O2 K1 C9 119.15(16) . . ?
 O2 K1 C10 132.61(17) . . ?
 O2 K1 C11 118.53(18) . . ?
 O2 K1 C12 94.85(18) . . ?
 O2 K1 C13 82.47(17) . . ?
 O2 K1 C14 93.50(16) . . ?
 O2 K1 C15 155.27(18) . 3_666 ?
 O4 K1 K1 122.52(16) . 3_666 ?
 O4 K1 O1 80.21(17) . 3_666 ?
 O4 K1 O1 161.73(17) . . ?
 O4 K1 C9 125.65(18) . . ?
 O4 K1 C10 101.90(17) . . ?
 O4 K1 C11 83.02(18) . . ?
 O4 K1 C12 83.97(19) . . ?
 O4 K1 C13 105.09(19) . . ?
 O4 K1 C14 128.00(18) . . ?
 O4 K1 C15 75.91(19) . 3_666 ?
 C9 K1 K1 86.23(13) . 3_666 ?
 C9 K1 C10 24.68(16) . . ?
 C9 K1 C11 43.18(17) . . ?
 C9 K1 C12 50.97(18) . . ?
 C10 K1 K1 94.94(13) . 3_666 ?
 C10 K1 C11 23.87(17) . . ?
 C11 K1 K1 117.69(14) . 3_666 ?
 C12 K1 K1 136.14(14) . 3_666 ?
 C12 K1 C10 42.38(18) . . ?
 C12 K1 C11 23.78(17) . . ?
 C13 K1 K1 126.88(14) . 3_666 ?
 C13 K1 C9 44.41(17) . . ?
 C13 K1 C10 50.14(17) . . ?
 C13 K1 C11 42.69(17) . . ?
 C13 K1 C12 24.71(17) . . ?
 C13 K1 C14 25.19(17) . . ?
 C13 K1 C15 120.19(18) . 3_666 ?
 C14 K1 K1 101.72(13) . 3_666 ?
 C14 K1 C9 25.84(16) . . ?
 C14 K1 C10 43.93(16) . . ?
 C14 K1 C11 50.65(16) . . ?
 C14 K1 C12 44.04(17) . . ?
 C15 K1 K1 58.74(14) 3_666 3_666 ?
 C15 K1 C9 85.53(18) 3_666 . ?
 C15 K1 C10 70.77(18) 3_666 . ?
 C15 K1 C11 79.74(18) 3_666 . ?
 C15 K1 C12 102.99(19) 3_666 . ?
 C15 K1 C14 111.23(18) 3_666 . ?
 Bi1 O1 K1 115.01(18) . 3_666 ?
 Bi1 O1 K1 122.04(18) . . ?
 K1 O1 K1 92.44(14) . 3_666 ?
 C15 O1 Bi1 111.5(4) . . ?
 C15 O1 K1 115.3(4) . . ?
 C15 O1 K1 95.7(4) . 3_666 ?
 C16 O2 K1 138.5(4) . . ?
 C19 O2 K1 114.1(4) . . ?
 C19 O2 C16 106.4(5) . . ?
 C20 O4 K1 130.3(5) . . ?
 C23 O4 K1 120.0(4) . . ?
 C23 O4 C20 107.8(6) . . ?
 C1 N1 Bi1 121.7(5) . . ?
 C3 N1 Bi1 119.0(4) . . ?
 C3 N1 C1 117.7(6) . . ?
 Bi1 N2 Bi1 97.60(18) . 3_656 ?
 C2 N2 Bi1 115.2(4) . . ?
 C2 N2 Bi1 106.1(4) . 3_656 ?
 C9 N2 Bi1 112.1(4) . . ?
 C9 N2 Bi1 107.3(4) . 3_656 ?
 C9 N2 C2 116.3(5) . . ?
 C8 N3 Bi1 117.6(4) . . ?
 C14 N3 Bi1 115.4(4) . . ?
 C14 N3 C8 123.8(5) . . ?
 N1 C1 H1A 109.5 . . ?
 N1 C1 H1B 109.5 . . ?
 N1 C1 H1C 109.5 . . ?
 H1A C1 H1B 109.5 . . ?
 H1A C1 H1C 109.5 . . ?
 H1B C1 H1C 109.5 . . ?
 N2 C2 H2A 109.5 . . ?
 N2 C2 H2B 109.5 . . ?
 N2 C2 H2C 109.5 . . ?
 H2A C2 H2B 109.5 . . ?
 H2A C2 H2C 109.5 . . ?
 H2B C2 H2C 109.5 . . ?
 N1 C3 C4 126.1(6) . . ?
 N1 C3 C8 115.3(5) . . ?
 C4 C3 C8 118.6(6) . . ?
 C3 C4 H4 119.5 . . ?
 C5 C4 C3 121.1(6) . . ?
 C5 C4 H4 119.5 . . ?
 C4 C5 H5 119.6 . . ?
 C6 C5 C4 120.7(6) . . ?
 C6 C5 H5 119.6 . . ?
 C5 C6 H6 120.4 . . ?
 C5 C6 C7 119.2(6) . . ?
 C7 C6 H6 120.4 . . ?
 C6 C7 H7 118.9 . . ?
 C8 C7 C6 122.1(6) . . ?
 C8 C7 H7 118.9 . . ?
 N3 C8 C3 115.5(5) . . ?
 C7 C8 N3 126.1(6) . . ?
 C7 C8 C3 118.2(6) . . ?
 N2 C9 K1 109.6(4) . . ?
 N2 C9 C10 124.9(6) . . ?
 N2 C9 C14 116.0(6) . . ?
 C10 C9 K1 81.9(4) . . ?
 C10 C9 C14 119.0(6) . . ?
 C14 C9 K1 76.9(3) . . ?
 K1 C10 H10 117.9 . . ?
 C9 C10 K1 73.4(4) . . ?
 C9 C10 H10 119.4 . . ?
 C11 C10 K1 80.0(4) . . ?
 C11 C10 C9 121.3(6) . . ?
 C11 C10 H10 119.4 . . ?
 K1 C11 H11 120.5 . . ?
 C10 C11 K1 76.1(4) . . ?
 C10 C11 H11 120.1 . . ?
 C12 C11 K1 74.5(4) . . ?
 C12 C11 C10 119.9(6) . . ?
 C12 C11 H11 120.1 . . ?
 K1 C12 H12 115.5 . . ?
 C11 C12 K1 81.8(4) . . ?
 C11 C12 H12 120.0 . . ?
 C11 C12 C13 120.0(7) . . ?
 C13 C12 K1 73.3(4) . . ?
 C13 C12 H12 120.0 . . ?
 K1 C13 H13 110.1 . . ?
 C12 C13 K1 82.0(4) . . ?
 C12 C13 H13 118.8 . . ?
 C12 C13 C14 122.4(6) . . ?
 C14 C13 K1 78.9(4) . . ?
 C14 C13 H13 118.8 . . ?
 N3 C14 K1 110.6(4) . . ?
 N3 C14 C9 115.6(6) . . ?
 N3 C14 C13 126.9(6) . . ?
 C9 C14 K1 77.3(4) . . ?
 C13 C14 K1 75.9(4) . . ?
 C13 C14 C9 117.1(6) . . ?
 O1 C15 H15A 109.5 . . ?
 O1 C15 H15B 109.5 . . ?
 O1 C15 H15C 109.5 . . ?
 H15A C15 H15B 109.5 . . ?
 H15A C15 H15C 109.5 . . ?
 H15B C15 H15C 109.5 . . ?
 O2 C16 H16A 110.4 . . ?
 O2 C16 H16B 110.4 . . ?
 O2 C16 C17 106.7(6) . . ?
 H16A C16 H16B 108.6 . . ?
 C17 C16 H16A 110.4 . . ?
 C17 C16 H16B 110.4 . . ?
 C16 C17 H17A 110.7 . . ?
 C16 C17 H17B 110.7 . . ?
 C16 C17 C18 105.4(6) . . ?
 H17A C17 H17B 108.8 . . ?
 C18 C17 H17A 110.7 . . ?
 C18 C17 H17B 110.7 . . ?
 C17 C18 H18A 110.9 . . ?
 C17 C18 H18B 110.9 . . ?
 C17 C18 C19 104.4(6) . . ?
 H18A C18 H18B 108.9 . . ?
 C19 C18 H18A 110.9 . . ?
 C19 C18 H18B 110.9 . . ?
 O2 C19 C18 105.3(6) . . ?
 O2 C19 H19A 110.7 . . ?
 O2 C19 H19B 110.7 . . ?
 C18 C19 H19A 110.7 . . ?
 C18 C19 H19B 110.7 . . ?
 H19A C19 H19B 108.8 . . ?
 O4 C20 H20A 110.5 . . ?
 O4 C20 H20B 110.5 . . ?
 O4 C20 C21 106.3(7) . . ?
 H20A C20 H20B 108.7 . . ?
 C21 C20 H20A 110.5 . . ?
 C21 C20 H20B 110.5 . . ?
 C20 C21 H21A 110.8 . . ?
 C20 C21 H21B 110.8 . . ?
 H21A C21 H21B 108.9 . . ?
 C22 C21 C20 104.8(7) . . ?
 C22 C21 H21A 110.8 . . ?
 C22 C21 H21B 110.8 . . ?
 C21 C22 H22A 110.3 . . ?
 C21 C22 H22B 110.3 . . ?
 C21 C22 C23 107.2(7) . . ?
 H22A C22 H22B 108.5 . . ?
 C23 C22 H22A 110.3 . . ?
 C23 C22 H22B 110.3 . . ?
 O4 C23 C22 107.9(6) . . ?
 O4 C23 H23A 110.1 . . ?
 O4 C23 H23B 110.1 . . ?
 C22 C23 H23A 110.1 . . ?
 C22 C23 H23B 110.1 . . ?
 H23A C23 H23B 108.4 . . ?

loop_
  _geom_torsion_atom_site_label_1
  _geom_torsion_atom_site_label_2
  _geom_torsion_atom_site_label_3
  _geom_torsion_atom_site_label_4
  _geom_torsion
  _geom_torsion_site_symmetry_1
  _geom_torsion_site_symmetry_2
  _geom_torsion_site_symmetry_3
  _geom_torsion_site_symmetry_4
  _geom_torsion_publ_flag
 Bi1 N1 C3 C4 173.1(5) . . . . ?
 Bi1 N1 C3 C8 -7.0(8) . . . . ?
 Bi1 N2 C9 K1 168.69(18) 3_656 . . . ?
 Bi1 N2 C9 K1 62.7(4) . . . . ?
 Bi1 N2 C9 C10 156.5(5) . . . . ?
 Bi1 N2 C9 C10 -97.5(6) 3_656 . . . ?
 Bi1 N2 C9 C14 84.1(6) 3_656 . . . ?
 Bi1 N2 C9 C14 -21.9(7) . . . . ?
 Bi1 N3 C8 C3 5.4(7) . . . . ?
 Bi1 N3 C8 C7 -169.3(5) . . . . ?
 Bi1 N3 C14 K1 -59.6(4) . . . . ?
 Bi1 N3 C14 C9 25.8(7) . . . . ?
 Bi1 N3 C14 C13 -147.1(6) . . . . ?
 K1 O2 C16 C17 -135.1(8) . . . . ?
 K1 O2 C19 C18 135.3(5) . . . . ?
 K1 O4 C20 C21 -174.7(8) . . . . ?
 K1 O4 C23 C22 -175.2(8) . . . . ?
 K1 C9 C10 C11 -66.9(6) . . . . ?
 K1 C9 C14 N3 -107.0(5) . . . . ?
 K1 C9 C14 C13 66.6(5) . . . . ?
 K1 C10 C11 C12 -62.6(6) . . . . ?
 K1 C11 C12 C13 -65.2(6) . . . . ?
 K1 C12 C13 C14 -71.4(6) . . . . ?
 K1 C13 C14 N3 105.4(6) . . . . ?
 K1 C13 C14 C9 -67.4(5) . . . . ?
 O2 C16 C17 C18 -15.3(12) . . . . ?
 O4 C20 C21 C22 -25.0(15) . . . . ?
 N1 C3 C4 C5 -179.1(7) . . . . ?
 N1 C3 C8 N3 1.0(8) . . . . ?
 N1 C3 C8 C7 176.2(6) . . . . ?
 N2 C9 C10 K1 -108.3(6) . . . . ?
 N2 C9 C10 C11 -175.2(6) . . . . ?
 N2 C9 C14 K1 105.6(5) . . . . ?
 N2 C9 C14 N3 -1.4(8) . . . . ?
 N2 C9 C14 C13 172.2(6) . . . . ?
 C1 N1 C3 C4 7.1(10) . . . . ?
 C1 N1 C3 C8 -173.0(6) . . . . ?
 C2 N2 C9 K1 -72.8(6) . . . . ?
 C2 N2 C9 C10 21.0(9) . . . . ?
 C2 N2 C9 C14 -157.3(6) . . . . ?
 C3 C4 C5 C6 1.6(11) . . . . ?
 C4 C3 C8 N3 -179.1(6) . . . . ?
 C4 C3 C8 C7 -3.9(9) . . . . ?
 C4 C5 C6 C7 -1.1(11) . . . . ?
 C5 C6 C7 C8 -2.0(10) . . . . ?
 C6 C7 C8 N3 179.1(6) . . . . ?
 C6 C7 C8 C3 4.5(9) . . . . ?
 C8 N3 C14 K1 99.5(6) . . . . ?
 C8 N3 C14 C9 -175.2(6) . . . . ?
 C8 N3 C14 C13 12.0(10) . . . . ?
 C8 C3 C4 C5 1.0(10) . . . . ?
 C9 C10 C11 K1 63.5(6) . . . . ?
 C9 C10 C11 C12 0.9(11) . . . . ?
 C10 C9 C14 K1 -72.9(6) . . . . ?
 C10 C9 C14 N3 -179.8(6) . . . . ?
 C10 C9 C14 C13 -6.2(9) . . . . ?
 C10 C11 C12 K1 63.4(6) . . . . ?
 C10 C11 C12 C13 -1.8(11) . . . . ?
 C11 C12 C13 K1 69.7(6) . . . . ?
 C11 C12 C13 C14 -1.6(11) . . . . ?
 C12 C13 C14 K1 73.0(6) . . . . ?
 C12 C13 C14 N3 178.4(6) . . . . ?
 C12 C13 C14 C9 5.6(10) . . . . ?
 C14 N3 C8 C3 -153.3(6) . . . . ?
 C14 N3 C8 C7 32.0(9) . . . . ?
 C14 C9 C10 K1 70.1(5) . . . . ?
 C14 C9 C10 C11 3.1(10) . . . . ?
 C16 O2 C19 C18 -35.2(8) . . . . ?
 C16 C17 C18 C19 -5.7(12) . . . . ?
 C17 C18 C19 O2 24.7(10) . . . . ?
 C19 O2 C16 C17 31.8(9) . . . . ?
 C20 O4 C23 C22 -9.1(13) . . . . ?
 C20 C21 C22 C23 19.3(16) . . . . ?
 C21 C22 C23 O4 -7.0(15) . . . . ?
 C23 O4 C20 C21 21.0(13) . . . . ?

_shelx_res_file
;
TITL mo_2025_10_11_SC_TJH792_0m_a.res in P2(1)/n
    mo_2025_10_11_sc_tjh792_0m_a.res
    created by SHELXL-2019/3 at 19:38:05 on 13-Oct-2025
REM Old TITL mo_2025_10_11_SC_TJH792_0m in P2(1)/n
REM SHELXT solution in P2(1)/n: R1 0.074, Rweak 0.002, Alpha 0.060
REM <I/s> 0.241 for 293 systematic absences, Orientation as input
REM Formula found by SHELXT: C23 Bi K N5 O
CELL 0.71073 13.367 9.7419 18.6516 90 98.394 90
ZERR 4 0.0052 0.004 0.0055 0 0.013 0
LATT 1
SYMM 0.5-X,0.5+Y,0.5-Z
SFAC C H Bi K N O
UNIT 92 132 4 4 12 12
EQIV $1 1-X,1-Y,1-Z
DFIX 1.44 O4 C20 O4 C23
DANG 2.38 O4 C21 O4 C22 C20 C22 C21 C23
DFIX 1.53 C20 C21 C22 C23
DFIX 1.54 C21 C22
SADI C20 C21 C21 C22 C22 C23
SADI O4 C20 O4 C23
SADI 0.04 O4 C21 O4 C22
SADI 0.04 C21 C23 C20 C22
SIMU O4 C20 > C23
RIGU O4 C20 > C23
DFIX 1.44 O2 C16 O2 C19
DANG 2.38 O2 C17 O2 C18 C16 C18 C17 C19
DFIX 1.53 C16 C17 C18 C19
DFIX 1.54 C17 C18
SADI C16 C17 C17 C18 C18 C19
SADI O2 C16 O2 C19
SADI 0.04 O2 C17 O2 C18
SADI 0.04 C17 C19 C16 C18
SIMU O2 C16 > C19
RIGU O2 C16 > C19

L.S. 25
PLAN  5
SIZE 0.041 0.068 0.215
TEMP -123.15
CONF
FREE K1 C19
FREE C15 K1_$1
BOND
LIST 4
MORE -1
BOND $H
fmap 2
acta
OMIT 1 0 1
REM <olex2.extras>
REM <HklSrc "%.\\mo_2025_10_11_SC_TJH792_0m_a.hkl">
REM </olex2.extras>

WGHT    0.032000    9.624400
FVAR       0.23004
BI1   3    0.575927    0.135064    0.558548    11.00000    0.04329    0.03785 =
         0.04481    0.00208    0.00734    0.00178
K1    4    0.377432    0.492626    0.547918    11.00000    0.05282    0.03955 =
         0.04970    0.00020    0.00712    0.00180
O1    6    0.561335    0.364682    0.565166    11.00000    0.04732    0.04120 =
         0.05012    0.00112    0.00292    0.00089
O2    6    0.400782    0.537322    0.691854    11.00000    0.07216    0.05225 =
         0.05168   -0.00626    0.00422    0.00321
O4    6    0.232393    0.691564    0.529527    11.00000    0.06624    0.06524 =
         0.07792   -0.01467   -0.00395    0.01829
N1    5    0.614600    0.109345    0.678249    11.00000    0.04571    0.05569 =
         0.04164    0.00719    0.00093    0.00055
N2    5    0.439546    0.139879    0.464562    11.00000    0.05227    0.03735 =
         0.04308    0.00138    0.01215    0.00415
N3    5    0.432034    0.108878    0.604631    11.00000    0.04191    0.04120 =
         0.04420    0.00294    0.00669    0.00208
C1    1    0.719453    0.094949    0.713386    11.00000    0.04287    0.08503 =
         0.05906    0.01576    0.00422    0.00022
AFIX 137
H1A   2    0.730132    0.001919    0.733006    11.00000   -1.50000
H1B   2    0.733089    0.161826    0.752854    11.00000   -1.50000
H1C   2    0.765292    0.111469    0.677808    11.00000   -1.50000
AFIX   0
C2    1    0.461384    0.199997    0.396561    11.00000    0.05770    0.04789 =
         0.04404    0.00464    0.01426    0.00280
AFIX 137
H2A   2    0.453500    0.299906    0.398252    11.00000   -1.50000
H2B   2    0.414349    0.162682    0.356021    11.00000   -1.50000
H2C   2    0.530917    0.177630    0.389910    11.00000   -1.50000
AFIX   0
C3    1    0.539730    0.076228    0.717698    11.00000    0.05189    0.03745 =
         0.04217   -0.00030    0.00517    0.00091
C4    1    0.552743    0.042955    0.791376    11.00000    0.05359    0.04708 =
         0.04573    0.00452   -0.00380   -0.00012
AFIX  43
H4    2    0.618764    0.043590    0.818361    11.00000   -1.20000
AFIX   0
C5    1    0.470629    0.008957    0.825788    11.00000    0.06868    0.05233 =
         0.04259    0.00707    0.00811   -0.00201
AFIX  43
H5    2    0.481020   -0.011054    0.876178    11.00000   -1.20000
AFIX   0
C6    1    0.375230    0.004005    0.787983    11.00000    0.05240    0.04466 =
         0.04827    0.00045    0.01606    0.00045
AFIX  43
H6    2    0.319519   -0.020847    0.811577    11.00000   -1.20000
AFIX   0
C7    1    0.360495    0.035966    0.714079    11.00000    0.04582    0.03525 =
         0.04735   -0.00099    0.00503    0.00523
AFIX  43
H7    2    0.294333    0.029496    0.687600    11.00000   -1.20000
AFIX   0
C8    1    0.439295    0.076753    0.678264    11.00000    0.04646    0.03004 =
         0.04289   -0.00032    0.00773    0.00179
C9    1    0.350983    0.182444    0.488232    11.00000    0.05206    0.03503 =
         0.04278   -0.00442    0.00460    0.00033
C10   1    0.268022    0.241054    0.443986    11.00000    0.05889    0.04494 =
         0.04127    0.00603    0.00500    0.00044
AFIX  43
H10   2    0.268649    0.247163    0.393220    11.00000   -1.20000
AFIX   0
C11   1    0.185100    0.290249    0.472966    11.00000    0.04846    0.05016 =
         0.04975    0.00100   -0.00331    0.00587
AFIX  43
H11   2    0.129191    0.328334    0.442071    11.00000   -1.20000
AFIX   0
C12   1    0.184015    0.283761    0.546536    11.00000    0.04304    0.04806 =
         0.05587    0.00218    0.00889    0.00539
AFIX  43
H12   2    0.128169    0.319731    0.566647    11.00000   -1.20000
AFIX   0
C13   1    0.264522    0.224656    0.591355    11.00000    0.04951    0.04415 =
         0.04260    0.00087    0.00670    0.00043
AFIX  43
H13   2    0.263264    0.223276    0.642145    11.00000   -1.20000
AFIX   0
C14   1    0.347255    0.167173    0.564581    11.00000    0.04427    0.03621 =
         0.04354   -0.00135    0.00183   -0.00042
C15   1    0.635151    0.421041    0.619541    11.00000    0.06311    0.04441 =
         0.05985    0.00038    0.00546   -0.00280
AFIX 137
H15A  2    0.692510    0.454822    0.597336    11.00000   -1.50000
H15B  2    0.658536    0.350064    0.655327    11.00000   -1.50000
H15C  2    0.605414    0.497182    0.643534    11.00000   -1.50000
AFIX   0
C16   1    0.406263    0.650696    0.740689    11.00000    0.06601    0.05551 =
         0.05581   -0.00694    0.01755   -0.00349
AFIX  23
H16A  2    0.342428    0.659413    0.761364    11.00000   -1.20000
H16B  2    0.417890    0.737070    0.715182    11.00000   -1.20000
AFIX   0
C17   1    0.492449    0.622705    0.799195    11.00000    0.12389    0.07555 =
         0.09781   -0.02145   -0.03944   -0.00135
AFIX  23
H17A  2    0.473136    0.642463    0.847407    11.00000   -1.20000
H17B  2    0.551675    0.679876    0.792645    11.00000   -1.20000
AFIX   0
C18   1    0.516256    0.472526    0.792271    11.00000    0.06312    0.07783 =
         0.06212    0.00018    0.00128    0.00157
AFIX  23
H18A  2    0.514476    0.423987    0.838701    11.00000   -1.20000
H18B  2    0.583850    0.459986    0.777484    11.00000   -1.20000
AFIX   0
C19   1    0.434178    0.420276    0.734391    11.00000    0.06270    0.05072 =
         0.06529    0.00099    0.00866    0.00036
AFIX  23
H19A  2    0.461165    0.349446    0.704311    11.00000   -1.20000
H19B  2    0.377860    0.380075    0.756465    11.00000   -1.20000
AFIX   0
C20   1    0.139978    0.698294    0.480758    11.00000    0.07979    0.10601 =
         0.09398   -0.04154   -0.01892    0.01850
AFIX  23
H20A  2    0.092847    0.625788    0.492153    11.00000   -1.20000
H20B  2    0.152652    0.685836    0.430178    11.00000   -1.20000
AFIX   0
C21   1    0.096693    0.836751    0.490400    11.00000    0.10121    0.12504 =
         0.12007   -0.02851   -0.03706    0.05304
AFIX  23
H21A  2    0.116424    0.902230    0.454360    11.00000   -1.20000
H21B  2    0.021974    0.832590    0.485084    11.00000   -1.20000
AFIX   0
C22   1    0.138537    0.876910    0.562493    11.00000    0.09819    0.10185 =
         0.14804   -0.06192   -0.03236    0.04290
AFIX  23
H22A  2    0.088493    0.862485    0.596009    11.00000   -1.20000
H22B  2    0.157383    0.975245    0.563574    11.00000   -1.20000
AFIX   0
C23   1    0.228270    0.791746    0.584180    11.00000    0.07161    0.07926 =
         0.06388   -0.01863   -0.00274    0.01532
AFIX  23
H23A  2    0.289983    0.849245    0.589639    11.00000   -1.20000
H23B  2    0.223896    0.746588    0.631171    11.00000   -1.20000
AFIX   0
HKLF 4


REM  mo_2025_10_11_SC_TJH792_0m_a.res in P2(1)/n
REM wR2 = 0.0922, GooF = S = 1.135, Restrained GooF = 1.129 for all data
REM R1 = 0.0337 for 3787 Fo > 4sig(Fo) and 0.0482 for all 4563 data
REM 283 parameters refined using 150 restraints

END

WGHT      0.0320      9.6209

REM Highest difference peak  1.630,  deepest hole -0.990,  1-sigma level  0.129
Q1    1   0.4224  0.4035  0.4395  11.00000  0.05    1.63
Q2    1   0.2730  0.1345  0.3260  11.00000  0.05    1.45
Q3    1   0.5083  0.1269  0.5651  11.00000  0.05    1.17
Q4    1   0.5787  0.0412  0.5629  11.00000  0.05    1.05
Q5    1   0.6432  0.1376  0.5529  11.00000  0.05    0.96
;
_shelx_res_checksum                67096
_shelx_hkl_file
;
   2   0   0 3347.87  200.98
   2   0   0 3097.29  204.78
   2   0   0 3136.09  201.98
  -2   0   0 2706.13  204.48
  -2   0   0 3160.18  201.18
  -2   0   0 2810.32  201.68
  -2   0   0 2778.82  204.98
  -2   0   0 3265.87  200.98
  -3   0   0    3.40    4.40
   3   0   0   10.30    9.50
  -3   0   0   -8.50    7.50
   3   0   0    2.20    4.30
   3   0   0    2.10    5.40
   3   0   0   -0.50    7.70
  -3   0   0    4.40    4.30
  -3   0   0   -6.00    9.20
  -3   0   0   -7.50    4.90
   4   0   0 1525.05  107.19
   4   0   0 1602.34  100.29
  -4   0   0 1385.96  101.79
  -4   0   0 1426.96  104.29
  -4   0   0 1483.65  100.69
  -4   0   0 1451.75  100.09
   4   0   0 1518.15  102.09
   4   0   0 1444.76  104.59
   5   0   0    4.00    9.80
  -5   0   0    1.80    4.40
   5   0   0    2.50   10.80
  -5   0   0   -5.00    7.60
  -5   0   0    2.70    5.40
   5   0   0    7.60    6.90
  -5   0   0    7.30    6.90
   5   0   0    3.40    5.10
  -5   0   0   -2.20    9.60
  -6   0   0 3691.53  241.58
   6   0   0 3895.41  249.18
   6   0   0 3745.93  241.08
  -6   0   0 3346.07  240.68
   6   0   0 3703.53  243.48
   6   0   0 3762.02  246.58
  -6   0   0 3361.16  245.68
  -6   0   0 3451.15  243.28
  -7   0   0   -0.70    7.30
   7   0   0   -2.50    5.40
   7   0   0   -7.30   10.10
   7   0   0    6.50    6.50
  -7   0   0    9.70    6.10
  -7   0   0    3.80    5.30
   7   0   0   -3.50    9.10
  -7   0   0   -0.20    9.70
  -7   0   0   -8.90    7.70
   8   0   0  589.04   47.40
  -8   0   0  563.64   40.90
  -8   0   0  560.04   41.20
   8   0   0  528.95   48.90
   8   0   0  554.74   43.10
  -8   0   0  509.45   43.40
  -8   0   0  479.15   49.90
  -8   0   0  508.05   46.50
   8   0   0  554.24   41.10
   9   0   0   -2.40    5.90
  -9   0   0   -2.60   10.50
  -9   0   0  -10.60    7.40
   9   0   0   -9.20    9.70
  -9   0   0   -4.20    9.90
   9   0   0   -5.90    9.90
   9   0   0    1.00    6.70
  -9   0   0   -1.60    5.80
  -9   0   0    4.90    6.30
 -10   0   0   13.20   12.40
 -10   0   0    9.50    8.10
 -10   0   0   26.30   11.90
  10   0   0   16.30    7.80
 -10   0   0   33.90    8.20
  10   0   0   18.00   11.50
  10   0   0   29.30   14.40
  10   0   0   36.30   10.10
 -10   0   0   27.20    7.60
 -11   0   0   -5.00    6.70
  11   0   0    2.40    9.90
  11   0   0   -6.50    5.60
  11   0   0    0.80   10.50
  11   0   0   -3.50    7.80
 -11   0   0    7.30    5.70
 -11   0   0   -6.60    8.40
 -11   0   0   -0.20    6.50
 -11   0   0  -12.90    9.80
  12   0   0  170.08   20.70
 -12   0   0  198.68   18.70
  12   0   0  178.58   26.10
  12   0   0  164.98   23.90
 -12   0   0  162.48   27.10
 -12   0   0  154.58   21.80
 -12   0   0  228.78   26.00
 -12   0   0  221.68   19.70
 -13   0   0    8.60    8.40
  13   0   0   21.70   10.20
  13   0   0    2.90   10.50
 -13   0   0    5.00    6.70
 -13   0   0  -12.90   10.10
  13   0   0    8.20    8.30
 -13   0   0    3.20   10.90
 -13   0   0    2.10    6.00
 -14   0   0  312.07   30.30
 -14   0   0  225.18   26.60
  14   0   0  258.27   27.70
 -14   0   0  285.27   23.50
 -14   0   0  222.98   35.30
  14   0   0  241.18   27.80
  14   0   0  335.37   28.90
  14   0   0  284.27   23.90
 -15   0   0   12.40    6.60
 -15   0   0    9.60    8.00
  15   0   0  -19.10   12.10
  15   0   0    1.80    7.60
 -15   0   0    9.10    6.80
  15   0   0    9.30    8.00
 -15   0   0    0.20    9.20
 -15   0   0  -18.50   11.80
  16   0   0    9.70    9.00
  16   0   0    2.60   13.50
 -16   0   0   16.60   13.60
 -16   0   0   -1.40   11.10
 -16   0   0   29.20    6.60
 -16   0   0   17.90    7.00
   0  -1   0   -0.70    1.60
   0  -1   0   -0.10    1.90
   0   1   0   -0.20    0.80
   0   1   0   -0.10    0.60
   0   1   0    0.30    1.90
  -1  -1   0 1635.44  110.99
  -1  -1   0 1629.54  111.59
   1  -1   0 1643.24  113.19
   1  -1   0 1673.93  111.29
   1  -1   0 1652.63  110.69
  -1  -1   0 1858.51  112.79
  -1  -1   0 1617.24  111.49
  -1   1   0 1671.73  110.69
   1   1   0 1610.64  110.99
   1   1   0 1845.12  112.79
   1   1   0 1645.74  111.59
   1   1   0 1629.44  110.19
   1   1   0 1662.23  111.49
  -1   1   0 1599.84  113.09
   2  -1   0  808.22   62.79
  -2  -1   0 1033.40   66.39
  -2  -1   0  845.72   64.09
  -2  -1   0  947.41   61.89
   2  -1   0  956.80   63.69
  -2  -1   0  914.51   62.79
  -2  -1   0  937.21   63.99
   2  -1   0 1001.30   62.39
   2  -1   0  893.11   65.89
   2   1   0 1001.10   66.29
   2   1   0  910.51   61.89
   2   1   0  952.10   64.09
   2   1   0  912.21   64.29
  -2   1   0 1008.80   63.99
  -2   1   0  875.51   65.99
  -2   1   0  963.40   62.39
  -2   1   0  828.92   62.89
   2   1   0  867.91   62.79
   3  -1   0   76.39   12.50
   3  -1   0   94.99   12.20
  -3  -1   0  100.59   10.00
  -3  -1   0   93.59   12.20
   3  -1   0   93.89    9.40
  -3  -1   0  113.09   18.50
  -3  -1   0  100.59    9.90
  -3  -1   0  108.79   12.60
   3  -1   0   74.79   10.00
  -3   1   0   91.29   12.30
   3   1   0   92.49   12.20
  -3   1   0   79.89   13.50
   3   1   0   93.29   12.50
   3   1   0   89.19    9.80
   3   1   0   81.89   10.20
  -3   1   0   90.19   11.40
  -3   1   0   99.49    9.30
   3   1   0   76.99   13.30
   4  -1   0 1611.74  116.49
   4  -1   0 1775.42  121.59
  -4  -1   0 1961.10  125.69
  -4  -1   0 1603.24  116.89
  -4  -1   0 1665.43  119.39
  -4  -1   0 1912.71  119.99
   4  -1   0 1652.93  117.79
  -4  -1   0 1899.81  117.09
   4   1   0 1767.72  116.99
  -4   1   0 1929.71  117.29
   4   1   0 1716.53  119.29
  -4   1   0 1618.44  121.89
   4   1   0 1729.23  119.29
   4   1   0 1699.93  116.99
  -4   1   0 1729.43  119.49
  -4   1   0 1553.24  117.89
   5  -1   0  203.48   24.00
  -5  -1   0  213.38   21.10
   5  -1   0  159.78   16.20
  -5  -1   0  180.68   20.20
  -5  -1   0  214.38   17.30
  -5  -1   0  161.68   17.20
   5  -1   0  207.98   21.80
  -5  -1   0  175.28   28.60
   5  -1   0  178.58   18.20
   5   1   0  200.18   16.60
   5   1   0  184.68   20.40
  -5   1   0  179.98   21.10
  -5   1   0  186.58   19.20
   5   1   0  173.08   17.40
   5   1   0  183.38   19.70
  -5   1   0  150.98   23.60
  -5   1   0  164.98   16.40
  -6  -1   0   31.60   16.60
  -6  -1   0   37.10    8.50
  -6  -1   0   65.89    9.70
   6  -1   0   53.89   10.80
   6  -1   0   52.69   12.30
   6  -1   0   34.50    8.00
  -6  -1   0   48.00   11.50
   6  -1   0   70.79   14.70
  -6  -1   0   59.89   12.20
   6   1   0   30.40   10.00
   6   1   0   61.99    9.30
   6   1   0   60.09   11.50
  -6   1   0   43.60    9.50
  -6   1   0   57.59   11.70
  -6   1   0   52.79   10.00
   6   1   0   37.60   14.40
  -6   1   0   42.80   11.50
  -6   1   0   47.20   13.60
   7  -1   0 1260.87   87.69
  -7  -1   0 1388.36   91.29
  -7  -1   0 1267.27   86.29
   7  -1   0 1356.06   92.59
   7  -1   0 1272.87   85.69
  -7  -1   0 1285.47   85.59
  -7  -1   0 1234.98   89.19
  -7   1   0 1088.09   85.79
   7   1   0 1130.49   93.29
   7   1   0 1318.57   86.09
  -7   1   0 1145.59   87.59
  -7   1   0 1059.49   89.49
  -7   1   0 1302.77   86.89
  -8  -1   0  253.07   38.10
  -8  -1   0  320.77   27.20
   8  -1   0  312.37   33.40
  -8  -1   0  381.66   33.90
   8  -1   0  363.46   34.90
   8  -1   0  348.37   29.50
  -8  -1   0  333.67   41.30
   8  -1   0  345.67   34.00
  -8  -1   0  361.06   28.30
  -8   1   0  298.27   27.90
  -8   1   0  310.97   29.50
   8   1   0  371.96   31.40
   8   1   0  333.97   34.40
  -8   1   0  365.86   28.70
   8   1   0  311.77   36.10
  -8   1   0  324.17   32.70
   9  -1   0  285.07   24.00
  -9  -1   0  282.57   24.60
  -9  -1   0  269.07   37.90
  -9  -1   0  266.77   27.50
   9  -1   0  314.07   30.90
   9  -1   0  325.97   32.40
  -9  -1   0  276.87   24.10
  -9  -1   0  259.27   30.10
   9  -1   0  311.87   27.20
  -9   1   0  241.58   26.00
   9   1   0  292.47   24.60
   9   1   0  268.67   33.80
  -9   1   0  311.07   25.70
  -9   1   0  216.88   30.50
  -9   1   0  292.67   30.40
   9   1   0  217.78   27.80
  -9   1   0  295.47   25.70
   9   1   0  331.47   28.40
 -10  -1   0  664.93   54.09
 -10  -1   0  582.54   49.70
 -10  -1   0  726.03   50.89
 -10  -1   0  661.93   63.49
  10  -1   0  683.83   55.89
  10  -1   0  751.62   53.59
  10  -1   0  693.43   50.39
  10  -1   0  680.23   56.59
 -10  -1   0  743.73   56.89
  10   1   0  666.43   50.49
 -10   1   0  722.03   56.59
 -10   1   0  756.02   51.69
 -10   1   0  640.84   51.59
  10   1   0  654.03   58.39
  10   1   0  744.13   54.49
 -11  -1   0   49.90    9.10
 -11  -1   0   14.00    6.60
  11  -1   0   38.60   10.00
  11  -1   0   16.60    7.20
 -11  -1   0   31.20   11.80
 -11  -1   0   19.40   15.10
 -11  -1   0   29.50   10.90
  11  -1   0   30.10   11.60
  11  -1   0   25.10   12.10
 -11   1   0   17.50   11.10
  11   1   0   25.90    7.40
 -11   1   0   35.30    9.10
  11   1   0   29.30   10.30
 -11   1   0   24.90    8.00
 -11   1   0   15.80    8.00
  11   1   0   45.00   13.10
 -11   1   0   29.70   11.10
  11   1   0   25.40   14.00
  12  -1   0    1.20    9.10
  12  -1   0    5.80   10.70
 -12  -1   0    0.50    7.90
 -12  -1   0    2.10    7.50
  12  -1   0    9.20    7.20
 -12  -1   0    5.70    6.40
 -12  -1   0   10.10    6.40
  12   1   0    7.20   10.90
  12   1   0   20.20    9.10
 -12   1   0   17.00    7.00
 -12   1   0   -2.90    8.80
 -12   1   0    2.50    8.20
 -12   1   0   -5.10    9.40
  12   1   0   15.10   10.00
 -12   1   0    2.90    7.00
  13  -1   0  229.88   25.20
  13  -1   0  188.48   24.80
 -13  -1   0  180.98   23.30
 -13  -1   0  210.18   20.10
 -13  -1   0  232.78   19.80
 -13  -1   0  180.08   25.30
  13  -1   0  238.88   23.40
  13   1   0  210.58   24.10
  13   1   0  209.18   25.00
 -13   1   0  216.18   21.00
 -13   1   0  162.98   22.10
 -13   1   0  247.78   21.40
 -13   1   0  236.48   26.50
  14  -1   0    9.70    6.50
 -14  -1   0   12.40    6.50
  14  -1   0   -0.20    7.30
  14  -1   0    7.20    9.50
 -14  -1   0    8.80    5.50
 -14  -1   0   15.40    9.60
 -14  -1   0   -2.70    8.40
  14  -1   0    2.50    8.20
 -14   1   0  -12.30    7.90
  14   1   0   18.70    9.60
  14   1   0    6.90   15.70
 -14   1   0   -6.50   10.90
 -14   1   0   23.10    7.50
 -14   1   0   -3.70    7.00
 -14   1   0   23.20    9.70
  14   1   0   12.90    8.80
 -15  -1   0   44.40    8.20
  15  -1   0   28.90   10.40
 -15  -1   0   27.60   10.80
 -15  -1   0   20.80    6.90
 -15  -1   0    9.00   12.40
 -15  -1   0   -0.70   14.90
  15   1   0   11.00   11.80
  15   1   0   28.30   10.20
 -15   1   0   18.60    8.60
 -15   1   0   33.50   12.80
 -15   1   0   38.60    8.40
 -15   1   0   45.80    9.20
  16  -1   0   56.39   12.50
  16  -1   0   60.89   12.60
 -16  -1   0   34.50   12.90
 -16  -1   0   61.89    9.40
 -16  -1   0   62.09    8.70
 -16  -1   0   49.99   11.00
  16   1   0   31.90   12.50
 -16   1   0   60.29   10.00
 -16   1   0   56.19   11.30
 -16   1   0   58.69   13.40
  16   1   0   49.60   11.40
   0  -2   0   16.40    4.90
   0  -2   0   14.30    4.30
   0  -2   0   16.00    4.20
   0   2   0   11.40    4.90
   0   2   0   10.10    4.00
   0   2   0    8.00    3.70
   0   2   0   19.50    6.40
  -1  -2   0  581.34   42.80
  -1  -2   0  566.24   40.90
   1  -2   0  572.24   41.10
  -1  -2   0  550.74   40.40
   1  -2   0  548.85   39.80
  -1  -2   0  553.14   41.20
   1   2   0  542.85   41.30
   1   2   0  623.24   43.00
  -1   2   0  576.44   41.10
  -1   2   0  542.65   39.90
   1   2   0  549.35   40.40
   1   2   0  617.54   41.00
  -1   2   0  578.54   45.40
   2  -2   0  892.51   61.09
  -2  -2   0  871.61   61.49
  -2  -2   0  969.40   63.89
  -2  -2   0  831.62   60.19
   2  -2   0  845.02   59.49
  -2  -2   0  820.32   61.49
   2  -2   0  860.71   64.69
   2   2   0  901.61   61.59
  -2   2   0  843.42   59.79
   2   2   0  822.62   58.69
   2   2   0  964.60   63.99
  -2   2   0  888.61   64.99
   2   2   0  860.71   60.49
  -2   2   0  848.52   60.79
  -3  -2   0 2138.19  143.79
   3  -2   0 2241.68  146.49
   3  -2   0 2193.38  149.99
   3  -2   0 2226.48  144.69
  -3  -2   0 2107.49  145.29
  -3  -2   0 2446.36  150.08
  -3  -2   0 2185.68  146.99
   3  -2   0 1904.31  144.39
  -3  -2   0 2181.48  147.49
  -3   2   0 2115.29  150.18
   3   2   0 2184.88  147.29
   3   2   0 2079.89  146.79
  -3   2   0 2140.09  144.89
   3   2   0 2166.78  143.79
   3   2   0 2073.89  145.49
  -3   2   0 2175.88  146.39
   3   2   0 2344.67  149.99
  -4  -2   0  465.15   37.70
  -4  -2   0  431.26   33.80
   4  -2   0  368.56   31.10
  -4  -2   0  380.96   34.00
   4  -2   0  404.26   36.70
   4  -2   0  423.16   33.10
  -4  -2   0  453.65   32.10
   4  -2   0  418.26   30.60
  -4  -2   0  424.06   29.90
  -4   2   0  421.26   32.20
  -4   2   0  412.86   37.70
  -4   2   0  451.95   31.20
   4   2   0  395.86   30.20
   4   2   0  419.46   34.00
   4   2   0  427.56   34.50
   4   2   0  400.96   37.00
  -4   2   0  467.05   33.90
   4   2   0  403.46   31.90
   5  -2   0  851.21   59.09
  -5  -2   0  851.71   62.39
   5  -2   0  774.02   59.89
  -5  -2   0  826.12   62.99
   5  -2   0  883.11   65.49
   5  -2   0  934.21   62.19
  -5  -2   0  882.21   58.79
  -5  -2   0  903.21   60.09
  -5   2   0  832.82   66.39
   5   2   0  811.22   65.79
   5   2   0  881.41   62.79
   5   2   0  862.01   60.39
  -5   2   0  759.12   60.49
  -5   2   0  895.01   59.69
  -5   2   0  866.11   62.39
   5   2   0  890.11   63.19
   5   2   0  787.22   58.99
  -6  -2   0   52.99    7.90
  -6  -2   0   73.79   10.60
   6  -2   0   47.30    8.40
  -6  -2   0   45.80   13.30
   6  -2   0   54.99   12.70
  -6  -2   0   52.59   11.60
   6  -2   0   39.30    7.40
  -6  -2   0   34.90    8.10
   6  -2   0   46.60   10.50
   6   2   0   38.80   10.30
   6   2   0   38.00   12.90
  -6   2   0   48.40    8.20
   6   2   0   47.10    8.80
  -6   2   0   38.30   12.00
   6   2   0   40.50    8.10
  -6   2   0   52.89   11.20
  -6   2   0   33.60    8.80
   6   2   0   44.50   11.20
   7  -2   0   92.39   13.00
   7  -2   0  134.99   17.90
  -7  -2   0  100.09   15.80
  -7  -2   0  124.89   14.20
   7  -2   0   94.69   12.00
  -7  -2   0  101.39   12.60
   7  -2   0  134.89   20.60
  -7  -2   0   78.59   13.30
  -7   2   0   67.49   13.20
   7   2   0   62.19   16.20
  -7   2   0   89.99   19.00
  -7   2   0   91.19   13.60
   7   2   0  106.09   12.60
   7   2   0  132.99   18.20
   7   2   0  122.89   16.40
   7   2   0  119.59   12.80
  -7   2   0   95.09   17.40
  -8  -2   0  123.29   13.60
  -8  -2   0  140.29   18.80
  -8  -2   0   91.39   20.30
   8  -2   0  112.09   16.40
  -8  -2   0   88.49   16.10
  -8  -2   0   90.39   13.00
   8  -2   0  100.49   12.80
   8  -2   0  128.89   20.80
   8  -2   0  114.49   15.00
   8   2   0   88.19   15.70
  -8   2   0  126.69   15.30
  -8   2   0   77.09   13.60
   8   2   0   82.19   22.60
   8   2   0  111.49   13.80
  -8   2   0  108.69   17.10
  -8   2   0   85.99   17.40
  -8   2   0  111.09   14.50
   9  -2   0  937.71   69.59
   9  -2   0  925.11   65.49
  -9  -2   0  869.61   67.69
  -9  -2   0  894.61   63.89
  -9  -2   0  858.21   76.29
   9  -2   0  895.51   63.39
   9  -2   0  976.60   68.19
  -9  -2   0  853.31   63.99
  -9   2   0  869.81   64.69
  -9   2   0  803.02   65.59
  -9   2   0  927.11   74.49
   9   2   0  919.01   64.39
   9   2   0  960.80   68.09
 -10  -2   0   -1.70    6.20
 -10  -2   0    5.90    9.20
 -10  -2   0    0.10    9.10
 -10  -2   0   -8.00   11.80
  10  -2   0    0.70    5.60
  10  -2   0    0.90    5.70
  10  -2   0    5.00    9.30
  10  -2   0    0.40    8.60
 -10  -2   0   -2.20    5.60
  10   2   0   -1.40    7.50
  10   2   0   -7.40   10.00
 -10   2   0   -6.70    8.40
 -10   2   0    2.70    6.70
 -10   2   0    8.10    7.40
 -10   2   0   -9.70    7.00
 -10   2   0    6.70    9.30
  10   2   0   21.50    9.60
  10   2   0    4.00    5.70
 -11  -2   0  220.28   21.30
  11  -2   0  234.58   26.40
 -11  -2   0  214.08   25.30
  11  -2   0  248.78   27.30
  11  -2   0  252.47   21.30
 -11  -2   0  254.87   28.10
 -11  -2   0  249.48   22.10
 -11   2   0  237.18   22.70
  11   2   0  232.98   21.50
 -11   2   0  198.38   22.00
  11   2   0  251.87   26.30
 -11   2   0  211.58   23.70
 -11   2   0  220.38   26.70
 -12  -2   0   82.09   11.20
 -12  -2   0   61.69   13.60
 -12  -2   0   73.39   11.30
  12  -2   0   84.19   13.40
  12  -2   0   57.69   12.60
 -12  -2   0   74.59   15.30
  12  -2   0   67.59   14.90
  12   2   0   53.19   16.70
  12   2   0   75.19   13.80
 -12   2   0   43.90   10.30
 -12   2   0   43.90   11.10
 -12   2   0   69.39   12.90
 -12   2   0   75.69   11.40
  12   2   0   49.70   13.40
 -13  -2   0   -4.80    8.10
  13  -2   0    4.40    6.70
  13  -2   0  -12.40    7.70
 -13  -2   0    0.80    5.90
 -13  -2   0   -3.70    7.50
  13  -2   0  -10.10    7.20
 -13  -2   0  -27.50   13.70
 -13  -2   0  -12.20    5.40
 -13   2   0   -3.90    6.80
  13   2   0   -6.30   10.10
  13   2   0   -2.00    7.60
 -13   2   0   -9.00    8.00
 -13   2   0   11.40    7.70
 -13   2   0   -6.90    6.50
 -13   2   0   -7.80    8.80
  14  -2   0    1.10    7.00
  14  -2   0    0.10    8.30
 -14  -2   0    7.10    8.70
 -14  -2   0   -8.80    4.50
  14   2   0    3.80    8.80
 -14   2   0  -10.10    7.10
  14   2   0   11.60   13.70
 -14   2   0    1.40   13.60
  14   2   0   17.30    9.40
 -14   2   0    9.90    7.80
 -14   2   0   13.30    7.60
  15  -2   0   97.19   14.30
 -15  -2   0   63.29   10.20
 -15  -2   0   82.19   10.40
  15  -2   0   74.59   13.80
 -15  -2   0   64.79   13.00
 -15  -2   0   73.89   16.90
 -15   2   0   62.39   12.00
 -15   2   0   70.09   12.60
 -15   2   0   37.90   12.50
  15   2   0   58.79   15.40
 -15   2   0   61.39   11.10
  15   2   0   68.09   13.50
   0  -3   0   -2.70    4.50
   0  -3   0   -4.70    3.70
   0  -3   0    1.10    3.80
   0   3   0   -2.30    4.70
   0   3   0   -1.30    3.30
   0   3   0    0.30    4.10
   1  -3   0 2822.22  193.48
  -1  -3   0 2958.60  193.88
  -1  -3   0 2851.11  194.58
  -1  -3   0 2969.70  193.88
   1  -3   0 2849.81  193.08
  -1  -3   0 2868.41  196.18
   1  -3   0 2971.80  191.88
  -1   3   0 2769.82  193.18
   1   3   0 2998.80  193.58
   1   3   0 2872.51  194.78
   1   3   0 3125.29  196.98
   1   3   0 2798.72  193.58
  -1   3   0 2819.32  199.48
  -1   3   0 2865.51  194.38
  -2  -3   0 1027.40   70.39
   2  -3   0  983.80   69.89
  -2  -3   0  986.20   69.09
  -2  -3   0 1020.80   72.59
   2  -3   0  966.10   68.19
  -2  -3   0  932.91   70.09
  -2   3   0  924.11   69.49
  -2   3   0  968.10   68.69
  -2   3   0 1007.70   75.29
   2   3   0 1034.20   70.09
   2   3   0  959.70   69.19
   2   3   0 1088.99   73.19
  -3  -3   0  199.38   21.80
   3  -3   0  192.48   24.30
   3  -3   0  188.18   18.50
  -3  -3   0  177.58   17.70
   3  -3   0  186.58   15.70
  -3  -3   0  165.08   19.10
   3   3   0  180.38   17.20
  -3   3   0  182.28   23.00
   3   3   0  171.38   14.70
   3   3   0  177.78   18.80
  -3   3   0  158.98   17.60
  -3   3   0  176.98   16.20
   3   3   0  198.58   19.40
   3   3   0  223.98   23.30
   4  -3   0  796.42   53.29
  -4  -3   0  855.61   60.09
  -4  -3   0  762.62   56.89
   4  -3   0  689.43   52.59
   4  -3   0  736.73   59.99
  -4  -3   0  750.82   54.19
  -4  -3   0  750.82   56.19
   4  -3   0  748.63   55.39
  -4   3   0  719.73   60.19
  -4   3   0  742.43   53.69
   4   3   0  736.63   54.49
   4   3   0  754.52   56.59
   4   3   0  745.13   51.99
   4   3   0  859.51   60.69
  -4   3   0  768.42   55.59
   4   3   0  759.92   56.29
  -5  -3   0 1043.20   75.99
  -5  -3   0  976.00   73.19
   5  -3   0  910.91   68.99
   5  -3   0  969.80   68.99
  -5  -3   0 1079.09   70.69
   5  -3   0 1025.60   76.39
  -5  -3   0  933.61   67.89
   5  -3   0 1019.30   71.69
  -5  -3   0  993.80   72.49
   5   3   0 1079.79   71.19
  -5   3   0 1035.90   72.09
   5   3   0 1033.70   76.59
  -5   3   0  959.10   76.79
   5   3   0 1046.40   72.99
  -5   3   0  995.20   69.59
   5   3   0  956.00   68.09
   5   3   0 1018.80   72.89
   6  -3   0  121.69   12.00
   6  -3   0  142.19   21.40
  -6  -3   0  130.19   21.10
   6  -3   0  126.69   15.80
  -6  -3   0  121.89   17.70
  -6  -3   0  112.79   10.80
   6  -3   0  102.29   12.30
  -6  -3   0  122.39   13.80
  -6  -3   0   94.59   14.50
  -6   3   0   77.59   15.90
  -6   3   0   90.89   14.20
   6   3   0   90.59   11.60
   6   3   0  128.39   17.20
   6   3   0  101.99   15.80
   6   3   0   82.89   16.40
   6   3   0  112.39   13.50
  -6   3   0  112.89   12.60
  -7  -3   0  726.63   58.89
   7  -3   0  771.32   61.09
  -7  -3   0  865.81   56.09
   7  -3   0  812.72   57.89
  -7  -3   0  800.82   53.69
  -7  -3   0  875.31   64.79
   7  -3   0  756.62   55.29
  -7  -3   0  803.92   58.99
   7   3   0  716.83   54.29
  -7   3   0  747.43   58.19
  -7   3   0  807.72   55.59
  -7   3   0  682.93   61.79
   7   3   0  651.93   60.99
   7   3   0  835.02   62.99
   7   3   0  776.32   56.09
   7   3   0  744.33   58.69
  -8  -3   0  241.58   19.40
   8  -3   0  224.58   20.70
  -8  -3   0  279.97   25.50
  -8  -3   0  278.07   32.80
  -8  -3   0  187.08   23.90
   8  -3   0  255.17   27.60
   8  -3   0  206.18   19.30
   8  -3   0  224.08   23.40
  -8  -3   0  255.17   22.10
  -8   3   0  210.58   28.30
   8   3   0  209.78   24.70
   8   3   0  224.28   21.60
  -8   3   0  233.48   20.50
   8   3   0  223.98   20.30
   8   3   0  243.58   24.40
  -8   3   0  196.98   23.80
   8   3   0  193.48   27.80
   9  -3   0   38.30    8.10
   9  -3   0   45.70   10.60
  -9  -3   0   53.59   15.50
   9  -3   0   54.59   10.10
  -9  -3   0   42.80   12.80
  -9  -3   0   51.99    7.90
  -9  -3   0   67.29   13.80
  -9  -3   0   50.89    9.40
   9  -3   0   45.60   12.90
   9   3   0   37.10   11.30
  -9   3   0   41.40   19.70
  -9   3   0   40.20    9.50
  -9   3   0   52.69   11.50
  -9   3   0   48.40   12.80
   9   3   0   36.50    8.40
   9   3   0   53.99   10.00
   9   3   0   44.70   11.80
  -9   3   0   62.49   10.90
 -10  -3   0   32.60   15.10
  10  -3   0   51.99   12.10
  10  -3   0   61.69   12.30
  10  -3   0   50.89    9.00
 -10  -3   0   45.10    8.30
  10  -3   0   55.59   10.10
 -10  -3   0   43.00   12.50
 -10  -3   0   49.40   11.90
 -10  -3   0   80.49   11.80
  10   3   0   71.69   11.60
  10   3   0   48.40   12.20
  10   3   0   70.69   14.90
 -10   3   0   50.09   10.70
  10   3   0   27.40   13.30
 -10   3   0   72.09   12.20
 -10   3   0   30.60   12.70
 -10   3   0   78.09   11.80
 -10   3   0   56.79   12.90
 -11  -3   0   60.09    9.70
  11  -3   0   82.49   12.20
  11  -3   0   61.59   13.50
  11  -3   0   77.89   14.00
 -11  -3   0   66.39   11.40
 -11  -3   0   90.09   15.80
 -11  -3   0   69.79   15.10
  11  -3   0   70.59   10.50
  11   3   0   72.69   14.80
 -11   3   0   78.89   12.20
  11   3   0   80.59   12.10
 -11   3   0   65.89   11.70
  11   3   0   52.49   15.50
 -11   3   0   41.70   11.70
 -11   3   0   52.59   13.60
  11   3   0   54.99   12.40
 -12  -3   0   14.50   15.20
 -12  -3   0   48.20   12.60
  12  -3   0   47.80   11.60
 -12  -3   0   70.99   15.50
 -12  -3   0   41.40    9.30
  12  -3   0   43.30    9.60
 -12  -3   0   23.20    7.60
 -12   3   0   40.50    9.70
  12   3   0   34.50   13.80
  12   3   0   22.90   10.30
 -12   3   0   48.80   11.00
 -12   3   0   25.50   12.90
  12   3   0   40.20   11.70
 -12   3   0   50.19   10.60
 -12   3   0   46.80   11.70
 -13  -3   0  182.58   21.40
  13  -3   0  197.58   17.70
 -13  -3   0  190.28   18.30
 -13  -3   0  158.38   23.30
  13  -3   0  208.78   19.50
  13  -3   0  198.68   22.30
 -13  -3   0  132.69   16.70
 -13   3   0  154.58   20.80
  13   3   0  161.68   26.40
  13   3   0  193.48   24.40
 -13   3   0  171.68   19.70
 -13   3   0  175.78   18.90
 -13   3   0  172.38   19.30
  13   3   0  128.79   20.10
  14  -3   0   23.70    8.20
  14  -3   0   32.90   10.60
 -14  -3   0   30.30    8.00
 -14  -3   0   26.90   11.70
 -14  -3   0   11.30    6.30
 -14  -3   0   27.10   13.90
 -14   3   0   18.80    9.00
  14   3   0   38.40   13.10
  14   3   0   36.30   13.90
 -14   3   0   14.00    7.80
  14   3   0   34.10   14.90
 -15  -3   0   29.30   12.50
  15  -3   0   29.40   10.50
 -15  -3   0   28.20    8.50
 -15  -3   0   50.09    8.90
  15  -3   0   55.29   10.60
 -15  -3   0   32.20   11.20
 -15   3   0   13.80   10.40
 -15   3   0   44.70   11.70
  15   3   0   47.60   11.90
 -15   3   0   35.40    9.30
  15   3   0   28.80   11.80
   0  -4   0 2309.97  158.98
   0  -4   0 2468.05  158.68
   0  -4   0 2270.37  159.18
   0   4   0 2450.25  158.18
   0   4   0 2315.87  160.48
   0   4   0 2303.97  160.48
   0   4   0 2352.56  162.58
   0   4   0 2407.66  167.48
  -1  -4   0    0.40    5.70
   1  -4   0   -5.10    4.50
   1  -4   0    2.80    4.40
   1  -4   0    3.50    4.00
  -1  -4   0   -4.70    5.50
  -1   4   0    4.00    6.10
   1   4   0   -1.80    4.40
  -1   4   0    2.00    5.50
   1   4   0   -5.10    4.40
   1   4   0    7.10    7.00
   1   4   0    3.40    7.00
  -1   4   0    4.60    9.90
   2  -4   0 1976.70  126.19
   2  -4   0 1889.41  128.09
  -2  -4   0 1920.51  132.49
  -2  -4   0 1899.81  128.99
  -2  -4   0 1819.22  129.49
  -2  -4   0 1841.62  130.09
  -2   4   0 1877.21  129.69
   2   4   0 1767.62  128.69
   2   4   0 1927.91  130.49
  -2   4   0 1890.11  135.89
   2   4   0 2003.10  129.39
   2   4   0 1972.70  132.79
  -2   4   0 1799.82  128.19
  -3  -4   0  162.48   18.70
   3  -4   0  163.88   18.50
  -3  -4   0  159.38   21.00
  -3  -4   0  157.78   18.40
  -3  -4   0  163.88   17.90
   3  -4   0  168.78   15.80
   3   4   0  169.48   14.50
   3   4   0  189.58   18.40
  -3   4   0  166.18   23.40
  -3   4   0  153.48   17.60
   3   4   0  196.38   22.10
   3   4   0  154.98   18.90
  -3   4   0  145.59   16.30
   3   4   0  165.58   17.10
  -4  -4   0  161.98   21.00
   4  -4   0  217.18   20.90
  -4  -4   0  213.78   24.60
  -4  -4   0  177.48   18.90
   4  -4   0  216.28   17.60
  -4  -4   0  202.28   20.90
   4  -4   0  196.98   16.60
   4   4   0  230.98   26.00
   4   4   0  179.28   18.80
   4   4   0  200.68   21.40
   4   4   0  191.78   16.20
  -4   4   0  184.88   25.00
  -4   4   0  211.48   20.40
  -4   4   0  208.68   18.80
   4   4   0  225.28   21.30
   5  -4   0   12.70    6.70
   5  -4   0   11.20    4.80
  -5  -4   0   25.70    7.90
   5  -4   0    7.40    4.60
  -5  -4   0    8.40    8.20
  -5  -4   0    7.20    5.50
  -5  -4   0    6.50    9.50
   5   4   0   10.30    6.20
  -5   4   0   17.70   10.00
   5   4   0   10.30    4.10
   5   4   0   18.70    6.90
  -5   4   0   14.80    6.50
   5   4   0    8.20    7.00
   5   4   0   11.40   10.30
  -5   4   0   10.00    6.80
   6  -4   0 1577.14  110.29
  -6  -4   0 1613.94  114.39
   6  -4   0 1612.84  112.39
  -6  -4   0 1831.02  119.49
   6  -4   0 1708.13  113.89
  -6  -4   0 1666.43  115.79
  -6  -4   0 1625.64  114.79
   6   4   0 1617.84  112.89
  -6   4   0 1656.23  114.09
   6   4   0 1632.84  118.69
   6   4   0 1715.13  115.99
  -6   4   0 1625.74  111.79
   6   4   0 1536.05  109.69
   6   4   0 1661.83  114.89
  -6   4   0 1504.95  118.89
   7  -4   0   11.90   10.60
  -7  -4   0   15.70    7.60
   7  -4   0   10.50    7.00
  -7  -4   0   13.90    9.50
  -7  -4   0    3.00    8.10
  -7  -4   0    7.20    6.50
   7  -4   0    9.50    5.00
   7  -4   0    8.50    5.30
  -7  -4   0   10.80    4.00
   7   4   0    7.80    4.90
  -7   4   0    6.90    8.90
   7   4   0    0.90    5.50
  -7   4   0    8.60    6.70
   7   4   0   12.90    8.10
  -7   4   0    9.10    5.70
   7   4   0   11.30   11.30
  -8  -4   0 1220.48   84.39
  -8  -4   0 1156.48   78.49
  -8  -4   0 1092.89   84.69
   8  -4   0 1203.18   83.09
   8  -4   0 1161.48   79.79
  -8  -4   0 1227.48   81.49
   8  -4   0 1121.09   79.59
  -8  -4   0 1241.68   89.39
  -8   4   0 1168.98   80.89
   8   4   0  998.60   86.89
  -8   4   0 1105.39  104.09
   8   4   0 1178.38   84.39
   8   4   0 1243.28   84.89
  -8   4   0 1144.39   83.49
   8   4   0 1095.49   79.19
   8   4   0 1148.09   81.69
   9  -4   0  135.89   13.80
  -9  -4   0  145.39   12.40
   9  -4   0  139.49   17.70
  -9  -4   0  150.18   24.50
   9  -4   0  109.79   13.20
  -9  -4   0  108.89   17.60
  -9  -4   0  143.79   15.80
  -9  -4   0   89.49   14.70
   9   4   0  113.29   13.70
   9   4   0  125.89   18.00
  -9   4   0  128.89   18.50
  -9   4   0  131.09   14.60
  -9   4   0  111.39   19.80
   9   4   0  133.69   15.10
  10  -4   0    4.00    5.40
 -10  -4   0  -11.90    9.70
  10  -4   0   -1.70    6.80
  10  -4   0   -5.10    4.50
 -10  -4   0   -0.20    3.70
 -10  -4   0    1.20    7.40
 -10  -4   0   -1.50    8.00
 -10  -4   0    5.70    7.70
  10   4   0   -2.70    9.70
 -10   4   0    2.50    5.80
 -10   4   0    7.50    7.00
 -10   4   0   -4.50    7.80
  10   4   0  -15.70    7.00
  10   4   0    0.60    8.90
  10   4   0    3.40    5.20
  10   4   0   -7.20    5.10
 -10   4   0  -16.20    7.10
 -11  -4   0    5.10    4.10
 -11  -4   0    2.20   12.90
  11  -4   0   11.10    5.50
 -11  -4   0   17.90    8.40
  11  -4   0    9.80    8.10
 -11  -4   0   13.00    8.60
 -11   4   0    8.20    6.90
  11   4   0    1.40    5.80
 -11   4   0   -2.10    6.00
  11   4   0   13.40    8.60
  11   4   0    8.20   10.60
 -11   4   0   11.50    8.50
  11   4   0   13.10    9.70
  12  -4   0  350.76   30.50
 -12  -4   0  298.27   31.00
 -12  -4   0  332.47   40.90
 -12  -4   0  333.57   28.10
 -12  -4   0  352.76   32.10
 -12  -4   0  339.27   25.50
  12  -4   0  341.77   27.60
 -12   4   0  321.87   28.20
 -12   4   0  302.67   28.80
  12   4   0  305.07   32.50
  12   4   0  334.57   28.40
  13  -4   0    5.10    7.70
 -13  -4   0    4.90    4.50
 -13  -4   0   17.60    9.80
 -13  -4   0   10.70    6.30
  13  -4   0    4.60    6.10
  13  -4   0   12.40    6.10
 -13  -4   0   -2.30    8.20
 -13  -4   0  -16.40   13.40
  13   4   0    2.80    7.80
  13   4   0   18.80    9.40
 -13   4   0   -3.00    9.40
 -13   4   0   24.80    8.30
 -13   4   0    0.40    9.10
 -13   4   0   12.40    7.10
  13   4   0    4.40    7.20
  13   4   0   30.80   11.80
 -14  -4   0  231.08   25.70
 -14  -4   0  208.98   18.30
 -14  -4   0  227.18   19.90
  14  -4   0  215.78   22.90
 -14  -4   0  246.88   25.50
 -14   4   0  280.47   23.40
 -14   4   0  161.08   26.50
 -14   4   0  233.18   21.30
  14   4   0  168.68   22.10
 -14   4   0  176.78   22.50
  14   4   0  210.48   28.00
 -15  -4   0  -10.10    7.90
 -15  -4   0    9.70    7.70
  15  -4   0   -6.00    6.30
  15  -4   0   -3.70    8.00
 -15  -4   0    5.90    5.60
 -15  -4   0  -10.10    4.40
 -15   4   0   -0.70    6.50
  15   4   0    4.80    9.90
  15   4   0   10.30    8.30
 -15   4   0   -8.70    7.30
   0  -5   0   -1.50    5.10
   0  -5   0   -3.80    4.50
   0  -5   0   -2.40    4.80
   0   5   0   -2.40    6.60
   0   5   0    3.90    5.60
   0   5   0   -0.10    6.10
   0   5   0   -1.80    7.40
   1  -5   0  355.76   26.90
  -1  -5   0  352.96   29.10
   1  -5   0  342.37   29.10
  -1  -5   0  354.56   29.20
   1  -5   0  320.37   27.90
  -1   5   0  345.87   30.10
   1   5   0  364.56   28.10
   1   5   0  373.16   33.70
   1   5   0  337.07   30.60
  -1   5   0  337.87   37.10
  -1   5   0  355.36   30.40
   2  -5   0  922.61   60.59
  -2  -5   0  839.72   63.79
   2  -5   0  867.41   62.29
  -2  -5   0  839.42   64.49
   2  -5   0  884.01   63.09
  -2  -5   0  841.92   66.49
  -2  -5   0  918.11   63.59
  -2   5   0  836.42   70.59
   2   5   0  911.61   67.59
   2   5   0  901.51   63.29
   2   5   0  873.31   64.99
   2   5   0  848.22   63.19
  -2   5   0  931.61   64.79
  -3  -5   0   37.40    8.80
  -3  -5   0   45.20   11.70
  -3  -5   0   55.59   10.50
   3  -5   0   47.60    6.10
  -3  -5   0   35.50   10.20
   3  -5   0   45.00    8.60
  -3   5   0   32.60   12.60
   3   5   0   40.40    8.90
   3   5   0   34.50    6.50
   3   5   0   53.69   12.30
  -3   5   0   38.40    8.60
   3   5   0   41.70   11.30
  -3   5   0   48.20    9.90
   3   5   0   42.10    9.40
  -4  -5   0 1110.99   80.79
   4  -5   0 1120.49   79.99
  -4  -5   0 1191.68   83.99
  -4  -5   0 1113.49   80.59
  -4  -5   0 1069.99   78.49
   4  -5   0 1077.79   77.19
   4  -5   0 1161.38   74.89
   4   5   0 1074.69   78.79
   4   5   0 1214.08   80.49
  -4   5   0 1110.09   79.69
   4   5   0 1235.58   88.69
   4   5   0 1088.99   80.59
   4   5   0 1052.89   75.89
  -4   5   0 1068.19   85.99
  -4   5   0 1058.19   83.79
  -5  -5   0  525.05   42.80
   5  -5   0  481.15   37.80
  -5  -5   0  542.55   45.50
   5  -5   0  535.15   41.40
  -5  -5   0  530.35   39.90
   5  -5   0  475.55   36.20
  -5  -5   0  500.95   41.60
  -5   5   0  483.15   46.40
  -5   5   0  514.75   39.40
   5   5   0  494.35   39.80
   5   5   0  591.14   44.40
   5   5   0  569.74   46.50
   5   5   0  504.05   36.70
   5   5   0  530.35   42.20
  -5   5   0  520.05   41.00
  -6  -5   0   60.69   14.40
   6  -5   0   63.29    8.20
  -6  -5   0   75.69   13.30
  -6  -5   0   59.29   14.30
  -6  -5   0   82.69   12.60
   6  -5   0   80.49   13.70
   6  -5   0   63.39    9.20
  -6   5   0   65.19   10.50
   6   5   0   48.80   10.60
   6   5   0   65.69    8.20
   6   5   0   89.39   17.20
   6   5   0   90.99   13.90
   6   5   0   62.89   11.40
  -6   5   0   65.59   23.70
  -6   5   0   57.79   11.40
  -7  -5   0  276.37   30.10
   7  -5   0  268.97   22.20
   7  -5   0  273.37   20.70
   7  -5   0  269.47   25.90
  -7  -5   0  263.57   26.30
  -7  -5   0  275.27   27.80
  -7  -5   0  271.17   23.90
   7   5   0  284.57   26.80
   7   5   0  268.07   31.30
  -7   5   0  262.17   23.20
   7   5   0  253.97   21.10
   7   5   0  279.37   27.30
   7   5   0  270.57   24.50
  -7   5   0  259.67   30.80
  -7   5   0  267.37   25.40
  -8  -5   0  343.67   31.70
   8  -5   0  366.26   26.10
   8  -5   0  352.06   27.20
  -8  -5   0  343.97   35.50
  -8  -5   0  302.17   32.50
  -8  -5   0  369.76   29.20
   8  -5   0  387.46   31.10
  -8   5   0  338.67   30.80
  -8   5   0  304.77   35.50
   8   5   0  355.26   29.50
   8   5   0  388.66   32.50
  -8   5   0  351.66   28.70
   8   5   0  342.57   33.50
   8   5   0  320.97   26.30
   8   5   0  321.37   35.80
   9  -5   0    2.90    4.50
  -9  -5   0    6.20    8.00
  -9  -5   0    7.10    8.30
   9  -5   0    1.70    4.10
  -9  -5   0    3.80    7.70
   9  -5   0    2.20    7.10
  -9  -5   0   -3.00    9.50
   9   5   0    7.90   10.90
  -9   5   0    1.50    7.70
   9   5   0   -2.70    6.80
   9   5   0    1.50    7.30
  -9   5   0    3.30    9.50
   9   5   0   -0.70    7.50
   9   5   0    6.70    4.90
  -9   5   0   -3.60    5.50
 -10  -5   0  380.26   38.70
 -10  -5   0  380.96   33.10
 -10  -5   0  329.57   32.70
 -10  -5   0  411.86   29.90
  10  -5   0  390.26   31.90
  10  -5   0  391.06   27.50
 -10   5   0  371.76   29.50
 -10   5   0  316.17   31.50
  10   5   0  326.07   36.50
 -10   5   0  306.47   36.10
  10   5   0  345.37   33.50
  10   5   0  344.37   30.00
  10   5   0  319.57   27.10
 -11  -5   0   20.90    9.00
 -11  -5   0   18.50    8.60
  11  -5   0   14.70    8.20
 -11  -5   0   20.90    7.50
 -11  -5   0    4.00   12.10
  11  -5   0   29.20    6.60
 -11   5   0   11.50   10.40
 -11   5   0   24.20    8.50
 -11   5   0   27.50    8.00
  11   5   0   18.20   10.60
 -11   5   0    9.70    7.70
  11   5   0   11.10   10.90
  12  -5   0   59.79   13.70
 -12  -5   0   97.09   17.50
  12  -5   0   71.09   12.40
 -12  -5   0   99.79   13.10
 -12  -5   0   69.29   19.30
  12  -5   0   96.29   10.90
 -12   5   0   75.59   13.90
  12   5   0   74.59   15.00
 -12   5   0   75.09   11.40
  12   5   0   81.79   15.00
  12   5   0   50.09   14.40
  12   5   0   64.79   11.00
 -12   5   0  116.29   15.00
 -13  -5   0   20.50   10.30
  13  -5   0   11.80    8.00
 -13  -5   0   22.10   10.30
 -13  -5   0   23.10   10.00
  13  -5   0   16.00    6.10
  13   5   0   29.50   11.20
 -13   5   0   21.90    8.30
 -13   5   0   15.00   11.40
  13   5   0    9.00   10.70
 -13   5   0   25.70    9.20
 -13   5   0   21.60    7.90
  14  -5   0   10.00    8.10
 -14  -5   0    6.30   10.00
 -14  -5   0   24.50    9.60
 -14  -5   0   19.80    7.50
 -14   5   0   16.00    7.20
  14   5   0   30.20   10.50
 -14   5   0   -0.20   13.40
  14   5   0    6.10    9.90
 -14   5   0   14.70    7.10
   0  -6   0  600.94   45.00
   0  -6   0  621.04   46.10
   0  -6   0  566.14   45.00
   0   6   0  624.34   50.09
   0   6   0  626.74   47.50
  -1  -6   0  368.16   30.40
  -1  -6   0  383.36   31.10
   1  -6   0  355.26   30.50
   1  -6   0  369.56   29.10
   1  -6   0  384.76   30.40
  -1  -6   0  377.86   30.80
   1   6   0  377.36   33.00
   1   6   0  425.26   36.60
   1   6   0  401.96   29.90
  -1   6   0  348.07   31.80
  -1   6   0  351.06   32.10
   1   6   0  332.47   31.70
  -1   6   0  372.96   35.10
   1   6   0  390.96   54.29
  -2  -6   0   76.19   13.60
   2  -6   0  108.49   13.80
  -2  -6   0  117.59   15.70
   2  -6   0  110.49   11.90
   2  -6   0  103.49   14.10
  -2   6   0  138.29   16.80
   2   6   0  125.29   20.60
  -2   6   0  136.49   18.50
   2   6   0   93.49   13.80
   2   6   0  136.09   17.90
   2   6   0  115.29   14.20
   3  -6   0  986.30   65.59
  -3  -6   0  999.30   69.19
   3  -6   0  915.01   68.69
  -3  -6   0  975.20   73.49
   3  -6   0  972.70   68.39
  -3  -6   0  963.80   70.39
   3   6   0 1021.10   74.19
   3   6   0  927.21   69.09
   3   6   0  885.71   66.49
  -3   6   0  944.01   70.19
   3   6   0 1000.10   69.29
  -3   6   0  934.01   77.79
   4  -6   0  229.18   20.80
  -4  -6   0  222.98   23.60
   4  -6   0  219.48   16.70
  -4  -6   0  217.18   25.20
   4  -6   0  188.98   19.20
  -4  -6   0  210.38   21.20
  -4  -6   0  226.28   27.30
   4   6   0  237.38   33.80
  -4   6   0  223.28   29.20
   4   6   0  263.57   28.60
   4   6   0  223.88   24.00
   4   6   0  204.88   18.20
  -4   6   0  202.78   20.40
   4   6   0  215.88   21.20
  -4   6   0  225.98   22.40
   5  -6   0  284.07   23.10
  -5  -6   0  284.47   31.90
   5  -6   0  338.87   22.50
   5  -6   0  344.97   29.70
   5  -6   0  308.17   25.60
  -5  -6   0  307.17   27.40
  -5  -6   0  331.67   30.40
  -5  -6   0  303.87   31.70
   5   6   0  299.77   29.70
  -5   6   0  326.57   28.60
  -5   6   0  326.37   27.50
   5   6   0  343.47   34.60
   5   6   0  346.37   29.40
   5   6   0  320.17   24.40
   5   6   0  315.27   27.60
  -5   6   0  318.37   35.70
   6  -6   0   63.59    9.50
  -6  -6   0   72.19   12.00
   6  -6   0   73.49   13.60
  -6  -6   0   53.29   13.00
   6  -6   0   69.89    6.30
   6  -6   0   72.39    7.10
  -6  -6   0   80.79   14.30
  -6  -6   0   72.39   14.30
  -6   6   0   80.19   11.70
  -6   6   0   55.49   14.60
   6   6   0   50.89   14.30
  -6   6   0   62.59   11.80
   6   6   0   59.59    8.10
   6   6   0   92.99   16.00
   6   6   0   67.19   11.40
   6   6   0   78.19   13.50
   7  -6   0   75.59   13.00
  -7  -6   0   73.29   15.00
  -7  -6   0  124.89   17.60
  -7  -6   0  103.09   13.90
  -7  -6   0   93.49   16.80
   7  -6   0   86.29   11.40
   7  -6   0   93.89    8.20
  -7   6   0  106.29   13.80
   7   6   0  119.49   17.70
  -7   6   0   83.39   18.30
   7   6   0   90.29   10.30
  -7   6   0   68.89   12.30
   7   6   0  101.29   14.30
   7   6   0   83.49   13.90
   7   6   0   90.19   18.00
   8  -6   0    6.90    5.20
  -8  -6   0    7.40    7.00
  -8  -6   0    5.30    6.70
  -8  -6   0    0.00    8.60
   8  -6   0    3.40    2.80
   8  -6   0    5.10    7.40
  -8  -6   0   10.50    8.90
  -8   6   0    2.90    7.20
   8   6   0    4.60    7.30
   8   6   0    2.70    4.10
   8   6   0   15.20   11.20
  -8   6   0    3.70    5.10
   8   6   0   12.40    6.40
  -8   6   0   -0.40    8.90
   8   6   0    9.50    7.70
  -9  -6   0  197.98   24.30
  -9  -6   0  199.48   22.60
  -9  -6   0  229.78   20.50
   9  -6   0  212.38   15.60
   9  -6   0  206.78   22.10
  -9  -6   0  205.48   27.00
   9   6   0  183.88   23.70
   9   6   0  199.58   20.90
  -9   6   0  198.68   22.10
   9   6   0  223.58   23.50
   9   6   0  201.68   28.80
  -9   6   0  222.48   20.20
   9   6   0  180.08   17.00
  -9   6   0  156.58   26.60
 -10  -6   0   13.60    7.50
  10  -6   0    6.30    3.60
 -10  -6   0    2.80    8.10
  10  -6   0    6.00    7.20
 -10  -6   0    2.10   18.00
 -10  -6   0    7.80    7.90
 -10   6   0    4.80    6.10
  10   6   0   11.90   11.00
  10   6   0   11.20    8.10
  10   6   0   11.40    5.90
  10   6   0    6.80    4.60
 -10   6   0   -0.70    5.60
 -10   6   0   -3.40    9.60
 -11  -6   0  179.38   20.40
  11  -6   0  161.98   13.60
  11  -6   0  152.58   19.10
 -11  -6   0  151.68   20.80
 -11  -6   0  199.58   19.10
 -11  -6   0  127.69   22.70
  11   6   0  152.48   22.00
 -11   6   0  175.98   17.30
  11   6   0  149.09   24.60
  11   6   0  160.38   14.90
  11   6   0  169.48   17.50
 -11   6   0  161.88   19.80
  12  -6   0   16.80    7.70
 -12  -6   0   -6.40    7.80
 -12  -6   0   14.80    8.90
  12  -6   0    0.40    4.10
 -12  -6   0    3.80    7.70
  12   6   0   -0.60    8.50
 -12   6   0   16.70    9.50
 -12   6   0   -4.70    6.70
 -12   6   0    0.10    5.70
  12   6   0    6.00    9.40
 -12   6   0   22.10    9.60
  13  -6   0   -3.20    3.70
 -13  -6   0   -2.80    9.10
 -13  -6   0   -7.90    6.00
  13  -6   0   -9.00    6.10
 -13  -6   0    6.40    8.70
  13   6   0    3.20    8.50
 -13   6   0   -0.20    9.50
  13   6   0   -1.50    7.80
 -13   6   0   -1.30    5.00
   0  -7   0   -4.70    5.40
   0  -7   0    2.30    5.40
   0  -7   0    0.00    6.30
   0   7   0   -4.00    8.70
   0   7   0   -1.90    8.00
   0   7   0   -7.10    8.00
   0   7   0   -1.40    6.40
   1  -7   0  417.36   33.90
  -1  -7   0  427.76   35.20
   1  -7   0  390.76   34.20
  -1  -7   0  440.06   34.70
   1  -7   0  441.46   33.10
  -1  -7   0  409.26   35.90
  -1   7   0  398.66   35.90
   1   7   0  460.65   40.40
  -1   7   0  432.36   39.20
  -1   7   0  393.46   43.10
   1   7   0  433.26   44.40
  -1   7   0  435.86   36.50
   1   7   0  461.45   37.30
   2  -7   0  166.68   18.60
  -2  -7   0  162.78   19.10
  -2  -7   0  184.88   20.30
  -2  -7   0  164.68   18.40
   2  -7   0  166.08   17.40
   2  -7   0  168.78   16.30
  -2   7   0  177.88   27.50
  -2   7   0  194.48   24.10
   2   7   0  183.88   18.20
   2   7   0  181.38   20.20
   2   7   0  219.98   25.80
   2   7   0  166.88   27.50
  -2   7   0  175.08   21.00
   3  -7   0   54.59   10.70
   3  -7   0   60.19    7.90
   3  -7   0   44.80    9.00
  -3  -7   0   54.69   11.70
  -3  -7   0   73.99   14.50
   3   7   0   72.79   15.90
  -3   7   0   57.79   16.70
  -3   7   0   65.29   12.90
  -3   7   0   72.19   15.50
   3   7   0   55.89   12.30
   3   7   0   35.50    9.50
   3   7   0   36.10   14.50
   3   7   0   47.60    8.70
   3   7   0   52.69   10.80
   4  -7   0   37.50    9.30
  -4  -7   0   34.70   12.00
  -4  -7   0   35.60    9.50
   4  -7   0   43.30    5.90
   4  -7   0   31.30    7.40
  -4  -7   0   35.80    9.90
  -4  -7   0   37.10   10.50
   4   7   0   39.60   10.60
   4   7   0   43.40   10.30
   4   7   0   39.70    7.40
   4   7   0   33.30    9.10
   4   7   0   52.09   13.90
  -4   7   0   26.10    7.80
  -4   7   0   20.00   12.30
   5  -7   0  332.37   25.00
  -5  -7   0  381.16   30.50
  -5  -7   0  333.07   31.50
   5  -7   0  362.16   24.60
  -5  -7   0  338.67   32.20
  -5  -7   0  355.26   34.20
   5  -7   0  344.37   29.70
   5  -7   0  355.96   28.20
   5   7   0  380.66   33.00
   5   7   0  342.87   30.10
   5   7   0  336.97   26.80
  -5   7   0  340.47   37.70
  -5   7   0  346.67   29.40
  -5   7   0  350.36   30.90
   5   7   0  374.06   36.80
   5   7   0  361.46   31.00
  -6  -7   0    3.40    9.00
  -6  -7   0   -8.10    7.40
   6  -7   0   -1.50    4.60
  -6  -7   0    4.60    6.40
   6  -7   0    0.30    4.80
  -6  -7   0    1.70    7.40
   6   7   0    9.00    8.00
   6   7   0    5.40    4.20
  -6   7   0   -0.40    8.20
  -6   7   0    8.20    6.60
   6   7   0   16.00   11.60
  -6   7   0    1.40    5.70
   6   7   0   11.10    8.30
   6   7   0    1.90    6.30
  -7  -7   0  500.85   41.00
  -7  -7   0  478.45   44.40
  -7  -7   0  523.35   38.90
  -7  -7   0  469.35   41.20
   7  -7   0  483.65   36.40
   7   7   0  480.75   39.20
   7   7   0  456.05   34.80
  -7   7   0  486.35   39.70
   7   7   0  490.05   40.10
   7   7   0  497.15   41.50
  -7   7   0  534.65   38.50
   7   7   0  484.75   45.50
  -7   7   0  440.06   45.80
  -8  -7   0    1.10    7.20
   8  -7   0    7.70    7.40
  -8  -7   0    1.10    7.00
  -8  -7   0    1.70    6.90
  -8  -7   0   -7.80    8.30
  -8   7   0    6.20    6.90
  -8   7   0    7.20   10.60
   8   7   0   10.90    8.60
   8   7   0   -9.10    6.50
   8   7   0    6.70    4.30
   8   7   0    7.00   10.30
   8   7   0   -5.80    5.70
  -8   7   0    3.60    5.60
  -9  -7   0   87.89   13.60
   9  -7   0   93.99   14.50
  -9  -7   0   55.39   16.10
  -9  -7   0   88.49   15.20
  -9  -7   0   60.49   13.90
   9   7   0   68.39   16.40
   9   7   0   57.59   11.60
   9   7   0   87.39   19.10
  -9   7   0   69.49   12.40
   9   7   0  106.09   17.10
  -9   7   0   81.79   12.10
   9   7   0   76.99    9.80
 -10  -7   0   11.80    7.50
 -10  -7   0   -7.50    7.30
 -10  -7   0  -11.10    9.00
 -10  -7   0    8.70    8.80
  10  -7   0   32.00    9.20
  10   7   0   11.10    9.60
 -10   7   0  -18.00   15.10
  10   7   0    8.00    4.50
 -10   7   0   11.90    6.40
  10   7   0    3.90    9.50
  10   7   0    8.30    8.20
  10   7   0   11.60    7.00
 -10   7   0    0.00    7.20
 -11  -7   0   62.99   13.80
  11  -7   0   59.49   10.90
 -11  -7   0   57.19   12.90
  11   7   0   65.19    7.90
  11   7   0   68.29   13.60
  11   7   0   49.70   13.90
 -11   7   0   34.80   12.40
 -11   7   0   78.49   14.20
 -11   7   0   62.09   10.80
 -12  -7   0   28.70   11.20
  12  -7   0   10.50    8.00
 -12  -7   0   21.30    7.50
 -12  -7   0   20.20    9.30
 -12   7   0    7.70    5.90
 -12   7   0  -10.20   13.40
  12   7   0   11.20   10.50
  12   7   0    9.10    9.40
 -12   7   0    8.90    8.40
  13  -7   0  201.28   20.90
 -13  -7   0  183.48   18.50
 -13  -7   0  237.08   28.50
 -13  -7   0  179.58   22.60
 -13   7   0  201.58   19.20
 -13   7   0  144.79   20.20
  13   7   0  157.28   21.80
   0  -8   0  856.11   61.49
   0  -8   0  815.72   60.09
   0  -8   0  778.62   60.09
   0   8   0  867.31   62.89
   0   8   0  880.61   66.49
   0   8   0  829.12   62.99
   0   8   0  779.02   70.29
   1  -8   0    5.20    5.70
  -1  -8   0   22.10    9.20
   1  -8   0   14.80    6.50
   1  -8   0   23.10    8.90
  -1  -8   0    1.40    5.90
  -1   8   0   16.90   12.00
  -1   8   0   24.80   11.10
   1   8   0   18.00    8.50
   1   8   0    8.10   12.20
  -1   8   0   12.90    7.70
  -1   8   0    7.80    5.90
   1   8   0   16.70    9.80
   1   8   0   29.70   14.10
  -2  -8   0  260.17   25.10
  -2  -8   0  228.88   24.40
   2  -8   0  241.48   23.60
  -2  -8   0  243.18   23.70
   2  -8   0  264.07   21.90
   2  -8   0  248.88   23.10
   2   8   0  229.18   33.20
  -2   8   0  264.77   25.40
   2   8   0  272.97   27.20
   2   8   0  281.47   30.20
  -2   8   0  265.67   33.20
  -2   8   0  279.07   29.60
   2   8   0  273.47   26.10
  -2   8   0  278.07   26.30
  -3  -8   0  114.59   15.80
  -3  -8   0  114.79   16.30
   3  -8   0  124.89   14.10
   3  -8   0  119.99   12.40
  -3  -8   0   89.09   13.60
   3  -8   0  121.69   15.40
  -3   8   0  116.09   16.40
   3   8   0  152.28   23.40
   3   8   0  125.99   14.00
  -3   8   0  107.89   21.10
   3   8   0  123.79   16.70
   3   8   0  125.29   15.40
   3   8   0   84.59   19.60
   3   8   0  135.09   18.90
  -3   8   0  108.19   16.90
   4  -8   0  106.19   13.30
   4  -8   0  104.39   14.70
   4  -8   0  118.09   10.80
  -4  -8   0  121.39   17.50
  -4  -8   0   99.59   14.70
   4   8   0   78.79   16.00
   4   8   0   84.19   20.10
  -4   8   0   86.39   19.70
   4   8   0  113.39   17.40
   4   8   0  113.19   12.80
  -4   8   0  156.68   20.10
   4   8   0  101.79   14.20
   5  -8   0   86.59    7.40
   5  -8   0   64.69   10.00
  -5  -8   0  111.89   20.10
  -5  -8   0   94.09   13.60
  -5  -8   0   99.79   16.30
   5  -8   0   61.19   11.10
   5   8   0   75.19   19.50
   5   8   0   73.19   14.40
   5   8   0   71.49   10.60
   5   8   0   73.69   12.30
   5   8   0   72.79   12.70
  -5   8   0   68.19   17.90
  -5   8   0   50.09   10.30
   5   8   0   99.89   18.60
   6  -8   0  404.56   33.30
   6  -8   0  439.86   35.40
  -6  -8   0  440.56   37.90
  -6  -8   0  422.96   37.90
  -6  -8   0  478.05   36.10
  -6   8   0  449.16   35.00
   6   8   0  471.05   38.50
   6   8   0  448.06   36.80
   6   8   0  388.06   35.20
   6   8   0  490.85   42.80
  -6   8   0  427.76   36.40
  -6   8   0  444.06   44.10
   6   8   0  398.06   32.30
  -7  -8   0   41.90   12.20
   7  -8   0   35.20    8.30
  -7  -8   0   33.70    9.80
  -7  -8   0   37.80   10.30
   7   8   0   28.10   10.30
   7   8   0   34.50    8.90
   7   8   0   13.20    8.30
   7   8   0   21.70    5.30
  -7   8   0   24.00    7.60
   7   8   0   33.00   11.30
  -7   8   0   15.80   11.50
  -7   8   0   21.70    8.00
  -8  -8   0   61.09   12.30
   8  -8   0   71.59   10.30
   8  -8   0  105.19   13.60
  -8  -8   0  111.49   14.70
  -8  -8   0   96.49   17.00
   8   8   0   83.89   14.80
   8   8   0   93.09   10.00
   8   8   0   97.69   15.50
  -8   8   0   94.39   15.10
   8   8   0   85.89   13.90
  -8   8   0   97.99   12.60
   9  -8   0   25.70    8.80
  -9  -8   0   54.79   12.60
  -9  -8   0   35.60    9.40
  -9  -8   0   20.90   14.50
  -9  -8   0   37.60   11.00
  -9   8   0   31.50    8.00
   9   8   0   29.00    5.70
  -9   8   0   31.10    9.70
   9   8   0   31.00    8.50
   9   8   0   29.30   12.00
   9   8   0   33.60   11.10
   9   8   0   33.00   11.30
 -10  -8   0   -1.30    8.00
 -10  -8   0    6.70    8.40
 -10  -8   0   10.60    7.50
 -10   8   0    3.00    5.00
 -10   8   0  -13.60    8.40
 -10   8   0    5.60    6.10
  10   8   0    5.00    9.20
  10   8   0    1.80    9.30
  10   8   0    2.30    4.00
 -11  -8   0   25.60   15.00
 -11  -8   0   28.80    9.00
 -11  -8   0   21.60   10.00
 -11   8   0   42.20    8.40
  11   8   0   31.80    9.00
 -11   8   0    7.80    7.40
  11   8   0   19.80   19.90
  11   8   0   11.80   11.00
  11   8   0   25.80    5.50
   0  -9   0   -2.70    8.00
   0  -9   0   -2.20    5.40
   0  -9   0   -2.40    6.50
   0   9   0   -2.20    8.20
   0   9   0   -9.20   10.90
   0   9   0    0.50    6.40
   1  -9   0   16.90    7.50
  -1  -9   0   12.20    7.50
   1  -9   0   15.00    7.50
   1  -9   0   10.70    5.90
  -1  -9   0    9.40    6.70
  -1  -9   0    6.40    6.70
   1   9   0    1.70    5.00
  -1   9   0   15.80    9.60
  -1   9   0    1.30    5.30
   1   9   0    4.20    6.90
  -1   9   0   16.90    8.60
   1   9   0    9.80    8.50
   2  -9   0  321.37   28.70
  -2  -9   0  352.26   29.20
   2  -9   0  326.77   25.80
  -2  -9   0  332.87   28.90
   2  -9   0  299.67   26.40
  -2  -9   0  274.17   26.60
   2   9   0  250.07   37.60
  -2   9   0  359.16   34.00
  -2   9   0  297.67   36.90
   2   9   0  338.67   33.00
  -2   9   0  310.57   28.80
   2   9   0  318.67   30.10
   2   9   0  320.77   30.10
  -2   9   0  321.07   30.00
  -3  -9   0    9.30    5.80
  -3  -9   0   16.10    8.40
   3  -9   0   13.30    7.70
  -3  -9   0    6.20    8.60
   3  -9   0    6.00    5.50
   3  -9   0    8.70    5.00
  -3   9   0   10.40    8.40
   3   9   0   19.60   10.00
   3   9   0    8.90    6.90
   3   9   0   16.20    6.60
  -3   9   0   15.90    7.60
  -3   9   0    6.30    6.60
  -3   9   0    3.80    8.90
   3   9   0   22.60    9.50
   3   9   0    7.00   12.30
   4  -9   0  503.65   36.90
   4  -9   0  552.24   41.60
   4  -9   0  498.85   39.60
  -4  -9   0  480.75   42.00
  -4  -9   0  513.15   41.00
  -4  -9   0  593.44   42.20
  -4   9   0  515.35   42.60
   4   9   0  466.45   42.40
  -4   9   0  549.95   43.40
  -4   9   0  518.35   53.59
   4   9   0  503.45   38.40
   4   9   0  550.94   46.80
   4   9   0  565.84   41.60
  -5  -9   0    1.10    7.50
   5  -9   0    1.10    6.50
   5  -9   0   -9.90    6.50
  -5  -9   0   -1.00    7.40
   5   9   0    5.10    4.60
   5   9   0    8.30    9.80
  -5   9   0   -3.90   12.20
   5   9   0    1.50    7.80
  -5   9   0    0.90    5.50
  -5   9   0   -0.40    6.00
   5   9   0    1.40    6.00
   6  -9   0   43.30    9.50
   6  -9   0   42.70    8.50
  -6  -9   0   41.70   11.70
  -6  -9   0   59.89   11.10
  -6   9   0   28.20   13.00
   6   9   0   50.69   10.10
   6   9   0   59.69   14.00
   6   9   0   34.90    9.70
  -6   9   0   47.20   10.60
   6   9   0   32.90   11.90
   6   9   0   40.00    6.70
  -6   9   0   56.39   11.50
   7  -9   0   25.90    6.90
   7  -9   0   40.50    9.00
  -7  -9   0   12.00   13.80
  -7  -9   0   63.59   13.70
  -7  -9   0   48.80   10.30
  -7  -9   0   62.59   18.10
   7   9   0   37.70   17.80
   7   9   0   39.20   11.40
   7   9   0   38.60    6.10
  -7   9   0   14.00   11.50
   7   9   0   30.60   11.60
   7   9   0   29.00    9.40
  -8  -9   0  121.79   18.30
  -8  -9   0  103.09   16.30
   8  -9   0  105.59   13.70
  -8  -9   0  117.29   15.50
  -8   9   0   71.49   18.70
   8   9   0   78.99   14.80
   8   9   0   97.19   10.90
   8   9   0  103.59   15.70
   8   9   0  106.29   15.00
  -9  -9   0   -2.00    7.00
  -9  -9   0    8.20    8.20
   9  -9   0    6.50    6.30
  -9  -9   0   12.40    8.10
  -9   9   0   10.90    6.00
   9   9   0  -16.20   11.80
   9   9   0    3.90    6.60
   9   9   0   -5.70    7.50
  -9   9   0   -6.00    6.30
  10  -9   0  257.37   21.50
 -10  -9   0  215.78   24.80
  10   9   0  213.88   17.80
  10   9   0  203.38   28.30
 -10   9   0  270.37   21.80
 -10   9   0  193.28   22.50
  10   9   0  216.98   24.40
   0 -10   0   36.40    8.50
   0 -10   0   59.49    9.80
   0 -10   0   39.30   10.30
   0  10   0   52.39   11.60
   0  10   0   71.19   13.70
   0  10   0   61.09   14.40
   1 -10   0   69.69   12.80
  -1 -10   0   44.60    9.50
   1 -10   0   80.59   13.30
  -1 -10   0   76.79   13.00
  -1 -10   0   55.69   11.00
  -1  10   0   92.19   15.50
  -1  10   0   70.69   13.40
   1  10   0   85.29   14.90
   1  10   0   73.19   15.30
  -1  10   0   77.49   15.50
   1  10   0   61.99   12.80
  -2 -10   0   61.19   12.30
  -2 -10   0   50.39    9.90
  -2 -10   0   49.90   11.10
   2 -10   0   48.30    9.30
   2 -10   0   48.60    8.50
   2 -10   0   56.69   10.80
  -2  10   0   52.09   13.00
  -2  10   0   80.59   15.00
   2  10   0   40.20   12.50
   2  10   0   38.00   15.10
   2  10   0   47.00   11.70
  -2  10   0   44.80   16.20
  -2  10   0   59.99   12.50
   3 -10   0  211.08   21.30
  -3 -10   0  215.78   21.80
  -3 -10   0  207.48   22.10
  -3 -10   0  185.88   20.60
   3 -10   0  195.28   20.40
   3 -10   0  212.98   18.20
  -3  10   0  270.47   28.30
   3  10   0  189.58   31.40
   3  10   0  185.18   19.10
   3  10   0  253.67   24.90
   3  10   0  251.17   28.80
  -3  10   0  207.88   22.80
  -3  10   0  231.28   23.80
   3  10   0  212.98   23.20
  -3  10   0  193.98   30.10
  -4 -10   0    2.30    6.60
   4 -10   0    2.40    7.00
   4 -10   0   -1.90    4.90
   4 -10   0   -4.40    3.40
  -4 -10   0   -3.50    6.00
  -4 -10   0    3.50    7.70
   4  10   0  -14.50    9.90
  -4  10   0    3.80    7.00
   4  10   0   -1.20    5.40
  -4  10   0    7.10    9.30
   4  10   0   15.60   12.10
  -4  10   0  -10.00    9.30
   4  10   0    2.40    5.20
   4  10   0   11.40   10.00
  -4  10   0    3.40    8.70
  -5 -10   0   15.40    7.20
  -5 -10   0   25.60    8.70
   5 -10   0   26.90    9.00
  -5 -10   0   25.20    8.40
   5  10   0   23.40   18.60
   5  10   0   38.00   12.10
   5  10   0   19.90    5.90
  -5  10   0   23.00   11.70
   5  10   0   24.90   15.90
  -5  10   0   31.30   10.00
   6 -10   0   94.79   14.30
  -6 -10   0   75.19   14.20
  -6 -10   0  100.99   14.30
  -6 -10   0   79.59   12.90
  -6  10   0   87.79   14.40
   6  10   0   95.39   11.10
   6  10   0  101.99   15.30
   6  10   0  127.49   18.20
  -6  10   0  118.29   16.80
  -7 -10   0   23.90    8.50
   7 -10   0    3.40    6.60
  -7 -10   0    3.80    8.10
   7  10   0   10.10   10.50
   7  10   0    8.80    4.50
  -7  10   0    2.80    6.00
   7  10   0   11.10    7.70
  -7  10   0    5.30    6.00
   7  10   0   -9.80    7.90
  -8 -10   0   61.99   13.30
  -8 -10   0   71.79   12.40
   8 -10   0   62.89   10.50
   8  10   0   59.79    7.70
  -8  10   0   56.39   12.60
   8  10   0   59.79   18.90
  -8  10   0   48.00   10.60
   8  10   0   73.19   17.00
   0 -11   0   17.20    8.20
   0 -11   0   -4.70    5.60
   0 -11   0    1.40    6.00
   0  11   0    3.80    8.90
   0  11   0    5.20    6.50
   0  11   0    2.80    6.60
  -1 -11   0  188.68   19.90
   1 -11   0  169.98   19.10
  -1 -11   0  171.08   19.60
  -1 -11   0  207.28   20.70
   1 -11   0  218.88   20.70
   1 -11   0  187.18   18.40
  -1  11   0  165.48   21.40
   1  11   0  173.28   21.00
   1  11   0  197.98   22.50
  -1  11   0  182.58   21.60
  -1  11   0  190.58   25.60
   1  11   0  233.58   27.60
  -2 -11   0    5.10    6.20
   2 -11   0   -3.10    4.80
   2 -11   0    3.10    5.50
  -2 -11   0    1.10    7.00
  -2 -11   0   10.10    6.90
   2  11   0    2.90    9.50
   2  11   0   -6.40    7.50
  -2  11   0   -5.90    6.40
   2  11   0   -2.40    5.20
   2  11   0    1.10    6.60
  -2  11   0   -1.20    7.70
  -2  11   0   -5.90    5.10
  -3 -11   0   -5.10    5.60
   3 -11   0   -4.80    4.00
  -3 -11   0    2.30    6.50
   3 -11   0    8.10    8.30
  -3 -11   0   -2.90    6.50
  -3  11   0   -5.70    7.70
   3  11   0    2.60    4.70
  -3  11   0   -1.40    6.30
  -3  11   0   -6.30    7.20
   3  11   0    3.00    5.90
   3  11   0   -8.70    9.30
   4 -11   0    7.70    7.30
   4 -11   0   -0.70    2.70
  -4 -11   0   -5.60    6.20
  -4 -11   0    3.90    6.30
  -4 -11   0    1.40    5.70
   4  11   0   -3.30    3.90
  -4  11   0    1.30    7.40
   4  11   0    1.30    9.70
   4  11   0   -2.70   12.90
  -4  11   0   -7.20   11.60
  -4  11   0   -6.90    5.70
   5 -11   0  124.69   16.50
  -5 -11   0  134.79   17.00
  -5 -11   0  117.89   16.90
   5  11   0  129.99   20.90
   5  11   0  115.79   21.90
  -5  11   0  123.79   17.00
  -5  11   0   88.89   16.80
   5  11   0  113.89   12.50
  -5  11   0  110.79   24.30
  -6 -11   0    9.50    7.00
  -6 -11   0   18.70   12.40
   6 -11   0   13.50    6.90
  -6 -11   0    1.70    5.80
  -6  11   0   -8.30    7.10
   6  11   0   21.30   12.70
  -6  11   0    5.40    7.20
   6  11   0    4.50    4.20
  -6  11   0   -0.80    7.00
   6  11   0   -2.10    9.00
  16   0  -1   -3.80    9.60
 -16   0   1    6.10    6.10
  16   0  -1    9.10    9.50
 -16   0   1  -13.90   10.40
  16   0  -1   15.30   13.30
 -16   0   1   10.70    6.60
 -15   0   1  261.67   22.10
 -15   0   1  265.17   22.00
  15   0  -1  193.58   24.70
 -15   0   1  256.67   28.40
  15   0  -1  175.48   27.40
 -14   0   1   11.00    8.10
  14   0  -1   24.90    9.80
  14   0  -1   20.70   10.30
 -14   0   1   21.90    7.80
  14   0  -1   20.60   14.90
 -14   0   1   26.60    6.80
 -14   0   1   -0.90    9.10
 -13   0   1  343.17   28.20
 -13   0   1  371.46   34.60
  13   0  -1  335.47   45.10
  13   0  -1  383.86   32.40
 -13   0   1  288.67   31.00
  13   0  -1  320.87   32.90
 -13   0   1  366.66   28.10
 -13   0   1  259.27   38.90
  12   0  -1  -13.50    9.20
 -12   0   1  -10.70    9.70
 -12   0   1    2.50    6.70
 -12   0   1  -10.70    7.50
 -12   0   1   -0.60    6.00
 -12   0   1  -11.60   10.80
  12   0  -1   -6.20    7.60
 -11   0   1   -4.90    7.80
 -11   0   1    3.00    6.80
 -11   0   1  -11.80   10.30
  11   0  -1   -3.00   12.60
 -11   0   1  -10.10    8.40
 -11   0   1    4.90    7.00
  11   0  -1   -9.50    6.90
  11   0  -1  -13.20    5.60
  11   0  -1    4.80   10.60
  10   0  -1  -10.80    5.90
  10   0  -1  -11.50    6.60
 -10   0   1    2.70   10.90
 -10   0   1    6.90    7.30
 -10   0   1    8.70    5.70
 -10   0   1   -7.80   10.20
  10   0  -1    0.90   10.70
 -10   0   1    2.80    6.60
  10   0  -1   -4.80   12.10
  -9   0   1  660.13   45.40
  -9   0   1  552.04   47.60
  -9   0   1  516.15   55.09
   9   0  -1  601.24   47.60
  -9   0   1  583.74   45.20
   9   0  -1  640.74   51.89
  -9   0   1  656.73   52.09
   9   0  -1  578.74   54.79
   9   0  -1  591.64   44.90
  -8   0   1   -8.60    8.20
   8   0  -1   -1.80   11.30
   8   0  -1   13.60   11.40
  -8   0   1   11.90    8.60
  -8   0   1    3.50   10.20
   8   0  -1   -6.30    6.40
  -8   0   1   -1.10    6.10
  -8   0   1    2.10    6.20
   8   0  -1  -12.20    5.60
  -7   0   1 1481.05   99.59
  -7   0   1 1324.07  109.79
   7   0  -1 1523.65  105.79
  -7   0   1 1494.25  105.99
  -7   0   1 1438.66  100.09
   7   0  -1 1419.76   99.39
   7   0  -1 1506.75  102.59
   7   0  -1 1473.45  109.49
  -7   0   1 1333.97  101.89
  -6   0   1   -1.90    5.70
  -6   0   1   -4.20    9.10
   6   0  -1    2.90    6.20
  -6   0   1    0.50   11.90
   6   0  -1    5.80   13.00
  -6   0   1   -6.30    7.10
   6   0  -1    5.20    7.30
  -6   0   1    3.50    6.40
   6   0  -1  -10.90    9.80
  -5   0   1 1195.68   88.29
  -5   0   1 1096.69   94.89
  -5   0   1 1298.47   91.89
   5   0  -1 1325.97   92.19
  -5   0   1 1239.48   85.99
   5   0  -1 1256.87   85.99
   5   0  -1 1205.18   95.19
  -5   0   1 1306.17   86.99
   5   0  -1 1316.67   88.69
  -4   0   1   -3.20    7.10
  -4   0   1    3.20    5.50
  -4   0   1    4.80    4.80
   4   0  -1   -8.20    9.00
  -4   0   1   -7.70   10.20
   4   0  -1    8.40    6.80
  -4   0   1    2.30    6.80
   4   0  -1    0.90   11.40
   4   0  -1   -6.60    5.00
   4   0  -1   -1.70    5.10
   3   0  -1  445.76   29.80
   3   0  -1  392.36   28.20
  -3   0   1  374.36   30.30
   3   0  -1  358.56   33.40
   3   0  -1  367.96   37.90
  -3   0   1  347.17   28.00
  -3   0   1  318.97   32.70
   3   0  -1  400.96   30.50
  -3   0   1  333.67   37.10
   2   0  -1    1.50    9.30
  -2   0   1   -2.40    5.10
  -2   0   1    4.80    8.90
   2   0  -1    3.00    3.80
  -2   0   1    0.40    3.70
  -2   0   1    1.90    6.30
   2   0  -1   -5.00    4.40
   2   0  -1   -4.40    6.80
   2   0  -1    2.30    5.20
  -2   0   1    0.70    4.30
  -1   0  -1    0.00    0.70
   2   0   1   -0.50    3.30
  -2   0  -1    2.50    2.70
   2   0   1    2.10    3.90
  -2   0  -1    1.50    6.40
  -2   0  -1    2.50    3.70
  -2   0  -1    1.80    4.80
   2   0   1   -1.50    2.30
   3   0   1    4.50    6.00
  -3   0  -1    7.20    4.70
   3   0   1    5.40    4.60
   3   0   1    8.30    7.70
  -3   0  -1    8.60    8.10
  -3   0  -1   11.30    4.20
  -3   0  -1   15.90    6.60
   3   0   1    5.40    3.50
   4   0   1   -4.00    6.50
  -4   0  -1   -2.30    4.90
  -4   0  -1   -0.50    3.90
   4   0   1    3.60    4.10
   4   0   1    2.10    5.30
  -4   0  -1   -6.20    6.80
   4   0   1   -1.00    7.50
  -4   0  -1   -2.20    7.80
   5   0   1 5871.21  372.96
  -5   0  -1 5187.18  372.66
   5   0   1 6031.70  375.36
  -5   0  -1 5502.45  371.16
  -5   0  -1 5377.46  370.66
   5   0   1 5390.66  374.76
  -5   0  -1 5438.06  374.56
   5   0   1 6096.59  370.86
   6   0   1   -7.50    7.50
  -6   0  -1    3.60    5.10
  -6   0  -1   -0.90   10.50
   6   0   1   -3.10    4.80
  -6   0  -1    4.10    6.20
   6   0   1   -5.90    5.60
   6   0   1    4.30    9.10
  -6   0  -1    0.90    8.80
  -6   0  -1    3.10    5.20
  -7   0  -1 1804.52  135.29
  -7   0  -1 2039.70  138.39
   7   0   1 2097.59  135.79
  -7   0  -1 1919.41  133.39
   7   0   1 2047.70  132.99
  -7   0  -1 1787.42  132.69
   7   0   1 1970.10  137.99
   7   0   1 2096.89  138.49
  -8   0  -1  -10.00    8.60
   8   0   1  -10.30    9.00
   8   0   1   -3.50    5.70
   8   0   1   -5.00    8.00
  -8   0  -1    2.00    7.90
   8   0   1   -3.70    8.80
  -8   0  -1    7.00    5.60
  -8   0  -1    6.40    9.10
  -8   0  -1    2.70    5.90
  -9   0  -1   19.90    7.00
   9   0   1   12.50    9.90
  -9   0  -1   20.20    7.30
  -9   0  -1   15.30    9.50
   9   0   1   18.20    6.70
  -9   0  -1    8.10   10.00
   9   0   1   22.70    8.20
   9   0   1   20.80   10.40
  -9   0  -1    6.40   12.30
  10   0   1   -1.90    8.30
  10   0   1   -3.50    6.90
 -10   0  -1    2.80    5.50
 -10   0  -1   -2.80    7.70
  10   0   1   -8.20    4.90
 -10   0  -1  -14.00    8.30
  10   0   1   -0.90   10.00
 -10   0  -1    6.40    6.90
 -11   0  -1  167.18   16.80
 -11   0  -1  171.78   16.90
 -11   0  -1  122.79   23.00
 -11   0  -1  149.09   19.60
 -11   0  -1  161.08   23.10
  11   0   1  145.49   18.70
  11   0   1  143.19   16.30
  11   0   1  165.48   22.40
  11   0   1  146.29   21.20
  12   0   1   -4.40    8.80
 -12   0  -1   -6.60    9.10
  12   0   1   -1.30    6.00
  12   0   1    0.20    8.00
 -12   0  -1  -20.50    7.20
 -12   0  -1    1.20    7.10
 -12   0  -1    5.20    5.80
  12   0   1    5.70    7.30
 -12   0  -1    6.30    6.10
  13   0   1  372.36   34.10
 -13   0  -1  350.56   32.90
 -13   0  -1  397.96   29.80
  13   0   1  353.46   30.90
 -13   0  -1  403.86   36.00
 -13   0  -1  301.67   40.10
 -13   0  -1  381.96   29.80
  13   0   1  387.56   33.30
 -14   0  -1   12.00   14.60
  14   0   1    7.40    8.40
 -14   0  -1    1.10    5.10
 -14   0  -1  -11.10    8.30
  14   0   1    4.50    6.00
 -14   0  -1   -2.30    6.10
  14   0   1    7.70    8.40
 -15   0  -1   40.10    8.40
  15   0   1   51.39   11.30
 -15   0  -1   37.10    7.90
 -15   0  -1   28.70    9.50
 -15   0  -1   36.80   13.30
  15   0   1   17.80   16.30
 -16   0  -1   -4.20    5.60
 -16   0  -1   -7.20    5.40
  16   0   1   -5.20    8.30
  16  -1  -1  -19.20    8.20
 -16  -1   1    0.70    5.70
  16  -1  -1    0.30    9.60
 -16  -1   1   -4.40    5.90
 -16  -1   1  -22.40    8.20
 -16  -1   1   -5.60    6.90
 -16   1   1    5.50    7.70
 -16   1   1    0.00    6.50
 -16   1   1    1.60    6.30
  16   1  -1   -6.00   10.20
  16   1  -1    4.40   11.00
  15  -1  -1    9.00    9.00
 -15  -1   1   -2.30   10.80
 -15  -1   1   26.00    7.60
 -15  -1   1   11.30    8.60
 -15  -1   1   21.10    7.10
  15  -1  -1    5.50   14.10
 -15  -1   1  -18.70   13.90
 -15   1   1   38.60   11.10
 -15   1   1   -9.90   11.60
  15   1  -1   25.50   12.40
  15   1  -1   14.40    9.90
 -15   1   1   33.60    8.30
 -15   1   1   30.60    8.20
  15   1  -1   13.20   10.80
 -15   1   1   24.30   14.40
 -14  -1   1   90.59   33.50
  14  -1  -1  102.79   16.90
 -14  -1   1  156.68   15.50
 -14  -1   1  172.68   27.00
 -14  -1   1  107.99   17.70
  14  -1  -1  169.78   19.60
  14   1  -1  130.29   21.70
 -14   1   1  127.59   18.60
  14   1  -1  143.09   20.50
 -14   1   1  152.38   16.60
 -14   1   1  161.08   16.80
 -14   1   1  108.89   17.70
 -13  -1   1   83.29   11.40
 -13  -1   1   56.99   15.40
 -13  -1   1   26.70   16.90
 -13  -1   1   69.79   11.10
  13  -1  -1   66.09   14.10
  13  -1  -1   79.69   13.70
 -13  -1   1   63.89   13.60
 -13   1   1   43.10   15.50
  13   1  -1   56.19   14.90
  13   1  -1   73.39   15.10
 -13   1   1   65.39   10.90
 -13   1   1   63.59   11.40
 -13   1   1   62.09   13.90
 -13   1   1   65.39   13.70
  13   1  -1   89.09   15.40
 -12  -1   1  192.88   26.60
  12  -1  -1  170.28   29.20
 -12  -1   1  215.58   20.60
  12  -1  -1  209.98   22.80
 -12  -1   1  145.09   27.40
 -12  -1   1  183.68   19.60
 -12  -1   1  188.38   23.70
  12  -1  -1  187.28   26.10
  12   1  -1  193.28   29.90
 -12   1   1  200.38   23.00
 -12   1   1  242.28   21.70
  12   1  -1  227.88   24.00
 -12   1   1  253.67   26.80
 -12   1   1  197.58   20.30
  12   1  -1  212.48   25.40
 -11  -1   1  154.98   28.90
  11  -1  -1  194.88   19.40
  11  -1  -1  213.58   29.80
 -11  -1   1  243.28   20.80
 -11  -1   1  180.48   26.30
 -11  -1   1  173.98   19.30
 -11  -1   1  162.78   23.30
  11  -1  -1  219.58   27.30
  11  -1  -1  225.28   22.80
  11   1  -1  177.88   19.80
 -11   1   1  223.28   26.70
 -11   1   1  200.68   20.10
  11   1  -1  236.28   23.80
  11   1  -1  196.18   25.00
 -11   1   1  228.88   20.70
 -10  -1   1   64.79    9.90
  10  -1  -1   49.10   11.90
  10  -1  -1   50.89   15.60
  10  -1  -1   48.10    9.60
 -10  -1   1   44.20    9.20
  10  -1  -1   76.69   17.70
 -10  -1   1   55.79   13.70
 -10  -1   1   61.09   14.40
 -10  -1   1   52.59   19.20
 -10   1   1   64.99   16.50
  10   1  -1   41.50   16.50
 -10   1   1   66.19   14.30
 -10   1   1   58.79   11.80
 -10   1   1   44.80   13.50
  10   1  -1   63.99   13.00
  10   1  -1   59.49   15.00
 -10   1   1   31.00   13.10
  10   1  -1   62.29   11.30
   9  -1  -1  281.17   32.50
   9  -1  -1  318.17   27.80
  -9  -1   1  267.57   27.80
  -9  -1   1  262.37   24.40
   9  -1  -1  303.07   35.50
  -9  -1   1  277.77   31.30
   9  -1  -1  301.97   24.80
  -9   1   1  267.97   27.20
  -9   1   1  302.67   25.70
   9   1  -1  236.78   28.50
  -9   1   1  300.67   30.50
  -9   1   1  294.57   25.70
   9   1  -1  290.77   25.10
  -9   1   1  223.88   31.80
   9   1  -1  301.87   28.90
   9   1  -1  232.48   33.30
  -8  -1   1 1247.28   93.79
  -8  -1   1 1409.76  100.89
   8  -1  -1 1421.96  101.09
   8  -1  -1 1486.25   96.49
  -8  -1   1 1181.08  106.39
  -8  -1   1 1531.35   95.89
   8  -1  -1 1496.85  104.19
  -8  -1   1 1316.07  109.99
   8  -1  -1 1431.36   97.19
  -8   1   1 1326.17   97.09
   8   1  -1 1383.36   94.89
  -8   1   1 1313.77   95.09
   8   1  -1 1199.28  102.49
   8   1  -1 1477.05   98.79
  -8   1   1 1291.17   99.39
  -8   1   1 1341.97   95.39
   7  -1  -1    6.20   11.80
   7  -1  -1   -0.40    5.80
  -7  -1   1  -12.30   12.20
   7  -1  -1   -5.30    5.90
  -7  -1   1    7.50    8.80
  -7  -1   1    3.30    6.50
  -7  -1   1  -12.10    8.90
   7  -1  -1   -6.20    9.40
  -7  -1   1    2.70    5.60
  -7   1   1    0.10    7.70
  -7   1   1   -5.50    6.00
   7   1  -1    7.10    6.00
  -7   1   1   -8.30    6.40
  -7   1   1   -2.40    7.60
   7   1  -1    1.40    8.40
   7   1  -1   -1.60   12.50
   7   1  -1    1.90    8.40
   7   1  -1    3.40    7.00
  -7   1   1    1.40    9.10
  -6  -1   1  745.13   50.69
  -6  -1   1  604.44   61.79
   6  -1  -1  708.33   50.59
   6  -1  -1  714.53   53.19
   6  -1  -1  790.22   61.09
  -6  -1   1  667.73   54.19
  -6  -1   1  729.73   51.79
   6  -1  -1  822.92   58.19
  -6   1   1  629.34   58.79
   6   1  -1  770.32   52.09
  -6   1   1  708.13   51.99
  -6   1   1  694.53   53.39
   6   1  -1  608.54   53.99
  -6   1   1  655.63   51.29
   6   1  -1  700.43   53.89
   6   1  -1  707.63   50.89
  -5  -1   1 1482.95   94.29
  -5  -1   1 1269.47   96.79
   5  -1  -1 1353.66   96.09
  -5  -1   1 1378.86   94.89
  -5  -1   1 1472.65  106.19
   5   1  -1 1356.96   97.09
  -5   1   1 1438.46   94.79
  -5   1   1 1435.66   95.59
  -5   1   1 1351.56   96.39
  -5   1   1 1217.98   97.19
  -5   1   1 1291.37  100.99
   5   1  -1 1418.86   94.39
   5   1  -1 1451.45   95.09
   5   1  -1 1335.97   97.39
  -4  -1   1  434.66   30.50
  -4  -1   1  420.96   31.10
   4  -1  -1  449.06   39.50
  -4  -1   1  346.87   32.70
   4  -1  -1  373.56   32.20
   4  -1  -1  387.46   29.90
  -4  -1   1  428.36   34.30
  -4  -1   1  446.26   40.90
   4   1  -1  375.36   30.80
  -4   1   1  406.96   32.90
  -4   1   1  397.16   33.90
   4   1  -1  399.06   33.30
   4   1  -1  419.56   30.50
   4   1  -1  385.86   33.40
  -4   1   1  443.66   30.70
  -4   1   1  401.06   31.90
  -4   1   1  384.66   37.40
   3  -1  -1 2881.31  187.08
   3  -1  -1 2788.42  180.68
  -3  -1   1 3007.80  183.78
  -3  -1   1 2924.11  181.08
  -3  -1   1 2882.01  181.18
  -3  -1   1 2495.95  182.98
   3  -1  -1 2448.46  182.08
  -3   1   1 2606.34  186.28
  -3   1   1 2926.51  183.48
   3   1  -1 2573.94  185.48
  -3   1   1 2522.65  182.38
  -3   1   1 2894.01  181.08
   3   1  -1 2801.02  183.48
   3   1  -1 2546.05  180.78
   3   1  -1 2680.23  181.08
  -3   1   1 2561.74  181.88
  -2  -1   1 2447.76  164.68
   2  -1  -1 2553.24  164.38
   2  -1  -1 2631.94  166.18
  -2  -1   1 2514.25  164.28
  -2  -1   1 2766.22  168.58
  -2  -1   1 2244.78  166.18
   2  -1  -1 2465.55  165.48
   2  -1  -1 2461.45  169.28
   2   1  -1 2557.54  168.18
  -2   1   1 2536.05  166.08
  -2   1   1 2381.06  168.98
   2   1  -1 2525.15  166.18
   2   1  -1 2385.76  164.68
   2   1  -1 2279.67  166.18
  -2   1   1 2527.25  164.48
   2   1  -1 2402.56  164.18
  -1  -1   1   33.90    4.70
  -1  -1   1   32.60    4.30
   1  -1  -1   29.70    7.30
  -1  -1   1   39.90    5.60
   1  -1  -1   23.40    4.60
  -1  -1   1   32.20    5.90
   1  -1  -1   35.50    4.60
  -1  -1   1   36.10    6.40
   1   1  -1   30.60    4.70
  -1   1   1   36.70    5.10
   1   1  -1   51.79    8.30
   1   1  -1   36.70    4.50
   1   1  -1   33.20    5.80
   1   1  -1   44.60    7.00
  -1   1   1   35.30    8.00
  -1   1   1   25.90    4.40
   0  -1   1 1422.16   98.79
   0  -1  -1 1536.15  101.89
   0  -1   1 1511.85   99.89
   0  -1   1 1476.15   99.09
   0  -1  -1 1477.75   99.49
   0   1  -1 1533.35   99.69
   0   1   1 1534.35  101.79
   0   1   1 1414.66   98.89
   0   1  -1 1487.35   99.19
   0   1   1 1493.65   99.49
  -1  -1  -1 1660.73  117.99
  -1  -1  -1 1973.90  119.59
  -1  -1  -1 1756.62  118.59
   1  -1   1 1745.53  117.39
  -1  -1  -1 1876.41  118.89
   1   1   1 1849.61  118.89
  -1   1  -1 1670.03  117.49
   1   1   1 1958.40  119.59
  -1   1  -1 1699.83  117.89
   1   1   1 1662.23  117.99
   1   1   1 1684.53  118.39
   1   1   1 1801.52  120.79
  -2  -1  -1   74.79   10.30
  -2  -1  -1   66.99    5.40
  -2  -1  -1   57.79    7.80
   2  -1   1   74.89    6.60
   2  -1   1   64.89    8.10
  -2  -1  -1   71.29    9.80
  -2  -1  -1   68.79    9.10
  -2   1  -1   61.39    6.60
   2   1   1   79.59    8.00
  -2   1  -1   65.89    8.40
   2   1   1   78.49   10.70
  -2   1  -1   50.59    8.40
  -2   1  -1   56.99    6.90
   2   1   1   59.89    6.10
   2   1   1   51.09    8.20
   2   1   1   56.79    7.90
   3  -1   1 1972.30  125.19
  -3  -1  -1 1934.61  126.99
   3  -1   1 2006.50  126.39
   3  -1   1 1877.81  125.59
  -3  -1  -1 1951.50  125.69
   3  -1   1 1815.22  126.79
  -3  -1  -1 1810.32  127.59
  -3  -1  -1 1785.72  124.89
   3   1   1 1749.03  125.49
  -3   1  -1 1824.72  128.29
   3   1   1 1843.92  124.79
  -3   1  -1 2034.20  125.29
   3   1   1 1769.92  128.99
   3   1   1 2034.50  127.29
  -3   1  -1 2032.80  126.99
   3   1   1 1833.72  127.49
  -3   1  -1 1700.73  125.69
  -4  -1  -1  443.16   33.10
  -4  -1  -1  459.65   30.90
  -4  -1  -1  383.66   30.50
   4  -1   1  379.76   30.10
  -4  -1  -1  398.16   33.50
   4  -1   1  408.06   31.30
   4  -1   1  406.96   32.90
   4  -1   1  483.75   32.80
   4   1   1  401.26   30.60
   4   1   1  398.96   32.90
   4   1   1  446.96   33.20
  -4   1  -1  420.16   35.40
  -4   1  -1  449.76   33.40
  -4   1  -1  449.26   30.70
  -4   1  -1  373.86   31.40
  -5  -1  -1  262.67   22.30
   5  -1   1  254.27   22.10
  -5  -1  -1  212.88   21.50
   5  -1   1  203.28   18.10
   5  -1   1  205.38   21.50
  -5  -1  -1  203.28   18.60
   5  -1   1  237.38   19.70
  -5  -1  -1  242.78   18.80
  -5  -1  -1  237.28   30.30
  -5   1  -1  205.68   18.70
   5   1   1  198.68   21.40
  -5   1  -1  209.68   24.50
   5   1   1  219.48   18.50
  -5   1  -1  187.28   22.00
  -5   1  -1  210.68   20.10
   5   1   1  235.48   21.70
  -6  -1  -1  786.82   71.79
  -6  -1  -1  998.50   65.99
  -6  -1  -1  901.01   65.49
  -6  -1  -1  980.30   62.19
  -6  -1  -1  886.61   62.19
   6  -1   1 1006.30   66.09
   6  -1   1  934.41   65.39
   6  -1   1  962.60   63.69
   6  -1   1  871.21   61.79
   6   1   1  928.61   62.19
  -6   1  -1  777.72   67.39
   6   1   1  792.32   64.69
   6   1   1  948.71   65.39
  -6   1  -1  820.92   63.69
   6   1   1  770.72   68.39
  -6   1  -1  815.12   62.19
  -7  -1  -1  805.72   55.39
  -7  -1  -1  861.11   59.49
   7  -1   1  826.92   59.39
   7  -1   1  799.42   58.39
   7  -1   1  829.72   56.89
   7  -1   1  799.52   54.89
  -7  -1  -1  711.53   57.79
  -7  -1  -1  777.52   54.69
   7   1   1  796.32   54.89
  -7   1  -1  649.54   55.09
   7   1   1  838.72   58.69
   7   1   1  708.03   61.69
  -7   1  -1  746.43   55.79
  -7   1  -1  723.33   56.79
  -7   1  -1  708.13   59.29
  -8  -1  -1  119.79   24.80
   8  -1   1  172.18   22.30
   8  -1   1  136.79   17.40
   8  -1   1  167.78   23.70
  -8  -1  -1  166.48   16.80
  -8  -1  -1  155.58   16.10
   8  -1   1  184.08   21.00
  -8  -1  -1  188.18   22.10
  -8   1  -1  147.69   18.60
  -8   1  -1  156.38   17.40
   8   1   1  140.99   20.40
  -8   1  -1  181.88   18.10
   8   1   1  191.68   18.80
   8   1   1  167.38   26.00
   8   1   1  164.78   19.20
  -8   1  -1  143.89   20.60
  -9  -1  -1  527.05   42.90
  -9  -1  -1  548.75   47.10
  -9  -1  -1  616.74   44.00
   9  -1   1  658.43   48.80
   9  -1   1  602.14   45.70
  -9  -1  -1  639.54   48.80
   9  -1   1  591.54   46.70
  -9  -1  -1  481.85   54.79
   9  -1   1  596.34   43.40
   9   1   1  556.54   50.59
  -9   1  -1  610.04   44.40
  -9   1  -1  536.15   45.70
   9   1   1  641.94   47.30
  -9   1  -1  633.34   48.90
  -9   1  -1  599.14   44.80
   9   1   1  587.64   43.40
 -10  -1  -1   28.50    7.20
  10  -1   1   21.00    7.20
  10  -1   1   17.60   10.70
 -10  -1  -1   23.30    9.40
 -10  -1  -1   32.60   10.70
  10  -1   1   31.90    9.70
 -10  -1  -1   21.10   14.50
  10  -1   1   39.40   10.30
 -10  -1  -1   22.50    7.30
  10   1   1   21.40    9.70
 -10   1  -1   24.60    9.10
  10   1   1   28.80   12.70
 -10   1  -1   24.30   11.60
 -10   1  -1   21.70    8.40
  10   1   1   28.50    7.60
 -10   1  -1   40.90    8.50
  10   1   1   25.90    8.90
 -11  -1  -1  156.48   16.20
 -11  -1  -1  159.08   23.00
 -11  -1  -1  146.69   26.40
 -11  -1  -1  155.38   21.60
 -11  -1  -1  192.18   17.40
  11  -1   1  171.48   19.20
  11  -1   1  157.98   16.90
  11  -1   1  158.18   19.70
  11  -1   1  160.38   22.00
 -11   1  -1  165.78   18.40
  11   1   1  183.48   23.00
 -11   1  -1  180.98   23.70
 -11   1  -1  167.28   17.70
  11   1   1  160.58   20.30
  11   1   1  147.19   16.30
 -11   1  -1  124.29   21.80
  11   1   1  155.08   24.30
 -11   1  -1  169.48   20.00
 -12  -1  -1  271.57   23.40
 -12  -1  -1  214.18   34.80
  12  -1   1  252.27   23.20
  12  -1   1  228.08   28.00
 -12  -1  -1  248.58   27.50
 -12  -1  -1  299.37   23.90
  12  -1   1  267.47   25.10
  12  -1   1  310.27   26.50
 -12  -1  -1  275.37   28.80
  12   1   1  247.38   27.90
  12   1   1  330.77   28.50
 -12   1  -1  240.88   26.10
  12   1   1  273.57   29.60
 -12   1  -1  320.27   29.80
 -12   1  -1  276.37   24.30
 -12   1  -1  316.77   25.30
 -13  -1  -1   21.30   11.20
  13  -1   1   14.50    9.00
 -13  -1  -1    9.50   13.60
 -13  -1  -1   23.30    6.70
  13  -1   1   24.20   10.30
 -13  -1  -1   10.60    9.60
 -13  -1  -1   21.10    7.30
  13   1   1   36.00   11.80
 -13   1  -1   20.80    7.90
 -13   1  -1    8.80   11.60
  13   1   1   37.20   11.20
  13   1   1   17.40   10.10
 -13   1  -1   18.20    6.70
 -13   1  -1    5.80    9.80
 -13   1  -1   16.70    8.30
 -14  -1  -1   56.69   20.00
 -14  -1  -1   87.19   15.10
 -14  -1  -1   74.69   14.10
  14  -1   1   89.09   14.40
  14  -1   1   50.39   11.60
  14   1   1   58.09   11.10
 -14   1  -1   93.69   12.40
 -14   1  -1   70.99   13.70
 -14   1  -1   44.60   15.10
  14   1   1   84.89   14.10
 -14   1  -1   69.99   13.30
 -15  -1  -1  132.99   13.50
 -15  -1  -1  111.69   16.90
  15  -1   1  105.39   16.00
 -15  -1  -1  143.79   14.30
 -15  -1  -1   95.79   15.70
 -15   1  -1  108.99   16.50
 -15   1  -1  105.29   18.10
 -15   1  -1  152.78   14.70
  15   1   1  120.69   18.40
 -15   1  -1   84.19   20.20
  15   1   1   84.19   14.60
 -15   1  -1  130.29   14.90
  15  -2  -1   -3.50    7.80
 -15  -2   1   -9.20    4.80
 -15  -2   1   10.70    9.00
  15  -2  -1   -0.80    8.20
 -15  -2   1    3.00    5.90
  15   2  -1    1.80    8.10
  15   2  -1   -7.40   10.10
 -15   2   1    5.20    6.90
 -15   2   1   -5.00    5.50
 -15   2   1   -1.50   11.30
 -15   2   1    0.60    9.00
 -15   2   1    7.90    7.10
 -14  -2   1    4.50    5.90
  14  -2  -1    1.50    9.60
 -14  -2   1   10.10    7.10
 -14  -2   1    9.20    9.90
  14  -2  -1   -5.80    6.80
  14  -2  -1  -14.20    9.30
 -14   2   1   -1.60    6.60
 -14   2   1  -17.40    8.10
  14   2  -1   -4.40    8.60
  14   2  -1   -3.90   10.90
 -14   2   1   -1.00    7.00
  14   2  -1   15.10   13.80
  13  -2  -1    7.70   13.00
  13  -2  -1   21.70   11.10
  13  -2  -1   31.10   10.00
 -13  -2   1   16.00    6.60
 -13  -2   1   13.10    9.00
 -13  -2   1   11.80    7.10
 -13   2   1   16.30    9.70
 -13   2   1    2.80   10.30
  13   2  -1   27.40   10.60
 -13   2   1   17.40    7.10
 -13   2   1   16.60    7.80
 -13   2   1   16.00    8.20
  13   2  -1   13.10   12.50
 -12  -2   1  226.48   20.20
  12  -2  -1  224.18   25.60
 -12  -2   1  172.88   18.30
 -12  -2   1  188.28   26.10
  12  -2  -1  193.18   27.10
  12  -2  -1  200.48   21.50
 -12  -2   1  163.98   23.00
 -12   2   1  214.38   20.40
 -12   2   1  183.28   21.50
  12   2  -1  154.38   22.80
  12   2  -1  200.28   25.20
  12   2  -1  169.08   28.30
 -12   2   1  190.28   23.20
  12   2  -1  187.38   22.80
 -11  -2   1    3.00    6.50
  11  -2  -1    2.00    5.70
 -11  -2   1   -2.60    8.10
  11  -2  -1   10.40    6.50
 -11  -2   1   15.30   11.50
 -11  -2   1  -23.90   12.80
  11  -2  -1    8.10   10.40
  11  -2  -1    0.70   10.40
 -11  -2   1   -1.60    5.90
  11   2  -1   15.10    9.70
  11   2  -1   -3.80   11.10
 -11   2   1   -8.00    7.30
 -11   2   1   -0.90    7.00
  11   2  -1   -1.20    8.10
 -11   2   1   12.00    7.10
  11   2  -1    9.00    7.20
 -11   2   1   -5.70    8.70
 -11   2   1    2.00    9.90
 -10  -2   1  612.24   45.10
 -10  -2   1  593.04   44.50
 -10  -2   1  685.13   51.09
 -10  -2   1  549.45   48.10
  10  -2  -1  634.94   52.59
  10  -2  -1  636.24   46.60
  10  -2  -1  632.24   50.29
  10  -2  -1  585.64   43.80
 -10   2   1  485.85   47.70
 -10   2   1  506.05   45.00
  10   2  -1  668.23   49.60
 -10   2   1  585.44   45.60
  10   2  -1  526.45   55.49
 -10   2   1  573.54   50.59
  10   2  -1  600.24   44.80
  -9  -2   1   55.99   13.50
  -9  -2   1   18.20   15.00
   9  -2  -1   41.10   10.10
   9  -2  -1   57.09   14.10
   9  -2  -1   46.10   14.00
  -9  -2   1   32.10   10.50
  -9  -2   1   43.50    9.20
   9  -2  -1   32.60    7.80
  -9  -2   1   58.49   10.40
  -9   2   1   56.19   12.20
  -9   2   1   40.50   10.30
  -9   2   1   43.00   22.00
   9   2  -1   46.10   10.30
   9   2  -1   42.70   14.30
   9   2  -1   20.90   10.30
  -9   2   1   37.70   12.20
  -9   2   1   57.59   12.40
   9   2  -1   42.80    9.50
   9   2  -1   65.59   13.60
  -8  -2   1  251.67   20.90
  -8  -2   1  255.57   35.00
   8  -2  -1  231.28   22.40
   8  -2  -1  266.67   30.30
  -8  -2   1  199.48   21.10
   8  -2  -1  203.98   19.60
  -8  -2   1  255.77   25.90
   8  -2  -1  284.17   27.30
   8   2  -1  201.18   24.70
  -8   2   1  231.98   22.10
  -8   2   1  184.98   27.70
   8   2  -1  230.58   21.60
  -8   2   1  213.08   23.40
  -8   2   1  193.58   24.20
  -8   2   1  246.58   22.60
   8   2  -1  201.68   26.80
   8   2  -1  162.08   27.80
   7  -2  -1   71.69   10.80
   7  -2  -1   89.59   18.20
  -7  -2   1   97.79   20.90
   7  -2  -1   90.19   13.30
   7  -2  -1   98.69   15.70
  -7  -2   1  101.39   15.90
  -7  -2   1  118.19   13.30
  -7  -2   1  107.79   13.20
  -7   2   1   92.39   14.80
  -7   2   1   71.39   15.80
  -7   2   1   94.79   13.40
   7   2  -1   86.49   12.00
  -7   2   1  125.99   14.30
   7   2  -1  119.09   17.30
   7   2  -1   64.69   13.00
   7   2  -1   60.99   16.30
   7   2  -1  104.79   13.50
  -6  -2   1  821.42   65.49
   6  -2  -1  850.51   63.49
   6  -2  -1  992.80   71.29
  -6  -2   1  935.31   66.09
  -6  -2   1  955.10   62.69
   6  -2  -1 1011.40   66.49
  -6  -2   1  954.20   62.19
   6  -2  -1  795.62   61.29
   6   2  -1  828.22   61.99
  -6   2   1  779.22   69.49
   6   2  -1  866.31   65.59
   6   2  -1  836.12   62.29
  -6   2   1  843.72   64.19
   6   2  -1  850.31   65.49
  -6   2   1  947.31   62.79
  -6   2   1  814.22   64.99
  -6   2   1  886.31   63.89
  -5  -2   1    8.30    8.20
  -5  -2   1    0.00    4.00
  -5  -2   1    5.80    9.40
  -5  -2   1    5.40    6.90
  -5  -2   1   11.40    6.70
   5  -2  -1    0.20    6.00
   5  -2  -1    3.80    6.20
   5  -2  -1   10.30    4.30
   5  -2  -1   -0.30    9.20
   5   2  -1    0.50    5.60
   5   2  -1    8.70    6.70
  -5   2   1    9.20    5.50
  -5   2   1    1.60    8.50
   5   2  -1   -0.60    4.60
  -5   2   1    9.40    7.50
   5   2  -1   12.30    9.40
   5   2  -1   -1.90    6.20
   4  -2  -1 2405.56  166.28
  -4  -2   1 2168.08  161.88
   4  -2  -1 2124.89  159.88
  -4  -2   1 2457.75  159.78
  -4  -2   1 2415.26  158.48
   4  -2  -1 2511.95  161.68
  -4  -2   1 2623.44  165.88
   4  -2  -1 2372.06  158.78
  -4  -2   1 2462.75  162.08
  -4   2   1 2527.05  161.88
  -4   2   1 2243.88  165.78
   4   2  -1 2310.07  162.08
   4   2  -1 2339.37  159.78
  -4   2   1 2450.05  159.38
   4   2  -1 2324.77  158.48
   4   2  -1 2325.17  164.78
  -3  -2   1 1539.35  104.59
   3  -2  -1 1583.04  106.19
   3  -2  -1 1529.25  110.69
  -3  -2   1 1536.65  103.49
   3  -2  -1 1578.24  103.99
   3  -2  -1 1470.85  104.49
  -3  -2   1 1376.36  106.29
  -3  -2   1 1650.23  109.29
  -3  -2   1 1603.84  106.59
   3   2  -1 1540.45  106.39
  -3   2   1 1573.94  106.19
   3   2  -1 1540.65  103.39
  -3   2   1 1515.35  104.19
   3   2  -1 1667.23  109.69
  -3   2   1 1532.05  110.69
   3   2  -1 1513.95  106.59
   3   2  -1 1486.65  104.69
  -2  -2   1   69.99   11.30
  -2  -2   1   68.59    9.10
  -2  -2   1   69.19   10.20
   2  -2  -1   71.39    9.80
  -2  -2   1   48.60    8.00
  -2  -2   1   60.89    7.90
   2  -2  -1   65.99   13.30
   2  -2  -1   64.69    7.90
   2   2  -1   58.19   10.80
   2   2  -1   73.89   10.20
  -2   2   1   63.59    8.30
  -2   2   1   51.89   11.90
   2   2  -1   61.49    7.80
  -2   2   1   57.39    9.20
   2   2  -1   73.49    9.30
   2   2  -1   57.79    9.60
  -1  -2   1    7.00    5.20
   1  -2  -1    3.50    8.60
   1  -2  -1    8.50    5.30
  -1  -2   1    5.90    4.90
   1  -2  -1    7.90    3.90
  -1  -2   1    6.70    5.10
  -1  -2   1    8.60    4.80
   1   2  -1    7.70    5.40
  -1   2   1    2.60    3.70
   1   2  -1    4.20    4.60
   1   2  -1    5.10    4.40
   1   2  -1    6.10    4.30
  -1   2   1    3.70    3.90
  -1   2   1    6.60    8.00
   0  -2  -1 1993.30  138.99
   0  -2   1 2062.89  138.59
   0  -2  -1 2153.88  144.49
   0  -2  -1 2237.78  139.19
   0  -2   1 1982.70  138.99
   0   2  -1 2094.59  138.39
   0   2  -1 2031.00  139.79
   0   2   1 2179.58  144.59
   0   2   1 2072.89  140.09
   0   2  -1 2077.59  140.89
   0   2  -1 2037.90  139.09
  -1  -2  -1   88.69   12.60
   1  -2   1   92.69    9.20
   1  -2   1   81.19    9.60
  -1  -2  -1   74.69    9.80
  -1  -2  -1  101.89   10.90
  -1  -2  -1   82.99   11.00
   1  -2   1   86.69    7.30
   1   2   1   82.19   11.30
   1   2   1   99.29   10.80
   1   2   1   91.09   13.30
   1   2   1  104.09   15.60
   1   2   1   95.49   10.20
  -1   2  -1   89.39   10.60
  -1   2  -1   76.39    8.80
  -2  -2  -1 1538.75  104.89
   2  -2   1 1463.15  104.79
  -2  -2  -1 1490.25  105.69
   2  -2   1 1584.04  103.99
  -2  -2  -1 1737.43  108.09
  -2  -2  -1 1594.54  106.29
   2   2   1 1505.35  105.69
   2   2   1 1466.35  104.79
  -2   2  -1 1499.95  104.89
   2   2   1 1639.44  106.19
  -2   2  -1 1554.44  104.19
   2   2   1 1454.05  102.79
   2   2   1 1692.63  107.89
  -2   2  -1 1550.94  108.39
  -3  -2  -1   15.60    5.20
  -3  -2  -1   13.30    6.10
  -3  -2  -1   13.70    7.50
   3  -2   1   18.20    5.20
   3  -2   1   22.20    4.50
  -3  -2  -1   20.70    7.80
   3  -2   1   12.10    3.50
   3   2   1   16.10    8.00
   3   2   1   17.50    5.70
  -3   2  -1   15.40    7.70
   3   2   1   10.60    6.50
  -3   2  -1   10.20    3.90
  -3   2  -1   17.90    4.70
  -3   2  -1   16.90    5.40
   3   2   1   17.20    5.40
   3   2   1   21.20    3.30
  -4  -2  -1 1169.38   85.79
   4  -2   1 1160.38   82.29
  -4  -2  -1 1268.17   83.59
  -4  -2  -1 1338.07   88.59
  -4  -2  -1 1207.38   85.09
  -4  -2  -1 1207.28   81.29
   4  -2   1 1246.68   84.19
   4  -2   1 1276.17   82.39
   4   2   1 1260.37   85.39
   4   2   1 1199.18   83.69
  -4   2  -1 1196.48   87.79
   4   2   1 1230.18   88.09
   4   2   1 1212.98   85.79
  -4   2  -1 1245.48   82.69
  -4   2  -1 1114.09   82.89
   4   2   1 1140.19   81.69
  -4   2  -1 1264.17   84.69
   5  -2   1   88.29   12.20
  -5  -2  -1   54.99   10.00
  -5  -2  -1   82.29   10.50
  -5  -2  -1   80.29   14.00
   5  -2   1   72.39    9.70
   5  -2   1   81.09    9.90
  -5  -2  -1  115.59   18.70
  -5  -2  -1   82.39    8.50
   5  -2   1   79.29   12.90
  -5   2  -1   69.19   13.50
   5   2   1   63.59   11.30
   5   2   1   73.99   10.20
  -5   2  -1   66.99   10.00
  -5   2  -1   79.99   12.60
   5   2   1   83.09   13.20
   5   2   1   70.69   14.60
  -5   2  -1   81.69    9.80
   5   2   1   73.79    9.00
  -6  -2  -1  142.29   17.10
   6  -2   1  150.08   16.80
  -6  -2  -1  150.08   13.50
   6  -2   1  138.99   18.70
  -6  -2  -1  145.49   19.10
   6  -2   1  132.59   14.40
  -6  -2  -1  152.78   15.10
   6  -2   1  116.19   13.70
  -6  -2  -1  174.08   24.30
   6   2   1  124.29   17.30
  -6   2  -1  119.99   15.30
   6   2   1  133.79   14.50
   6   2   1  141.49   13.90
  -6   2  -1  150.98   21.50
   6   2   1  137.29   17.10
  -6   2  -1  134.89   17.50
  -6   2  -1  164.48   14.60
   7  -2   1    8.30    7.40
  -7  -2  -1   22.00   10.70
  -7  -2  -1   12.50    6.00
   7  -2   1   21.80    5.90
   7  -2   1   20.40    7.90
  -7  -2  -1   14.40    9.00
  -7  -2  -1    6.20    6.20
   7  -2   1   13.20    5.40
  -7   2  -1   14.80    8.70
  -7   2  -1    6.80    8.90
   7   2   1   19.20    9.40
   7   2   1    6.70    7.40
   7   2   1    9.60    5.70
  -7   2  -1   26.10    7.70
   7   2   1    5.20    9.00
  -7   2  -1   12.50    6.30
  -8  -2  -1 1124.59   74.69
   8  -2   1 1150.88   77.39
   8  -2   1 1110.89   75.59
  -8  -2  -1 1171.48   86.29
   8  -2   1 1011.50   73.99
   8  -2   1 1133.19   77.59
  -8  -2  -1 1116.99   78.19
  -8  -2  -1 1078.99   78.79
  -8   2  -1 1132.19   75.19
  -8   2  -1  995.80   75.89
  -8   2  -1  893.21   80.29
   8   2   1 1063.39   74.79
   8   2   1  933.01   77.09
   8   2   1 1055.59   81.29
   9  -2   1   26.50    8.10
  -9  -2  -1   41.80    8.80
  -9  -2  -1   26.60    9.70
  -9  -2  -1   34.10    9.70
   9  -2   1   24.70    7.10
   9  -2   1   33.40    9.80
   9  -2   1   21.90    8.20
  -9  -2  -1   14.10    6.40
  -9   2  -1   23.40    9.30
  -9   2  -1   24.30    8.40
   9   2   1   28.30    7.90
   9   2   1   23.20   11.80
  -9   2  -1   37.30    9.30
  -9   2  -1   22.80   11.40
   9   2   1   30.90   11.00
   9   2   1   46.10   10.80
  -9   2  -1   29.10    8.20
  10  -2   1  426.76   32.20
 -10  -2  -1  414.56   32.40
 -10  -2  -1  387.26   36.50
  10  -2   1  426.06   34.50
 -10  -2  -1  332.37   44.50
  10  -2   1  474.75   34.10
  10  -2   1  451.45   36.10
 -10  -2  -1  400.36   32.10
 -10  -2  -1  469.25   37.20
  10   2   1  417.56   32.50
  10   2   1  364.06   39.10
 -10   2  -1  364.76   36.50
 -10   2  -1  442.56   34.10
 -10   2  -1  367.26   33.30
 -10   2  -1  400.66   34.40
  10   2   1  437.36   36.60
 -11  -2  -1  -24.10   12.20
  11  -2   1   -1.70    5.60
 -11  -2  -1    4.20    9.60
 -11  -2  -1    8.10    5.90
  11  -2   1   -3.30    8.10
 -11  -2  -1    0.20    7.60
  11  -2   1    5.80    6.60
 -11  -2  -1    3.40    6.30
  11   2   1    6.80    8.80
 -11   2  -1    2.80    6.40
 -11   2  -1   -0.80    8.40
 -11   2  -1    2.00    6.90
  11   2   1   13.60   11.60
  11   2   1   -4.20    8.10
 -11   2  -1   -4.70    6.60
  11   2   1   -1.70    5.60
 -11   2  -1   -2.50    8.10
 -12  -2  -1    2.80    5.70
 -12  -2  -1   -3.10    7.50
  12  -2   1   -2.70    6.10
 -12  -2  -1   -0.10    4.50
 -12  -2  -1   11.10    8.80
  12  -2   1   -2.80    5.30
  12  -2   1    5.90    8.50
  12   2   1   -0.60   10.50
  12   2   1   -2.60    8.30
 -12   2  -1   -4.40    6.20
  12   2   1    6.10    8.60
 -12   2  -1   -2.20    6.00
 -12   2  -1   -7.90    7.30
 -12   2  -1   -5.80    5.40
 -12   2  -1   -6.00    6.80
  13  -2   1   28.80    9.30
  13  -2   1   46.10   11.30
 -13  -2  -1   33.60   10.50
  13  -2   1   39.90    8.60
 -13  -2  -1   23.40    6.70
 -13  -2  -1   50.09   12.60
 -13  -2  -1   28.00    7.50
 -13   2  -1   32.20   10.40
 -13   2  -1   33.80   10.00
 -13   2  -1   40.50   10.10
  13   2   1   39.90   11.40
 -13   2  -1   16.80    7.80
  13   2   1   31.30   12.30
 -13   2  -1   24.20   11.60
 -14  -2  -1   86.89   15.80
 -14  -2  -1   97.49   16.20
 -14  -2  -1  144.99   17.50
 -14  -2  -1   63.29   24.20
  14  -2   1   76.69   14.10
  14  -2   1  105.99   14.70
 -14   2  -1  139.19   15.80
 -14   2  -1  103.89   15.40
 -14   2  -1   79.99   17.20
 -14   2  -1  123.89   15.40
  14   2   1  128.39   17.70
  14   2   1  105.19   17.40
 -14   2  -1  109.69   15.40
  14   2   1  136.39   18.00
 -15  -2  -1  -28.00   16.50
 -15  -2  -1  -14.30    4.60
 -15  -2  -1   -3.20    7.40
 -15  -2  -1  -20.10    7.80
  15  -2   1   -3.80    7.20
  15  -2   1    1.50    7.90
 -15  -2  -1    9.80    6.10
 -15   2  -1   -4.80    8.00
 -15   2  -1    0.60    6.00
 -15   2  -1    0.50    5.80
  15   2   1   -2.50    7.60
 -15   2  -1    9.00    7.90
  15   2   1    7.70    8.00
 -15   2  -1   -0.40   11.30
  15  -3  -1    0.70    8.50
 -15  -3   1   13.20    6.20
 -15  -3   1  -10.70   11.00
  15  -3  -1    2.00    7.10
 -15  -3   1    2.50    7.70
 -15   3   1   23.20    8.10
 -15   3   1   -6.90    8.40
 -15   3   1    4.80    7.50
  15   3  -1   17.70    9.60
  15   3  -1   14.80   11.30
  14  -3  -1  193.88   22.40
 -14  -3   1  168.78   18.20
 -14  -3   1  185.18   24.80
  14  -3  -1  195.68   24.90
 -14  -3   1  124.69   20.70
  14  -3  -1  196.08   20.10
 -14   3   1  162.08   21.30
 -14   3   1  181.68   20.60
  14   3  -1  160.08   26.70
  14   3  -1  221.58   25.90
 -14   3   1  203.88   20.40
 -14   3   1  173.08   26.40
  14   3  -1  152.48   21.40
  13  -3  -1    2.60    8.80
 -13  -3   1   -7.90    8.50
  13  -3  -1   -4.70   12.90
 -13  -3   1   11.20    6.70
  13  -3  -1    8.40    7.50
 -13  -3   1    6.50    8.70
 -13   3   1   17.40    9.20
 -13   3   1    8.00   10.80
  13   3  -1    6.10    9.30
  13   3  -1   19.60    7.70
 -13   3   1   -7.20    6.00
 -13   3   1   12.50    8.00
  13   3  -1   -2.70   13.80
  13   3  -1    8.30   11.80
 -12  -3   1   78.79   15.80
  12  -3  -1   62.59   14.70
  12  -3  -1   71.19   15.10
 -12  -3   1   45.90   19.50
 -12  -3   1   65.49   16.20
 -12  -3   1   87.99   12.60
 -12  -3   1   49.50    9.70
 -12   3   1   64.29   12.00
  12   3  -1   54.79   15.50
 -12   3   1   73.09   12.20
  12   3  -1   76.79   11.70
  12   3  -1   59.89   13.20
  12   3  -1   45.80   15.50
 -12   3   1   53.19   12.40
 -12   3   1   44.40   14.00
 -11  -3   1   56.69   13.30
  11  -3  -1   71.69   15.00
  11  -3  -1   67.49   12.00
 -11  -3   1   57.09    9.90
 -11  -3   1   84.99   12.50
  11  -3  -1   57.99   13.30
 -11  -3   1   64.09   21.30
 -11  -3   1   37.70   11.40
 -11   3   1   24.50   12.70
 -11   3   1   51.19   11.30
  11   3  -1   62.09   11.50
 -11   3   1   47.40   12.40
  11   3  -1   89.79   15.80
  11   3  -1   49.40   11.80
  11   3  -1   33.30   13.90
 -11   3   1   46.50   10.80
 -10  -3   1   20.50    7.00
  10  -3  -1   33.30   10.60
  10  -3  -1   47.20    9.50
 -10  -3   1    5.40   14.10
 -10  -3   1   32.00   11.80
 -10  -3   1   41.70    9.80
 -10  -3   1   16.40    8.70
  10  -3  -1   31.70    7.50
  10  -3  -1   20.70   11.40
 -10   3   1   29.60   10.50
 -10   3   1   28.00   12.20
  10   3  -1   33.70   12.00
  10   3  -1   12.40   11.60
  10   3  -1   29.10    7.80
  10   3  -1   38.00   11.10
 -10   3   1   43.10    9.90
 -10   3   1   30.60    9.00
  10   3  -1   26.20    8.50
   9  -3  -1   54.79   14.80
   9  -3  -1   77.79   14.90
  -9  -3   1   76.49   11.70
  -9  -3   1   52.69   17.70
   9  -3  -1   49.20    9.20
  -9  -3   1   45.40   11.10
  -9  -3   1   67.79   10.10
  -9  -3   1   60.89   13.40
   9  -3  -1   60.69   11.20
   9   3  -1   59.09   10.20
  -9   3   1   62.89   11.60
  -9   3   1   98.19   13.40
  -9   3   1   52.79   12.80
   9   3  -1   78.69   11.50
   9   3  -1   67.19   14.30
  -9   3   1   48.40   14.70
   9   3  -1   63.99   14.90
  -8  -3   1  360.96   28.20
  -8  -3   1  291.77   31.10
   8  -3  -1  281.47   26.30
  -8  -3   1  349.17   32.00
   8  -3  -1  366.76   37.30
  -8  -3   1  379.56   38.50
   8  -3  -1  342.07   31.60
  -8  -3   1  354.56   26.90
   8  -3  -1  395.26   29.00
   8   3  -1  313.97   31.80
  -8   3   1  361.86   28.50
  -8   3   1  288.47   30.40
   8   3  -1  330.47   27.40
  -8   3   1  295.57   35.00
   8   3  -1  374.66   32.10
  -8   3   1  341.67   29.80
   8   3  -1  305.17   28.20
   7  -3  -1   38.40   13.10
  -7  -3   1   48.10    7.50
  -7  -3   1   49.20   11.40
  -7  -3   1   36.60   10.50
   7  -3  -1   36.40    9.10
  -7  -3   1   53.59   14.30
   7  -3  -1   49.70    8.40
   7  -3  -1   42.70   10.20
  -7   3   1   49.40    9.70
   7   3  -1   46.80   11.40
   7   3  -1   21.90   12.10
   7   3  -1   28.20    7.50
   7   3  -1   44.50    9.10
  -7   3   1   28.20   12.00
   7   3  -1   46.30   11.00
  -7   3   1   28.40    8.80
   6  -3  -1  944.71   69.49
  -6  -3   1  997.70   67.69
  -6  -3   1 1054.29   77.19
  -6  -3   1  978.40   72.19
  -6  -3   1 1047.90   69.59
  -6  -3   1  904.41   72.49
   6  -3  -1 1043.90   71.89
   6  -3  -1 1029.70   68.49
   6  -3  -1  971.20   76.59
  -6   3   1  940.51   76.89
   6   3  -1  985.80   72.49
  -6   3   1 1014.90   69.19
   6   3  -1  956.70   75.99
   6   3  -1  951.20   69.79
   6   3  -1  908.11   67.79
  -6   3   1  938.01   71.59
   6   3  -1 1040.50   72.99
  -5  -3   1  491.85   42.70
  -5  -3   1  518.25   37.60
  -5  -3   1  565.14   46.30
  -5  -3   1  541.55   39.70
   5  -3  -1  473.75   39.10
   5  -3  -1  548.25   41.90
   5  -3  -1  521.75   47.50
   5  -3  -1  535.15   38.30
  -5  -3   1  537.65   42.10
   5   3  -1  562.64   42.90
  -5   3   1  534.85   41.80
   5   3  -1  541.35   46.70
   5   3  -1  520.15   42.40
   5   3  -1  518.05   39.70
   5   3  -1  509.25   37.70
  -5   3   1  522.05   38.90
  -5   3   1  512.55   46.70
  -4  -3   1  174.48   20.10
  -4  -3   1  197.78   23.20
   4  -3  -1  199.18   19.60
  -4  -3   1  183.98   17.60
   4  -3  -1  171.08   16.80
   4  -3  -1  179.08   25.50
  -4  -3   1  165.28   15.10
  -4  -3   1  177.18   19.60
   4  -3  -1  171.38   15.60
   4   3  -1  183.18   15.30
   4   3  -1  189.58   17.50
  -4   3   1  152.18   16.00
   4   3  -1  199.08   20.10
  -4   3   1  184.98   24.60
  -4   3   1  172.98   18.80
   4   3  -1  178.28   20.10
   4   3  -1  160.28   23.40
   3  -3  -1  570.64   43.20
  -3  -3   1  605.24   46.10
  -3  -3   1  530.55   43.40
  -3  -3   1  560.04   43.40
  -3  -3   1  561.04   41.80
   3  -3  -1  569.44   49.10
   3  -3  -1  562.34   40.70
  -3   3   1  584.24   43.00
  -3   3   1  546.45   41.10
   3   3  -1  570.34   46.70
   3   3  -1  552.74   41.80
  -3   3   1  555.14   48.40
   3   3  -1  589.54   43.80
   3   3  -1  537.75   39.80
   3   3  -1  598.64   43.50
  -2  -3   1 2781.72  197.68
  -2  -3   1 2903.31  196.68
   2  -3  -1 2947.71  203.58
   2  -3  -1 2897.31  196.18
  -2  -3   1 2866.31  198.08
  -2  -3   1 3149.08  200.58
   2   3  -1 3167.68  200.68
   2   3  -1 3007.30  197.68
   2   3  -1 2859.21  195.38
  -2   3   1 2918.31  197.78
  -2   3   1 3026.50  203.68
  -2   3   1 2909.91  196.58
   2   3  -1 2982.90  198.18
   2   3  -1 2789.52  196.78
  -1  -3   1   52.59    9.90
  -1  -3   1   49.99    8.20
  -1  -3   1   47.60    8.60
   1  -3  -1   79.09   14.10
   1  -3  -1   74.59    8.90
  -1  -3   1   59.19    9.50
   1  -3  -1   60.19    8.50
   1   3  -1   73.29   11.20
   1   3  -1   48.30    8.60
  -1   3   1   59.69   13.20
   1   3  -1   78.09    9.90
  -1   3   1   50.99    8.80
  -1   3   1   44.30    7.90
   1   3  -1   70.89   12.00
   0  -3  -1 5206.18  354.46
   0  -3   1 5180.28  354.16
   0  -3  -1 5147.79  354.16
   0  -3   1 5332.87  353.56
   0  -3  -1 5694.13  354.16
   0   3   1 5494.35  361.36
   0   3  -1 5436.46  356.96
   0   3  -1 5456.15  355.56
   0   3  -1 5027.50  354.16
   0   3   1 5322.27  357.06
   0   3  -1 5571.64  353.26
   0   3   1 5372.56  355.56
   1  -3   1 3335.07  227.68
  -1  -3  -1 3587.14  228.58
   1  -3   1 3407.66  226.08
   1  -3   1 3201.48  227.28
  -1  -3  -1 3401.96  230.68
  -1  -3  -1 3373.26  228.18
   1   3   1 3704.23  228.48
  -1   3  -1 3338.07  228.58
   1   3   1 3300.47  228.08
   1   3   1 3531.25  231.18
   1   3   1 3450.85  229.38
   1   3   1 3569.54  235.38
  -1   3  -1 3317.77  228.58
  -2  -3  -1  253.77   22.50
   2  -3   1  249.48   17.40
   2  -3   1  252.07   19.90
  -2  -3  -1  259.37   21.70
  -2  -3  -1  229.68   22.00
  -2  -3  -1  267.17   24.10
   2   3   1  284.67   25.50
   2   3   1  223.18   20.70
  -2   3  -1  259.27   27.10
   2   3   1  251.67   22.10
   2   3   1  256.67   22.70
  -2   3  -1  236.98   21.40
  -2   3  -1  231.48   20.00
  -3  -3  -1  728.13   54.59
   3  -3   1  698.43   51.19
  -3  -3  -1  755.12   52.99
   3  -3   1  721.43   49.50
  -3  -3  -1  731.53   52.39
  -3  -3  -1  690.63   50.89
   3   3   1  713.03   52.19
   3   3   1  679.73   48.10
  -3   3  -1  657.03   55.69
  -3   3  -1  706.23   51.19
   3   3   1  690.93   50.89
   3   3   1  757.42   55.09
   3   3   1  725.13   52.29
  -3   3  -1  669.73   49.80
   4  -3   1 1549.34  112.49
  -4  -3  -1 1792.92  120.29
   4  -3   1 1732.93  114.19
  -4  -3  -1 1627.24  117.79
   4  -3   1 1687.83  115.99
  -4  -3  -1 1669.03  115.29
   4   3   1 1756.12  117.69
   4   3   1 1723.63  115.79
  -4   3  -1 1643.44  115.99
  -4   3  -1 1574.24  120.19
   4   3   1 1718.23  117.19
  -4   3  -1 1705.33  114.79
   4   3   1 1676.93  112.79
   4   3   1 1926.71  121.09
  -5  -3  -1   21.20    7.50
  -5  -3  -1   23.00    6.60
   5  -3   1   16.90    4.50
  -5  -3  -1   22.20    9.10
  -5  -3  -1   17.00    9.70
   5  -3   1   21.60    5.80
   5  -3   1   25.00    7.20
   5   3   1   22.90    9.00
   5   3   1   14.10    6.90
   5   3   1   27.70    8.60
   5   3   1   26.40   11.10
   5   3   1   18.90    4.40
  -5   3  -1   19.10    5.80
  -5   3  -1   17.00    9.10
  -5   3  -1   10.00    6.40
  -6  -3  -1 1428.56   94.79
  -6  -3  -1 1302.47   91.99
  -6  -3  -1 1545.35  101.79
   6  -3   1 1381.46   93.39
  -6  -3  -1 1365.66   96.89
   6  -3   1 1417.56   95.79
   6  -3   1 1345.37   93.19
  -6  -3  -1 1365.16   98.39
   6   3   1 1299.17   92.69
  -6   3  -1 1422.06   96.69
   6   3   1 1385.66   97.19
  -6   3  -1 1374.26   94.09
   6   3   1 1290.87   94.79
  -6   3  -1 1314.67  100.39
   6   3   1 1364.86  100.39
   6   3   1 1452.65   97.99
  -7  -3  -1  160.68   13.50
   7  -3   1  171.28   15.50
  -7  -3  -1  162.58   19.30
   7  -3   1  140.89   21.20
  -7  -3  -1  187.58   17.30
  -7  -3  -1  166.48   21.10
   7  -3   1  171.38   18.40
  -7  -3  -1  192.28   24.70
  -7   3  -1  161.68   18.80
   7   3   1  179.68   20.90
   7   3   1  158.68   15.00
   7   3   1  143.79   23.80
  -7   3  -1  167.28   16.00
  -7   3  -1  136.29   22.90
  -7   3  -1  130.29   16.30
   8  -3   1   79.99   12.50
  -8  -3  -1   89.69   12.10
   8  -3   1   75.69   10.10
   8  -3   1   68.09    9.70
  -8  -3  -1   90.49   14.10
  -8  -3  -1   71.69    8.80
  -8  -3  -1   68.19   14.20
   8   3   1   70.79   11.00
  -8   3  -1   74.19   13.50
   8   3   1   91.39   14.70
  -8   3  -1   71.09   11.10
  -8   3  -1   54.29   14.50
   8   3   1   88.39   15.70
  -8   3  -1   75.09   10.90
   9  -3   1  371.76   30.80
   9  -3   1  367.16   28.40
  -9  -3  -1  353.76   31.70
  -9  -3  -1  394.16   39.40
  -9  -3  -1  391.26   27.00
  -9  -3  -1  387.06   28.80
  -9  -3  -1  309.27   32.00
   9  -3   1  312.27   27.40
  -9   3  -1  285.37   30.90
   9   3   1  328.87   31.90
   9   3   1  333.77   28.90
   9   3   1  396.66   32.50
  -9   3  -1  355.06   29.90
  -9   3  -1  300.57   36.10
  -9   3  -1  384.76   29.00
 -10  -3  -1   23.70    6.00
 -10  -3  -1   28.70   14.30
 -10  -3  -1   40.80    9.10
  10  -3   1   27.40    6.90
 -10  -3  -1   23.80   10.90
  10  -3   1   44.10   10.00
 -10  -3  -1   33.50    9.70
  10  -3   1   34.80    8.10
  10   3   1    2.10   17.00
 -10   3  -1   35.00    8.80
  10   3   1   35.30   10.80
  10   3   1   30.70    8.30
 -10   3  -1   22.40    7.60
 -10   3  -1   21.10   11.20
  10   3   1   27.80   10.90
 -10   3  -1   22.80    8.10
 -10   3  -1   17.80    7.90
  11  -3   1  136.49   15.40
 -11  -3  -1  105.49   22.40
 -11  -3  -1  141.59   14.90
 -11  -3  -1  140.19   18.90
 -11  -3  -1  114.39   18.90
  11  -3   1  123.99   17.40
 -11  -3  -1  101.59   12.90
  11  -3   1  124.49   14.20
 -11   3  -1  114.19   15.50
 -11   3  -1  122.29   15.60
  11   3   1  113.69   18.00
 -11   3  -1  141.79   16.30
  11   3   1   90.79   16.40
 -12  -3  -1  115.49   18.70
 -12  -3  -1  178.98   20.60
 -12  -3  -1  132.89   26.10
 -12  -3  -1  116.99   14.20
  12   3   1  191.38   21.80
 -12   3  -1  142.39   18.70
  12   3   1  107.39   21.40
 -12   3  -1  137.29   17.60
  12   3   1  114.29   17.70
 -12   3  -1  151.98   17.00
 -12   3  -1  169.58   17.90
 -13  -3  -1    2.60    8.40
  13  -3   1    9.20    8.20
  13  -3   1    4.60    6.00
 -13  -3  -1   15.00    8.50
 -13  -3  -1   24.40    7.60
  13  -3   1   18.80    7.50
 -13   3  -1   -0.90    6.10
 -13   3  -1   13.20    8.00
  13   3   1    1.80    7.50
 -13   3  -1   10.30   10.50
 -13   3  -1   21.80    8.80
  13   3   1   16.90    9.00
 -13   3  -1   12.30    6.90
  13   3   1   11.10   11.50
 -14  -3  -1   54.79    9.40
  14  -3   1   52.49   10.30
  14  -3   1   43.80   10.10
 -14  -3  -1   39.50    7.80
  14   3   1   59.19   20.80
 -14   3  -1   65.59   12.40
 -14   3  -1   36.80    9.20
  14   3   1   41.80   10.60
 -14   3  -1   57.69   24.00
  14   3   1   36.90   13.50
 -14   3  -1   45.80    9.20
  15  -3   1   52.59   11.30
 -15  -3  -1   31.70    7.20
  15  -3   1   41.70   10.20
 -15  -3  -1   42.60    8.30
 -15  -3  -1   25.10   11.60
 -15  -3  -1   54.49   13.10
  15   3   1   47.20   19.80
 -15   3  -1   15.50   10.30
 -15   3  -1   36.40    9.00
 -15   3  -1   50.09   10.50
 -15   3  -1   59.99   12.30
 -15   3  -1   33.00    8.40
  15   3   1   34.10    9.90
 -15  -4   1   74.49   11.20
  15  -4  -1   78.89   13.60
 -15  -4   1   82.69   16.30
 -15  -4   1   58.29   13.50
  15   4  -1   87.79   13.40
 -15   4   1   97.19   15.70
 -15   4   1   58.09   11.60
  15   4  -1   58.99   14.40
 -14  -4   1   15.60    6.90
  14  -4  -1   -7.00    6.40
 -14  -4   1    6.80    8.20
 -14  -4   1   -4.20    6.30
  14  -4  -1   10.40    7.00
 -14  -4   1   -2.30   10.50
  14   4  -1    9.20   10.60
 -14   4   1   -1.50    7.00
 -14   4   1   17.20   11.30
  14   4  -1   16.80    9.00
 -14   4   1    6.20   13.40
  13  -4  -1  247.68   21.60
  13  -4  -1  208.78   25.60
  13  -4  -1  282.97   26.20
 -13  -4   1  203.58   19.90
 -13  -4   1  215.18   25.10
 -13  -4   1  257.97   27.90
 -13  -4   1  264.97   22.50
 -13   4   1  241.38   23.20
 -13   4   1  204.68   23.40
  13   4  -1  220.58   22.50
 -13   4   1  219.98   22.80
  13   4  -1  224.88   29.20
  12  -4  -1   38.00    9.00
 -12  -4   1   27.90   10.50
 -12  -4   1   36.90   11.40
  12  -4  -1   39.30   11.20
 -12  -4   1   32.50    7.10
 -12  -4   1   52.59   10.20
 -12  -4   1   -2.90   16.40
 -12   4   1   18.90   11.30
  12   4  -1   43.60   10.40
 -12   4   1   51.69   11.30
  12   4  -1   31.10   10.70
 -12   4   1   37.90   10.10
 -12   4   1   29.20    9.20
  12   4  -1    9.80   10.70
 -11  -4   1   27.80   17.50
  11  -4  -1   81.39   11.60
  11  -4  -1   57.09   12.10
 -11  -4   1   72.09   16.00
 -11  -4   1  114.89   24.30
 -11  -4   1   66.59    9.00
 -11  -4   1   79.19   12.30
 -11   4   1   35.70   13.40
  11   4  -1   71.79   15.80
  11   4  -1   57.89    9.80
 -11   4   1   69.59   12.20
 -11   4   1   62.69   11.30
 -11   4   1   39.10   10.30
  11   4  -1   58.69   11.10
  11   4  -1   42.60   12.60
 -10  -4   1   58.29    8.40
 -10  -4   1   48.40   17.30
 -10  -4   1   50.39   12.90
 -10  -4   1   52.59   10.50
  10  -4  -1   57.89   14.90
  10  -4  -1   52.59    9.90
  10  -4  -1   48.60    8.20
  10  -4  -1   63.89   13.00
 -10  -4   1   42.10   17.60
  10   4  -1   65.69   14.00
 -10   4   1   25.80   11.90
 -10   4   1   71.79   11.30
  10   4  -1   36.30    9.40
  10   4  -1   46.50   15.60
  10   4  -1   49.99   15.10
  10   4  -1   50.39    8.70
 -10   4   1   64.39   11.50
 -10   4   1   32.40   10.40
  -9  -4   1  749.03   51.29
  -9  -4   1  740.83   55.09
   9  -4  -1  686.23   50.49
  -9  -4   1  654.93   54.99
   9  -4  -1  731.43   54.09
  -9  -4   1  769.62   61.69
   9  -4  -1  587.14   49.00
  -9  -4   1  689.93   48.80
   9  -4  -1  792.02   59.39
  -9   4   1  683.43   52.69
  -9   4   1  734.63   51.49
   9   4  -1  718.43   54.79
  -9   4   1  573.74   57.69
   9   4  -1  664.03   51.19
   9   4  -1  676.63   49.60
   9   4  -1  664.93   54.59
  -9   4   1  653.13   53.69
  -8  -4   1   59.09   11.10
  -8  -4   1   41.00   11.90
   8  -4  -1   42.00   10.40
  -8  -4   1   60.09   12.30
   8  -4  -1   62.39   15.10
   8  -4  -1   42.00    8.70
  -8  -4   1   48.50   14.40
   8  -4  -1   56.29    8.80
   8   4  -1   43.30   10.00
  -8   4   1   55.99    9.80
  -8   4   1   33.40    8.50
   8   4  -1   54.19   15.50
   8   4  -1   43.30    8.00
  -8   4   1   49.00   13.70
   8   4  -1   70.79   13.20
   8   4  -1   36.60   10.10
  -7  -4   1 2207.48  140.09
  -7  -4   1 2010.20  137.69
   7  -4  -1 2010.80  138.49
  -7  -4   1 1910.31  143.09
  -7  -4   1 2249.07  147.89
   7  -4  -1 2192.48  142.29
   7  -4  -1 2258.87  148.29
  -7  -4   1 2102.29  143.09
   7  -4  -1 1987.50  139.19
   7   4  -1 2131.39  143.39
  -7   4   1 2010.70  139.59
   7   4  -1 1975.20  137.89
   7   4  -1 1948.31  142.49
  -7   4   1 1891.01  147.39
   7   4  -1 1924.41  146.39
  -7   4   1 2101.49  142.49
   6  -4  -1   13.30   10.80
  -6  -4   1    7.30    8.00
  -6  -4   1   11.50    7.70
  -6  -4   1    7.90    4.10
   6  -4  -1    6.60    7.20
  -6  -4   1   11.20    6.70
   6  -4  -1   10.90    5.50
   6  -4  -1    0.40    5.30
  -6  -4   1   -3.60    7.80
   6   4  -1    5.50    6.20
   6   4  -1    5.00    7.40
  -6   4   1    5.50    8.80
   6   4  -1    6.20   11.20
   6   4  -1   -0.30    6.40
  -6   4   1    8.20    5.80
   6   4  -1   -1.50    4.20
  -6   4   1   10.40    6.50
   5  -4  -1  292.47   24.40
  -5  -4   1  266.87   28.60
   5  -4  -1  363.46   35.50
  -5  -4   1  306.97   26.30
  -5  -4   1  349.67   32.60
  -5  -4   1  307.27   27.90
   5  -4  -1  284.17   24.60
   5  -4  -1  349.07   28.40
  -5   4   1  279.17   24.80
   5   4  -1  340.97   33.60
  -5   4   1  260.27   32.30
   5   4  -1  294.27   23.50
   5   4  -1  315.87   28.50
  -5   4   1  304.97   27.60
   5   4  -1  302.17   28.40
   5   4  -1  290.77   26.30
  -4  -4   1  193.18   18.50
  -4  -4   1  186.88   20.80
  -4  -4   1  198.88   23.20
   4  -4  -1  174.18   20.00
   4  -4  -1  180.58   17.00
  -4  -4   1  174.08   20.80
   4  -4  -1  201.58   27.70
  -4   4   1  188.38   19.20
   4   4  -1  174.58   18.30
   4   4  -1  168.78   15.70
  -4   4   1  164.28   25.00
   4   4  -1  189.78   21.10
   4   4  -1  205.78   25.30
   4   4  -1  192.78   20.40
  -4   4   1  186.98   17.60
   3  -4  -1 1124.29   79.89
  -3  -4   1 1108.29   78.29
   3  -4  -1 1213.38   87.69
  -3  -4   1 1086.19   79.89
  -3  -4   1 1071.79   79.89
   3  -4  -1 1109.89   77.39
  -3  -4   1 1198.48   83.09
   3   4  -1 1161.68   79.59
  -3   4   1 1046.00   85.49
   3   4  -1 1030.80   78.39
  -3   4   1 1123.19   79.59
   3   4  -1 1061.09   76.29
   3   4  -1 1208.98   83.59
   3   4  -1 1135.09   80.29
  -3   4   1 1108.89   78.09
  -2  -4   1   24.00    7.70
   2  -4  -1   22.30    6.30
  -2  -4   1   24.40    8.80
   2  -4  -1   29.40    9.00
  -2  -4   1   28.40    8.50
  -2  -4   1   23.20    7.90
  -2   4   1   28.40    7.30
  -2   4   1   11.80   10.00
   2   4  -1   24.00    7.70
  -2   4   1   29.80    8.60
   2   4  -1   26.00    9.80
   2   4  -1   25.00    8.50
   2   4  -1   25.30    7.70
   1  -4  -1 4322.87  293.27
  -1  -4   1 4362.66  293.17
  -1  -4   1 4343.37  293.17
   1  -4  -1 4362.26  292.87
   1  -4  -1 4679.53  291.97
  -1  -4   1 4299.87  294.27
   1   4  -1 4309.97  294.57
   1   4  -1 4538.85  296.97
  -1   4   1 4472.35  301.37
   1   4  -1 4211.68  293.07
  -1   4   1 4479.65  294.57
   1   4  -1 4472.25  292.67
   0  -4  -1   37.50    7.50
   0  -4   1   39.20    8.20
   0  -4   1   26.60    6.90
   0  -4  -1   39.70    9.00
   0  -4  -1   37.20    7.90
   0  -4   1   33.10    7.60
   0   4  -1   32.60    7.60
   0   4   1   39.10   13.80
   0   4   1   34.60   10.20
   0   4  -1   39.90    6.70
   0   4   1   39.10    9.50
   0   4   1   42.70    9.90
   0   4  -1   35.60    8.70
   0   4  -1   33.60    9.80
   1  -4   1  814.62   59.59
  -1  -4  -1  816.52   60.49
   1  -4   1  847.42   60.29
   1  -4   1  856.51   58.39
  -1  -4  -1  849.81   60.69
   1   4   1  842.42   68.89
  -1   4  -1  853.71   61.49
   1   4   1  905.21   60.59
  -1   4  -1  849.32   61.39
   1   4   1  858.51   63.89
   1   4   1  824.12   61.99
   2  -4   1    1.00    5.20
  -2  -4  -1    7.20    6.20
  -2  -4  -1    8.10    7.00
   2  -4   1    5.80    3.10
  -2  -4  -1    4.80    6.30
  -2  -4  -1    9.60    7.40
   2  -4   1   10.10    5.00
   2   4   1    4.40    6.00
  -2   4  -1   12.40    8.80
   2   4   1    1.50    5.30
   2   4   1    2.10    6.90
  -2   4  -1    4.20    4.90
  -2   4  -1    5.30    4.70
   2   4   1    3.60    7.30
  -3  -4  -1   33.00    9.00
   3  -4   1   31.40    6.30
   3  -4   1   27.80    3.70
  -3  -4  -1   29.80    9.70
  -3  -4  -1   40.80   10.30
  -3  -4  -1   23.30    7.60
   3   4   1   27.40    8.00
   3   4   1   29.90    5.50
   3   4   1   34.00   11.40
  -3   4  -1   22.20    6.40
  -3   4  -1   31.00    7.50
   3   4   1   35.50    8.60
   3   4   1   34.90    7.90
  -3   4  -1   26.90   10.90
   4  -4   1  111.79   11.50
   4  -4   1   91.99    8.50
  -4  -4  -1  124.49   18.90
  -4  -4  -1  116.79   13.90
  -4  -4  -1  147.19   18.60
   4  -4   1  110.19   14.50
  -4  -4  -1   99.99   14.40
   4   4   1   98.39   13.10
  -4   4  -1   90.59   12.10
   4   4   1  136.59   17.00
  -4   4  -1  104.99   17.80
   4   4   1  113.29   15.70
   4   4   1   91.39   15.60
   4   4   1  108.29   10.10
  -4   4  -1  106.49   13.80
   5  -4   1  829.72   58.39
   5  -4   1  783.82   56.39
  -5  -4  -1  865.51   60.49
   5  -4   1  861.91   61.19
  -5  -4  -1  969.80   66.49
  -5  -4  -1  821.52   62.09
  -5  -4  -1  783.32   62.99
  -5   4  -1  799.72   60.79
   5   4   1  816.22   60.59
   5   4   1  935.21   66.69
  -5   4  -1  854.11   61.09
   5   4   1  865.61   62.39
  -5   4  -1  771.92   65.49
   5   4   1  799.12   56.99
   5   4   1  880.91   62.59
   6  -4   1    0.50    3.00
  -6  -4  -1    0.00    8.10
   6  -4   1   -1.30    5.10
   6  -4   1   -0.10    7.60
  -6  -4  -1    1.70    5.90
  -6  -4  -1    3.90    8.20
  -6  -4  -1    2.60    4.70
  -6   4  -1   -2.00    4.70
  -6   4  -1   -8.30    6.40
   6   4   1    3.70    3.50
   6   4   1    2.50    7.10
   6   4   1    8.30    5.90
  -6   4  -1   -1.10    5.90
   6   4   1    8.60   10.00
  -7  -4  -1  984.50   71.39
  -7  -4  -1  901.71   71.99
  -7  -4  -1 1108.69   76.39
   7  -4   1  998.10   66.29
  -7  -4  -1 1021.60   68.89
   7  -4   1  950.70   67.09
   7  -4   1  993.40   69.89
  -7   4  -1  965.50   70.49
   7   4   1  970.20   69.39
   7   4   1  941.71   75.99
  -7   4  -1  874.71   74.79
   7   4   1  906.51   66.19
   7   4   1 1062.39   72.39
  -7   4  -1  930.01   67.99
   7   4   1  967.60   71.39
   8  -4   1   44.40    7.10
   8  -4   1   42.90    9.60
  -8  -4  -1   67.29   14.20
  -8  -4  -1   50.59    9.60
  -8  -4  -1   40.20   12.30
   8  -4   1   39.40    7.40
  -8  -4  -1   50.39   11.30
   8   4   1   52.39   10.00
   8   4   1   55.49   12.20
  -8   4  -1   33.30   12.60
  -8   4  -1   41.80    8.30
   8   4   1   49.40   13.80
  -8   4  -1   56.19   11.30
   8   4   1   32.10    6.80
   8   4   1   71.19   13.60
  -9  -4  -1  138.09   18.60
   9  -4   1  164.28   14.70
  -9  -4  -1  174.58   25.50
   9  -4   1  144.59   14.90
  -9  -4  -1  133.39   20.00
   9  -4   1  171.28   18.20
  -9  -4  -1  158.78   13.10
  -9  -4  -1  168.38   17.00
   9   4   1  152.68   20.60
  -9   4  -1  148.19   19.90
  -9   4  -1  178.88   17.00
   9   4   1  161.98   20.10
  -9   4  -1  135.19   23.10
   9   4   1  121.99   16.80
 -10  -4  -1   -5.30   10.30
  10  -4   1    9.10    6.90
 -10  -4  -1   11.10    6.80
 -10  -4  -1   15.90    3.90
  10  -4   1    8.30    5.10
 -10  -4  -1   16.40    9.80
  10  -4   1   23.70    6.30
 -10  -4  -1   28.60    9.30
  10   4   1   20.20    6.10
  10   4   1    6.30   10.00
 -10   4  -1   12.70    6.30
  10   4   1   23.20   10.20
 -10   4  -1   12.50    8.40
 -10   4  -1    7.10    9.10
  10   4   1    4.70    8.50
 -11  -4  -1  242.08   19.00
 -11  -4  -1  236.58   25.80
  11  -4   1  270.87   21.30
 -11  -4  -1  252.07   25.70
  11  -4   1  240.88   23.70
 -11  -4  -1  249.48   22.50
 -11  -4  -1  229.18   33.50
  11  -4   1  201.38   20.40
  11   4   1  237.38   26.30
 -11   4  -1  246.98   21.80
 -11   4  -1  234.88   23.90
  11   4   1  272.77   26.00
 -12  -4  -1   14.00    8.80
 -12  -4  -1   13.50    6.60
 -12  -4  -1   -2.10    3.20
  12  -4   1    8.50    9.80
  12  -4   1   -4.80    6.30
 -12  -4  -1  -17.70   11.60
  12  -4   1    1.10    5.60
 -12  -4  -1   -7.40    8.20
  12   4   1   15.20   10.60
 -12   4  -1    1.10    5.80
 -12   4  -1   -5.20    8.00
 -12   4  -1    9.40    7.60
  12   4   1    8.00    8.80
 -12   4  -1   -0.60    6.20
 -13  -4  -1  361.06   30.50
 -13  -4  -1  365.26   32.00
  13  -4   1  330.67   26.10
 -13  -4  -1  305.47   22.60
  13  -4   1  304.97   27.00
 -13  -4  -1  294.77   29.60
  13   4   1  214.98   32.70
  13   4   1  261.47   31.80
 -13   4  -1  236.88   26.40
 -13   4  -1  264.57   32.60
  13   4   1  324.87   30.40
 -13   4  -1  296.77   31.40
 -14  -4  -1    2.00    7.30
  14  -4   1    4.50    7.70
  14  -4   1   19.20    6.80
 -14  -4  -1   18.70    7.50
  14   4   1   24.80   10.80
 -14   4  -1    5.40    5.50
  14   4   1   14.30    7.30
 -14   4  -1   26.30    8.50
 -14   4  -1   16.70   10.00
 -14   4  -1   14.70    8.40
  15  -4   1   15.60    7.50
  15  -4   1   10.90    7.30
 -15  -4  -1   24.90   11.90
 -15  -4  -1   28.30    7.90
 -15  -4  -1   22.90    9.30
 -15   4  -1   24.10    7.10
 -15   4  -1    4.10    7.30
  15   4   1   21.40    9.00
  14  -5  -1   32.60    9.30
 -14  -5   1   30.30    8.20
 -14  -5   1   48.30   15.00
 -14  -5   1   27.00    6.20
  14  -5  -1   17.00    7.50
 -14  -5   1   39.40   11.30
 -14   5   1   26.20    8.70
  14   5  -1   29.50   11.00
  14   5  -1   24.20   10.70
 -14   5   1   30.90    9.30
  13  -5  -1   23.60    6.90
  13  -5  -1   21.70   10.10
 -13  -5   1   23.50    5.30
 -13  -5   1   19.00    9.60
 -13  -5   1   23.30   12.40
 -13   5   1   35.60   10.30
 -13   5   1   29.30    8.50
  13   5  -1    9.10   10.40
  13   5  -1   35.80   11.80
 -13   5   1    5.20   12.00
 -13   5   1   16.90   10.30
 -12  -5   1   18.10    8.10
 -12  -5   1   14.20    8.50
  12  -5  -1   10.90    6.10
  12  -5  -1    8.30    8.50
 -12  -5   1   14.90    5.00
 -12  -5   1   10.30    9.60
  12   5  -1    3.80    9.90
 -12   5   1   15.40    8.20
 -12   5   1    3.10    9.60
  12   5  -1   15.50    7.50
  12   5  -1   15.30    9.80
 -12   5   1    4.50    6.60
 -12   5   1   -4.00    6.10
 -11  -5   1  391.46   29.20
 -11  -5   1  321.07   39.10
  11  -5  -1  381.26   32.40
 -11  -5   1  368.96   26.50
  11  -5  -1  361.26   27.80
 -11  -5   1  291.47   32.10
 -11  -5   1  388.26   33.70
  11   5  -1  310.77   32.60
 -11   5   1  353.66   29.80
  11   5  -1  332.27   27.50
  11   5  -1  386.86   31.00
 -11   5   1  281.27   36.10
 -11   5   1  299.87   30.80
 -11   5   1  374.76   31.30
  10  -5  -1    6.90    5.00
 -10  -5   1    1.80    7.80
  10  -5  -1    7.60    8.10
 -10  -5   1    4.10    6.80
 -10  -5   1   -9.60   13.90
 -10  -5   1    0.00   10.60
  10   5  -1    8.90    8.80
  10   5  -1    5.70    5.40
 -10   5   1    6.80    9.80
 -10   5   1    6.20    7.00
  10   5  -1    8.40   12.00
  10   5  -1   -2.10    7.20
 -10   5   1   -1.30    7.40
 -10   5   1   10.10    7.50
   9  -5  -1  341.37   25.30
  -9  -5   1  333.07   30.30
  -9  -5   1  334.67   36.10
   9  -5  -1  286.87   24.80
  -9  -5   1  344.87   27.70
  -9  -5   1  276.67   30.40
   9  -5  -1  320.07   29.00
  -9   5   1  269.87   33.50
   9   5  -1  302.17   26.80
  -9   5   1  327.57   26.90
   9   5  -1  274.67   33.70
   9   5  -1  340.47   30.40
   9   5  -1  297.27   30.20
  -9   5   1  290.87   29.10
   9   5  -1  279.07   24.30
   8  -5  -1   83.19   13.30
  -8  -5   1   85.49   18.30
  -8  -5   1   95.99   12.70
   8  -5  -1   56.89    9.20
  -8  -5   1   97.29   17.80
   8  -5  -1   80.59   10.50
  -8  -5   1   78.79   19.10
   8   5  -1   54.89   15.30
   8   5  -1   60.99    8.80
   8   5  -1   69.69   11.50
   8   5  -1   98.09   16.30
   8   5  -1   53.09   11.10
  -8   5   1   43.70   13.90
  -8   5   1   77.39   11.70
  -8   5   1   95.19   15.30
  -7  -5   1   18.80    7.90
  -7  -5   1    9.10    8.20
   7  -5  -1    9.80   12.10
  -7  -5   1    0.90    8.40
   7  -5  -1    7.20    5.40
   7  -5  -1    7.20    5.90
   7  -5  -1    9.60    5.50
  -7  -5   1    2.60    9.30
  -7   5   1    6.10    6.40
  -7   5   1    4.60    6.00
   7   5  -1    7.50    5.90
  -7   5   1    6.80    7.40
   7   5  -1    5.10    4.30
   7   5  -1   18.30   12.30
   7   5  -1    5.40    8.20
   6  -5  -1  113.49   13.50
  -6  -5   1  153.78   18.50
   6  -5  -1  131.79   14.30
   6  -5  -1  136.39   18.10
  -6  -5   1  128.19   19.10
  -6  -5   1  143.59   21.50
  -6  -5   1  150.48   16.60
  -6   5   1  127.79   14.90
   6   5  -1  132.49   18.80
   6   5  -1  113.59   21.60
   6   5  -1  130.99   13.10
   6   5  -1  149.39   18.20
   6   5  -1  169.28   24.90
  -6   5   1   99.89   20.70
  -6   5   1  136.39   17.50
  -5  -5   1 1236.68   87.29
   5  -5  -1 1135.29   82.59
  -5  -5   1 1150.58   87.29
  -5  -5   1 1290.67   90.89
   5  -5  -1 1085.39   88.89
   5  -5  -1 1252.17   86.89
  -5  -5   1 1274.27   85.19
  -5   5   1 1249.18   84.79
  -5   5   1 1211.08   86.29
   5   5  -1 1262.57   86.99
   5   5  -1 1155.58   85.09
  -5   5   1 1174.48   92.99
   5   5  -1 1153.78   82.29
   5   5  -1 1306.57   91.49
  -4  -5   1   92.49   13.30
  -4  -5   1   85.79   15.40
   4  -5  -1   85.89   10.40
  -4  -5   1   74.39   12.80
  -4  -5   1   97.79   15.20
   4  -5  -1  105.39   15.00
  -4   5   1   63.59   11.10
   4   5  -1   80.69   15.10
  -4   5   1   51.19   14.80
  -4   5   1   57.19   10.90
   4   5  -1   68.89    9.30
   4   5  -1   86.59   13.50
   4   5  -1   71.49   11.50
   3  -5  -1 1261.07   91.39
  -3  -5   1 1232.38   91.09
   3  -5  -1 1364.76   87.29
  -3  -5   1 1262.67   93.99
  -3  -5   1 1325.07   89.99
   3  -5  -1 1246.68   88.79
  -3  -5   1 1294.37   91.69
  -3   5   1 1274.17   89.59
   3   5  -1 1279.67   91.69
   3   5  -1 1477.75   96.89
   3   5  -1 1375.56   90.79
  -3   5   1 1295.97   98.59
   3   5  -1 1196.58   87.69
  -3   5   1 1278.97   91.09
   3   5  -1 1151.38   89.59
   2  -5  -1  354.56   25.80
   2  -5  -1  300.37   26.70
  -2  -5   1  330.97   31.80
  -2  -5   1  323.67   29.00
  -2  -5   1  325.97   29.40
   2  -5  -1  345.37   28.30
  -2  -5   1  340.47   28.80
  -2   5   1  328.47   29.10
   2   5  -1  313.27   28.10
   2   5  -1  368.66   33.70
  -2   5   1  329.27   28.10
  -2   5   1  333.37   35.30
   2   5  -1  340.47   30.10
   2   5  -1  350.56   27.70
  -1  -5   1  340.37   28.60
   1  -5  -1  350.96   28.60
   1  -5  -1  337.97   28.10
   1  -5  -1  361.06   27.00
  -1  -5   1  332.27   28.30
  -1   5   1  348.27   36.60
  -1   5   1  352.56   30.00
   1   5  -1  344.77   30.40
   1   5  -1  338.47   27.20
   1   5  -1  340.67   32.90
   1   5  -1  304.87   28.20
   0  -5  -1 1070.79   80.99
   0  -5   1 1206.28   80.49
   0  -5   1 1150.88   81.09
   0  -5   1 1082.89   80.49
   0  -5  -1 1214.38   80.79
   0  -5  -1 1081.39   80.69
   0   5  -1 1171.48   82.79
   0   5   1 1151.68   84.99
   0   5  -1 1174.58   82.69
   0   5  -1 1237.08   79.69
   0   5  -1 1211.78   85.49
   0   5   1 1118.99   89.49
  -1  -5  -1  754.02   54.99
  -1  -5  -1  715.53   54.39
   1  -5   1  712.13   53.89
  -1  -5  -1  763.62   55.19
   1  -5   1  764.32   54.69
   1  -5   1  774.12   52.99
   1   5   1  734.63   56.39
   1   5   1  783.82   64.69
  -1   5  -1  752.82   58.49
  -1   5  -1  763.12   56.19
  -1   5  -1  752.92   56.09
  -1   5  -1  741.63   62.69
   1   5   1  770.12   59.29
   2  -5   1   12.40    4.30
  -2  -5  -1    6.20    6.80
   2  -5   1   10.80    6.00
   2  -5   1    8.80    5.70
  -2  -5  -1   14.20    7.80
  -2  -5  -1    9.60    6.60
   2   5   1    0.30    9.30
  -2   5  -1   10.40    6.40
  -2   5  -1   19.20   10.80
   2   5   1    5.30    6.10
  -2   5  -1   19.50    7.70
   2   5   1   11.30    9.30
   2   5   1   22.80    7.60
   2   5   1   17.20    6.60
  -3  -5  -1 1042.10   72.69
   3  -5   1 1000.40   67.99
  -3  -5  -1 1008.50   73.59
  -3  -5  -1 1016.10   76.19
  -3  -5  -1 1050.19   73.89
   3  -5   1  995.70   70.89
   3  -5   1  948.71   71.29
  -3   5  -1  994.40   71.49
   3   5   1 1088.19   77.19
   3   5   1 1061.89   72.99
   3   5   1 1007.70   72.39
   3   5   1 1029.00   74.19
  -3   5  -1  994.30   72.89
  -3   5  -1  986.50   79.39
  -4  -5  -1  334.37   31.40
  -4  -5  -1  304.77   26.60
  -4  -5  -1  269.97   30.90
   4  -5   1  318.77   25.00
  -4  -5  -1  317.57   27.90
  -4   5  -1  314.47   25.80
   4   5   1  336.07   29.10
  -4   5  -1  297.97   27.20
  -4   5  -1  287.57   32.50
   4   5   1  317.37   28.20
   4   5   1  316.67   26.80
   4   5   1  309.77   23.50
  -5  -5  -1  192.48   20.20
  -5  -5  -1  198.88   22.50
   5  -5   1  210.88   21.00
  -5  -5  -1  188.08   21.10
  -5  -5  -1  207.58   24.00
   5  -5   1  200.58   17.40
   5   5   1  190.88   16.00
  -5   5  -1  195.68   20.40
  -5   5  -1  191.78   18.50
   5   5   1  185.88   19.80
   5   5   1  208.08   22.00
   5   5   1  253.67   28.40
  -5   5  -1  187.78   25.10
   5   5   1  227.48   26.40
  -6  -5  -1  297.57   28.10
  -6  -5  -1  323.37   26.20
   6  -5   1  278.37   23.60
   6  -5   1  328.47   27.40
  -6  -5  -1  295.47   31.10
  -6  -5  -1  300.57   29.60
  -6   5  -1  286.77   26.70
   6   5   1  300.87   26.10
   6   5   1  309.27   28.70
  -6   5  -1  286.47   32.40
   6   5   1  296.47   27.90
  -6   5  -1  295.17   25.10
   6   5   1  337.47   33.50
   6   5   1  285.97   22.20
   7  -5   1  285.17   21.30
  -7  -5  -1  316.57   26.10
  -7  -5  -1  267.07   29.10
   7  -5   1  308.47   24.00
  -7  -5  -1  290.37   27.70
  -7  -5  -1  326.37   32.30
   7  -5   1  316.87   27.50
   7   5   1  283.47   22.60
   7   5   1  315.07   29.10
   7   5   1  314.57   26.40
   7   5   1  314.07   28.80
   7   5   1  322.77   32.90
  -7   5  -1  281.47   26.80
  -7   5  -1  300.77   34.40
  -7   5  -1  312.17   25.50
   8  -5   1   30.50    6.60
  -8  -5  -1   32.90   11.50
   8  -5   1   44.30    9.70
  -8  -5  -1   43.20    9.20
  -8  -5  -1   29.00    8.60
  -8  -5  -1   31.80   11.90
   8  -5   1   31.30    5.10
  -8   5  -1   37.60    8.00
   8   5   1   30.70    7.70
   8   5   1   38.50   13.50
  -8   5  -1   31.90    9.40
  -8   5  -1   14.90    9.90
   8   5   1   25.50    9.20
   8   5   1   22.30    5.50
   8   5   1   44.30   12.30
   9  -5   1  423.66   33.50
  -9  -5  -1  477.65   42.90
  -9  -5  -1  483.95   36.20
  -9  -5  -1  494.15   39.10
  -9  -5  -1  441.16   39.10
   9  -5   1  475.95   32.30
   9  -5   1  468.05   37.00
  -9   5  -1  391.26   41.70
   9   5   1  417.36   32.70
   9   5   1  437.26   38.60
   9   5   1  511.15   39.00
   9   5   1  416.16   41.80
   9   5   1  462.85   36.60
  -9   5  -1  419.46   37.50
  -9   5  -1  478.35   35.10
 -10  -5  -1   14.10    9.20
 -10  -5  -1   14.70   12.00
 -10  -5  -1   13.30    7.50
  10  -5   1   19.30    8.00
 -10  -5  -1   18.30    8.50
  10  -5   1    5.30    6.90
  10  -5   1   18.50    5.10
 -10   5  -1   15.30    7.80
 -10   5  -1   25.00    8.50
  10   5   1    6.80    6.10
  10   5   1   13.70   11.20
 -10   5  -1   11.40    6.10
 -11  -5  -1   65.59   14.10
 -11  -5  -1   52.69   16.30
 -11  -5  -1   67.09   11.40
 -11  -5  -1   48.80   11.40
  11  -5   1   45.10   10.00
  11  -5   1   61.09    8.20
  11   5   1   58.19   10.20
  11   5   1   45.40   14.20
  11   5   1   38.60   11.30
 -11   5  -1   53.59    9.30
 -11   5  -1   34.40   12.70
 -11   5  -1   42.20   10.10
  12  -5   1   16.70    7.50
 -12  -5  -1   -4.80   12.10
 -12  -5  -1    7.70    6.30
 -12  -5  -1   23.40    7.80
  12  -5   1    9.70    5.00
 -12  -5  -1   33.90   10.50
  12   5   1   26.30   10.50
 -12   5  -1    2.70    7.10
  12   5   1   18.10   10.90
 -12   5  -1   15.60   10.00
 -12   5  -1   20.50    8.00
 -12   5  -1   23.90    7.10
  12   5   1   20.00    9.90
  12   5   1   21.40    7.10
 -13  -5  -1    0.60    6.90
  13  -5   1   13.20    5.30
 -13  -5  -1  -15.60   16.90
 -13  -5  -1   20.40    7.30
  13  -5   1   13.20    6.90
 -13  -5  -1    9.10    9.50
 -13   5  -1    9.10    7.30
  13   5   1   20.10   10.20
 -13   5  -1   25.40    7.10
 -13   5  -1    7.20    6.30
  13   5   1    8.00   10.30
  14  -5   1    5.40    6.60
 -14  -5  -1    6.40    6.20
  14  -5   1   -0.70    5.10
 -14  -5  -1   13.90    8.90
 -14  -5  -1  -14.10    6.50
 -14   5  -1    3.60    9.60
 -14   5  -1    9.80    7.00
  14   5   1    1.00   10.00
  14   5   1   15.10    8.90
 -14   5  -1    0.60    5.50
 -14  -6   1    0.20    6.60
  14  -6  -1    0.40    6.40
  14   6  -1    3.30   10.20
 -14   6   1    7.00    6.50
  14   6  -1    4.90    8.50
 -14   6   1   -3.60    6.20
 -13  -6   1  -17.20    8.60
 -13  -6   1   18.60    8.50
  13  -6  -1   13.90    8.90
  13  -6  -1    5.40    4.70
 -13  -6   1   14.20    6.80
 -13   6   1   14.40    8.90
  13   6  -1    4.40    9.20
 -13   6   1   12.90    6.50
  13   6  -1    8.70    9.60
 -13   6   1   -5.30   13.50
 -12  -6   1  124.79   15.00
  12  -6  -1  124.99   11.90
 -12  -6   1  124.49   19.50
 -12  -6   1  114.39   18.00
  12  -6  -1  126.09   17.70
  12   6  -1  120.99   12.80
 -12   6   1   75.39   14.70
  12   6  -1  108.69   17.60
 -12   6   1   98.79   16.80
 -11  -6   1   -3.80   11.00
 -11  -6   1   14.60    7.20
  11  -6  -1    3.50    4.40
 -11  -6   1   19.90    9.30
 -11  -6   1    3.10   13.80
  11  -6  -1    8.30    6.50
 -11   6   1    0.60    6.10
  11   6  -1    8.80    5.30
 -11   6   1   10.10    6.90
  11   6  -1    3.60    6.80
  11   6  -1   12.90   10.00
 -11   6   1   12.30    7.60
  11   6  -1   15.50    9.60
 -11   6   1   -8.60    9.20
 -10  -6   1  425.46   36.00
 -10  -6   1  470.95   33.00
  10  -6  -1  447.96   35.20
  10  -6  -1  420.96   29.50
 -10  -6   1  364.06   36.00
  10   6  -1  436.16   33.90
 -10   6   1  330.27   39.90
 -10   6   1  418.16   32.50
  10   6  -1  366.86   35.50
 -10   6   1  346.57   33.50
  10   6  -1  331.27   38.80
  10   6  -1  371.16   29.80
   9  -6  -1   97.79   10.50
  -9  -6   1  106.09   17.50
  -9  -6   1   62.49   12.60
  -9  -6   1   91.99   18.90
   9  -6  -1   84.79   13.70
   9   6  -1   92.79   11.70
   9   6  -1  124.29   18.10
  -9   6   1   98.39   13.50
   9   6  -1  103.49   14.60
  -9   6   1   68.79   17.20
   9   6  -1  102.39   19.70
   9   6  -1   92.49   15.80
  -8  -6   1   58.89   13.90
   8  -6  -1   67.39    8.30
   8  -6  -1   60.69    9.00
  -8  -6   1   93.39   13.20
  -8  -6   1   86.59   20.50
   8  -6  -1   41.40    9.90
  -8  -6   1   68.09   15.40
  -8   6   1   32.70   13.20
   8   6  -1   74.99   12.10
   8   6  -1   52.89    7.80
   8   6  -1   48.40   10.70
   8   6  -1   54.79   13.20
  -8   6   1   59.59   10.30
  -8   6   1   44.00    9.30
   8   6  -1   79.19   17.20
  -7  -6   1   11.70    7.40
  -7  -6   1   10.80    6.40
   7  -6  -1    9.20    8.10
   7  -6  -1   10.20    6.10
  -7  -6   1   11.20   10.70
   7  -6  -1   13.40    4.80
  -7  -6   1    6.30    8.60
   7   6  -1   10.00   10.80
   7   6  -1   11.60    8.30
  -7   6   1    6.10    6.10
  -7   6   1   17.20    7.60
  -7   6   1    6.40    9.40
   7   6  -1    9.90    7.50
   7   6  -1    7.30    4.40
   7   6  -1    5.40    7.20
   6  -6  -1  354.66   29.00
  -6  -6   1  284.07   27.90
   6  -6  -1  295.77   24.00
  -6  -6   1  299.57   31.30
  -6  -6   1  290.07   29.60
  -6  -6   1  339.37   26.60
   6  -6  -1  264.47   22.70
   6   6  -1  311.47   28.20
  -6   6   1  308.27   25.80
  -6   6   1  287.67   27.30
   6   6  -1  298.47   28.90
   6   6  -1  273.67   26.00
  -6   6   1  273.47   33.50
   6   6  -1  258.87   22.80
   6   6  -1  324.57   34.10
  -5  -6   1   20.30    8.50
  -5  -6   1   25.80   10.10
   5  -6  -1   26.00    8.70
  -5  -6   1   22.00   10.20
  -5  -6   1   20.40    7.20
   5  -6  -1   14.90    5.50
   5   6  -1   26.10    7.40
  -5   6   1   22.60    7.70
   5   6  -1   37.70   11.20
   5   6  -1   18.60    5.40
  -5   6   1   12.00    7.00
   5   6  -1   26.20   12.80
  -5   6   1   28.90   12.50
   5   6  -1   37.40   13.50
   4  -6  -1  690.03   45.20
   4  -6  -1  612.44   47.10
  -4  -6   1  694.63   48.90
  -4  -6   1  598.24   50.19
  -4  -6   1  617.14   50.49
  -4  -6   1  645.14   53.19
   4  -6  -1  646.54   50.49
   4   6  -1  651.23   46.20
   4   6  -1  669.23   49.60
   4   6  -1  643.54   48.90
   4   6  -1  708.83   54.99
   4   6  -1  656.73   50.99
  -4   6   1  611.14   56.69
  -4   6   1  610.94   49.60
  -4   6   1  611.64   48.10
  -3  -6   1    0.90    7.10
  -3  -6   1    7.40    7.20
   3  -6  -1    2.90    4.00
  -3  -6   1    5.50    7.10
   3  -6  -1    2.00    6.50
  -3   6   1   -3.50    6.40
  -3   6   1    1.60    5.70
  -3   6   1   -2.20    9.10
   3   6  -1    9.80    6.40
   3   6  -1   11.50    9.50
   3   6  -1   -3.20    4.60
   3   6  -1    4.80    7.20
   3   6  -1    2.70    6.00
   2  -6  -1  364.66   26.50
   2  -6  -1  321.47   28.40
   2  -6  -1  329.77   27.80
  -2  -6   1  302.47   35.60
  -2  -6   1  295.17   28.90
  -2  -6   1  348.87   28.90
   2   6  -1  384.46   34.70
  -2   6   1  361.16   37.40
   2   6  -1  347.07   31.00
  -2   6   1  342.97   30.00
   2   6  -1  333.67   28.00
   2   6  -1  309.27   28.20
  -1  -6   1  158.18   16.70
  -1  -6   1  144.99   17.80
   1  -6  -1  150.28   16.40
   1  -6  -1  156.48   17.80
  -1  -6   1  175.68   18.00
   1  -6  -1  195.78   16.90
  -1   6   1  147.79   19.20
   1   6  -1  166.08   19.80
   1   6  -1  177.98   16.70
   1   6  -1  185.78   22.50
  -1   6   1  180.98   22.70
   0  -6  -1  172.88   16.70
   0  -6   1  128.99   15.30
   0  -6  -1  161.38   17.50
   0  -6   1  149.59   16.90
   0  -6  -1  149.19   16.10
   0  -6   1  160.58   16.40
   0   6   1  164.58   19.40
   0   6   1  162.98   18.50
   0   6   1  161.18   21.80
   0   6  -1  162.08   19.10
   0   6  -1  149.19   21.60
   0   6  -1  138.69   17.60
  -1  -6  -1  353.36   30.10
  -1  -6  -1  336.17   29.60
   1  -6   1  350.56   29.80
  -1  -6  -1  315.47   28.70
   1  -6   1  337.97   28.70
   1  -6   1  353.66   27.60
  -1   6  -1  377.06   54.19
   1   6   1  347.87   31.10
  -1   6  -1  346.47   30.90
   1   6   1  375.06   34.60
  -1   6  -1  373.46   34.00
   1   6   1  378.16   34.00
  -1   6  -1  377.26   31.30
  -2  -6  -1 1058.19   81.09
   2  -6   1 1003.60   85.49
   2  -6   1 1162.28   78.99
  -2  -6  -1 1218.88   82.79
  -2  -6  -1 1183.08   82.09
   2  -6   1 1106.29   81.29
   2   6   1 1070.89   91.49
   2   6   1 1247.98   85.39
   2   6   1 1231.98   81.89
  -2   6  -1 1073.79   82.59
   2   6   1 1279.07   87.39
  -2   6  -1 1203.88   83.29
   2   6   1 1180.28   95.59
   3  -6   1   49.60    6.20
  -3  -6  -1   48.30   11.20
  -3  -6  -1   40.40   10.90
   3  -6   1   43.90    8.00
   3  -6   1   58.99   10.60
  -3  -6  -1   64.49   13.00
  -3   6  -1   19.00   17.70
   3   6   1   48.00   14.80
   3   6   1   49.80   10.00
   3   6   1   48.20   10.30
   3   6   1   71.79   14.60
  -3   6  -1   59.29   11.40
   4  -6   1  465.85   34.60
  -4  -6  -1  456.85   38.30
  -4  -6  -1  458.15   38.30
   4  -6   1  452.65   36.00
  -4  -6  -1  484.65   36.90
   4  -6   1  450.55   31.00
  -4  -6  -1  443.86   40.50
  -4   6  -1  447.26   44.00
   4   6   1  516.05   42.90
  -4   6  -1  447.46   35.90
   4   6   1  443.76   33.30
   4   6   1  443.26   42.80
  -4   6  -1  462.35   37.20
   4   6   1  433.16   45.00
   4   6   1  470.95   37.40
   4   6   1  441.96   38.50
   5  -6   1  378.96   30.70
  -5  -6  -1  378.16   35.40
  -5  -6  -1  399.16   34.40
  -5  -6  -1  391.26   31.40
   5  -6   1  356.66   29.00
   5   6   1  374.86   33.90
  -5   6  -1  376.06   30.40
   5   6   1  409.06   38.10
  -5   6  -1  374.86   38.00
   5   6   1  355.76   30.80
   5   6   1  381.96   32.90
   5   6   1  369.96   27.60
  -5   6  -1  362.76   31.70
  -6  -6  -1   -3.80    6.60
  -6  -6  -1    7.80    7.30
   6  -6   1    4.90    5.10
  -6  -6  -1    8.60    8.80
  -6  -6  -1    3.80    8.30
   6   6   1   -2.10    5.30
  -6   6  -1    6.50    5.60
   6   6   1   -3.40    3.20
  -6   6  -1   -4.60    4.60
  -6   6  -1    0.10    8.10
   6   6   1    7.70    8.40
   6   6   1    6.20   10.00
   6   6   1    4.80    8.10
  -7  -6  -1   36.50   10.50
   7  -6   1   39.60    9.30
  -7  -6  -1   46.60   12.60
  -7  -6  -1   32.40   11.70
  -7  -6  -1   50.09   10.70
   7  -6   1   26.50    6.70
   7   6   1   37.00   12.20
   7   6   1   35.20    5.70
  -7   6  -1   41.50    8.90
  -7   6  -1   35.50   12.30
   7   6   1   25.50   11.20
  -7   6  -1   45.70   10.60
   7   6   1   30.90    9.90
   7   6   1   43.60    9.20
   8  -6   1  338.17   27.80
  -8  -6  -1  351.16   36.00
  -8  -6  -1  373.36   34.00
   8  -6   1  388.46   31.40
  -8  -6  -1  381.06   30.00
  -8  -6  -1  356.56   31.80
  -8   6  -1  346.97   37.50
  -8   6  -1  365.66   29.20
   8   6   1  345.77   36.50
   8   6   1  369.26   32.90
   8   6   1  384.86   32.80
  -8   6  -1  342.17   31.20
   8   6   1  313.77   26.10
   8   6   1  392.06   30.50
   9  -6   1    3.60    6.30
  -9  -6  -1    3.50    9.40
  -9  -6  -1    3.00    8.30
  -9  -6  -1    7.60    7.20
  -9  -6  -1    8.30    8.10
  -9   6  -1    8.50    7.10
   9   6   1    8.10    8.60
   9   6   1    3.80    4.10
   9   6   1    9.60    6.50
   9   6   1   17.70    9.40
  -9   6  -1    5.70    5.50
   9   6   1    6.60   10.60
  -9   6  -1    0.10    8.60
 -10  -6  -1  225.88   23.90
 -10  -6  -1  253.17   38.30
 -10  -6  -1  200.18   25.00
 -10  -6  -1  244.38   21.40
  10  -6   1  228.68   22.50
 -10   6  -1  266.87   21.50
  10   6   1  233.28   18.00
  10   6   1  225.88   25.20
 -10   6  -1  221.38   23.30
  10   6   1  197.48   28.20
 -10   6  -1  183.98   27.10
  11  -6   1   72.99    6.80
 -11  -6  -1   95.89   15.50
  11  -6   1   53.79   11.00
 -11  -6  -1   49.99   15.90
  11  -6   1   43.90    8.00
 -11  -6  -1   81.79   12.00
 -11  -6  -1   57.59   12.90
  11   6   1   68.39   11.50
 -11   6  -1   38.50    9.60
  11   6   1   40.20   12.70
  11   6   1   73.59   14.90
 -11   6  -1   72.49   10.50
  12  -6   1   -3.60    6.10
 -12  -6  -1   -8.90    6.10
  12  -6   1   -4.00    3.00
 -12  -6  -1    3.60    7.80
 -12   6  -1   -3.40    4.70
 -12   6  -1    7.10    9.20
  12   6   1   -9.00    7.80
  12   6   1    4.10    8.30
 -12   6  -1   -9.20    5.80
  13  -6   1   -0.70    3.70
  13  -6   1    5.70    7.00
 -13  -6  -1   -2.00    8.40
 -13  -6  -1   10.20    6.40
 -13  -6  -1   20.40    9.60
  13   6   1   -7.50   12.40
 -13   6  -1   -2.00    5.50
  13   6   1   -7.70    8.20
 -13   6  -1   11.50    6.10
 -13   6  -1   -1.70    8.70
  13   6   1   20.10    9.50
  13  -7  -1    2.50    7.50
  13  -7  -1    3.50    3.10
 -13  -7   1    8.80    7.80
 -13  -7   1   10.50   10.40
 -13  -7   1   12.60    8.20
  13   7  -1   -2.30    9.10
 -13   7   1    6.70    6.70
  13   7  -1   14.30    9.20
 -13   7   1    5.30    6.30
  12  -7  -1  107.49   18.00
  12  -7  -1  129.39   10.10
 -12  -7   1  138.59   19.90
 -12  -7   1  118.99   15.00
 -12  -7   1  108.29   18.10
 -12   7   1   95.39   15.80
  12   7  -1   98.29   12.00
 -11  -7   1   12.90    8.30
 -11  -7   1   23.00   11.50
  11  -7  -1   23.20    3.90
 -11  -7   1   36.10    9.90
 -11   7   1   -3.90   10.10
 -11   7   1   20.70    8.60
  11   7  -1   14.10   11.40
 -11   7   1   12.30    7.40
  11   7  -1   32.70   12.70
  11   7  -1   18.10    5.60
 -10  -7   1   35.40   12.00
 -10  -7   1   10.60    9.70
 -10  -7   1   28.00    9.50
  10  -7  -1   21.30    7.10
  10  -7  -1   19.00    3.90
  10  -7  -1   19.20   11.00
  10   7  -1   20.70    9.40
  10   7  -1   30.50    9.00
  10   7  -1   20.50    5.30
  10   7  -1   20.40   11.50
  10   7  -1   30.40   10.60
 -10   7   1   23.90    8.30
 -10   7   1    3.60    6.10
   9  -7  -1    4.70    6.30
   9  -7  -1   10.10    3.80
  -9  -7   1   -1.50   11.00
  -9  -7   1   -0.30    8.00
  -9  -7   1    5.20    8.80
   9  -7  -1    6.90    8.20
  -9  -7   1    8.20    7.20
  -9   7   1    8.70    6.10
   9   7  -1    9.10    4.90
   9   7  -1   20.10   11.40
   9   7  -1    5.90    7.00
  -9   7   1   11.40    7.60
   9   7  -1    8.60    6.80
  -9   7   1    1.00   10.10
  -8  -7   1  725.63   47.80
   8  -7  -1  648.44   49.20
  -8  -7   1  600.04   49.30
  -8  -7   1  577.84   49.90
   8  -7  -1  633.54   42.40
  -8   7   1  608.04   46.80
   8   7  -1  668.93   49.50
   8   7  -1  667.43   48.10
  -8   7   1  565.54   54.89
   8   7  -1  632.34   53.49
   8   7  -1  576.64   43.60
   8   7  -1  607.24   49.80
  -8   7   1  503.65   53.39
   7  -7  -1   57.79   12.10
   7  -7  -1   37.00    5.90
   7  -7  -1   47.00    5.50
  -7  -7   1   54.19   10.90
  -7  -7   1   30.60   11.40
  -7  -7   1   43.00   10.60
   7  -7  -1   28.60    7.10
   7   7  -1   28.20   11.10
  -7   7   1   31.60    9.30
   7   7  -1   27.50    5.80
   7   7  -1   45.70    9.30
   7   7  -1   25.70    9.00
  -7   7   1   39.70    8.80
   7   7  -1   44.60   10.70
  -7   7   1   23.70   11.80
  -6  -7   1  423.26   37.20
  -6  -7   1  424.46   36.70
   6  -7  -1  445.86   29.70
  -6  -7   1  436.06   34.60
   6  -7  -1  427.56   32.80
  -6  -7   1  400.66   39.00
   6  -7  -1  399.56   30.40
   6  -7  -1  443.26   36.80
   6   7  -1  462.25   42.20
   6   7  -1  432.66   37.30
  -6   7   1  398.56   35.40
   6   7  -1  431.16   36.20
   6   7  -1  414.96   31.30
   6   7  -1  400.66   34.50
  -6   7   1  402.46   33.80
  -6   7   1  403.16   42.70
  -5  -7   1   47.40   13.40
  -5  -7   1   18.90    9.60
  -5  -7   1   49.80   10.50
   5  -7  -1   47.90    6.00
   5  -7  -1   27.90    6.80
  -5  -7   1   34.90   10.00
   5   7  -1   38.20   10.30
   5   7  -1   24.90    8.50
  -5   7   1   33.40    8.30
   5   7  -1   29.70   12.70
  -5   7   1   23.00   11.00
   5   7  -1   34.20    7.00
  -5   7   1   45.10    9.40
   5   7  -1   47.40   12.30
  -4  -7   1    0.60    6.60
  -4  -7   1    5.50    5.70
   4  -7  -1    0.80    5.00
   4  -7  -1    1.10    3.90
  -4  -7   1    6.30    7.40
  -4  -7   1    0.10    7.40
   4  -7  -1    0.70    5.80
   4   7  -1   -0.50    4.00
   4   7  -1    8.20    6.90
  -4   7   1    3.10    6.70
  -4   7   1    4.80    5.80
   4   7  -1    7.10   10.70
  -4   7   1   -0.40    9.00
   4   7  -1    0.40    6.20
   4   7  -1   -1.70    6.40
  -3  -7   1  182.48   21.10
   3  -7  -1  176.28   17.90
  -3  -7   1  204.98   20.50
   3  -7  -1  175.28   19.60
   3  -7  -1  208.68   16.90
  -3  -7   1  195.48   21.40
  -3   7   1  190.48   21.50
   3   7  -1  198.28   19.50
   3   7  -1  200.18   22.80
   3   7  -1  180.58   19.60
   3   7  -1  155.18   22.90
  -3   7   1  198.68   28.40
   3   7  -1  178.68   24.50
  -2  -7   1  568.34   44.70
   2  -7  -1  517.05   42.70
   2  -7  -1  554.64   44.00
  -2  -7   1  597.74   44.30
   2  -7  -1  580.14   42.00
  -2   7   1  562.04   48.10
  -2   7   1  599.84   46.40
  -2   7   1  565.34   53.29
   2   7  -1  629.24   50.49
   2   7  -1  577.14   44.20
  -2   7   1  555.74   48.20
   2   7  -1  580.94   43.30
   2   7  -1  580.34   46.60
  -1  -7   1   -2.30    5.40
  -1  -7   1    2.80    7.20
  -1  -7   1   -2.20    4.70
   1  -7  -1    3.10    5.70
   1  -7  -1    2.80    5.50
   1  -7  -1   -1.40    6.30
   1   7  -1    3.20    4.80
   1   7  -1    5.80    7.80
   1   7  -1    2.50    6.70
  -1   7   1   -2.90    7.30
  -1   7   1    4.40    7.30
   1   7  -1   -1.30    8.30
   1   7  -1    5.00    9.50
  -1   7   1    9.60    9.50
  -1   7   1   -1.20    8.00
   0  -7   1  581.34   47.00
   0  -7   1  634.84   47.30
   0  -7  -1  668.43   47.60
   0  -7  -1  616.44   48.50
   0  -7   1  644.14   48.10
   0  -7  -1  646.34   49.90
   0   7   1  637.84   57.79
   0   7  -1  679.63   52.89
   0   7  -1  640.64   49.99
   0   7  -1  602.94   49.30
   0   7  -1  631.44   57.79
   0   7   1  649.43   52.69
  -1  -7  -1  109.79   14.60
   1  -7   1  113.89   13.00
   1  -7   1  101.39   14.00
   1  -7   1  102.39   13.80
  -1  -7  -1  103.99   14.50
  -1  -7  -1   94.89   13.10
  -1   7  -1   79.29   13.50
   1   7   1  116.09   15.90
  -1   7  -1  128.79   19.40
   1   7   1  113.59   18.20
  -1   7  -1   80.89   18.20
  -1   7  -1  120.59   16.60
   1   7   1  105.19   20.70
   2  -7   1   35.70    9.20
  -2  -7  -1   44.70   10.50
   2  -7   1   31.40    6.50
  -2  -7  -1   33.00    8.30
   2  -7   1   24.70    7.00
  -2  -7  -1   29.10    9.20
  -2   7  -1   24.70    8.80
  -2   7  -1   27.00   12.00
   2   7   1   33.10   12.60
   2   7   1   36.70   10.60
  -2   7  -1   26.50   10.20
   2   7   1   27.30    8.50
  -2   7  -1   41.30   10.20
   2   7   1   31.70   13.80
   3  -7   1  173.68   17.30
  -3  -7  -1  170.88   19.40
   3  -7   1  174.28   18.40
   3  -7   1  185.08   15.00
  -3  -7  -1  184.68   20.50
  -3   7  -1  174.98   20.50
   3   7   1  170.38   28.50
  -3   7  -1  176.08   26.40
   3   7   1  192.58   21.90
  -3   7  -1  168.68   20.00
   3   7   1  202.88   19.50
   3   7   1  176.78   20.30
   3   7   1  201.08   25.90
  -4  -7  -1  235.08   26.40
   4  -7   1  231.78   21.20
  -4  -7  -1  271.87   25.10
  -4  -7  -1  234.88   23.10
  -4  -7  -1  244.98   25.20
   4  -7   1  245.78   17.60
   4  -7   1  214.68   21.80
   4   7   1  231.08   22.80
   4   7   1  222.58   32.50
   4   7   1  286.47   24.10
   4   7   1  251.07   25.90
   4   7   1  266.77   30.00
  -4   7  -1  244.88   23.90
   4   7   1  250.67   20.10
  -4   7  -1  234.28   30.00
   5  -7   1   20.20    6.80
  -5  -7  -1   22.90    8.90
   5  -7   1   18.50    6.20
  -5  -7  -1   20.60    9.50
  -5  -7  -1   21.10   10.10
  -5  -7  -1   15.60    9.60
   5   7   1   37.00   12.40
  -5   7  -1   19.10    7.50
  -5   7  -1   24.80    7.70
   5   7   1   15.70    7.60
   5   7   1   20.10    5.30
   5   7   1   22.10   10.10
   5   7   1    9.20   10.10
   5   7   1   21.70    8.60
  -5   7  -1   18.30   11.50
   6  -7   1  302.27   26.00
  -6  -7  -1  320.97   30.40
  -6  -7  -1  331.77   29.50
   6  -7   1  351.46   28.30
  -6  -7  -1  344.57   32.20
  -6  -7  -1  334.17   33.90
   6   7   1  339.97   30.20
   6   7   1  402.96   36.60
  -6   7  -1  355.76   28.50
  -6   7  -1  333.27   36.70
   6   7   1  310.57   24.80
   6   7   1  309.97   37.80
  -6   7  -1  326.97   29.20
   6   7   1  343.77   29.10
   6   7   1  348.27   31.60
  -7  -7  -1   30.40   11.90
   7  -7   1   17.60    7.60
  -7  -7  -1   28.80    8.80
  -7  -7  -1   28.50   10.50
  -7  -7  -1   32.80   10.20
   7   7   1   30.10   10.60
  -7   7  -1   12.10    6.20
   7   7   1   32.80    8.80
   7   7   1   21.70    9.50
   7   7   1   26.80   11.30
  -7   7  -1   21.60    7.40
   7   7   1   12.60   10.90
   7   7   1   21.60    4.90
  -7   7  -1   22.00   11.50
  -8  -7  -1  100.89   18.50
  -8  -7  -1  121.39   17.40
  -8  -7  -1  155.68   16.60
  -8  -7  -1  114.99   18.00
   8   7   1  144.09   20.20
   8   7   1  114.99   11.50
  -8   7  -1  129.39   16.30
   8   7   1  151.98   17.10
   8   7   1  137.89   21.80
  -8   7  -1   83.39   17.40
   8   7   1  161.58   19.00
  -8   7  -1  126.99   14.50
  -9  -7  -1    5.30   10.10
  -9  -7  -1   16.70    9.70
  -9  -7  -1   23.90   10.00
  -9  -7  -1   17.50    8.20
   9   7   1   20.30    9.70
   9   7   1   12.50    8.90
  -9   7  -1    3.50    9.80
  -9   7  -1   16.40    7.90
   9   7   1   19.40    4.80
   9   7   1   18.00   11.60
  -9   7  -1   23.70    7.40
   9   7   1   -1.40    9.80
 -10  -7  -1   74.09   11.20
  10  -7   1   72.49   12.50
 -10  -7  -1   38.30   13.80
 -10  -7  -1   48.00   11.70
 -10  -7  -1   84.89   15.80
 -10   7  -1   43.80   14.40
  10   7   1   67.09   11.50
  10   7   1   35.20   13.20
 -10   7  -1   74.89   10.60
  10   7   1   73.49   13.80
  10   7   1   44.10   15.50
 -10   7  -1   47.70   11.20
  10   7   1   50.49    6.90
  10   7   1   86.89   15.30
 -11  -7  -1   11.70    8.70
  11  -7   1    4.00    6.60
 -11  -7  -1    8.00    7.40
 -11  -7  -1   13.00    8.50
  11   7   1   -0.20   11.10
 -11   7  -1    3.80    5.20
 -11   7  -1    0.00    8.90
  11   7   1   10.90    8.20
  11   7   1   -0.90    9.50
 -11   7  -1  -10.60    5.40
  12  -7   1  238.18   21.80
 -12  -7  -1  198.58   23.40
 -12  -7  -1  183.58   23.70
  12   7   1  212.68   24.00
 -12   7  -1  217.38   21.40
 -12   7  -1  231.78   19.90
  12   7   1  171.98   25.30
  12   7   1  172.18   28.50
  12  -8  -1   15.30    8.80
 -12  -8   1    7.20   10.90
 -12  -8   1   12.60    8.20
  12   8  -1    2.70   10.10
  12   8  -1   11.60    8.80
 -12   8   1   12.70    7.40
 -12   8   1    2.10    6.80
 -11  -8   1    0.60    8.10
 -11  -8   1   -1.20    7.30
 -11  -8   1   12.10   11.40
  11  -8  -1    1.80    7.00
  11   8  -1    1.60    4.30
  11   8  -1   -1.10    9.90
  11   8  -1    5.90    9.00
 -11   8   1   -1.70    5.70
  10  -8  -1   45.30   11.00
 -10  -8   1   32.10   11.60
 -10  -8   1   47.00   10.00
 -10  -8   1   40.00   14.50
 -10   8   1   25.70   12.50
  10   8  -1   35.60    8.90
 -10   8   1   32.30   10.00
  10   8  -1   28.00    6.30
 -10   8   1   41.60    7.90
  10   8  -1   29.00   11.70
  10   8  -1   24.00    9.60
  -9  -8   1   70.29   17.50
  -9  -8   1   93.99   15.90
   9  -8  -1   86.99   11.20
  -9  -8   1  129.59   14.90
  -9  -8   1   96.49   14.60
  -9   8   1   53.89   11.40
   9   8  -1   85.09   14.10
   9   8  -1   86.19   14.50
  -9   8   1   51.09   15.60
   9   8  -1   57.69   15.00
   9   8  -1  109.99   14.40
  -9   8   1  100.49   12.80
  -8  -8   1   24.90    7.80
   8  -8  -1   14.10    6.30
  -8  -8   1   30.80    9.90
  -8  -8   1   23.60    9.50
   8   8  -1    0.80   13.10
  -8   8   1    8.30    6.20
  -8   8   1   13.00    6.40
   8   8  -1   26.90   11.30
   8   8  -1   29.20   10.60
   8   8  -1   13.80    7.20
   7  -8  -1  447.16   29.70
   7  -8  -1  379.36   37.80
  -7  -8   1  413.26   37.90
   7  -8  -1  438.36   35.00
  -7  -8   1  462.95   38.40
  -7  -8   1  468.25   36.40
  -7   8   1  444.76   45.10
  -7   8   1  428.26   36.70
   7   8  -1  435.86   38.20
  -7   8   1  420.16   34.90
   7   8  -1  412.26   35.40
   7   8  -1  444.86   41.80
   7   8  -1  394.16   31.80
   7   8  -1  497.55   38.20
  -6  -8   1   75.59   14.00
  -6  -8   1   40.40   11.90
   6  -8  -1   49.00    6.10
  -6  -8   1   65.99   12.50
   6  -8  -1   41.60    6.00
   6  -8  -1   56.89   10.50
   6  -8  -1   53.69    9.60
   6   8  -1   29.60    6.80
  -6   8   1   49.00    9.80
   6   8  -1   54.79   10.50
   6   8  -1   74.69   14.80
   6   8  -1   51.79   15.10
   6   8  -1   46.10   10.50
  -6   8   1   46.30   11.00
  -6   8   1   29.50   12.80
   5  -8  -1  110.79   14.00
   5  -8  -1  124.49   16.40
   5  -8  -1  107.19   10.80
  -5  -8   1   98.69   16.70
  -5  -8   1  137.99   17.10
  -5  -8   1  122.99   19.70
  -5  -8   1  140.29   22.70
   5   8  -1  128.69   15.60
  -5   8   1  117.19   16.60
  -5   8   1   81.09   18.70
   5   8  -1  125.79   21.20
   5   8  -1   84.39   15.20
   5   8  -1  122.99   13.00
   5   8  -1  130.49   15.50
   4  -8  -1  158.68   18.30
  -4  -8   1  144.99   19.90
   4  -8  -1  148.99   16.10
  -4  -8   1  171.98   18.90
   4  -8  -1  166.28   14.70
   4   8  -1  179.98   18.40
   4   8  -1  159.48   21.40
  -4   8   1  156.78   25.80
   4   8  -1  222.68   27.10
   4   8  -1  149.29   16.10
  -4   8   1  158.58   19.40
   4   8  -1  162.48   17.90
   3  -8  -1   71.19   12.30
  -3  -8   1   70.49   12.30
   3  -8  -1   45.70    9.00
   3  -8  -1   56.99    8.40
  -3  -8   1   62.59   12.40
   3   8  -1   27.90   12.10
  -3   8   1   60.79   12.70
  -3   8   1   55.69   15.20
  -3   8   1   52.89   12.40
   3   8  -1   44.80   11.50
   3   8  -1   57.89   10.20
   3   8  -1   52.89   12.90
   3   8  -1   39.00    8.10
  -2  -8   1   86.59   13.10
   2  -8  -1   61.19   10.60
  -2  -8   1   68.19   12.50
   2  -8  -1   69.49   12.20
   2  -8  -1   79.89   10.50
  -2  -8   1   88.59   12.70
   2   8  -1   51.49   15.80
   2   8  -1   61.09   12.00
   2   8  -1  104.09   16.00
   2   8  -1   65.39   11.60
  -2   8   1   65.99   16.60
  -2   8   1   76.19   14.20
  -2   8   1   64.49   14.80
  -2   8   1   74.69   13.20
   2   8  -1   63.39   14.50
  -1  -8   1  642.14   53.29
   1  -8  -1  757.22   53.39
  -1  -8   1  712.33   54.39
   1  -8  -1  726.13   53.69
   1  -8  -1  775.62   54.99
  -1  -8   1  716.93   54.29
   1   8  -1  774.52   60.39
   1   8  -1  726.93   56.09
  -1   8   1  717.03   64.39
   1   8  -1  776.22   57.09
  -1   8   1  763.82   59.89
   1   8  -1  678.43   63.99
  -1   8   1  725.43   56.19
   0  -8   1   45.30   10.30
   0  -8   1   29.90    8.10
   0  -8   1   33.10    8.90
   0  -8  -1   39.30    9.90
   0  -8  -1   33.40    9.10
   0  -8  -1   34.40    9.10
   0   8  -1   45.30   14.20
   0   8   1   29.60   13.40
   0   8   1   53.29   12.50
   0   8  -1   56.69   12.00
   0   8  -1   43.20   13.20
   0   8   1   52.99   15.80
   0   8  -1   53.69   12.30
   0   8   1   48.60   13.30
  -1  -8  -1  378.46   32.60
   1  -8   1  375.66   32.90
   1  -8   1  414.26   31.90
  -1  -8  -1  417.06   33.80
   1  -8   1  406.26   32.70
   1   8   1  446.86   39.40
  -1   8  -1  384.96   34.20
   1   8   1  413.26   43.70
  -1   8  -1  416.36   35.30
  -1   8  -1  400.16   42.90
   1   8   1  401.26   34.90
  -1   8  -1  413.96   38.40
   2  -8   1  179.68   17.90
  -2  -8  -1  181.78   20.00
   2  -8   1  191.28   19.70
   2  -8   1  184.88   16.70
  -2  -8  -1  148.09   18.60
  -2  -8  -1  167.28   20.00
  -2   8  -1  201.38   24.60
   2   8   1  170.38   28.40
  -2   8  -1  165.58   27.70
   2   8   1  221.48   22.90
   2   8   1  197.08   24.70
  -2   8  -1  187.08   21.40
  -2   8  -1  185.18   20.60
  -3  -8  -1   28.20    8.20
   3  -8   1   35.50    9.50
   3  -8   1   28.80    5.80
   3  -8   1   37.70    7.60
  -3  -8  -1   25.70    9.50
  -3  -8  -1   27.80    9.40
   3   8   1   22.60    7.90
  -3   8  -1   35.40   11.50
   3   8   1   34.80   14.50
  -3   8  -1   30.60   13.20
   3   8   1   36.60   13.00
   3   8   1   22.40    9.30
  -3   8  -1   23.70    7.80
  -3   8  -1   24.00    7.90
   4  -8   1   20.50    3.80
  -4  -8  -1   17.40    8.20
  -4  -8  -1   31.50   10.10
   4  -8   1   20.20    6.10
   4  -8   1    8.30    6.00
  -4   8  -1   19.20    7.30
   4   8   1   17.40    8.30
  -4   8  -1   15.50    7.90
   4   8   1    8.00   10.90
   4   8   1   28.50   12.10
   4   8   1   18.70    8.20
   4   8   1   21.60    8.90
  -4   8  -1   15.90   11.50
   5  -8   1  474.65   37.30
   5  -8   1  455.95   38.60
  -5  -8  -1  516.95   39.60
  -5  -8  -1  481.45   41.50
  -5   8  -1  504.85   47.50
   5   8   1  564.94   40.90
   5   8   1  482.35   48.70
   5   8   1  490.35   35.90
   5   8   1  536.45   42.40
  -5   8  -1  522.15   41.00
  -5   8  -1  398.36   47.70
   6  -8   1    5.40    6.10
  -6  -8  -1   10.20    9.20
  -6  -8  -1    3.80    7.80
  -6  -8  -1    7.30    6.70
   6  -8   1    2.00    4.80
   6   8   1   12.20    9.90
   6   8   1    5.80    7.00
   6   8   1    2.00    3.90
  -6   8  -1   18.90   11.50
   6   8   1   -4.50    7.10
   6   8   1    5.20    6.80
   6   8   1   -2.40   10.80
  -7  -8  -1  295.37   28.90
  -7  -8  -1  302.97   29.40
   7  -8   1  294.67   25.70
  -7  -8  -1  350.36   28.20
   7   8   1  265.77   22.30
  -7   8  -1  286.27   25.90
   7   8   1  322.57   29.60
   7   8   1  278.67   36.50
   7   8   1  332.77   28.60
   7   8   1  319.57   27.60
  -7   8  -1  277.77   33.80
   7   8   1  278.57   32.40
  -8  -8  -1   41.70   12.20
  -8  -8  -1   81.99   12.60
   8  -8   1   74.09   10.90
  -8  -8  -1   71.69   13.40
   8   8   1   67.79   13.80
  -8   8  -1   43.30   16.20
   8   8   1   49.50   11.60
  -8   8  -1   31.70   10.70
  -8   8  -1   66.29   10.50
   8   8   1   49.80   13.40
   8   8   1   61.89    8.00
   8   8   1   81.69   19.70
  -9  -8  -1    5.90    7.40
  -9  -8  -1    5.20    7.80
  -9  -8  -1   -9.90   12.70
  -9  -8  -1   -0.30    7.50
   9  -8   1   10.80    6.10
   9   8   1    4.10    6.90
   9   8   1   12.40    9.90
   9   8   1    3.00    6.20
   9   8   1    7.10   10.30
  -9   8  -1   -1.70    9.00
   9   8   1  -11.00   11.40
  -9   8  -1   -5.80    5.30
   9   8   1    4.10    3.80
 -10  -8  -1   34.20   11.10
 -10  -8  -1   45.30   10.20
 -10  -8  -1   24.20   10.80
 -10   8  -1   37.80    7.80
  10   8   1   19.90    8.20
  10   8   1   37.20   12.90
  10   8   1   25.30    4.80
 -10   8  -1   17.80   11.60
 -10   8  -1   21.40    7.00
 -11  -8  -1   63.59   14.20
 -11  -8  -1   62.49   13.10
  11  -8   1  103.39   16.90
 -11   8  -1   44.30    9.70
  11   8   1   51.69   14.80
 -10  -9   1   13.20    8.40
 -10  -9   1   14.90   12.40
  10  -9  -1    6.50    6.10
 -10  -9   1  -10.40    8.40
 -10   9   1   -3.10    4.30
  10   9  -1   -0.10    4.00
  10   9  -1   -5.30   10.10
 -10   9   1    7.70    8.90
  10   9  -1   -5.80    8.10
   9  -9  -1  142.59   16.80
  -9  -9   1  159.98   19.60
  -9  -9   1   99.59   17.20
  -9  -9   1  111.39   18.40
   9   9  -1  144.89   19.40
   9   9  -1  122.89   19.10
  -9   9   1  143.89   15.20
   9   9  -1  137.59   12.50
  -8  -9   1   29.10   10.10
   8  -9  -1   25.80    7.80
  -8  -9   1   10.30    8.10
  -8  -9   1   28.00    9.20
   8   9  -1   19.10    9.10
   8   9  -1   13.30   10.90
  -8   9   1   -1.30   17.70
  -8   9   1   14.60    7.90
   8   9  -1   14.20    8.30
   8   9  -1   17.20    5.10
   8   9  -1   29.20    8.40
   7  -9  -1   20.70    7.90
   7  -9  -1   -0.70    4.90
  -7  -9   1    1.10    8.20
  -7  -9   1   24.70    9.10
  -7  -9   1   -4.10    8.80
  -7  -9   1   -6.30    6.90
  -7   9   1   -1.30    6.20
   7   9  -1    2.00   11.70
  -7   9   1  -11.00   10.60
   7   9  -1   -4.40    7.40
   7   9  -1    6.40    6.60
   7   9  -1   14.10    9.70
   7   9  -1   10.80   10.40
   7   9  -1    3.80    4.10
   6  -9  -1   36.00    7.70
   6  -9  -1   44.30    5.00
  -6  -9   1   28.30   11.70
   6  -9  -1   51.09   10.50
  -6  -9   1   51.89   19.90
   6  -9  -1   39.40    5.50
  -6  -9   1   60.39   11.60
  -6  -9   1   47.00   11.70
   6   9  -1   55.89   10.90
   6   9  -1   48.80   14.10
   6   9  -1   58.09   13.20
   6   9  -1   39.30    7.20
  -6   9   1   40.20   13.60
   6   9  -1   20.60   22.00
   6   9  -1   84.79   13.90
   5  -9  -1  310.37   27.30
  -5  -9   1  329.37   28.10
  -5  -9   1  287.37   28.60
   5  -9  -1  293.17   22.60
   5   9  -1  369.16   35.40
   5   9  -1  279.37   26.90
   5   9  -1  300.17   29.70
   5   9  -1  285.57   27.10
  -5   9   1  301.27   28.40
   5   9  -1  295.87   24.40
  -5   9   1  312.87   29.00
  -5   9   1  298.37   39.10
   4  -9  -1   14.90    7.90
  -4  -9   1    7.60    7.70
   4  -9  -1   12.10    4.80
  -4  -9   1   23.10    8.60
   4  -9  -1    3.30    5.50
  -4   9   1    5.20    6.60
  -4   9   1    5.20    5.80
   4   9  -1    4.60    4.70
   4   9  -1    8.80    7.40
   4   9  -1   -2.50    6.50
  -3  -9   1  364.56   33.50
   3  -9  -1  393.86   33.10
  -3  -9   1  406.06   34.30
   3  -9  -1  431.46   31.90
  -3  -9   1  385.86   35.10
   3  -9  -1  452.55   35.40
   3   9  -1  416.86   36.50
  -3   9   1  407.36   35.70
   3   9  -1  448.86   33.90
   3   9  -1  447.66   37.10
   3   9  -1  429.96   32.60
  -3   9   1  365.16   43.60
   3   9  -1  496.35   41.90
  -3   9   1  421.26   39.50
  -3   9   1  406.06   36.40
   2  -9  -1   16.20    7.70
  -2  -9   1   23.40    8.70
   2  -9  -1   11.80    6.60
  -2  -9   1   20.70    7.90
  -2  -9   1   24.30    8.50
   2  -9  -1   13.40    6.60
   2   9  -1   20.30   10.00
  -2   9   1   15.90    8.80
   2   9  -1   23.50   11.10
  -2   9   1   12.70    9.40
  -2   9   1   16.40    7.80
   2   9  -1   10.90    5.70
  -1  -9   1   -4.40   11.20
   1  -9  -1    4.30    5.50
  -1  -9   1    2.90    6.50
  -1  -9   1    5.30    5.70
   1  -9  -1   -2.70    6.30
   1  -9  -1   10.40    6.00
   1   9  -1    4.00    6.60
   1   9  -1    0.30    5.00
   1   9  -1   -1.20    8.50
  -1   9   1   -3.00    6.90
  -1   9   1   -2.40    5.70
  -1   9   1    5.50    8.30
   0  -9   1   -7.30    6.10
   0  -9   1    5.40    6.10
   0  -9   1    1.40    5.70
   0  -9  -1   -2.10    5.70
   0  -9  -1   -4.60    7.30
   0  -9  -1    2.90    5.40
   0   9   1    8.50    8.00
   0   9  -1    8.70   12.00
   0   9   1    4.00    6.50
   0   9  -1   -1.10    4.20
   0   9   1   -2.10    5.40
   0   9  -1    2.80    8.50
  -1  -9  -1  215.88   20.90
  -1  -9  -1  182.98   20.20
  -1  -9  -1  175.48   18.70
   1  -9   1  182.88   18.70
   1  -9   1  194.58   18.70
   1  -9   1  206.48   21.40
   1   9   1  221.08   23.00
  -1   9  -1  213.78   22.60
  -1   9  -1  216.38   26.00
  -1   9  -1  187.68   20.70
   1   9   1  138.69   28.30
   1   9   1  215.28   26.20
   1   9   1  184.38   21.80
  -1   9  -1  165.98   28.10
   2  -9   1   -0.10    6.50
  -2  -9  -1    7.20    5.70
  -2  -9  -1  -10.00    6.00
  -2  -9  -1   -1.40    7.10
   2  -9   1    2.70    5.80
   2  -9   1   -3.20    4.40
   2   9   1    9.00    8.10
  -2   9  -1    2.90    6.20
   2   9   1   13.00    8.50
  -2   9  -1   10.60    9.60
   2   9   1    2.20   10.30
  -2   9  -1   -8.10    6.20
  -2   9  -1   -8.20    9.50
   2   9   1    4.70    9.20
   3  -9   1  482.55   38.50
  -3  -9  -1  470.05   38.40
   3  -9   1  477.25   34.90
   3  -9   1  470.45   37.10
  -3  -9  -1  505.05   39.70
  -3  -9  -1  426.26   37.50
   3   9   1  482.85   36.20
  -3   9  -1  496.25   43.40
   3   9   1  564.84   45.60
  -3   9  -1  514.25   40.60
   3   9   1  482.35   41.10
  -3   9  -1  442.96   39.40
  -3   9  -1  459.45   47.80
   3   9   1  483.55   49.50
  -4  -9  -1   22.60    8.80
   4  -9   1    9.80    6.70
  -4  -9  -1   14.70    7.60
  -4  -9  -1   21.30    9.80
   4  -9   1   14.00    3.40
   4  -9   1   14.50    7.30
   4   9   1   16.70    8.20
   4   9   1   21.60   11.50
  -4   9  -1   17.80    8.00
   4   9   1   20.40    6.10
  -4   9  -1   15.80    7.10
  -4   9  -1    2.40   11.50
  -4   9  -1   26.10    9.90
   4   9   1   27.90    9.20
   5  -9   1   67.59   10.90
  -5  -9  -1   76.99   12.30
   5  -9   1   67.39   10.00
  -5  -9  -1   74.89   13.50
  -5  -9  -1   50.39   10.10
   5   9   1   37.90   10.70
   5   9   1   74.19   12.50
  -5   9  -1   72.69   13.30
   5   9   1   50.29    7.70
   5   9   1   92.69   16.10
   5   9   1   53.79   14.00
   6  -9   1   20.40    6.70
  -6  -9  -1   21.80    9.40
   6  -9   1   16.50    7.20
  -6  -9  -1   16.40    7.60
  -6   9  -1   23.90    8.10
   6   9   1    5.60    7.60
   6   9   1    9.30    4.50
   6   9   1   15.60   10.80
   6   9   1   11.00    7.10
  -6   9  -1    6.00    5.10
  -6   9  -1    3.70   11.20
  -7  -9  -1   41.70   11.30
  -7  -9  -1   29.10    8.90
   7  -9   1    2.90    9.30
   7  -9   1   18.30    6.60
  -7   9  -1   11.60   11.40
   7   9   1   26.80   10.50
   7   9   1    9.10    8.40
   7   9   1   17.40   10.40
  -7   9  -1   24.20    8.20
  -8  -9  -1   19.30   11.70
   8  -9   1    2.00    5.60
  -8  -9  -1   10.20    8.60
  -8  -9  -1    7.90    7.00
   8   9   1   -9.30   10.90
   8   9   1   15.80    9.50
   8   9   1    4.90    8.30
   8   9   1    4.70    6.60
  -8   9  -1    5.10    6.90
  -8   9  -1   -7.30    9.70
   8   9   1   14.10    4.00
   8   9   1   15.50   10.70
  -9  -9  -1  207.28   25.10
  -9  -9  -1  265.77   26.10
  -9  -9  -1  285.27   29.30
   9  -9   1  269.37   22.30
   9   9   1  227.68   31.50
   9   9   1  234.38   18.50
  -9   9  -1  212.08   23.80
   9   9   1  266.87   26.40
 -10  -9  -1    4.40    7.10
 -10  -9  -1  -14.20    7.10
 -10  -9  -1   10.10    7.20
  10   9   1   -3.70    7.90
  10   9   1   15.30   11.70
 -10   9  -1    3.00    5.20
 -10   9  -1   -1.30    5.70
  10   9   1    1.20    3.50
  -8 -10   1   12.60    8.20
  -8 -10   1    6.30    7.40
   8 -10  -1   15.80    7.40
   8  10  -1    5.60    8.80
  -8  10   1    4.00    5.80
   8  10  -1    2.10    9.70
   8  10  -1    0.70    4.20
   7 -10  -1  102.49   14.60
  -7 -10   1   78.39   14.80
  -7 -10   1  132.79   16.60
   7  10  -1  121.29   19.20
   7  10  -1   88.99   14.60
   7  10  -1  115.39   11.90
   7  10  -1   77.89   16.70
  -7  10   1  128.89   16.70
   6 -10  -1   22.60    8.30
  -6 -10   1   27.50    9.70
  -6 -10   1   33.60   10.10
   6  10  -1   24.00   11.80
  -6  10   1   21.10    8.60
  -6  10   1   14.10    6.40
   6  10  -1   20.60    5.50
   6  10  -1   22.40   10.30
   6  10  -1   16.10    8.90
  -5 -10   1    2.40    6.50
   5 -10  -1   -4.20    4.80
   5 -10  -1   -1.50    3.10
  -5 -10   1   -2.90    6.40
  -5 -10   1   -2.80    5.50
   5 -10  -1   -1.40    6.00
   5  10  -1    5.40    4.70
  -5  10   1   -3.50    5.80
  -5  10   1    0.30    5.50
   5  10  -1   -6.30    5.70
   5  10  -1    1.40   14.30
   5  10  -1   -0.10    4.60
   5  10  -1    6.20    8.40
  -4 -10   1  210.98   22.70
   4 -10  -1  215.18   20.60
  -4 -10   1  207.58   21.10
   4 -10  -1  217.78   17.90
  -4 -10   1  222.88   22.00
   4 -10  -1  217.68   22.20
  -4  10   1  200.38   26.00
   4  10  -1  155.28   28.00
   4  10  -1  219.68   19.30
  -4  10   1  242.58   26.80
   4  10  -1  225.38   36.90
   4  10  -1  222.88   23.90
  -4  10   1  217.88   22.90
  -3 -10   1   31.90    9.60
   3 -10  -1   31.20    7.00
  -3 -10   1   63.39   11.90
  -3 -10   1   34.80    9.50
   3 -10  -1   61.09   11.70
   3 -10  -1   39.20    8.50
  -3  10   1   26.10   10.40
  -3  10   1   24.80   13.90
  -3  10   1   58.79   12.60
   3  10  -1   46.40   10.70
   3  10  -1   34.00    7.70
   3  10  -1    8.80   11.30
  -3  10   1   37.50   10.00
   3  10  -1   51.89   11.90
   3  10  -1   29.80   11.70
  -2 -10   1   77.89   13.10
  -2 -10   1  110.09   13.50
  -2 -10   1   88.39   13.80
   2 -10  -1   92.99   12.40
   2 -10  -1  101.29   14.30
   2  10  -1  102.39   12.80
  -2  10   1   94.79   15.00
   2  10  -1   63.89   12.80
   2  10  -1   86.69   17.30
  -2  10   1   84.79   17.20
  -2  10   1  119.19   17.90
   1 -10  -1  118.39   13.90
  -1 -10   1   99.89   14.20
   1 -10  -1   97.39   13.20
  -1 -10   1   95.79   13.70
   1 -10  -1  109.09   15.70
  -1 -10   1   82.29   13.00
  -1  10   1  119.69   16.40
   1  10  -1   84.39   14.70
   1  10  -1   98.99   17.90
  -1  10   1  131.09   18.40
  -1  10   1   86.79   16.50
   1  10  -1  119.09   17.60
   0 -10  -1   34.80    9.80
   0 -10  -1   37.30    8.70
   0 -10  -1   35.10    8.60
   0 -10   1   27.70    8.40
   0 -10   1   38.10   10.30
   0 -10   1   63.49   12.10
   0  10  -1   39.50   10.60
   0  10  -1   23.60    9.50
   0  10   1   40.70   11.20
   0  10  -1   28.00   11.40
   0  10   1   34.30   12.20
   0  10   1   40.60   10.90
  -1 -10  -1   39.30    9.70
  -1 -10  -1   38.90    9.10
  -1 -10  -1   31.90   10.30
   1 -10   1   34.50   13.30
   1 -10   1   32.20    7.80
   1 -10   1   21.20    8.40
   1  10   1   33.90   11.30
  -1  10  -1   30.50   10.30
   1  10   1   31.50   10.60
  -1  10  -1   41.30   12.60
  -1  10  -1   42.70   11.50
   1  10   1   29.20   10.70
   1  10   1   14.00   11.90
  -1  10  -1   11.80   12.40
   2 -10   1  205.48   21.20
   2 -10   1  234.28   22.80
  -2 -10  -1  239.08   23.20
   2 -10   1  218.28   19.80
  -2 -10  -1  222.78   21.90
  -2 -10  -1  237.28   23.00
  -2  10  -1  247.08   24.40
   2  10   1  209.18   23.50
   2  10   1  291.67   26.10
  -2  10  -1  169.98   29.80
  -2  10  -1  238.48   28.00
   2  10   1  270.27   29.30
   2  10   1  175.88   31.10
  -2  10  -1  255.57   24.80
  -3 -10  -1    7.60    6.80
   3 -10   1    4.20    6.40
   3 -10   1    3.00    5.40
   3 -10   1    4.60    4.20
  -3 -10  -1    6.30    7.50
  -3 -10  -1   -1.60    5.00
  -3  10  -1   12.00    6.60
   3  10   1    2.60    5.50
   3  10   1   -0.30    6.80
  -3  10  -1   -6.30   10.10
   3  10   1    0.50   11.00
   3  10   1   13.80    9.20
  -3  10  -1    8.70    8.30
   3  10   1   -1.50    9.20
  -3  10  -1    1.50    7.70
  -4 -10  -1   88.99   14.40
   4 -10   1   87.79   12.50
  -4 -10  -1   90.69   13.30
  -4 -10  -1   91.39   13.10
   4 -10   1   77.79   11.20
  -4  10  -1   61.89   15.90
   4  10   1   87.49   11.30
   4  10   1   56.99   18.20
   4  10   1   80.19   17.80
   4  10   1   82.49   14.90
  -4  10  -1   76.09   15.60
   4  10   1   86.09   15.90
  -5 -10  -1   43.70   10.20
  -5 -10  -1   50.09   10.50
  -5 -10  -1   48.70    9.50
   5 -10   1   44.40    8.50
  -5  10  -1   49.20   13.50
  -5  10  -1   56.89   11.30
  -5  10  -1   61.59   12.40
   5  10   1   35.20    9.90
   5  10   1   46.60    7.60
  -6 -10  -1   16.80    6.70
   6 -10   1   23.90    7.20
  -6 -10  -1    8.20    6.90
  -6 -10  -1   38.60    8.70
  -6  10  -1   21.50    7.80
  -6  10  -1    8.60    5.50
   6  10   1   15.40    4.90
   6  10   1   20.20   11.90
   6  10   1   27.90   15.20
   6  10   1   -5.30   16.20
  -7 -10  -1  106.99   14.30
   7 -10   1   84.29   12.50
   7  10   1   76.59   16.00
  -7  10  -1   56.59   11.20
   7  10   1   81.99   14.70
   7  10   1   88.69    9.40
  -7  10  -1   90.89   14.80
   8 -10   1   61.49   10.30
  -8 -10  -1   44.80   11.10
   8  10   1   52.79   14.30
   8  10   1   43.30   12.20
   8  10   1   35.90    5.80
  -8  10  -1   20.00    7.60
  -6 -11   1  132.89   15.80
  -6 -11   1   94.09   22.10
  -6 -11   1  142.49   16.40
   6 -11  -1  126.19   16.90
   6  11  -1  116.79   20.20
   6  11  -1  126.59   13.40
  -6  11   1  129.59   20.70
  -6  11   1  126.19   17.80
   6  11  -1  156.08   19.90
  -6  11   1  119.29   17.40
  -5 -11   1   -6.90    6.70
  -5 -11   1   11.10    7.30
   5 -11  -1    6.30    7.70
  -5 -11   1   11.60    8.60
   5 -11  -1    7.50    2.50
   5  11  -1    5.90    4.70
  -5  11   1    2.70    8.10
  -5  11   1    4.30    5.90
   5  11  -1    4.70    8.90
  -5  11   1    1.40    6.10
   5  11  -1    1.70   10.00
  -4 -11   1   -8.00    5.10
  -4 -11   1   -2.60    6.60
  -4 -11   1   -0.40    7.00
   4 -11  -1    1.10    4.00
   4 -11  -1   -6.40    5.90
  -4  11   1    4.00    8.60
   4  11  -1  -10.00    9.40
   4  11  -1   -7.20    5.90
  -4  11   1    3.70    6.60
  -4  11   1    0.20    5.10
   4  11  -1    5.20    4.70
   3 -11  -1   -4.20    6.10
  -3 -11   1   -2.00    5.70
  -3 -11   1   -4.20    6.50
  -3 -11   1   -5.50    6.00
   3 -11  -1   -4.10    4.30
   3  11  -1   -5.10    5.30
  -3  11   1    3.20    7.00
   3  11  -1    0.70    4.80
  -3  11   1    0.60    7.60
   3  11  -1   -9.20    8.30
  -3  11   1   -6.80    4.70
  -2 -11   1  142.29   17.20
   2 -11  -1  162.18   18.30
  -2 -11   1  165.68   18.50
   2 -11  -1  139.99   15.80
   2  11  -1  227.68   28.60
   2  11  -1  144.19   19.70
  -2  11   1  193.58   24.90
  -2  11   1  125.79   18.90
   2  11  -1  170.48   16.80
   2  11  -1  180.28   25.10
  -2  11   1  173.78   20.70
   1 -11  -1   -4.30    5.20
  -1 -11   1    2.70    7.00
  -1 -11   1   -2.20    6.20
   1 -11  -1    0.10    5.50
  -1 -11   1    3.00    5.90
   1 -11  -1    4.80    7.00
  -1  11   1   -6.90    6.00
  -1  11   1    7.60   10.80
   1  11  -1    4.40    5.90
   1  11  -1    0.20    8.90
  -1  11   1   -8.40    7.80
   1  11  -1   -4.40    5.50
   0 -11   1  315.57   26.20
   0 -11   1  259.27   24.50
   0 -11  -1  297.07   26.80
   0 -11  -1  259.77   24.50
   0 -11   1  232.28   24.00
   0 -11  -1  281.47   25.10
   0  11  -1  338.27   33.00
   0  11   1  278.47   27.70
   0  11  -1  247.48   26.60
   0  11   1  315.77   32.30
   0  11  -1  299.97   28.20
   0  11   1  276.17   27.40
   1 -11   1   -5.00    6.10
  -1 -11  -1   -6.00    5.40
  -1 -11  -1    7.70    7.50
  -1 -11  -1    3.60    6.10
  -1  11  -1    4.40    9.10
  -1  11  -1    1.70    7.20
   1  11   1    6.00    7.10
   1  11   1   -3.80    4.40
  -1  11  -1    2.30    6.30
   1  11   1   -2.30    8.70
  -2 -11  -1    4.70    8.00
  -2 -11  -1    7.20    6.10
   2 -11   1    5.90   12.20
  -2 -11  -1    2.70    6.70
   2 -11   1    1.70    4.40
  -2  11  -1    2.90    6.70
   2  11   1    6.70    7.90
  -2  11  -1    5.40    8.40
   2  11   1    3.90    9.50
   3 -11   1   -3.10    3.80
   3 -11   1    5.30    7.00
  -3 -11  -1   -3.10    6.20
  -3 -11  -1   -0.60    7.00
  -3 -11  -1   -2.10    6.00
   3  11   1   -7.00    3.90
  -3  11  -1   -9.00    6.50
  -3  11  -1   -6.90    4.90
   3  11   1    7.00   10.10
   3  11   1   -5.70    8.00
  -3  11  -1   -6.90    7.40
   4 -11   1  140.69   16.20
  -4 -11  -1  140.59   16.70
  -4  11  -1  121.09   17.20
   4  11   1  124.99   20.60
  -4  11  -1  103.19   16.60
   4  11   1  142.59   19.60
   4  11   1  120.49   13.30
  -5 -11  -1    9.90    7.40
  -5 -11  -1    8.50    9.00
   5 -11   1    0.90    5.60
  -5 -11  -1    3.90    6.90
   5  11   1    2.50    4.20
   5  11   1   -9.80    8.70
   5  11   1    0.90    6.80
  -5  11  -1   -6.60    4.20
  -5  11  -1   -1.10    5.00
  -5  11  -1   -1.40    7.30
 -16   0   2  149.69   16.30
  16   0  -2  109.79   17.70
 -16   0   2  171.38   23.10
 -16   0   2  151.08   16.20
 -15   0   2    4.60    9.10
 -15   0   2    4.10   13.60
  15   0  -2   14.80   11.40
 -15   0   2    6.50    8.40
 -15   0   2   13.80    7.50
  15   0  -2   11.40   10.60
  15   0  -2   41.40   16.40
 -14   0   2  342.27   26.40
 -14   0   2  239.48   45.80
 -14   0   2  322.37   26.30
  14   0  -2  253.67   34.50
 -14   0   2  281.27   29.20
  14   0  -2  288.47   32.60
 -14   0   2  294.17   32.30
  14   0  -2  302.77   30.90
  14   0  -2  303.37   30.30
  13   0  -2    2.80   10.50
 -13   0   2    6.50    6.60
 -13   0   2   -4.20   11.90
  13   0  -2    4.70   11.60
  13   0  -2   -5.30    8.40
 -13   0   2    8.90    7.20
 -13   0   2   -6.10    7.10
 -13   0   2   -4.80    9.20
 -12   0   2   45.40    9.30
  12   0  -2   51.19   13.10
  12   0  -2   37.00   10.30
 -12   0   2   25.30   10.60
  12   0  -2   37.10   15.30
  12   0  -2   54.89   15.50
 -12   0   2   52.19   16.80
 -12   0   2   65.69   11.20
 -11   0   2   -5.50    8.20
  11   0  -2   -7.70    7.20
 -11   0   2   -1.40    6.70
  11   0  -2    4.80   13.60
 -11   0   2    4.40   10.80
  11   0  -2   -3.80    7.50
 -11   0   2    2.70    5.70
  11   0  -2   -0.50    9.30
 -11   0   2   -4.40    8.30
  10   0  -2  464.25   40.80
 -10   0   2  481.85   41.60
 -10   0   2  401.36   34.10
  10   0  -2  363.86   33.40
 -10   0   2  394.26   44.00
  10   0  -2  462.55   37.80
 -10   0   2  477.95   34.00
 -10   0   2  382.16   36.80
  10   0  -2  327.07   48.20
   9   0  -2    7.50    6.70
   9   0  -2   -1.90    6.70
   9   0  -2    2.40   12.90
  -9   0   2    7.10    6.90
   9   0  -2   14.40   12.20
  -9   0   2    1.00    6.80
  -9   0   2    0.60   10.50
  -9   0   2    1.70    8.40
  -8   0   2 1171.48  100.19
   8   0  -2 1375.66   95.99
   8   0  -2 1196.48   99.69
  -8   0   2 1256.27   89.79
   8   0  -2 1234.38   88.99
  -8   0   2 1382.06   90.19
  -8   0   2 1194.98   92.09
   8   0  -2 1316.57   92.69
  -8   0   2 1393.76   96.89
  -7   0   2    2.40    6.20
   7   0  -2   -6.50    6.30
  -7   0   2   -7.80    7.00
  -7   0   2    0.60   17.80
  -7   0   2   -5.30   11.20
  -7   0   2    2.00    6.20
   7   0  -2   -5.40   13.70
   7   0  -2    2.70    7.40
   7   0  -2   -3.80   11.30
  -6   0   2  245.68   23.10
  -6   0   2  220.28   34.10
   6   0  -2  238.78   21.70
   6   0  -2  239.78   25.10
  -6   0   2  234.18   28.90
   6   0  -2  249.88   24.80
   6   0  -2  257.67   30.30
   6   0  -2  241.38   36.00
  -6   0   2  250.37   25.60
  -6   0   2  240.08   22.40
  -5   0   2   -6.80    9.30
  -5   0   2    1.00   11.80
   5   0  -2    0.30    7.40
   5   0  -2  -13.50   10.50
   5   0  -2   -1.30    5.70
  -5   0   2    6.80    6.50
  -5   0   2    1.30    5.90
  -5   0   2   -6.40    6.60
   5   0  -2   -7.00    7.00
   5   0  -2   -3.80   12.30
   4   0  -2   71.19   19.00
  -4   0   2   60.19    9.80
   4   0  -2   90.39   16.90
   4   0  -2   67.99   11.50
   4   0  -2   62.69   11.80
  -4   0   2   66.19   14.00
   4   0  -2   64.29    9.90
  -4   0   2   68.99   12.30
  -4   0   2   63.39   17.90
  -4   0   2   85.09   12.60
   3   0  -2   -1.20    7.30
   3   0  -2   -1.50   12.00
  -3   0   2   -0.90    8.60
   3   0  -2   -5.80    8.30
   3   0  -2    0.50    5.30
  -3   0   2    7.90   11.70
  -3   0   2   -2.70    7.70
  -3   0   2   -1.80    5.40
  -3   0   2   -0.30    4.80
   3   0  -2   -3.00    6.30
   2   0  -2 1029.20   85.89
   2   0  -2 1141.29   78.79
   2   0  -2 1296.17   80.19
   2   0  -2 1268.07   81.39
  -2   0   2 1294.97   80.09
  -2   0   2 1102.69   78.79
   2   0  -2 1112.79   82.89
  -2   0   2 1046.90   82.49
  -1   0   2   -0.50    2.50
  -1   0   2   -2.40    2.60
  -1   0   2    2.50    5.60
   1   0  -2    0.70    2.90
   1   0  -2    1.70    2.10
   1   0  -2   -3.40    5.10
  -1   0   2   -3.10    4.30
   1   0  -2   -3.70    5.20
  -2   0  -2 1725.83  112.89
   2   0   2 1718.13  114.69
   2   0   2 1604.34  112.79
  -2   0  -2 1853.31  113.69
  -2   0  -2 1657.83  114.69
  -3   0  -2   -1.10    4.70
   3   0   2    1.90    2.60
  -3   0  -2   -0.60    3.80
  -3   0  -2    0.10    5.30
  -3   0  -2    5.80    2.80
   3   0   2   -2.60    3.60
  -4   0  -2 3618.24  236.68
  -4   0  -2 3366.16  238.68
   4   0   2 3693.83  236.58
   4   0   2 3790.72  238.98
  -4   0  -2 3890.31  239.48
  -4   0  -2 3131.19  240.58
   5   0   2    1.30    4.50
   5   0   2   -4.80    5.40
  -5   0  -2    5.00    4.60
  -5   0  -2   -2.30    4.70
   5   0   2   -4.90    7.90
  -5   0  -2    1.40    8.40
  -5   0  -2    2.70    6.50
   5   0   2    1.20    3.90
  -6   0  -2 2168.88  158.48
   6   0   2 2576.24  159.08
  -6   0  -2 2301.27  156.68
   6   0   2 2331.77  157.28
   6   0   2 2447.96  156.08
  -6   0  -2 2128.49  155.88
   6   0   2 2289.07  160.28
  -6   0  -2 2449.55  160.18
  -7   0  -2   -9.40    8.70
   7   0   2   -5.40    5.60
  -7   0  -2   -1.10    7.80
   7   0   2   -7.60    8.20
   7   0   2    5.70    6.20
  -7   0  -2   -0.90    6.50
   7   0   2    3.70    4.40
  -7   0  -2   -3.20    5.10
  -7   0  -2   -4.40    4.40
  -8   0  -2   10.10    9.20
   8   0   2   24.30    8.30
  -8   0  -2    9.70   10.40
   8   0   2   22.80   10.70
  -8   0  -2   31.00    7.40
   8   0   2   15.40   10.50
  -8   0  -2   28.80   10.10
  -8   0  -2   23.30    7.20
   8   0   2   24.80    7.50
  -9   0  -2    0.10    4.90
   9   0   2    1.10    8.90
   9   0   2   -4.70    6.60
   9   0   2    1.60    5.10
  -9   0  -2   -5.60   10.30
  -9   0  -2  -12.10    6.40
  -9   0  -2    2.40    5.70
   9   0   2    2.10    5.30
  -9   0  -2   -5.00    6.20
  10   0   2  240.68   22.60
  10   0   2  196.58   19.80
  10   0   2  204.48   18.90
 -10   0  -2  186.38   29.60
  10   0   2  187.98   24.30
 -10   0  -2  198.58   22.70
 -10   0  -2  196.08   24.80
 -10   0  -2  228.18   19.70
 -10   0  -2  219.58   19.40
 -11   0  -2   12.20    8.50
  11   0   2    3.50    6.70
  11   0   2    7.40    5.10
 -11   0  -2    9.70    6.20
 -11   0  -2  -10.60    8.60
  11   0   2   -2.20    5.20
 -11   0  -2   -3.10    9.40
 -11   0  -2   -3.40    4.60
  11   0   2    0.60    7.80
 -12   0  -2  402.76   38.00
  12   0   2  411.06   38.60
 -12   0  -2  507.85   35.50
  12   0   2  444.66   34.80
  12   0   2  521.25   38.80
 -12   0  -2  426.66   45.10
 -12   0  -2  497.75   41.10
 -13   0  -2    8.30    9.30
 -13   0  -2    2.10    7.30
 -13   0  -2   -7.70   10.10
  13   0   2   -2.70    8.00
 -13   0  -2   -5.60    5.60
  13   0   2   -0.10    8.20
 -13   0  -2    9.30    5.20
  14   0   2   42.20   11.90
 -14   0  -2   18.50    9.10
 -14   0  -2   30.10   11.80
 -14   0  -2   32.50    6.70
 -14   0  -2   11.40   14.00
  14   0   2   20.60    9.30
  14   0   2   45.90   11.60
 -15   0  -2    3.10    5.80
  15   0   2  -22.00   12.50
 -15   0  -2   -1.00    7.20
 -15   0  -2    9.40    5.50
  15   0   2   -7.70    7.90
 -16  -1   2   23.00    7.00
 -16  -1   2    6.10   11.10
 -16  -1   2   26.20    7.80
  16  -1  -2   14.90   10.70
  16  -1  -2   31.40   11.90
 -16  -1   2   23.50    9.20
  16  -1  -2    6.10   11.10
 -16   1   2   26.70    8.80
 -16   1   2   -1.40    9.90
  16   1  -2   16.50   11.80
 -16   1   2   18.70    7.50
  16   1  -2    8.70    8.00
 -16   1   2   13.40    7.80
 -15  -1   2   54.39   10.20
  15  -1  -2   38.30   14.50
 -15  -1   2   46.90   14.80
 -15  -1   2   37.50   29.00
 -15  -1   2   59.89   10.00
  15  -1  -2   38.50   14.40
 -15  -1   2   34.30   11.50
 -15   1   2   27.50    9.70
 -15   1   2   70.69   10.70
  15   1  -2   31.80   13.50
  15   1  -2   63.69   13.80
  15   1  -2   53.29   12.40
 -15   1   2   23.00   12.80
 -15   1   2   49.40    9.20
 -15   1   2   45.90   13.50
  14  -1  -2   36.00   14.70
  14  -1  -2   60.09   12.30
 -14  -1   2   62.49    9.50
 -14  -1   2   70.19   11.00
 -14  -1   2   37.80   12.00
  14  -1  -2   61.79   14.50
 -14  -1   2   41.30   15.30
 -14   1   2   38.90   13.30
 -14   1   2   73.09   10.70
  14   1  -2   50.39   15.60
 -14   1   2   11.80   19.60
  14   1  -2   55.79   10.70
 -14   1   2   68.79   11.60
  14   1  -2   91.59   20.90
 -14   1   2   37.80   10.60
 -13  -1   2  265.67   39.90
 -13  -1   2  194.98   25.70
  13  -1  -2  241.48   28.80
  13  -1  -2  273.07   26.20
 -13  -1   2  239.58   21.80
 -13  -1   2  228.48   22.00
 -13  -1   2  269.27   37.20
  13  -1  -2  240.18   31.70
 -13   1   2  261.57   28.30
  13   1  -2  280.77   27.30
 -13   1   2  210.58   22.40
  13   1  -2  230.98   27.10
  13   1  -2  199.48   31.20
 -13   1   2  258.47   23.30
 -13   1   2  216.28   24.80
  12  -1  -2  145.09   25.50
 -12  -1   2  212.08   19.80
 -12  -1   2  163.58   30.00
 -12  -1   2  193.58   24.30
  12  -1  -2  186.28   26.30
  12  -1  -2  213.18   23.30
 -12  -1   2  202.88   28.20
 -12  -1   2  203.08   20.00
 -12   1   2  208.78   26.10
 -12   1   2  182.08   23.00
 -12   1   2  232.28   21.40
 -12   1   2  190.88   20.00
  12   1  -2  214.08   31.20
  12   1  -2  196.48   25.00
 -12   1   2  177.48   29.20
  12   1  -2  203.18   24.10
  12   1  -2  179.48   20.30
  11  -1  -2   76.69   12.00
  11  -1  -2   73.09   27.90
 -11  -1   2   60.29   15.30
  11  -1  -2   90.99   14.50
 -11  -1   2   70.59   11.30
 -11  -1   2   69.79   19.80
  11  -1  -2   87.59   18.70
 -11  -1   2  109.49   18.00
 -11   1   2   76.99   12.00
 -11   1   2   71.39   14.20
  11   1  -2   64.09   14.30
 -11   1   2   97.09   18.00
 -11   1   2   53.19   16.80
  11   1  -2  116.59   18.10
  11   1  -2   79.89   13.10
  11   1  -2   60.29   17.80
 -10  -1   2  565.54   39.70
 -10  -1   2  437.36   42.00
 -10  -1   2  521.55   52.89
  10  -1  -2  561.34   54.59
  10  -1  -2  514.35   46.20
 -10  -1   2  436.96   37.60
  10  -1  -2  542.85   38.90
  10  -1  -2  527.05   50.39
 -10  -1   2  499.05   45.80
 -10   1   2  460.85   43.40
 -10   1   2  484.25   39.40
 -10   1   2  557.74   40.20
  10   1  -2  421.86   42.80
  10   1  -2  447.96   52.59
  10   1  -2  511.05   42.60
 -10   1   2  455.65   41.50
  10   1  -2  506.05   39.20
  -9  -1   2  403.16   35.50
   9  -1  -2  460.05   38.70
  -9  -1   2  522.15   37.50
   9  -1  -2  465.45   35.70
  -9  -1   2  435.56   51.19
   9  -1  -2  469.15   47.60
  -9  -1   2  415.66   39.10
   9  -1  -2  518.85   44.90
  -9  -1   2  470.95   43.40
  -9   1   2  447.96   39.20
   9   1  -2  462.85   36.70
  -9   1   2  490.25   36.90
  -9   1   2  482.55   37.40
   9   1  -2  372.76   39.80
   9   1  -2  442.56   46.20
  -9   1   2  434.46   41.40
   9   1  -2  494.15   40.60
   8  -1  -2   27.60   14.50
   8  -1  -2   38.10    9.90
  -8  -1   2   20.40   16.10
   8  -1  -2   11.00   12.90
  -8  -1   2   22.20   12.00
  -8  -1   2   15.50   15.80
  -8  -1   2   30.90    8.20
  -8  -1   2   25.40    8.40
   8  -1  -2   26.20    8.20
  -8   1   2   38.10    9.70
  -8   1   2   28.60    8.50
   8   1  -2   23.30   10.40
   8   1  -2   23.20    8.90
  -8   1   2   38.20   11.20
   8   1  -2   20.00   14.00
  -8   1   2   30.60   11.20
   8   1  -2   15.10    9.30
   8   1  -2   28.70    8.50
  -8   1   2   23.30   12.20
  -7  -1   2 1247.18   91.69
  -7  -1   2 1000.50   96.89
   7  -1  -2 1258.77   88.09
  -7  -1   2 1347.37   86.69
   7  -1  -2 1298.87   92.79
  -7  -1   2 1164.48   88.49
  -7  -1   2 1233.78   84.99
   7  -1  -2 1222.98   84.89
   7   1  -2 1236.28   88.89
   7   1  -2 1311.47   86.59
  -7   1   2 1145.69   87.69
  -7   1   2 1105.59   85.19
  -7   1   2 1259.67   86.39
   7   1  -2 1248.98   85.39
   6  -1  -2 1171.98   80.19
   6  -1  -2 1042.80   74.99
  -6  -1   2 1046.40   73.29
   6  -1  -2  890.31   71.29
  -6  -1   2  921.21   84.49
  -6  -1   2  992.80   75.59
  -6  -1   2 1065.99   71.89
   6  -1  -2 1174.78   84.69
  -6   1   2  960.60   72.29
   6   1  -2 1077.59   72.59
  -6   1   2  875.11   75.59
   6   1  -2 1057.59   73.19
  -6   1   2 1011.70   75.19
  -6   1   2 1047.70   73.29
   6   1  -2 1109.19   76.29
  -5  -1   2   17.90    6.50
  -5  -1   2   11.20    6.80
  -5  -1   2   28.10    9.20
   5  -1  -2   16.30   10.80
  -5  -1   2   16.30    8.70
   5  -1  -2   16.90    6.40
  -5  -1   2   15.00   13.80
   5  -1  -2   17.90    8.50
   5  -1  -2   16.40   13.10
   5   1  -2   23.00   12.80
  -5   1   2   20.90    9.50
  -5   1   2   14.90    7.50
  -5   1   2   21.90   11.80
   5   1  -2   25.00    8.90
  -5   1   2   20.50    7.10
   5   1  -2   12.80    7.10
  -5   1   2   31.00   10.30
   5   1  -2   16.90    6.60
   5   1  -2   41.90   16.70
  -4  -1   2 2364.66  153.68
  -4  -1   2 2395.56  153.18
   4  -1  -2 2217.58  152.58
  -4  -1   2 2544.95  157.88
   4  -1  -2 2490.75  163.18
  -4  -1   2 2082.09  155.58
   4  -1  -2 2064.39  154.88
   4   1  -2 2471.95  153.58
   4   1  -2 2084.39  153.08
  -4   1   2 2266.07  154.38
  -4   1   2 2534.65  153.68
  -4   1   2 2048.30  159.68
   4   1  -2 2218.98  156.18
   4   1  -2 2225.78  156.08
  -4   1   2 2190.98  155.58
  -4   1   2 2299.17  156.48
   3  -1  -2 2599.04  164.68
   3  -1  -2 2295.77  166.48
  -3  -1   2 2645.64  165.28
  -3  -1   2 2220.58  167.18
  -3  -1   2 2578.74  165.08
   3  -1  -2 2533.05  173.08
  -3  -1   2 2796.72  172.18
   3   1  -2 2625.84  165.38
  -3   1   2 2208.58  170.78
   3   1  -2 2317.27  169.68
  -3   1   2 2618.84  167.78
  -3   1   2 2623.04  165.08
   3   1  -2 2198.38  167.28
   3   1  -2 2416.96  164.88
  -3   1   2 2411.96  166.18
   3   1  -2 2432.46  167.38
  -2  -1   2  268.27   20.00
   2  -1  -2  283.07   23.00
  -2  -1   2  275.67   22.80
  -2  -1   2  270.87   24.60
   2  -1  -2  254.67   19.30
   2  -1  -2  244.98   27.70
  -2  -1   2  244.68   23.30
  -2  -1   2  231.18   19.50
   2  -1  -2  241.38   22.70
   2   1  -2  238.98   23.30
  -2   1   2  211.88   27.30
   2   1  -2  245.08   19.90
  -2   1   2  261.67   19.60
   2   1  -2  249.58   22.20
  -2   1   2  255.27   22.40
  -2   1   2  265.37   22.20
   2   1  -2  250.17   19.80
   2   1  -2  255.27   25.60
   1  -1  -2 1485.15   99.29
   1  -1  -2 1426.66  102.69
   1  -1  -2 1429.66   98.99
  -1  -1   2 1552.04   99.19
  -1  -1   2 1492.35   97.99
   1  -1  -2 1481.65   97.99
  -1  -1   2 1547.35  100.19
  -1  -1   2 1484.95   98.19
  -1   1   2 1328.27  102.19
   1   1  -2 1399.06   97.99
   1   1  -2 1465.45   99.09
  -1   1   2 1415.06   98.89
  -1   1   2 1450.55   97.99
   1   1  -2 1516.75  100.29
   1   1  -2 1508.55   98.99
   0  -1  -2 2002.10  126.19
   0  -1   2 1964.70  126.79
   0  -1  -2 1872.71  126.49
   0  -1  -2 1730.63  125.69
   0  -1  -2 1909.91  129.49
   0  -1   2 1897.31  125.99
   0   1   2 1970.20  129.39
   0   1  -2 1871.41  126.39
   0   1  -2 1870.31  125.49
   0   1  -2 1838.52  126.09
   0   1  -2 1985.20  126.09
   0   1   2 1939.11  126.59
   0   1   2 1728.43  125.69
   0   1  -2 1975.70  126.69
  -1  -1  -2   14.40    3.80
   1  -1   2   22.10    3.30
   1  -1   2   19.40    2.80
  -1  -1  -2   18.60    6.80
  -1  -1  -2   25.80    5.90
  -1  -1  -2   22.10    5.20
  -1   1  -2   19.60    3.20
   1   1   2   23.30    3.10
   1   1   2   20.10    4.40
   1   1   2   19.60    7.00
   1   1   2   23.00    5.30
   1   1   2   23.40    4.70
  -2  -1  -2  989.70   73.79
  -2  -1  -2 1062.99   71.99
  -2  -1  -2  965.40   69.99
  -2  -1  -2 1139.79   72.39
   2  -1   2 1141.09   69.09
   2   1   2 1009.70   72.39
  -2   1  -2 1041.60   69.19
   2   1   2 1081.89   71.99
  -2   1  -2 1004.30   69.69
   2   1   2  993.70   70.69
  -2   1  -2 1033.60   69.79
   2   1   2 1084.59   71.99
   2   1   2  975.40   70.09
  -3  -1  -2  262.87   22.30
   3  -1   2  217.98   16.90
  -3  -1  -2  226.48   18.80
  -3  -1  -2  239.08   20.70
   3  -1   2  215.08   17.60
  -3  -1  -2  232.68   16.70
  -3  -1  -2  220.28   17.60
   3   1   2  244.88   21.10
   3   1   2  208.68   21.70
  -3   1  -2  218.88   17.80
   3   1   2  211.28   17.50
  -3   1  -2  218.58   18.90
  -3   1  -2  248.78   18.70
   3   1   2  233.68   20.20
   3   1   2  243.48   19.30
   4  -1   2  135.59   12.90
  -4  -1  -2  131.09   14.00
   4  -1   2  137.49   17.80
  -4  -1  -2  122.99   15.50
   4  -1   2  120.49   12.00
  -4  -1  -2  145.19   12.30
  -4  -1  -2  167.68   20.30
  -4  -1  -2  116.59   11.40
  -4   1  -2  117.79   15.40
  -4   1  -2  113.39   12.80
  -4   1  -2  130.79   14.90
   4   1   2  147.29   15.80
  -4   1  -2  145.59   12.10
   4   1   2  125.89   12.10
   4   1   2  138.69   14.60
  -5  -1  -2  719.03   56.39
   5  -1   2  729.83   49.30
  -5  -1  -2  724.63   47.70
   5  -1   2  662.13   48.50
  -5  -1  -2  672.33   47.20
  -5  -1  -2  667.83   49.40
  -5  -1  -2  645.94   50.49
   5  -1   2  689.83   47.30
   5   1   2  651.03   47.50
  -5   1  -2  647.24   51.69
   5   1   2  684.23   50.39
  -5   1  -2  625.34   48.70
   5   1   2  633.54   49.70
  -5   1  -2  715.83   47.90
   6  -1   2  163.18   15.80
  -6  -1  -2  140.69   13.90
   6  -1   2  152.68   14.10
  -6  -1  -2  155.98   17.40
  -6  -1  -2  123.99   22.00
  -6  -1  -2  163.38   14.40
  -6  -1  -2  144.49   18.20
   6  -1   2  161.78   17.20
  -6   1  -2  128.29   20.00
  -6   1  -2  127.89   15.70
   6   1   2  152.78   14.00
  -6   1  -2  139.49   19.00
   6   1   2  145.19   21.30
  -6   1  -2  128.39   14.80
   6   1   2  116.49   17.30
   6   1   2  148.39   17.30
   7  -1   2  254.67   24.00
  -7  -1  -2  294.07   23.20
   7  -1   2  267.17   22.10
   7  -1   2  217.58   19.70
  -7  -1  -2  173.58   30.10
   7  -1   2  256.27   20.40
  -7  -1  -2  283.27   24.50
  -7  -1  -2  241.78   24.20
  -7  -1  -2  245.78   20.40
  -7   1  -2  213.18   22.10
  -7   1  -2  202.88   26.20
   7   1   2  248.48   20.20
   7   1   2  265.77   23.80
  -7   1  -2  244.48   25.50
   7   1   2  241.98   26.80
  -7   1  -2  208.88   21.50
   8  -1   2  657.03   50.59
   8  -1   2  696.93   49.20
  -8  -1  -2  694.93   58.99
  -8  -1  -2  636.14   47.10
   8  -1   2  687.13   48.70
   8  -1   2  624.14   46.20
  -8  -1  -2  651.23   47.00
  -8  -1  -2  719.23   51.19
   8   1   2  694.33   50.69
  -8   1  -2  588.44   49.20
  -8   1  -2  654.43   52.29
  -8   1  -2  617.34   47.60
   8   1   2  643.94   52.19
   8   1   2  666.73   47.10
  -8   1  -2  639.54   48.20
  -9  -1  -2   11.10    8.00
   9  -1   2    0.90    5.50
   9  -1   2    3.40    8.60
   9  -1   2   -1.60    6.40
  -9  -1  -2    6.20    4.60
  -9  -1  -2    2.10    5.40
  -9  -1  -2    3.90    7.60
  -9  -1  -2   -5.90   12.20
  -9   1  -2    6.40    6.00
   9   1   2    9.40    8.10
  -9   1  -2    1.50    6.40
  -9   1  -2    1.60    7.20
  -9   1  -2    4.50    9.60
   9   1   2    4.60    8.10
   9   1   2    8.70    8.30
  -9   1  -2   -9.00    8.30
   9   1   2    5.90    5.00
  10  -1   2  441.56   38.30
 -10  -1  -2  440.76   34.40
  10  -1   2  490.85   37.00
 -10  -1  -2  415.76   38.10
  10  -1   2  453.65   34.30
 -10  -1  -2  532.15   40.30
 -10  -1  -2  421.66   34.20
 -10  -1  -2  396.56   50.39
 -10   1  -2  473.65   40.50
 -10   1  -2  490.05   35.70
  10   1   2  478.75   38.00
 -10   1  -2  417.66   37.00
  10   1   2  429.96   38.30
 -10   1  -2  444.16   35.40
  10   1   2  459.55   34.50
 -11  -1  -2  270.27   26.50
  11  -1   2  219.68   24.80
  11  -1   2  222.18   20.50
  11  -1   2  285.17   24.30
 -11  -1  -2  207.18   20.40
 -11  -1  -2  257.47   21.10
 -11  -1  -2  225.58   24.80
 -11  -1  -2  207.88   32.30
  11   1   2  217.68   20.20
  11   1   2  240.98   24.60
  11   1   2  271.27   25.30
 -11   1  -2  205.68   23.50
 -11   1  -2  210.98   21.30
 -11   1  -2  230.68   26.30
 -11   1  -2  258.17   22.10
  11   1   2  226.08   24.90
 -12  -1  -2   52.19   12.00
  12  -1   2   33.70   10.80
 -12  -1  -2   35.00   10.70
 -12  -1  -2   25.40   14.80
 -12  -1  -2   51.69    8.40
  12  -1   2   35.40    7.60
  12  -1   2   54.29   11.40
 -12  -1  -2   35.30    7.80
 -12   1  -2   20.20   12.10
 -12   1  -2   54.69    9.80
 -12   1  -2   45.90   12.70
  12   1   2   37.80   11.00
  12   1   2   37.80   11.20
 -12   1  -2   41.50    8.80
  12   1   2   28.30    7.60
  12   1   2   43.10    9.30
 -12   1  -2   25.10    9.00
  13  -1   2  156.58   17.80
 -13  -1  -2  173.28   15.10
 -13  -1  -2  118.49   17.50
 -13  -1  -2  126.39   24.80
 -13  -1  -2  139.19   19.70
  13  -1   2  125.79   18.40
 -13  -1  -2  145.69   15.40
 -13   1  -2  158.88   16.10
 -13   1  -2  149.09   20.30
 -13   1  -2   99.39   20.20
 -13   1  -2  136.79   15.60
  13   1   2   97.29   16.10
 -13   1  -2  115.69   17.30
  13   1   2  158.28   19.20
  13   1   2  132.59   15.10
 -14  -1  -2  106.99   17.00
  14  -1   2   72.59   11.10
 -14  -1  -2   56.99   19.60
  14  -1   2   78.59   12.50
 -14  -1  -2   88.79   14.00
 -14  -1  -2   57.29   12.50
 -14  -1  -2   69.29    9.50
  14  -1   2  102.39   14.40
 -14   1  -2   43.50   15.00
 -14   1  -2   55.59   11.70
 -14   1  -2   79.39   16.00
  14   1   2   71.39   12.40
 -14   1  -2   99.99   12.30
 -14   1  -2   63.39   15.10
 -15  -1  -2    3.10    5.20
 -15  -1  -2    0.00    4.70
  15  -1   2   -6.80    7.10
 -15  -1  -2  -16.40    7.50
 -15  -1  -2    6.30    6.70
 -15   1  -2  -11.10    8.10
 -15   1  -2    3.10    5.70
  15   1   2    5.90    7.90
 -15   1  -2    9.60    6.40
 -15   1  -2   -3.80    6.10
  16  -2  -2   -7.10   10.00
 -16  -2   2  -14.00    6.90
 -16  -2   2    5.60    5.90
  16  -2  -2  -21.80   10.70
  16  -2  -2  -13.70    9.70
  16   2  -2  -13.20   10.80
  16   2  -2   -2.40    8.00
 -16   2   2   -2.70    6.70
 -16   2   2    2.40    7.40
  15  -2  -2   -6.10    8.60
 -15  -2   2    1.40    8.90
 -15  -2   2    6.00    6.60
  15  -2  -2    2.50    8.10
 -15  -2   2   -5.60    5.30
  15  -2  -2  -13.60   10.00
 -15   2   2    2.90    7.70
 -15   2   2  -17.80   13.50
  15   2  -2   -7.70   11.00
  15   2  -2   10.20    9.80
 -15   2   2   -6.50    6.50
 -15   2   2   14.00    6.80
 -14  -2   2  -21.50    8.90
 -14  -2   2    4.30    6.00
  14  -2  -2    3.20    9.00
  14  -2  -2   -2.90    9.90
  14  -2  -2   -2.20    7.70
 -14  -2   2  -25.70   14.50
 -14  -2   2    1.80    8.60
 -14  -2   2   -2.40    5.00
  14   2  -2   -0.60    9.40
 -14   2   2    4.60    7.20
  14   2  -2    9.80    9.20
  14   2  -2    6.80    9.80
 -14   2   2    0.10   11.50
 -14   2   2    3.20   11.50
 -14   2   2   -3.70    8.90
  14   2  -2   15.80   12.30
 -14   2   2   -7.20    8.50
  13  -2  -2  106.79   19.10
 -13  -2   2  130.79   21.60
  13  -2  -2   92.19   17.50
 -13  -2   2  107.09   17.10
 -13  -2   2   77.49   22.50
 -13  -2   2   92.39   13.40
  13  -2  -2  152.18   18.30
 -13   2   2   88.69   19.30
 -13   2   2  138.79   21.00
 -13   2   2  142.59   17.30
  13   2  -2   95.39   16.20
  13   2  -2   99.49   19.60
  13   2  -2  127.79   16.20
 -12  -2   2  -11.20   14.60
  12  -2  -2    6.30   11.50
 -12  -2   2   17.20    8.30
 -12  -2   2   16.00   10.00
  12  -2  -2   10.60   12.30
 -12  -2   2   -9.80   17.40
  12  -2  -2   14.00    8.50
 -12  -2   2   20.70    8.50
 -12   2   2   11.40   10.10
  12   2  -2    5.00    7.30
  12   2  -2   26.60   11.40
 -12   2   2   26.70    7.90
 -12   2   2    3.20    9.90
 -12   2   2    0.20    7.70
 -12   2   2    5.00    8.70
  12   2  -2   23.40   11.40
  12   2  -2   16.00   12.80
  11  -2  -2  533.85   45.70
 -11  -2   2  575.34   40.10
  11  -2  -2  564.24   41.90
 -11  -2   2  458.05   42.60
 -11  -2   2  483.15   45.00
  11  -2  -2  515.95   38.40
 -11  -2   2  457.05   38.00
 -11   2   2  452.05   39.70
  11   2  -2  502.55   39.20
 -11   2   2  481.45   41.40
 -11   2   2  514.55   40.10
  11   2  -2  453.45   47.40
 -11   2   2  442.66   42.70
  11   2  -2  529.55   43.30
  10  -2  -2   14.30   13.00
 -10  -2   2   14.80    7.70
  10  -2  -2   16.50    9.10
 -10  -2   2    6.60    8.30
  10  -2  -2   16.20   12.70
 -10  -2   2   19.40   10.30
  10  -2  -2    9.00    6.40
 -10  -2   2   23.40    8.00
 -10   2   2    4.90    9.30
 -10   2   2   10.10    9.30
  10   2  -2   15.70   10.10
  10   2  -2   15.40   12.90
 -10   2   2    9.50   11.00
 -10   2   2   11.30    7.80
  10   2  -2   22.70   11.20
  10   2  -2   21.80    8.30
 -10   2   2   19.30    7.80
  10   2  -2    4.30    7.50
   9  -2  -2  316.57   32.90
  -9  -2   2  283.27   25.50
   9  -2  -2  341.87   37.50
   9  -2  -2  271.17   24.30
  -9  -2   2  323.77   32.10
   9  -2  -2  323.47   28.00
  -9  -2   2  264.87   28.90
  -9  -2   2  290.97   25.90
  -9   2   2  233.58   25.80
   9   2  -2  313.57   29.80
  -9   2   2  226.78   28.00
  -9   2   2  334.47   29.10
   9   2  -2  245.78   28.40
  -9   2   2  242.48   32.30
   9   2  -2  304.17   26.10
   9   2  -2  231.08   33.50
   9   2  -2  307.67   25.30
  -9   2   2  274.57   26.20
  -8  -2   2   84.19   25.30
  -8  -2   2  130.69   19.20
   8  -2  -2  173.38   23.60
  -8  -2   2  138.49   15.80
   8  -2  -2  127.79   16.60
  -8  -2   2   89.09   13.70
  -8  -2   2  141.09   20.40
   8  -2  -2  116.99   15.40
   8  -2  -2  124.99   23.20
   8   2  -2   76.19   18.50
  -8   2   2  123.79   15.70
  -8   2   2  131.09   16.30
   8   2  -2  131.69   21.40
   8   2  -2  140.29   26.10
  -8   2   2  100.79   15.90
   8   2  -2  107.69   14.60
  -8   2   2   90.69   18.70
   8   2  -2  108.39   17.70
   7  -2  -2  422.56   41.20
  -7  -2   2  366.56   29.40
  -7  -2   2  355.66   40.10
  -7  -2   2  354.06   29.30
  -7  -2   2  370.16   33.30
   7  -2  -2  294.47   27.10
  -7  -2   2  380.16   34.50
   7  -2  -2  327.97   30.40
   7   2  -2  379.86   33.00
  -7   2   2  370.66   30.60
   7   2  -2  320.87   28.70
  -7   2   2  359.26   31.70
   7   2  -2  308.37   32.20
   7   2  -2  365.66   29.60
  -7   2   2  416.96   30.30
  -7   2   2  304.47   36.20
  -7   2   2  330.67   32.80
   6  -2  -2   13.30   12.30
  -6  -2   2    9.00    6.60
  -6  -2   2   15.30   10.10
  -6  -2   2   11.10    5.80
  -6  -2   2   14.20   12.20
   6  -2  -2   13.80    8.00
  -6  -2   2    8.60    9.20
   6  -2  -2   12.30    6.00
   6  -2  -2   11.30    9.30
   6   2  -2    6.10    6.90
  -6   2   2    2.20    6.40
   6   2  -2   15.10   11.30
   6   2  -2    9.40    6.30
  -6   2   2   10.80    7.60
  -6   2   2   18.80   10.80
   6   2  -2    4.10    7.40
  -6   2   2   16.80    7.00
   6   2  -2    9.70    8.90
  -5  -2   2 1819.92  139.19
   5  -2  -2 2112.39  145.79
  -5  -2   2 2138.49  140.19
  -5  -2   2 2138.39  136.69
   5  -2  -2 2053.59  135.79
  -5  -2   2 2167.78  136.29
   5  -2  -2 2272.47  140.49
  -5  -2   2 2212.18  145.09
  -5   2   2 2010.70  139.29
  -5   2   2 2099.39  136.49
   5   2  -2 1984.40  136.69
  -5   2   2 1869.41  137.59
   5   2  -2 1970.50  139.39
   5   2  -2 1854.81  135.59
  -5   2   2 1812.92  143.59
   5   2  -2 1825.12  142.29
   5   2  -2 1943.01  139.69
  -4  -2   2  390.06   29.30
  -4  -2   2  342.47   32.20
  -4  -2   2  395.16   32.20
  -4  -2   2  384.26   28.40
   4  -2  -2  338.67   30.10
  -4  -2   2  427.96   36.20
   4  -2  -2  419.86   32.60
   4  -2  -2  379.36   28.20
   4  -2  -2  358.86   37.70
   4   2  -2  355.66   31.90
  -4   2   2  388.46   32.10
  -4   2   2  364.86   37.00
   4   2  -2  351.16   28.10
   4   2  -2  376.26   35.70
   4   2  -2  362.86   31.90
  -4   2   2  367.76   30.30
   4   2  -2  350.76   29.00
  -4   2   2  374.46   28.60
   3  -2  -2 2263.57  147.49
  -3  -2   2 1954.30  147.39
   3  -2  -2 2162.38  152.78
  -3  -2   2 2262.37  145.49
   3  -2  -2 2206.88  144.89
  -3  -2   2 2141.19  144.59
  -3  -2   2 2220.08  147.49
  -3  -2   2 2313.17  150.28
   3   2  -2 2127.89  145.49
  -3   2   2 2018.50  151.78
   3   2  -2 2118.09  144.49
  -3   2   2 2062.79  144.99
   3   2  -2 2312.37  150.68
   3   2  -2 2156.38  147.39
   3   2  -2 2072.49  147.59
  -3   2   2 2220.48  147.39
   2  -2  -2  263.77   23.10
  -2  -2   2  273.67   23.80
   2  -2  -2  268.77   21.00
  -2  -2   2  263.67   22.80
  -2  -2   2  299.77   25.20
  -2  -2   2  263.77   21.20
   2  -2  -2  247.08   29.00
  -2  -2   2  267.57   20.80
   2   2  -2  276.17   23.20
  -2   2   2  253.17   20.90
  -2   2   2  256.07   23.00
   2   2  -2  275.67   21.60
   2   2  -2  307.17   26.50
   2   2  -2  244.08   20.50
  -2   2   2  254.57   28.70
   2   2  -2  235.48   22.90
   1  -2  -2  690.73   48.90
   1  -2  -2  736.73   56.19
  -1  -2   2  746.73   51.69
  -1  -2   2  690.93   48.90
   1  -2  -2  755.02   50.79
  -1  -2   2  646.94   50.19
  -1   2   2  684.53   49.10
   1   2  -2  680.43   49.10
   1   2  -2  710.63   50.19
   1   2  -2  678.03   49.99
   1   2  -2  683.63   48.80
  -1   2   2  717.63   55.09
   1   2  -2  717.33   51.79
   0  -2  -2 2848.52  190.38
   0  -2  -2 2858.11  189.48
   0  -2   2 2651.43  189.18
   0  -2   2 2925.31  189.88
   0  -2   2 2837.62  189.08
   0  -2  -2 2974.50  195.28
   0   2  -2 2774.22  189.08
   0   2  -2 2920.61  189.98
   0   2  -2 2980.10  191.08
   0   2   2 2927.21  190.48
   0   2   2 2741.03  189.38
   0   2   2 2844.52  194.48
   0   2  -2 2766.32  188.98
  -1  -2  -2 2835.22  193.58
   1  -2   2 2742.93  187.68
  -1  -2  -2 3039.60  189.58
  -1  -2  -2 2842.82  190.58
   1   2   2 2816.62  189.38
   1   2   2 2873.11  189.48
   1   2   2 2895.61  190.58
  -1   2  -2 2677.53  187.88
  -1   2  -2 2831.62  188.58
   1   2   2 2862.81  193.38
  -1   2  -2 2774.22  186.68
   2  -2   2  204.58   17.70
  -2  -2  -2  257.37   21.10
  -2  -2  -2  232.58   19.00
  -2  -2  -2  243.98   21.90
  -2  -2  -2  233.48   20.00
   2  -2   2  239.08   17.80
  -2   2  -2  254.07   24.00
   2   2   2  251.17   25.30
   2   2   2  277.27   21.00
   2   2   2  232.68   20.10
   2   2   2  233.58   19.00
  -2   2  -2  217.98   17.80
  -3  -2  -2 1462.25  107.19
   3  -2   2 1544.45  106.09
  -3  -2  -2 1661.33  108.89
  -3  -2  -2 1710.93  109.99
   3  -2   2 1677.23  105.19
  -3  -2  -2 1610.34  106.49
  -3   2  -2 1408.46  104.49
   3   2   2 1604.44  111.49
   3   2   2 1553.34  107.39
  -3   2  -2 1563.24  105.49
   3   2   2 1459.25  106.19
  -3   2  -2 1534.15  108.99
   3   2   2 1529.95  103.79
   3   2   2 1666.93  108.59
   3   2   2 1682.63  109.89
  -4  -2  -2    3.20    4.90
  -4  -2  -2   16.60    8.20
   4  -2   2    4.00    3.10
  -4  -2  -2    7.00    5.20
  -4  -2  -2   13.10    7.50
   4  -2   2    8.00    4.60
   4  -2   2    8.10    3.70
  -4   2  -2    7.50    3.80
  -4   2  -2    8.80    4.00
   4   2   2    9.80    5.80
   4   2   2   11.80    7.20
  -4   2  -2    8.00    6.30
   4   2   2   10.20    7.80
  -4   2  -2    5.80    5.00
   4   2   2    7.60    4.60
  -5  -2  -2  137.29   18.50
  -5  -2  -2  196.88   22.50
  -5  -2  -2  189.58   18.10
   5  -2   2  162.18   14.60
   5  -2   2  189.08   16.50
  -5  -2  -2  173.28   16.10
   5  -2   2  165.48   14.70
  -5  -2  -2  179.48   13.10
  -5   2  -2  170.48   17.90
   5   2   2  161.98   21.60
   5   2   2  190.58   19.20
  -5   2  -2  174.58   14.80
  -5   2  -2  153.58   15.60
  -5   2  -2  146.79   19.80
   5   2   2  187.58   18.80
   5   2   2  154.68   15.80
   6  -2   2   24.30    6.00
   6  -2   2   38.00    7.80
  -6  -2  -2   40.90    7.50
  -6  -2  -2   37.70   11.70
  -6  -2  -2   40.60   10.80
  -6  -2  -2   40.60    9.00
  -6  -2  -2   28.40    5.40
   6  -2   2   25.70    6.50
  -6   2  -2   26.40    6.30
  -6   2  -2   29.50    9.90
   6   2   2   39.30   10.10
   6   2   2   53.59   10.90
   6   2   2   34.00    7.00
  -6   2  -2   20.10    6.60
   6   2   2   17.50   10.00
  -6   2  -2   35.90    9.30
   7  -2   2 1216.28   80.79
   7  -2   2 1155.18   79.79
  -7  -2  -2 1266.87   80.69
  -7  -2  -2 1272.37   89.39
  -7  -2  -2 1222.58   83.09
   7  -2   2 1247.28   81.79
  -7  -2  -2 1105.69   79.29
   7   2   2 1146.19   83.09
   7   2   2 1278.17   84.29
   7   2   2 1157.78   80.59
  -7   2  -2 1063.69   81.09
  -7   2  -2 1019.20   85.49
  -7   2  -2 1016.10   82.59
   8  -2   2    3.10    5.10
  -8  -2  -2   -2.70    4.90
  -8  -2  -2   10.10    6.30
  -8  -2  -2    8.60    8.40
   8  -2   2    2.20    5.00
  -8  -2  -2    6.90   11.00
   8  -2   2    8.90    6.00
  -8  -2  -2    3.10    6.40
   8   2   2    3.70    5.50
  -8   2  -2   -1.40    7.30
   8   2   2    4.30    6.90
  -8   2  -2    5.30    4.80
  -8   2  -2    4.40    8.00
  -8   2  -2   -5.50    6.10
   8   2   2   -6.30    8.30
   8   2   2    3.60    7.50
   9  -2   2  953.70   65.39
   9  -2   2  966.90   67.69
  -9  -2  -2  982.50   94.79
  -9  -2  -2  965.80   65.79
  -9  -2  -2 1029.40   69.49
  -9  -2  -2  845.92   65.09
  -9  -2  -2  905.51   69.89
   9   2   2  792.62   70.59
   9   2   2  905.11   65.79
  -9   2  -2  967.40   66.39
   9   2   2 1023.60   70.09
 -10  -2  -2    7.60    5.80
  10  -2   2   -9.50    5.40
 -10  -2  -2  -10.40   11.00
 -10  -2  -2    5.40    5.60
 -10  -2  -2    3.20    7.50
  10  -2   2   13.40    6.90
  10  -2   2    7.30    7.50
 -10  -2  -2    0.70    8.20
 -10   2  -2   11.00    6.60
  10   2   2   -3.90    6.20
 -10   2  -2    0.70    6.10
 -10   2  -2  -14.30    9.10
 -10   2  -2   -4.80    7.70
 -10   2  -2    4.60    6.90
  10   2   2   -6.80    9.00
  10   2   2  -10.80    6.20
  10   2   2    5.90    5.80
  11  -2   2   24.80    9.10
  11  -2   2   22.60    7.50
 -11  -2  -2   15.90    6.00
  11  -2   2    7.50    5.90
 -11  -2  -2   10.80    9.10
 -11  -2  -2   -1.10   13.30
 -11  -2  -2   15.10    7.00
 -11  -2  -2   15.30    8.10
 -11   2  -2    8.40    8.10
  11   2   2   21.30   10.80
  11   2   2   18.90    6.30
  11   2   2   22.40    9.50
 -11   2  -2    5.60    7.00
  11   2   2   16.40    9.70
 -11   2  -2    9.20    9.30
 -11   2  -2   18.50    7.80
 -11   2  -2   24.00    6.80
 -12  -2  -2   16.00    6.00
  12  -2   2   14.10    7.80
  12  -2   2   26.20    7.70
 -12  -2  -2   16.90    9.60
 -12  -2  -2   25.30    7.20
 -12  -2  -2   16.80    9.10
  12  -2   2    9.70    6.40
 -12   2  -2   11.80    7.80
 -12   2  -2   26.40   10.50
  12   2   2   12.50    8.40
  12   2   2   12.10    9.50
 -12   2  -2   14.90    7.50
  12   2   2   18.40    9.80
 -12   2  -2    7.80    8.00
 -12   2  -2   16.80    6.80
 -13  -2  -2  175.48   21.90
  13  -2   2  192.38   20.50
  13  -2   2  219.18   20.30
 -13  -2  -2  165.08   17.30
 -13  -2  -2  134.89   27.30
  13  -2   2  179.78   17.20
 -13  -2  -2  211.58   17.70
 -13  -2  -2  165.28   22.00
  13   2   2  187.28   21.90
  13   2   2  162.98   21.30
 -13   2  -2  227.28   23.60
  13   2   2  194.48   17.70
 -13   2  -2  200.88   19.90
 -13   2  -2  170.48   20.30
 -13   2  -2  181.58   18.80
 -14  -2  -2   -5.40    7.50
 -14  -2  -2    3.00    4.90
  14  -2   2    9.50    7.20
 -14  -2  -2   11.00    8.20
 -14  -2  -2    6.00    5.80
  14  -2   2    1.90    6.50
  14   2   2   13.90    8.80
 -14   2  -2    8.90    9.10
  14   2   2    6.00    8.00
 -14   2  -2   -2.00    9.40
  14   2   2   -1.70    5.30
 -14   2  -2    7.40    6.40
 -14   2  -2    6.10    6.60
 -14   2  -2    9.80    7.20
 -15  -2  -2  149.09   20.00
 -15  -2  -2  159.28   15.30
  15  -2   2  136.49   17.30
 -15  -2  -2  169.68   20.00
  15  -2   2  144.69   17.70
 -15   2  -2  128.89   16.80
 -15   2  -2  147.89   19.60
  15   2   2  139.79   18.90
 -15   2  -2  105.69   20.10
 -15   2  -2  153.78   16.50
 -15   2  -2  163.58   17.10
  15  -3  -2  124.69   18.30
 -15  -3   2  118.79   15.20
 -15  -3   2  154.98   16.10
 -15  -3   2  151.68   21.20
  15  -3  -2  130.39   25.60
  15  -3  -2  144.79   17.20
 -15  -3   2  167.58   25.00
 -15   3   2  155.98   18.20
  15   3  -2   94.49   18.80
 -15   3   2  120.49   17.30
 -15   3   2  150.88   17.90
  15   3  -2  142.09   19.80
  14  -3  -2   21.10   11.90
 -14  -3   2   -2.90    6.60
 -14  -3   2   29.20   13.30
  14  -3  -2    6.30    8.80
  14  -3  -2    3.40    9.60
 -14   3   2    2.80    7.80
  14   3  -2   34.00   12.20
 -14   3   2   15.00    9.80
 -14   3   2   -1.50    7.00
  14   3  -2   29.00   11.50
  14   3  -2   10.60   11.80
 -14   3   2   17.90    8.00
 -13  -3   2   60.49   11.10
 -13  -3   2   75.09   12.20
  13  -3  -2   84.19   17.00
  13  -3  -2   88.89   16.60
  13  -3  -2  114.69   15.70
 -13  -3   2  112.89   20.10
 -13  -3   2   75.29   15.20
  13   3  -2  119.89   24.30
 -13   3   2  104.79   14.40
  13   3  -2   76.89   15.60
  13   3  -2   73.99   17.70
 -13   3   2   82.29   14.20
 -13   3   2   77.79   12.70
  13   3  -2   80.69   12.50
 -12  -3   2  197.68   18.20
  12  -3  -2  189.88   24.20
 -12  -3   2  179.38   25.00
  12  -3  -2  191.48   28.70
  12  -3  -2  185.38   19.40
 -12  -3   2  123.89   17.50
 -12  -3   2  126.39   20.70
 -12   3   2  153.28   20.00
  12   3  -2  128.69   21.50
  12   3  -2  170.58   19.40
 -12   3   2  171.38   19.50
  12   3  -2  212.78   23.90
 -12   3   2  137.69   20.00
 -11  -3   2   69.89   11.70
  11  -3  -2   78.69   18.50
 -11  -3   2   79.19   22.10
 -11  -3   2   40.80   17.70
  11  -3  -2   84.69   15.40
 -11  -3   2   79.29   12.50
  11  -3  -2   58.79   10.00
  11  -3  -2   89.69   13.60
 -11  -3   2   62.59   14.40
  11   3  -2   75.19   12.60
 -11   3   2   42.50   14.60
 -11   3   2   72.39   14.30
 -11   3   2   80.29   13.50
  11   3  -2   73.79   11.60
  11   3  -2   41.40   14.70
  11   3  -2  118.99   17.90
 -11   3   2  111.79   15.40
 -10  -3   2   73.89   12.00
 -10  -3   2  111.39   18.00
 -10  -3   2  142.79   20.20
  10  -3  -2   86.39   12.00
  10  -3  -2   92.89   15.70
 -10  -3   2   76.89   22.50
 -10  -3   2  101.69   14.30
  10  -3  -2  131.59   16.40
  10   3  -2   80.69   12.40
 -10   3   2  101.89   14.80
  10   3  -2   75.69   15.90
  10   3  -2  128.39   19.00
 -10   3   2  103.29   14.70
  10   3  -2   64.29   16.80
  10   3  -2  102.69   14.10
 -10   3   2   56.19   16.20
  -9  -3   2  694.63   49.10
   9  -3  -2  685.63   58.99
  -9  -3   2  699.63   61.99
   9  -3  -2  575.74   47.70
  -9  -3   2  663.93   53.79
  -9  -3   2  728.03   54.69
  -9  -3   2  735.73   49.99
   9  -3  -2  678.73   50.79
  -9   3   2  648.44   49.80
  -9   3   2  625.64   50.69
   9   3  -2  596.14   52.69
  -9   3   2  580.04   51.89
   9   3  -2  652.63   49.00
   9   3  -2  697.53   50.19
   9   3  -2  715.13   53.79
  -8  -3   2    8.10    7.10
  -8  -3   2   10.80    5.50
   8  -3  -2    3.80   11.50
   8  -3  -2    0.60    6.70
  -8  -3   2   -4.90    8.00
   8  -3  -2    6.70    5.90
  -8  -3   2    3.50    7.10
   8  -3  -2    4.70    8.30
  -8  -3   2    1.60   11.90
   8   3  -2   -0.50    6.50
   8   3  -2    6.90    9.20
   8   3  -2    2.60    5.70
  -8   3   2   -4.40    7.30
   8   3  -2    8.50   10.90
  -8   3   2    6.10    6.60
   8   3  -2    8.10    8.40
  -8   3   2   -1.40    6.10
  -7  -3   2  441.76   32.10
  -7  -3   2  425.16   35.80
   7  -3  -2  433.46   42.20
  -7  -3   2  334.17   35.10
  -7  -3   2  450.05   42.40
   7  -3  -2  417.96   35.40
  -7  -3   2  418.26   30.80
   7  -3  -2  400.06   30.30
   7  -3  -2  381.56   32.90
   7   3  -2  389.36   35.80
  -7   3   2  368.66   39.90
  -7   3   2  398.86   35.10
  -7   3   2  394.56   31.40
   7   3  -2  361.26   30.60
   7   3  -2  350.96   31.30
   7   3  -2  377.76   39.60
   7   3  -2  361.96   35.00
  -7   3   2  368.76   33.10
   6  -3  -2  688.13   50.59
  -6  -3   2  581.24   50.49
   6  -3  -2  641.14   46.20
  -6  -3   2  753.12   56.49
  -6  -3   2  692.93   47.80
  -6  -3   2  639.54   46.00
   6  -3  -2  667.53   56.79
  -6  -3   2  612.54   49.80
   6  -3  -2  596.24   47.90
   6   3  -2  684.73   51.19
  -6   3   2  665.23   50.59
  -6   3   2  590.24   54.99
   6   3  -2  595.84   54.39
  -6   3   2  616.14   46.70
   6   3  -2  625.74   47.50
   6   3  -2  652.73   50.69
   6   3  -2  596.74   45.90
  -5  -3   2   21.30    7.40
   5  -3  -2    7.30    7.30
   5  -3  -2    8.10    6.60
  -5  -3   2   16.50    7.90
  -5  -3   2    8.50    8.80
  -5  -3   2   15.20    5.10
  -5  -3   2    5.10    8.70
   5  -3  -2   15.00   11.50
   5  -3  -2   10.60    5.30
   5   3  -2   11.00    5.00
  -5   3   2   12.10   10.60
   5   3  -2   10.50   11.20
   5   3  -2    5.80    6.10
   5   3  -2    9.00    8.50
  -5   3   2   10.10    7.70
   5   3  -2    5.10    7.30
  -5   3   2   11.50    5.40
  -4  -3   2  660.23   54.79
  -4  -3   2  739.83   57.09
   4  -3  -2  720.03   51.29
  -4  -3   2  735.33   54.39
  -4  -3   2  724.03   50.79
   4  -3  -2  762.02   61.59
  -4  -3   2  777.82   52.39
   4  -3  -2  760.22   54.49
   4   3  -2  758.82   58.59
   4   3  -2  712.13   54.49
   4   3  -2  710.23   54.69
   4   3  -2  712.53   52.29
   4   3  -2  698.03   50.49
  -4   3   2  705.23   51.59
  -4   3   2  700.53   54.09
  -4   3   2  652.53   59.49
  -3  -3   2  123.79   18.10
  -3  -3   2  113.59   15.80
   3  -3  -2  103.99   18.90
   3  -3  -2  118.79   15.70
   3  -3  -2  106.89   12.30
  -3  -3   2  126.19   15.80
  -3  -3   2  124.09   14.60
  -3   3   2  112.49   13.00
   3   3  -2  122.39   12.30
   3   3  -2  130.19   14.00
  -3   3   2  128.19   15.60
   3   3  -2  119.79   16.20
  -3   3   2  109.19   19.50
   3   3  -2  133.99   18.80
  -2  -3   2   14.00    6.00
  -2  -3   2    8.90    6.70
  -2  -3   2   23.00    7.60
  -2  -3   2   18.10    7.90
   2  -3  -2   20.30    7.20
   2  -3  -2   18.90   10.80
   2  -3  -2   18.70    5.40
   2   3  -2   15.60    5.00
  -2   3   2   11.60    9.50
   2   3  -2   21.10    7.70
  -2   3   2   14.70    6.80
  -2   3   2   18.80    6.50
   2   3  -2   13.90    6.00
   2   3  -2   23.00    8.90
   2   3  -2   10.10    5.60
   1  -3  -2 3740.03  240.88
  -1  -3   2 3538.85  233.68
  -1  -3   2 3319.87  232.88
  -1  -3   2 3397.96  234.78
   1  -3  -2 3341.77  232.18
  -1  -3   2 3472.95  232.38
   1   3  -2 3399.76  232.48
  -1   3   2 3552.94  239.78
   1   3  -2 3689.03  235.88
   1   3  -2 3456.45  232.58
   1   3  -2 3619.54  233.88
  -1   3   2 3389.36  232.48
   0  -3  -2 1798.52  129.69
   0  -3  -2 1960.60  122.79
   0  -3   2 1771.22  122.09
   0  -3   2 1811.92  123.09
   0  -3  -2 1729.43  122.29
   0  -3   2 1721.63  121.89
   0   3  -2 1679.63  122.09
   0   3  -2 1819.92  121.39
   0   3   2 1853.41  129.69
   0   3   2 1811.92  125.39
   0   3   2 1884.11  123.99
   0   3  -2 1891.71  125.09
   0   3  -2 1816.22  123.39
   1  -3   2 2448.96  161.78
  -1  -3  -2 2600.44  163.18
   1  -3   2 2313.77  160.28
   1  -3   2 2280.87  161.28
  -1  -3  -2 2268.47  161.98
  -1  -3  -2 2355.76  162.38
  -1   3  -2 2460.95  162.78
   1   3   2 2534.05  169.48
  -1   3  -2 2429.46  159.78
   1   3   2 2425.86  163.48
   1   3   2 2509.25  165.28
   1   3   2 2406.16  163.48
  -2  -3  -2  822.02   61.49
   2  -3   2  817.32   57.19
  -2  -3  -2  793.22   58.39
  -2  -3  -2  837.02   59.79
  -2  -3  -2  796.22   59.49
   2   3   2  857.91   59.59
  -2   3  -2  795.72   58.59
   2   3   2  859.21   59.89
  -2   3  -2  839.42   57.59
   2   3   2  917.31   61.99
   2   3   2  800.52   64.99
   2   3   2  806.22   58.49
  -3  -3  -2 1316.07   87.39
   3  -3   2 1214.58   81.79
  -3  -3  -2 1237.08   85.39
  -3  -3  -2 1163.78   84.39
  -3  -3  -2 1105.39   82.99
   3   3   2 1186.28   83.39
  -3   3  -2 1158.28   82.19
   3   3   2 1137.29   80.19
  -3   3  -2 1194.38   87.69
   3   3   2 1237.28   90.49
   3   3   2 1249.57   84.99
   3   3   2 1238.38   84.59
  -3   3  -2 1174.38   83.19
   3   3   2 1312.67   87.29
   4  -3   2  194.78   17.80
  -4  -3  -2  195.48   20.50
  -4  -3  -2  186.78   18.90
   4  -3   2  192.48   15.80
  -4  -3  -2  203.68   22.10
  -4  -3  -2  191.58   18.20
  -4   3  -2  175.68   16.30
  -4   3  -2  195.48   22.10
   4   3   2  170.98   17.20
   4   3   2  203.58   19.90
   4   3   2  198.78   19.60
  -4   3  -2  178.88   17.80
   4   3   2  196.98   23.90
   4   3   2  188.38   14.00
   5  -3   2 1630.04  114.39
  -5  -3  -2 1711.63  116.99
  -5  -3  -2 1886.81  122.59
   5  -3   2 1721.63  117.29
  -5  -3  -2 1776.12  120.49
  -5  -3  -2 1702.63  118.79
   5  -3   2 1770.12  115.59
  -5   3  -2 1606.74  121.19
   5   3   2 1679.53  117.29
   5   3   2 1585.34  114.19
   5   3   2 1777.22  119.09
   5   3   2 1787.42  122.09
  -5   3  -2 1718.93  116.19
  -5   3  -2 1718.33  117.89
   5   3   2 1801.02  119.89
   6  -3   2  185.28   18.10
   6  -3   2  171.38   15.80
  -6  -3  -2  203.88   19.20
  -6  -3  -2  230.28   24.10
  -6  -3  -2  185.48   19.50
   6  -3   2  172.78   15.00
   6   3   2  187.68   20.20
  -6   3  -2  159.28   21.90
   6   3   2  183.48   24.10
  -6   3  -2  180.18   19.10
   6   3   2  171.58   14.60
   6   3   2  186.88   17.30
   6   3   2  177.48   19.90
  -7  -3  -2  224.28   23.40
  -7  -3  -2  245.48   20.20
   7  -3   2  214.38   20.10
   7  -3   2  211.78   19.20
  -7  -3  -2  199.88   15.90
   7  -3   2  232.38   18.10
  -7  -3  -2  244.78   26.40
  -7  -3  -2  235.58   22.10
   7   3   2  172.68   24.60
   7   3   2  202.28   22.10
  -7   3  -2  208.48   25.30
  -7   3  -2  197.08   21.30
   7   3   2  218.68   19.50
  -7   3  -2  227.68   18.60
   7   3   2  215.08   22.60
  -7   3  -2  178.98   18.80
  -8  -3  -2  380.86   32.50
  -8  -3  -2  389.86   29.80
   8  -3   2  316.67   28.30
   8  -3   2  393.06   29.00
  -8  -3  -2  386.16   26.90
  -8  -3  -2  367.16   34.00
   8  -3   2  367.46   30.70
  -8   3  -2  362.06   36.30
   8   3   2  426.26   33.90
   8   3   2  370.96   29.90
  -8   3  -2  388.86   32.80
  -8   3  -2  404.56   29.50
  -8   3  -2  367.36   30.20
   8   3   2  376.36   33.00
  -9  -3  -2  129.89   10.90
  -9  -3  -2  120.99   13.80
   9  -3   2  107.89   13.00
  -9  -3  -2  140.49   17.50
  -9  -3  -2  118.89   18.00
   9  -3   2  136.69   13.40
   9  -3   2  113.09   15.30
  -9  -3  -2   86.99   18.20
  -9   3  -2  110.99   14.40
  -9   3  -2  138.59   14.30
   9   3   2  114.79   13.60
  -9   3  -2  124.99   17.30
   9   3   2  134.09   18.60
  -9   3  -2   82.89   16.20
   9   3   2   86.09   17.20
   9   3   2   91.99   15.30
 -10  -3  -2  135.19   23.60
  10  -3   2  159.58   15.40
 -10  -3  -2  116.09   19.30
  10  -3   2  165.28   17.50
 -10  -3  -2  167.98   16.40
 -10  -3  -2  148.59   13.40
 -10  -3  -2  154.68   19.00
  10  -3   2  164.58   15.70
 -10   3  -2  149.39   15.80
 -10   3  -2  102.09   17.50
  10   3   2  141.39   15.00
  10   3   2  168.38   20.10
 -10   3  -2  136.79   16.30
 -10   3  -2  109.29   19.80
 -11  -3  -2  233.58   23.10
  11  -3   2  234.58   21.60
 -11  -3  -2  225.28   24.30
 -11  -3  -2  212.78   19.80
  11  -3   2  207.58   18.70
 -11  -3  -2  204.48   17.20
 -11  -3  -2  188.18   30.60
 -11   3  -2  233.88   21.60
 -11   3  -2  157.68   21.30
 -11   3  -2  200.68   19.90
 -11   3  -2  232.58   20.50
  11   3   2  171.18   25.30
  11   3   2  219.18   23.10
 -11   3  -2  155.88   24.90
 -12  -3  -2   19.40    7.10
 -12  -3  -2   15.90    8.80
  12  -3   2    6.80    6.90
 -12  -3  -2    3.10    4.40
 -12  -3  -2   14.70    9.70
  12  -3   2   10.70    7.50
 -12   3  -2    6.30    6.90
 -12   3  -2   13.20    7.80
 -12   3  -2   11.10    8.90
 -12   3  -2    5.00    6.70
  12   3   2   17.10   11.30
  12   3   2   19.10   12.10
 -12   3  -2    3.30    8.50
  12   3   2   16.70    8.90
 -13  -3  -2  118.89   17.80
 -13  -3  -2   83.49   15.10
  13  -3   2   87.39   12.40
 -13  -3  -2   63.59    9.10
 -13  -3  -2   93.59   12.00
 -13  -3  -2   58.19   20.40
  13  -3   2   83.39   10.30
 -13   3  -2   62.29   11.00
  13   3   2   91.59   15.50
  13   3   2   80.49   16.50
 -13   3  -2   80.09   12.70
 -13   3  -2   86.39   14.00
  13   3   2   60.49   12.50
  13   3   2   69.89   14.30
 -14  -3  -2   34.60   18.30
 -14  -3  -2   76.89   13.00
 -14  -3  -2   66.89    8.50
 -14  -3  -2   58.49    9.60
  14  -3   2   60.89   10.70
  14  -3   2   90.19   11.90
  14   3   2   51.39   13.90
 -14   3  -2   87.39   13.70
 -14   3  -2   53.39    9.80
 -14   3  -2   47.90   13.60
 -14   3  -2  106.09   15.80
  14   3   2   46.40   11.70
  14   3   2   70.89   12.60
  15  -3   2   -2.30    5.80
 -15  -3  -2    3.40    5.50
 -15  -3  -2  -11.00    8.10
  15  -3   2  -12.00    6.20
 -15  -3  -2   13.10    8.30
 -15   3  -2   -9.50    5.60
 -15   3  -2   -5.40    7.00
  15   3   2    7.30    8.00
 -15   3  -2   -1.40    6.40
 -15   3  -2  -13.10    7.90
 -15   3  -2   -1.30    9.90
  15   3   2   -6.50    4.50
 -15  -4   2   13.60    9.10
 -15  -4   2   -1.50   12.50
 -15  -4   2   10.80    6.30
  15  -4  -2   16.90   19.90
  15  -4  -2   -2.30    7.20
  15   4  -2   -8.40    9.60
  15   4  -2    7.80    7.50
 -15   4   2  -17.00    7.10
 -15   4   2   -3.60    7.50
 -14  -4   2  193.18   18.00
 -14  -4   2  172.78   22.20
  14  -4  -2  199.48   19.70
 -14  -4   2  181.58   25.30
  14  -4  -2  160.68   22.60
 -14  -4   2  159.58   17.20
  14  -4  -2  177.88   25.20
  14   4  -2  136.59   20.70
  14   4  -2  171.18   25.50
 -14   4   2  169.08   19.90
 -14   4   2  155.98   21.00
 -14   4   2  188.98   19.50
 -13  -4   2   13.10   10.10
 -13  -4   2  -19.90   14.50
  13  -4  -2   10.90    9.80
 -13  -4   2    6.70    6.60
 -13  -4   2  -11.00    7.90
  13  -4  -2    4.40    6.90
  13  -4  -2    6.40   11.40
  13   4  -2   -1.60    6.80
  13   4  -2   11.90    9.80
 -13   4   2   -2.10    7.40
 -13   4   2   15.00    8.60
  13   4  -2    7.60   10.70
 -13   4   2   16.70    8.30
  13   4  -2    9.20   11.20
 -12  -4   2   30.90   12.00
 -12  -4   2   33.20    7.60
 -12  -4   2   34.80    8.40
  12  -4  -2   28.20   12.90
 -12  -4   2   23.10   10.80
  12  -4  -2   39.20   12.10
  12  -4  -2   37.20   12.50
  12   4  -2   45.20   12.50
 -12   4   2   36.20   10.20
  12   4  -2   14.90   12.20
 -12   4   2   45.60   10.30
  12   4  -2   57.39   17.80
 -12   4   2   25.90    9.40
  11  -4  -2    6.40   11.40
 -11  -4   2   -0.40    8.50
 -11  -4   2   19.60    8.30
 -11  -4   2    2.60    8.90
  11  -4  -2   13.50    6.70
 -11  -4   2   17.60    6.00
  11  -4  -2    8.00    9.60
  11   4  -2    7.40    6.40
 -11   4   2    9.70    8.10
  11   4  -2   20.70    8.80
  11   4  -2   17.10   12.10
  11   4  -2   23.10   12.00
  11   4  -2    5.60    8.90
 -11   4   2   23.10    8.90
 -11   4   2    7.50    8.50
 -11   4   2   -5.80    9.00
 -10  -4   2  259.97   21.00
  10  -4  -2  251.17   22.80
  10  -4  -2  216.38   20.50
 -10  -4   2  258.67   35.20
 -10  -4   2  240.08   22.40
 -10  -4   2  226.98   26.40
  10  -4  -2  251.77   31.80
  10  -4  -2  231.18   26.70
 -10   4   2  186.38   29.30
  10   4  -2  232.48   23.30
  10   4  -2  196.48   26.00
 -10   4   2  228.88   25.60
 -10   4   2  223.58   23.90
  10   4  -2  220.18   21.40
  10   4  -2  254.27   26.50
 -10   4   2  262.47   23.00
  -9  -4   2  127.89   15.10
  -9  -4   2   69.99   17.90
   9  -4  -2   99.69   12.90
  -9  -4   2  130.89   20.00
  -9  -4   2  110.79   12.20
   9  -4  -2   78.29   12.90
   9  -4  -2   99.39   22.30
   9  -4  -2  104.09   16.80
  -9  -4   2   91.69   16.80
   9   4  -2   78.19   18.50
   9   4  -2   98.79   14.50
   9   4  -2  106.19   13.60
   9   4  -2   81.99   14.90
  -9   4   2  103.89   14.40
  -9   4   2   67.39   16.10
  -9   4   2   84.29   15.10
  -9   4   2   98.39   14.30
  -8  -4   2 1264.17   98.59
  -8  -4   2 1498.95   95.49
   8  -4  -2 1498.05  109.79
   8  -4  -2 1353.86   93.99
   8  -4  -2 1314.67   95.19
   8  -4  -2 1354.16   97.99
  -8  -4   2 1484.75  104.69
  -8  -4   2 1448.36   99.39
  -8  -4   2 1472.65   93.79
   8   4  -2 1329.17   95.69
   8   4  -2 1206.78  101.69
   8   4  -2 1228.08   93.49
  -8   4   2 1296.47   96.49
  -8   4   2 1313.67   97.89
   8   4  -2 1362.66   98.69
   8   4  -2 1417.06   98.99
  -8   4   2 1442.76   95.69
  -7  -4   2   40.80    9.70
   7  -4  -2    5.70   11.30
  -7  -4   2   19.50    5.30
   7  -4  -2   12.80    6.90
   7  -4  -2   13.20    6.10
   7  -4  -2   19.60    9.80
  -7  -4   2   26.10   10.60
  -7  -4   2   25.20   11.80
  -7  -4   2   22.30    7.90
   7   4  -2   15.00    6.20
  -7   4   2   23.40    8.50
   7   4  -2    8.80    8.30
   7   4  -2   19.80   11.30
   7   4  -2   27.90    9.80
   7   4  -2   32.40   15.30
  -7   4   2    4.80    6.10
  -6  -4   2  729.63   54.79
  -6  -4   2  683.13   55.39
   6  -4  -2  646.14   51.29
   6  -4  -2  741.93   54.69
  -6  -4   2  771.12   71.59
   6  -4  -2  701.03   50.59
   6  -4  -2  737.03   61.49
  -6  -4   2  748.33   52.09
  -6  -4   2  675.63   49.90
  -6   4   2  703.13   60.59
   6   4  -2  697.63   52.19
   6   4  -2  732.73   55.19
   6   4  -2  704.53   54.79
   6   4  -2  651.63   49.80
  -6   4   2  694.63   51.49
  -6   4   2  697.03   54.29
   6   4  -2  748.43   60.29
  -5  -4   2  235.58   21.70
  -5  -4   2  195.98   23.70
   5  -4  -2  214.48   19.60
  -5  -4   2  222.88   23.20
   5  -4  -2  221.08   23.30
  -5  -4   2  254.47   25.90
   5  -4  -2  255.47   32.00
   5  -4  -2  202.68   19.70
  -5   4   2  199.08   19.90
   5   4  -2  218.38   18.70
   5   4  -2  242.78   28.70
   5   4  -2  213.38   20.80
  -5   4   2  215.48   29.30
   5   4  -2  209.08   23.10
   5   4  -2  230.08   23.70
  -4  -4   2  402.36   36.10
   4  -4  -2  417.96   41.20
  -4  -4   2  329.37   32.60
   4  -4  -2  391.66   33.30
   4  -4  -2  376.96   29.60
  -4  -4   2  403.66   31.50
   4   4  -2  345.27   28.80
  -4   4   2  390.36   30.60
   4   4  -2  385.86   33.00
  -4   4   2  388.36   32.50
  -4   4   2  387.16   39.30
   4   4  -2  381.66   33.40
   4   4  -2  365.06   31.00
   4   4  -2  438.86   37.70
  -3  -4   2  183.88   22.00
  -3  -4   2  215.88   21.60
  -3  -4   2  212.68   24.20
   3  -4  -2  241.98   31.30
  -3  -4   2  210.18   20.60
   3  -4  -2  211.98   19.00
   3   4  -2  201.08   18.20
  -3   4   2  212.58   21.50
  -3   4   2  230.78   28.30
   3   4  -2  248.08   26.80
  -3   4   2  200.18   20.00
   3   4  -2  194.98   19.80
   3   4  -2  216.08   21.40
   3   4  -2  201.78   22.10
   2  -4  -2 4717.63  314.47
  -2  -4   2 4722.13  316.57
  -2  -4   2 4720.43  318.37
  -2  -4   2 4664.23  314.77
  -2  -4   2 4505.25  315.87
   2  -4  -2 4905.91  316.87
   2  -4  -2 5029.00  324.57
   2   4  -2 4835.02  315.57
   2   4  -2 4446.16  313.47
  -2   4   2 4778.02  315.07
  -2   4   2 4816.72  316.37
  -2   4   2 4705.13  323.27
   2   4  -2 4434.76  314.87
   2   4  -2 4913.61  316.87
   2   4  -2 4873.51  319.17
  -1  -4   2    3.00    6.00
   1  -4  -2    0.60    4.40
   1  -4  -2    9.40    9.40
   1  -4  -2    2.10    4.80
   1  -4  -2    2.00    4.90
  -1  -4   2    0.70    5.70
  -1  -4   2    5.90    6.20
  -1  -4   2    7.70    5.80
   1   4  -2    5.80    4.70
  -1   4   2    0.10    5.30
  -1   4   2   -0.50    9.20
   1   4  -2    2.50    4.60
  -1   4   2    0.40    5.30
   1   4  -2    5.40    7.50
   1   4  -2    4.30    5.40
   0  -4  -2 1068.29   76.29
   0  -4  -2 1068.69   76.69
   0  -4  -2 1156.08   76.49
   0  -4   2 1047.50   75.59
   0  -4   2 1093.49   76.29
   0   4   2 1109.49   78.09
   0   4   2 1093.29   79.89
   0   4   2 1114.49   84.99
   0   4  -2 1131.49   79.89
   0   4  -2  988.70   75.89
   0   4  -2 1146.79   77.89
   0   4  -2 1117.79   74.99
   1  -4   2   -1.40    4.50
   1  -4   2    2.70    4.30
  -1  -4  -2    5.50    5.70
   1  -4   2    3.30    4.40
  -1  -4  -2   -0.60    5.70
  -1  -4  -2    7.70    5.60
   1   4   2    9.70    7.80
  -1   4  -2    4.80    5.50
  -1   4  -2    1.60    3.00
   1   4   2    0.40    3.80
   1   4   2  -10.90    7.70
  -1   4  -2    1.60    4.80
   1   4   2    1.50    6.10
   2  -4   2   33.70    6.50
   2  -4   2   36.60    4.80
  -2  -4  -2   33.00    9.00
  -2  -4  -2   48.10   10.40
  -2  -4  -2   36.90   10.20
   2  -4   2   29.30    6.60
   2   4   2   47.70   10.30
   2   4   2   42.00   10.60
   2   4   2   48.60    9.40
  -2   4  -2   29.80    8.20
   2   4   2   32.20   12.80
  -3  -4  -2   17.90    8.10
  -3  -4  -2   17.40    7.20
   3  -4   2   14.80    5.60
   3  -4   2   20.90    5.30
  -3  -4  -2    5.10    7.10
  -3  -4  -2   23.80   11.80
   3   4   2   24.20    8.80
  -3   4  -2   21.90   10.20
   3   4   2   13.40    6.20
  -3   4  -2   20.20    6.60
   3   4   2   28.30    8.30
   3   4   2   18.60    8.90
  -3   4  -2   15.40    6.00
   3   4   2   14.40   11.10
  -4  -4  -2 1558.34  107.49
  -4  -4  -2 1499.95  108.89
  -4  -4  -2 1638.24  112.29
  -4  -4  -2 1662.63  110.29
   4  -4   2 1549.64  105.79
  -4   4  -2 1557.64  106.69
   4   4   2 1474.05  104.09
   4   4   2 1670.23  112.39
   4   4   2 1671.63  109.69
  -4   4  -2 1526.15  112.99
   4   4   2 1620.04  109.29
  -4   4  -2 1481.35  107.49
   4   4   2 1565.74  115.49
   4   4   2 1484.25  107.39
  -5  -4  -2   24.90    7.60
  -5  -4  -2   13.70    6.60
   5  -4   2   27.20    5.70
  -5  -4  -2   23.20    9.00
   5  -4   2   23.00    7.20
  -5   4  -2   21.50    7.50
   5   4   2   20.30    6.70
  -5   4  -2   21.80    6.90
   5   4   2   29.90   11.20
  -5   4  -2   10.50    8.60
   5   4   2   31.30    8.80
   5   4   2   33.20    9.50
   5   4   2   30.40    4.20
  -6  -4  -2  709.03   50.39
  -6  -4  -2  687.93   53.69
  -6  -4  -2  659.53   51.89
   6  -4   2  676.03   46.20
   6  -4   2  701.53   48.50
   6  -4   2  720.93   50.79
  -6  -4  -2  735.03   55.99
   6   4   2  721.53   53.09
   6   4   2  621.44   46.70
   6   4   2  673.73   56.29
  -6   4  -2  688.83   49.20
   6   4   2  656.63   51.99
  -6   4  -2  680.93   56.09
   6   4   2  690.23   55.69
  -6   4  -2  692.13   50.99
  -7  -4  -2    3.80    5.90
   7  -4   2    4.40    5.70
  -7  -4  -2    7.40    6.90
   7  -4   2    4.70    3.10
  -7  -4  -2    4.60    8.40
  -7  -4  -2   -3.20    6.40
   7  -4   2    5.30    4.70
  -7   4  -2   -4.00    4.30
   7   4   2    8.70    9.10
   7   4   2    6.30    3.80
   7   4   2    6.00    7.10
  -7   4  -2    1.90    7.30
  -7   4  -2    0.60    5.40
   7   4   2    3.10    7.60
   7   4   2    3.40    4.60
   8  -4   2   82.99    8.50
   8  -4   2   70.69    9.10
  -8  -4  -2   65.19   14.50
  -8  -4  -2   94.59   16.60
  -8  -4  -2   72.49   11.00
   8  -4   2   59.19   10.80
  -8  -4  -2   63.49   11.00
   8   4   2   73.99   11.10
  -8   4  -2   67.09   12.50
  -8   4  -2   71.29   10.20
   8   4   2   64.09   18.00
   8   4   2   58.99   13.00
   8   4   2   65.09   12.30
  -9  -4  -2  114.49   18.20
  -9  -4  -2  111.89   19.80
   9  -4   2   88.19   11.30
  -9  -4  -2  100.59   14.40
  -9  -4  -2  126.99   14.70
   9  -4   2  117.49   11.20
   9  -4   2  120.99   14.40
   9   4   2   97.39   16.30
  -9   4  -2  102.69   15.70
   9   4   2   74.59   23.60
   9   4   2   70.89   13.30
   9   4   2   99.29   13.70
  -9   4  -2   76.19   17.40
  -9   4  -2  115.49   12.70
 -10  -4  -2  134.59   17.10
  10  -4   2  133.89   15.40
  10  -4   2  101.49   12.50
 -10  -4  -2  122.99   21.30
  10  -4   2  135.29   12.70
 -10  -4  -2  103.89   17.50
 -10  -4  -2  153.48   15.50
  10   4   2  117.99   13.90
  10   4   2   85.59   14.80
 -10   4  -2  114.79   13.20
 -10   4  -2   77.79   16.00
  10   4   2  119.49   16.80
  10   4   2   82.69   17.40
 -10   4  -2   84.59   14.20
  11  -4   2   -0.90    5.30
 -11  -4  -2    4.50    9.00
 -11  -4  -2    4.40    2.80
  11  -4   2    1.10    4.20
  11  -4   2   -2.40    5.00
 -11  -4  -2    0.90    6.70
 -11  -4  -2    7.00    6.30
 -11  -4  -2   -1.40   10.50
 -11   4  -2   -0.60    7.80
  11   4   2    0.30    8.10
 -11   4  -2   -1.20    5.60
  11   4   2    4.30    9.70
 -11   4  -2   -0.60    7.20
  11   4   2    5.40    8.10
  12  -4   2  349.67   29.30
 -12  -4  -2  365.36   28.70
 -12  -4  -2  386.56   32.30
 -12  -4  -2  302.67   38.60
  12  -4   2  370.66   27.60
 -12  -4  -2  357.96   24.80
 -12  -4  -2  332.67   32.30
  12  -4   2  333.77   28.20
 -12   4  -2  360.36   28.50
  12   4   2  361.86   34.20
 -12   4  -2  363.96   30.40
  12   4   2  308.87   31.30
  12   4   2  273.57   33.80
 -13  -4  -2   28.00   12.90
 -13  -4  -2   17.20    3.70
  13  -4   2   17.80    6.70
 -13  -4  -2   -5.70   13.20
 -13  -4  -2    7.40    7.60
  13  -4   2   11.60    6.80
  13  -4   2   13.90    6.70
 -13   4  -2    9.10    6.90
 -13   4  -2    0.10    9.40
 -13   4  -2   12.60   10.50
  13   4   2   31.70   12.10
 -13   4  -2   28.00   13.50
  13   4   2   38.00   10.50
  13   4   2   45.70   12.70
 -14  -4  -2   79.89    7.90
  14  -4   2   73.69   10.70
  14  -4   2   65.49   10.90
 -14  -4  -2   68.49   12.90
 -14  -4  -2   59.59   10.00
 -14  -4  -2   76.49   14.60
 -14   4  -2   99.39   12.60
 -14   4  -2   60.89   10.20
 -14   4  -2   65.19   13.10
  14   4   2   61.49   12.70
 -14  -5   2    2.10    5.30
 -14  -5   2    4.00   12.00
  14  -5  -2   12.00   16.20
 -14  -5   2   10.00    7.50
  14  -5  -2   13.10    6.40
 -14  -5   2    8.90    8.80
 -14   5   2   18.50    7.10
 -14   5   2    4.20    7.20
  14   5  -2   18.70    9.10
  14   5  -2   10.30   10.90
 -13  -5   2    6.50   10.30
  13  -5  -2   25.70    8.10
 -13  -5   2   26.20    8.40
 -13  -5   2   28.30   11.30
  13  -5  -2   21.50   10.20
 -13  -5   2   30.00   10.60
 -13   5   2   22.10    8.70
 -13   5   2   20.50    9.40
  13   5  -2   10.70   10.00
 -13   5   2   14.50    8.30
  13   5  -2   15.30   10.50
 -13   5   2    1.60    9.60
 -12  -5   2  259.67   23.40
 -12  -5   2  284.87   28.90
  12  -5  -2  266.87   34.70
  12  -5  -2  263.67   22.80
 -12  -5   2  221.58   26.30
 -12  -5   2  254.77   21.20
  12  -5  -2  275.97   27.30
  12   5  -2  255.57   24.00
 -12   5   2  259.87   24.70
 -12   5   2  259.87   25.30
  12   5  -2  239.28   27.70
 -12   5   2  213.98   27.80
 -11  -5   2   -7.90   15.70
 -11  -5   2   13.40    5.30
  11  -5  -2   20.50    9.70
  11  -5  -2   14.80    6.60
  11  -5  -2   14.90   11.70
 -11  -5   2   12.10   11.40
 -11  -5   2   18.20    7.70
 -11  -5   2   26.60   10.70
 -11   5   2   10.00    9.60
  11   5  -2    8.20    6.50
  11   5  -2   11.40    7.70
  11   5  -2   11.20    9.60
 -11   5   2   12.90    7.20
 -11   5   2   14.40    6.90
 -11   5   2   12.90    8.30
  11   5  -2   25.60   12.80
 -10  -5   2  255.87   26.90
 -10  -5   2  203.38   24.70
  10  -5  -2  243.68   20.90
 -10  -5   2  212.38   30.60
  10  -5  -2  261.07   32.20
 -10  -5   2  238.68   19.10
  10  -5  -2  238.28   25.10
  10  -5  -2  197.78   19.70
  10   5  -2  198.18   19.70
 -10   5   2  261.57   23.80
  10   5  -2  209.98   25.80
 -10   5   2  213.28   22.00
 -10   5   2  201.28   24.30
  10   5  -2  218.58   30.10
  10   5  -2  225.48   21.60
 -10   5   2  180.58   28.90
   9  -5  -2   85.19   19.20
   9  -5  -2   79.69   11.60
  -9  -5   2   97.89   19.30
  -9  -5   2  109.09   17.90
  -9  -5   2   91.89   13.40
   9  -5  -2  108.59   16.20
  -9  -5   2   94.39   17.70
  -9  -5   2  106.39   11.40
   9  -5  -2   87.09   11.60
   9   5  -2   76.39   17.80
  -9   5   2  105.99   14.20
  -9   5   2  112.89   15.80
  -9   5   2   70.19   12.10
   9   5  -2  116.19   18.60
   9   5  -2   79.59   15.60
   9   5  -2   89.59   13.10
   9   5  -2   88.89   11.20
  -9   5   2   62.19   16.60
  -8  -5   2   -3.20    6.00
   8  -5  -2   -3.00    6.10
  -8  -5   2   -1.30    9.20
  -8  -5   2   -1.50    8.40
  -8  -5   2    4.20    8.20
   8  -5  -2   -3.90    5.40
   8  -5  -2    1.70    4.60
   8  -5  -2    4.00   12.00
   8   5  -2   -0.50    7.60
   8   5  -2   10.10    7.20
  -8   5   2   -0.70    6.50
   8   5  -2    1.00    4.90
  -8   5   2    9.10    5.90
  -8   5   2   -1.50    9.10
   8   5  -2   -0.30    7.80
   8   5  -2    8.60   10.90
   7  -5  -2  142.09   18.50
  -7  -5   2   89.59   17.70
  -7  -5   2  112.99   14.50
   7  -5  -2   96.29   12.90
   7  -5  -2  108.99   12.70
  -7  -5   2   85.99   16.60
   7  -5  -2   99.69   20.10
  -7  -5   2  109.39   19.00
   7   5  -2   98.29   13.80
  -7   5   2   79.49   13.40
   7   5  -2  121.19   21.20
   7   5  -2  116.49   16.90
  -7   5   2   70.29   18.20
   7   5  -2   81.79   14.40
   7   5  -2  110.19   12.20
  -7   5   2  105.49   13.70
  -6  -5   2  856.51   67.99
   6  -5  -2  981.90   67.99
   6  -5  -2  973.90   89.29
  -6  -5   2  911.01   67.79
  -6  -5   2  997.80   71.99
   6  -5  -2  901.41   63.79
   6  -5  -2  858.31   63.79
   6   5  -2  910.41   67.59
  -6   5   2  892.51   64.79
   6   5  -2  946.31   72.49
   6   5  -2  961.10   72.99
  -6   5   2  846.02   73.19
   6   5  -2  860.01   65.39
  -6   5   2  869.91   66.89
   6   5  -2  865.01   62.69
   5  -5  -2  103.89   21.40
  -5  -5   2   86.79   13.90
   5  -5  -2   92.19   12.70
   5  -5  -2  119.49   16.20
  -5  -5   2   89.49   13.00
  -5  -5   2   70.89   14.40
  -5  -5   2   78.49   15.00
   5   5  -2   99.99   15.40
   5   5  -2   80.19   16.20
  -5   5   2   62.29   11.70
   5   5  -2  100.29   15.50
   5   5  -2   89.19   12.60
   5   5  -2   83.59   10.90
  -5   5   2   86.19   12.40
  -4  -5   2 1177.28   86.99
  -4  -5   2 1227.38   89.89
  -4  -5   2 1274.27   85.39
   4  -5  -2 1201.78   84.09
   4  -5  -2 1327.77   95.79
  -4  -5   2 1134.79   87.09
   4  -5  -2 1257.97   87.39
   4   5  -2 1247.48   86.69
   4   5  -2 1333.47   91.49
   4   5  -2 1189.78   85.39
   4   5  -2 1111.29   82.79
  -4   5   2 1208.58   84.99
   4   5  -2 1175.68   86.99
  -4   5   2 1190.18   86.49
  -4   5   2 1158.08   93.59
   3  -5  -2   67.49   12.70
   3  -5  -2   61.89   17.60
  -3  -5   2   40.80   10.70
  -3  -5   2   53.19   10.20
  -3  -5   2   69.99   16.30
   3  -5  -2   65.79   10.00
  -3  -5   2   60.09   13.10
  -3   5   2   88.19   16.40
   3   5  -2   63.89   11.00
   3   5  -2   53.79   17.30
  -3   5   2   55.99   10.10
   3   5  -2   45.70   10.10
  -3   5   2   53.69   14.40
   3   5  -2   57.09   12.10
   3   5  -2   56.49    8.90
  -2  -5   2    3.40    6.50
   2  -5  -2   -0.80   11.00
   2  -5  -2    1.80    5.30
  -2  -5   2   -3.30    5.70
   2  -5  -2    7.00    4.70
  -2  -5   2   -1.20    5.60
  -2  -5   2   -1.80    4.40
  -2   5   2   -0.30    5.90
   2   5  -2   -7.00    4.40
   2   5  -2    3.00    8.50
   2   5  -2    0.40    5.00
   2   5  -2    5.40    6.30
  -2   5   2    0.10    8.00
  -2   5   2    3.50    5.70
   2   5  -2    2.50    5.20
  -1  -5   2  310.77   26.80
   1  -5  -2  302.57   24.40
   1  -5  -2  293.97   25.80
   1  -5  -2  281.57   24.70
  -1  -5   2  264.27   25.30
  -1  -5   2  296.47   25.50
   1   5  -2  302.17   24.50
  -1   5   2  288.37   33.90
   1   5  -2  319.57   30.80
   1   5  -2  289.97   27.20
  -1   5   2  308.47   27.50
   1   5  -2  300.27   25.40
   0  -5  -2  841.32   64.59
   0  -5   2  899.71   64.89
   0  -5  -2  976.50   65.09
   0  -5   2  909.81   64.29
   0  -5   2  841.32   64.19
   0  -5  -2  900.51   65.39
   0   5   2  926.11   74.29
   0   5   2  878.91   66.59
   0   5  -2  954.10   69.29
   0   5   2  907.01   69.09
   0   5  -2  959.60   66.79
   0   5   2  911.51   66.79
   0   5  -2  950.60   63.29
   0   5  -2  883.01   64.79
   1  -5   2  136.99   15.70
   1  -5   2  153.88   15.70
   1  -5   2  148.79   14.30
  -1  -5  -2  137.49   15.80
  -1  -5  -2  137.59   16.60
  -1  -5  -2  144.69   17.10
  -1   5  -2  152.08   17.70
  -1   5  -2  158.68   17.50
   1   5   2  180.38   21.90
   1   5   2  153.18   18.70
   1   5   2  214.38   25.10
   1   5   2  140.39   23.60
  -1   5  -2  162.18   20.00
  -2  -5  -2 1472.65  101.19
  -2  -5  -2 1416.46  100.29
   2  -5   2 1363.46   96.89
   2  -5   2 1386.96   99.09
   2  -5   2 1396.96   99.39
  -2   5  -2 1419.06  100.89
  -2   5  -2 1471.05  107.89
   2   5   2 1509.95  110.09
   2   5   2 1455.05  102.09
   2   5   2 1547.45  100.89
   2   5   2 1477.25  104.19
  -2   5  -2 1470.15  101.09
  -3  -5  -2   17.40    8.90
  -3  -5  -2   21.10    8.80
  -3  -5  -2   11.40    6.30
   3  -5   2   12.00    5.70
  -3  -5  -2   21.50    8.10
   3  -5   2   19.50    5.30
   3   5   2   16.90    7.70
  -3   5  -2   24.20   10.30
   3   5   2   18.70    7.00
   3   5   2   12.90   11.00
  -3   5  -2    9.30    6.50
   3   5   2   11.20    9.10
   3   5   2    8.00    7.20
  -4  -5  -2  437.36   37.20
   4  -5   2  437.56   33.30
  -4  -5  -2  422.06   34.20
  -4  -5  -2  446.36   38.80
   4   5   2  480.25   44.50
  -4   5  -2  438.66   34.80
   4   5   2  440.56   42.80
   4   5   2  480.25   36.00
  -4   5  -2  411.26   33.20
   4   5   2  428.76   36.10
  -4   5  -2  395.96   39.80
   4   5   2  410.26   30.50
   4   5   2  386.56   33.60
  -5  -5  -2  576.74   47.10
  -5  -5  -2  571.34   42.90
  -5  -5  -2  547.85   45.20
   5  -5   2  520.75   40.20
  -5  -5  -2  549.95   44.10
  -5   5  -2  566.64   41.70
  -5   5  -2  552.84   42.70
  -5   5  -2  549.25   48.70
   5   5   2  517.65   38.60
   5   5   2  589.64   44.40
   5   5   2  546.85   50.39
   5   5   2  610.14   49.40
   5   5   2  584.64   44.90
   5   5   2  591.54   44.70
  -6  -5  -2  137.89   19.00
   6  -5   2  138.49   13.20
   6  -5   2  141.89   16.00
  -6  -5  -2  128.49   17.50
  -6  -5  -2  153.88   21.60
  -6  -5  -2  142.49   16.80
   6   5   2  140.79   17.60
   6   5   2  117.89   11.30
  -6   5  -2  140.69   14.80
   6   5   2  162.48   23.60
   6   5   2  142.69   16.30
  -6   5  -2  120.29   20.30
   6   5   2  143.99   18.40
  -6   5  -2  139.29   16.40
   7  -5   2   33.20    9.20
  -7  -5  -2   29.30   11.10
  -7  -5  -2   37.50   12.00
  -7  -5  -2   37.50    9.80
   7  -5   2   21.80    5.60
  -7  -5  -2   20.70    7.10
   7   5   2   32.20    8.30
  -7   5  -2   31.60    8.90
   7   5   2   36.30   12.00
   7   5   2   35.60   10.80
   7   5   2   42.50   11.30
   7   5   2   30.50    5.00
  -7   5  -2   30.80    7.20
  -8  -5  -2  709.73   51.79
   8  -5   2  686.23   49.60
  -8  -5  -2  708.43   55.49
  -8  -5  -2  671.93   53.09
   8  -5   2  683.43   47.00
  -8   5  -2  591.24   54.49
   8   5   2  695.13   51.99
  -8   5  -2  662.23   48.10
   8   5   2  634.94   45.30
   8   5   2  601.24   54.69
   8   5   2  643.14   49.10
   8   5   2  741.13   52.49
  -8   5  -2  585.24   49.80
   9  -5   2   37.70    7.00
  -9  -5  -2   47.40   10.20
   9  -5   2   48.20    6.30
  -9  -5  -2   40.60   11.90
  -9  -5  -2   73.49   11.10
   9  -5   2   52.39   10.30
  -9  -5  -2   35.50   11.80
   9   5   2   39.50   10.30
   9   5   2   43.50   11.70
   9   5   2   31.80   12.20
  -9   5  -2   62.39   11.70
   9   5   2   33.70    8.80
  -9   5  -2   31.30   11.40
  -9   5  -2   44.60    8.60
 -10  -5  -2  122.09   18.20
 -10  -5  -2  102.29   19.60
  10  -5   2  135.19   11.00
  10  -5   2  110.29   12.40
  10  -5   2  137.39   16.00
 -10  -5  -2  163.08   19.00
 -10  -5  -2  130.99   15.00
 -10   5  -2  130.19   13.50
  10   5   2   85.09   15.20
  10   5   2  111.69   14.00
 -10   5  -2   87.49   14.50
  11  -5   2   83.19    8.80
 -11  -5  -2   64.09   14.30
 -11  -5  -2   78.89   11.70
 -11  -5  -2   60.59   17.00
  11  -5   2   75.79   11.90
 -11  -5  -2   91.59   14.80
  11   5   2   74.09   15.80
  11   5   2   45.70   15.10
  11   5   2   54.29   13.50
 -11   5  -2   69.29   10.30
 -11   5  -2   56.69   11.70
 -11   5  -2   44.00   13.50
 -12  -5  -2   -9.40   10.90
 -12  -5  -2   17.30   10.40
  12  -5   2    7.00    4.60
 -12  -5  -2   11.30    6.90
  12  -5   2   12.80    5.60
  12  -5   2    9.50    6.60
 -12  -5  -2   10.30    8.20
 -12   5  -2   27.20    8.40
 -12   5  -2    0.30    6.60
  12   5   2   32.10   12.50
  12   5   2   15.40   10.20
  12   5   2   14.00    9.70
 -12   5  -2    8.50    6.10
  12   5   2   22.20    7.60
 -12   5  -2    3.20    9.60
  13  -5   2    5.70    5.90
  13  -5   2   12.20    4.90
 -13  -5  -2   10.70    8.30
 -13  -5  -2   16.50    7.70
 -13  -5  -2    7.90    8.50
 -13   5  -2    5.40    6.60
  13   5   2   -2.40   13.20
  13   5   2   -4.80    8.50
  13   5   2   11.90    8.60
 -13   5  -2   12.30    6.30
 -13   5  -2    5.30    6.60
 -14  -5  -2  121.69   13.90
 -14  -5  -2  120.89   17.70
 -14  -5  -2  103.49   16.50
  14  -5   2   83.19   11.30
  14  -5   2  106.09   13.70
  14   5   2   60.09   14.70
 -14   5  -2   75.69   12.50
 -14   5  -2   94.99   12.40
  14   5   2   91.69   14.90
 -14  -6   2   19.80    7.60
 -14  -6   2   16.80   16.00
  14  -6  -2   13.80    9.10
 -14  -6   2   22.30    9.30
  14   6  -2   11.30   10.40
 -14   6   2   23.90    8.60
  14   6  -2   18.00   10.20
 -14   6   2   23.80    8.70
  13  -6  -2   51.69   11.40
 -13  -6   2   57.79   12.80
 -13  -6   2   67.59   16.80
 -13  -6   2   70.99   11.20
  13  -6  -2   62.19    9.20
 -13   6   2   57.19   11.10
  13   6  -2   92.29   15.90
  13   6  -2   46.70   14.20
  13   6  -2   71.69   10.70
 -13   6   2   39.70   11.50
 -12  -6   2   -0.10    8.90
 -12  -6   2    7.20    6.90
 -12  -6   2   -1.00    6.90
  12  -6  -2    3.30    7.70
  12  -6  -2    1.00    5.00
  12   6  -2   14.20    9.90
 -12   6   2    1.90    8.40
  12   6  -2    0.00    9.20
 -12   6   2    2.50    7.10
  12   6  -2    9.90    6.20
 -12   6   2    2.40    9.00
  11  -6  -2  296.87   38.30
 -11  -6   2  275.37   35.30
 -11  -6   2  316.17   29.90
 -11  -6   2  321.57   25.90
  11  -6  -2  297.57   23.70
  11  -6  -2  246.28   24.10
  11   6  -2  267.87   24.00
  11   6  -2  318.87   26.60
 -11   6   2  304.97   27.70
  11   6  -2  271.87   34.10
 -11   6   2  273.17   27.50
 -11   6   2  337.87   26.70
  11   6  -2  238.88   32.40
 -10  -6   2  124.19   18.70
 -10  -6   2   87.99   16.20
  10  -6  -2   87.19   10.80
 -10  -6   2   73.19   12.00
  10  -6  -2   70.19   12.70
  10   6  -2   79.99   18.10
 -10   6   2   91.39   17.40
  10   6  -2   59.79    9.70
 -10   6   2   67.19   11.60
  10   6  -2  118.39   18.30
  10   6  -2   81.09   12.30
 -10   6   2   80.79   18.40
 -10   6   2   55.09   16.50
   9  -6  -2   34.20    7.40
   9  -6  -2   40.30    8.30
  -9  -6   2   43.30   12.10
  -9  -6   2   39.60   10.20
  -9  -6   2   31.60   12.10
   9  -6  -2   43.00   12.10
  -9  -6   2   39.70   15.80
  -9   6   2   21.30   12.30
  -9   6   2   41.40   12.00
   9   6  -2   43.60   11.90
  -9   6   2   42.30    9.30
   9   6  -2   38.40   11.40
   9   6  -2   30.30    6.60
   9   6  -2   34.10   10.00
   9   6  -2   53.79   15.80
  -8  -6   2   87.79   17.20
   8  -6  -2   92.69   15.80
  -8  -6   2   74.39   15.90
  -8  -6   2   65.09   12.70
  -8  -6   2   71.99   12.10
   8  -6  -2   79.49   10.50
   8   6  -2   66.09    9.40
   8   6  -2   65.19   14.00
   8   6  -2   79.19   18.00
  -8   6   2   72.09   13.90
   8   6  -2   80.79   14.30
   8   6  -2   86.19   12.60
  -8   6   2   52.29   10.50
  -8   6   2   51.39   14.90
  -7  -6   2  150.18   20.60
  -7  -6   2  140.39   17.50
  -7  -6   2  145.49   18.90
   7  -6  -2  122.99   13.70
   7  -6  -2  146.09   18.30
   7  -6  -2  134.19   13.90
  -7  -6   2  122.89   19.80
   7   6  -2  131.39   17.10
   7   6  -2   92.79   15.70
   7   6  -2  109.59   12.90
   7   6  -2   91.39   18.20
   7   6  -2  148.59   18.50
  -7   6   2  127.39   17.30
  -7   6   2  128.39   16.20
  -6  -6   2    1.70    6.50
  -6  -6   2    1.60    8.60
   6  -6  -2    6.20    5.20
   6  -6  -2    2.10    5.30
  -6  -6   2    2.80    7.10
   6  -6  -2    3.30   11.80
  -6  -6   2   11.30    8.30
  -6   6   2   10.10    7.80
   6   6  -2    8.70    4.90
   6   6  -2   38.00    9.80
   6   6  -2    8.00    9.90
  -6   6   2   12.40    6.80
  -6   6   2   -1.10    8.80
   6   6  -2   -2.10    5.90
   6   6  -2   11.20   11.40
  -5  -6   2 1187.28   80.49
  -5  -6   2 1072.99   81.39
  -5  -6   2 1177.08   85.29
  -5  -6   2 1119.99   82.09
   5  -6  -2 1104.89   78.29
   5  -6  -2 1181.08   82.09
   5   6  -2 1199.68   86.29
  -5   6   2 1134.39   79.59
  -5   6   2 1121.19   81.19
   5   6  -2 1037.20   79.59
   5   6  -2 1103.19   81.89
   5   6  -2 1077.09   77.09
  -5   6   2 1050.79   88.09
   5   6  -2 1157.08   81.19
  -4  -6   2   30.90   12.50
   4  -6  -2   37.00   11.00
  -4  -6   2   18.00    8.70
  -4  -6   2   27.40   10.10
   4  -6  -2   19.00    6.60
  -4  -6   2   13.00    9.10
   4   6  -2   23.00   10.30
   4   6  -2   16.40    7.60
  -4   6   2   17.00    7.30
   4   6  -2    7.60    7.30
   4   6  -2   17.90    5.60
   4   6  -2   16.30    8.50
  -4   6   2   15.40    7.20
  -4   6   2   10.60   10.30
  -3  -6   2  297.87   28.70
   3  -6  -2  334.37   24.90
  -3  -6   2  306.57   31.20
  -3  -6   2  326.17   27.50
   3  -6  -2  321.87   26.10
   3   6  -2  310.77   27.30
   3   6  -2  312.07   32.10
   3   6  -2  328.47   30.00
  -3   6   2  298.57   28.60
   3   6  -2  302.67   25.30
  -3   6   2  309.77   35.80
   3   6  -2  294.97   27.00
  -3   6   2  319.97   28.80
   2  -6  -2  136.09   16.30
   2  -6  -2  188.58   16.40
  -2  -6   2  169.48   21.10
  -2  -6   2  165.08   19.30
  -2  -6   2  145.59   18.60
   2  -6  -2  160.58   18.10
  -2   6   2  155.28   18.90
   2   6  -2  159.38   20.30
   2   6  -2  187.88   22.90
   2   6  -2  158.68   17.50
  -2   6   2  157.58   24.90
   2   6  -2  175.78   17.10
   1  -6  -2  152.38   18.30
  -1  -6   2  151.08   17.20
   1  -6  -2  176.68   16.50
   1  -6  -2  153.98   16.20
  -1  -6   2  161.38   17.40
   1   6  -2  150.48   15.60
  -1   6   2  135.99   18.10
   1   6  -2  148.49   19.10
   1   6  -2  153.38   17.10
   1   6  -2  156.08   22.50
  -1   6   2  219.78   26.40
  -1   6   2  149.99   25.30
  -1   6   2  156.48   20.90
   0  -6   2  452.35   35.30
   0  -6   2  451.25   35.50
   0  -6  -2  474.95   35.90
   0  -6   2  439.06   35.70
   0  -6  -2  422.36   35.70
   0  -6  -2  438.56   36.20
   0   6   2  447.66   58.49
   0   6  -2  476.95   33.90
   0   6   2  423.96   37.50
   0   6   2  477.15   38.50
   0   6  -2  480.35   40.80
   0   6  -2  467.25   37.90
   0   6   2  459.15   40.50
   0   6  -2  459.25   37.50
  -1  -6  -2  866.41   65.09
   1  -6   2  869.11   64.89
  -1  -6  -2  979.10   66.29
   1  -6   2  861.11   64.99
  -1  -6  -2  867.51   65.59
   1  -6   2  892.01   63.69
   1   6   2  907.01   70.19
  -1   6  -2  998.60   80.79
  -1   6  -2  953.80   69.89
  -1   6  -2  945.21   67.09
   2  -6   2   14.50    7.40
  -2  -6  -2   21.80    8.40
   2  -6   2   10.80    5.40
   2  -6   2   12.90    5.00
  -2  -6  -2   22.20    7.90
  -2  -6  -2    8.10    6.30
   2   6   2   34.20    9.90
   2   6   2   20.60    9.60
  -2   6  -2   16.60    8.00
   2   6   2   11.40    7.30
  -2   6  -2   14.90    5.70
   2   6   2    9.50   11.70
  -2   6  -2   14.10   16.70
   3  -6   2  475.65   36.10
  -3  -6  -2  511.55   44.90
  -3  -6  -2  553.24   42.90
   3  -6   2  514.85   39.30
  -3  -6  -2  508.25   48.70
   3  -6   2  519.85   40.20
   3   6   2  545.65   50.69
   3   6   2  571.14   46.70
  -3   6  -2  552.04   42.00
   3   6   2  564.44   41.80
  -3   6  -2  547.25   42.10
   3   6   2  561.24   43.80
   4  -6   2  434.06   33.80
  -4  -6  -2  455.35   36.10
  -4  -6  -2  449.46   38.00
  -4  -6  -2  427.36   40.00
  -4  -6  -2  476.15   37.90
   4  -6   2  422.66   34.80
   4   6   2  455.95   32.50
  -4   6  -2  466.35   46.00
   4   6   2  447.56   44.30
   4   6   2  496.35   37.40
   4   6   2  507.45   42.00
  -4   6  -2  438.76   36.50
   4   6   2  393.86   35.20
  -5  -6  -2    6.20    6.40
   5  -6   2   -0.50    3.70
  -5  -6  -2   -0.50    7.60
  -5  -6  -2    2.70    7.60
  -5  -6  -2   -5.10    6.00
   5  -6   2    0.30    5.00
   5   6   2    9.00    9.20
   5   6   2    7.50    9.50
   5   6   2   -1.10    6.40
   5   6   2    4.60    9.20
  -5   6  -2   -2.70    5.60
  -5   6  -2    0.40    4.70
   5   6   2   -1.00    5.50
   5   6   2    0.10    3.20
  -5   6  -2    3.80    7.70
   6  -6   2  292.67   28.60
  -6  -6  -2  261.47   28.10
  -6  -6  -2  272.47   29.60
  -6  -6  -2  268.57   26.40
  -6  -6  -2  300.87   25.80
   6  -6   2  262.97   22.00
  -6   6  -2  296.97   25.50
  -6   6  -2  275.57   23.90
   6   6   2  280.67   24.70
   6   6   2  289.97   31.60
   6   6   2  276.67   33.30
  -6   6  -2  277.17   31.30
   6   6   2  244.58   20.20
   6   6   2  285.67   26.40
  -7  -6  -2  348.77   37.30
  -7  -6  -2  374.56   34.70
   7  -6   2  342.27   28.30
  -7  -6  -2  375.96   36.50
  -7  -6  -2  390.26   31.60
  -7   6  -2  342.67   37.40
  -7   6  -2  378.56   31.50
   7   6   2  402.36   40.00
  -7   6  -2  380.56   30.00
   7   6   2  346.67   26.50
   7   6   2  372.66   32.90
   7   6   2  396.06   37.70
   7   6   2  390.96   31.70
   7   6   2  402.96   34.50
   8  -6   2    2.60    6.10
  -8  -6  -2    3.50    7.20
  -8  -6  -2   -5.40    9.00
  -8  -6  -2   -6.20    7.80
   8  -6   2   -0.60    4.50
  -8  -6  -2    5.80    8.70
  -8   6  -2    0.00    8.70
   8   6   2   -0.80    9.60
   8   6   2   -7.80    5.50
   8   6   2   -6.30    6.50
   8   6   2    1.90    5.50
   8   6   2    7.60   10.10
   8   6   2    0.60    3.30
  -8   6  -2    4.50    6.30
  -8   6  -2    2.60    5.40
   9  -6   2  316.07   26.40
   9  -6   2  251.17   25.80
  -9  -6  -2  317.07   28.60
  -9  -6  -2  320.07   25.40
  -9  -6  -2  308.37   29.80
  -9  -6  -2  316.07   32.20
   9   6   2  286.07   32.40
   9   6   2  309.77   25.80
   9   6   2  296.87   28.80
  -9   6  -2  239.18   29.70
   9   6   2  304.77   34.40
  -9   6  -2  265.37   24.00
  -9   6  -2  284.57   25.90
   9   6   2  278.47   21.00
  10  -6   2   41.40    9.20
 -10  -6  -2   56.09   11.80
 -10  -6  -2   59.09   10.30
 -10  -6  -2   35.20   20.10
 -10  -6  -2   27.50   10.40
 -10   6  -2   32.30    8.70
  10   6   2   28.60   13.30
  10   6   2   48.70    9.90
 -10   6  -2   35.60    8.00
  10   6   2   58.09   14.40
  10   6   2   49.60   12.50
 -10   6  -2   15.90   10.20
  11  -6   2   45.10    9.50
 -11  -6  -2   32.90   14.40
 -11  -6  -2   37.00    8.60
 -11  -6  -2   31.40   11.10
 -11  -6  -2   33.30   10.70
  11  -6   2   17.50    6.30
  11   6   2   17.00   12.30
 -11   6  -2   12.20   10.90
 -11   6  -2   27.30    8.40
 -11   6  -2   36.40    7.50
  11   6   2   50.19   12.30
  11   6   2   51.59   10.30
  11   6   2   11.00   10.50
 -12  -6  -2   19.70    7.20
 -12  -6  -2    8.60    7.90
 -12  -6  -2    8.60    8.70
  12  -6   2    7.20    6.20
 -12   6  -2   14.20    7.30
  12   6   2  -11.60   10.90
 -12   6  -2   13.70    5.60
  12   6   2    7.20    8.90
  12   6   2   18.40    8.60
 -13  -6  -2   34.40   10.40
 -13  -6  -2   61.99   10.20
  13  -6   2   38.50    8.70
 -13  -6  -2   43.90   10.60
  13   6   2   40.10   11.50
 -13   6  -2   32.60    7.20
  13   6   2   13.90   11.10
 -13   6  -2   26.70    8.70
  13   6   2    8.20   12.50
 -13  -7   2   65.99   14.00
  13  -7  -2   76.59    8.90
 -13  -7   2  111.29   19.40
  13  -7  -2   65.89   12.90
 -13  -7   2   76.29   12.30
 -13   7   2   58.79   11.10
 -13   7   2   52.89   10.30
  13   7  -2   88.09   16.00
  12  -7  -2   10.40    7.90
 -12  -7   2   21.90    9.80
 -12  -7   2    9.30   13.30
  12  -7  -2   10.80    4.80
 -12   7   2   16.00    7.20
 -12   7   2   22.40    9.10
  12   7  -2   15.60    6.60
  12   7  -2   20.60   10.90
  12   7  -2   17.10   11.10
 -11  -7   2    5.00    7.40
  11  -7  -2   -5.20    3.60
 -11  -7   2   -9.60    5.90
  11  -7  -2   -0.50    7.00
 -11  -7   2    2.10    9.30
  11   7  -2    6.50    8.50
  11   7  -2    0.40    5.90
 -11   7   2   -7.40    9.70
  11   7  -2    1.40   10.30
 -10  -7   2   33.50   11.20
  10  -7  -2   26.70    5.40
 -10  -7   2    6.10   11.70
 -10  -7   2   18.50    8.50
  10  -7  -2   17.20    6.70
 -10  -7   2   34.00   12.50
  10  -7  -2   37.30   10.60
 -10   7   2   18.70    8.00
 -10   7   2   14.30   10.90
 -10   7   2   23.90    7.90
  10   7  -2   27.20    9.90
 -10   7   2   27.00    8.70
  10   7  -2   28.80   10.30
  10   7  -2   16.20   15.90
  10   7  -2   25.40   12.20
  -9  -7   2  380.26   29.40
  -9  -7   2  291.47   31.50
  -9  -7   2  290.87   30.50
   9  -7  -2  282.37   27.10
   9  -7  -2  365.56   31.20
   9  -7  -2  311.67   24.50
   9   7  -2  335.47   35.70
  -9   7   2  309.37   36.20
   9   7  -2  348.97   31.90
   9   7  -2  342.27   29.30
  -9   7   2  318.37   29.70
  -9   7   2  320.67   28.20
   8  -7  -2   11.10    6.10
   8  -7  -2   15.70    8.40
  -8  -7   2    7.50    6.70
  -8  -7   2   25.50    9.10
   8  -7  -2    9.90    4.70
  -8  -7   2   17.40    8.70
   8   7  -2    9.70    6.30
   8   7  -2   16.50    6.90
   8   7  -2   22.30    9.60
   8   7  -2   22.60    9.00
  -8   7   2   12.20    6.90
  -8   7   2    1.80    9.20
   8   7  -2   18.10   11.70
  -8   7   2   10.30    6.50
  -7  -7   2  574.54   50.59
  -7  -7   2  686.53   48.90
  -7  -7   2  640.74   50.59
   7  -7  -2  590.54   45.00
   7  -7  -2  736.93   51.19
   7  -7  -2  626.44   46.20
   7   7  -2  719.33   56.19
   7   7  -2  650.43   50.29
  -7   7   2  571.44   55.89
   7   7  -2  619.34   46.70
  -7   7   2  624.64   47.70
   7   7  -2  622.64   48.70
   7   7  -2  605.64   50.69
  -6  -7   2  111.29   17.40
   6  -7  -2   97.39   11.80
  -6  -7   2  105.49   14.60
  -6  -7   2   69.89   14.00
  -6  -7   2   79.89   15.80
   6  -7  -2   87.99   10.90
   6  -7  -2  108.79   17.00
   6   7  -2   91.39   15.50
   6   7  -2   72.99   15.80
   6   7  -2  112.49   16.20
   6   7  -2   86.49   15.90
  -6   7   2   87.99   12.90
  -6   7   2   83.29   18.80
   6   7  -2   75.69   13.40
  -5  -7   2   12.40    9.40
  -5  -7   2   11.40    7.40
  -5  -7   2    9.90    7.70
   5  -7  -2   10.20    4.20
   5  -7  -2   11.40    5.90
  -5  -7   2    6.90    7.40
   5  -7  -2   10.40   13.40
   5   7  -2    7.90    5.80
  -5   7   2    1.80    6.10
   5   7  -2   15.60    7.40
  -5   7   2    7.30    6.80
   5   7  -2   20.90   11.80
   5   7  -2   19.10   10.00
   5   7  -2    8.00    9.20
  -5   7   2    2.70    8.70
  -4  -7   2   75.99   13.80
   4  -7  -2  110.89   11.20
  -4  -7   2   98.19   14.30
  -4  -7   2  111.19   19.90
  -4  -7   2   66.39   15.20
   4  -7  -2   76.09   11.10
  -4   7   2   60.69   16.30
  -4   7   2  107.29   16.70
   4   7  -2   96.99   11.90
   4   7  -2   83.59   12.90
   4   7  -2  100.19   21.50
   4   7  -2  101.99   14.10
  -4   7   2   66.89   12.00
  -3  -7   2  935.31   72.19
   3  -7  -2 1078.29   69.09
  -3  -7   2  991.50   71.09
   3  -7  -2  969.70   70.09
  -3  -7   2  944.21   72.49
   3  -7  -2  952.90   71.39
  -3   7   2  979.00   72.79
   3   7  -2  943.31   71.09
   3   7  -2 1107.89   77.89
  -3   7   2  961.30   80.69
   3   7  -2  974.90   69.39
   3   7  -2 1005.00   73.49
   3   7  -2 1000.00   71.09
   2  -7  -2    2.10    7.70
   2  -7  -2   10.90    5.90
   2  -7  -2    3.20    5.20
  -2  -7   2    2.10    7.10
  -2  -7   2   11.10    7.30
   2   7  -2   20.50   10.60
   2   7  -2   16.10    9.80
   2   7  -2    8.10    6.10
   2   7  -2    9.70    6.00
  -2   7   2    3.30    9.30
  -2   7   2   12.00    7.40
  -2   7   2   13.20    8.70
   1  -7  -2  937.51   68.09
   1  -7  -2  980.00   66.89
  -1  -7   2  824.42   66.69
  -1  -7   2  883.61   67.49
  -1  -7   2  956.20   67.69
  -1   7   2  867.01   68.89
   1   7  -2  965.50   69.89
  -1   7   2  918.91   77.49
  -1   7   2  951.80   72.39
  -1   7   2  990.40   70.19
   1   7  -2  977.20   66.29
   1   7  -2 1011.70   73.39
   0  -7   2  188.88   18.10
   0  -7  -2  168.98   17.80
   0  -7  -2  171.48   19.10
   0  -7   2  161.68   18.00
   0  -7  -2  185.48   18.80
   0  -7   2  172.18   18.80
   0   7   2  195.58   27.20
   0   7   2  196.38   24.60
   0   7  -2  172.68   26.50
   0   7  -2  168.58   19.70
   0   7  -2  204.48   21.60
   0   7   2  151.18   19.20
   0   7  -2  198.88   24.60
   0   7   2  187.88   21.40
  -1  -7  -2   15.70    7.60
   1  -7   2   10.20    7.50
  -1  -7  -2   29.20    7.80
  -1  -7  -2   13.50    7.30
   1  -7   2   15.30    6.90
   1  -7   2   17.20    6.60
  -1   7  -2   26.10    9.30
  -1   7  -2    9.00   10.40
   1   7   2   16.00    7.20
  -1   7  -2   19.20    9.30
   1   7   2   25.70   11.00
   1   7   2   18.40    7.80
   1   7   2   28.10   13.70
  -1   7  -2   11.40    7.60
  -2  -7  -2  355.56   29.60
  -2  -7  -2  299.17   27.80
  -2  -7  -2  336.47   29.80
   2  -7   2  344.17   28.40
   2  -7   2  330.87   27.50
   2  -7   2  322.67   25.80
  -2   7  -2  335.97   29.90
  -2   7  -2  311.67   35.90
  -2   7  -2  347.07   30.40
  -2   7  -2  351.76   33.50
   2   7   2  374.76   31.80
   2   7   2  366.76   35.00
   2   7   2  340.67   38.60
   3  -7   2  137.09   15.30
   3  -7   2  137.29   14.10
   3  -7   2  118.79   11.30
  -3  -7  -2  152.58   18.10
  -3  -7  -2  119.59   15.70
  -3  -7  -2  145.89   17.90
   3   7   2  148.69   21.70
  -3   7  -2  137.99   23.10
   3   7   2  149.88   19.10
  -3   7  -2  160.18   17.60
   3   7   2   97.59   20.40
  -3   7  -2  133.19   17.30
   4  -7   2   53.49    9.80
  -4  -7  -2   83.99   14.00
   4  -7   2   66.09    9.50
  -4  -7  -2   58.59   11.50
  -4  -7  -2   57.19   12.40
   4   7   2   45.60   15.10
   4   7   2   70.99   12.50
  -4   7  -2   48.50    9.10
   4   7   2   90.79   13.00
   4   7   2   46.90   13.30
   4   7   2   64.19    8.30
  -4   7  -2   62.29   14.50
  -4   7  -2   66.59   11.60
   5  -7   2  432.56   35.80
  -5  -7  -2  492.25   40.30
  -5  -7  -2  544.85   39.60
  -5  -7  -2  493.45   43.60
  -5  -7  -2  478.95   41.00
   5  -7   2  473.85   37.60
   5   7   2  490.95   34.70
   5   7   2  506.05   41.10
  -5   7  -2  519.65   39.30
  -5   7  -2  460.05   45.60
   5   7   2  439.46   47.10
   5   7   2  531.15   40.20
   5   7   2  467.35   38.30
   6  -7   2   28.50    6.20
   6  -7   2   32.70    8.40
  -6  -7  -2   52.69   13.00
  -6  -7  -2   47.10   11.50
  -6  -7  -2   51.19   10.80
  -6  -7  -2   59.09   11.70
  -6   7  -2   41.30   13.00
   6   7   2   54.69   11.40
  -6   7  -2   48.00    8.80
   6   7   2   33.30   13.90
  -6   7  -2   26.80    7.50
   6   7   2   46.80   11.20
   6   7   2   48.50   13.90
   6   7   2   33.90    9.10
   6   7   2   39.90    5.80
  -7  -7  -2  156.48   20.50
  -7  -7  -2  132.19   16.70
  -7  -7  -2  165.18   22.40
  -7  -7  -2  141.69   18.30
   7  -7   2  136.69   17.70
   7   7   2  164.38   19.10
  -7   7  -2  154.38   16.50
   7   7   2  132.19   12.50
  -7   7  -2  158.48   23.90
   7   7   2  114.89   21.70
   7   7   2  152.98   20.30
   7   7   2  172.38   25.30
  -7   7  -2  149.79   17.20
   7   7   2  164.18   16.80
  -8  -7  -2   54.79   13.20
  -8  -7  -2   65.69   14.90
  -8  -7  -2   53.09   10.40
  -8  -7  -2   36.30    9.80
  -8   7  -2   47.00    9.20
   8   7   2   73.09   15.00
   8   7   2   29.50   12.70
   8   7   2   65.79   10.40
   8   7   2   49.00    6.10
   8   7   2   34.30   13.80
  -8   7  -2   29.30    7.60
   8   7   2   69.49   13.20
  -8   7  -2   47.40   14.80
  -9  -7  -2   10.50    8.10
  -9  -7  -2   -3.80    7.40
  -9  -7  -2   -6.70    7.70
  -9  -7  -2    6.50    6.70
   9  -7   2    3.30    8.20
  -9   7  -2    5.70    9.10
   9   7   2    6.30    6.90
   9   7   2   -8.10   10.20
  -9   7  -2    8.50    6.10
   9   7   2    4.20    9.80
   9   7   2   13.90    8.90
   9   7   2    2.10    3.10
  -9   7  -2    0.00    5.10
   9   7   2   -8.20    7.50
 -10  -7  -2   10.20    6.80
  10  -7   2   11.50    5.20
 -10  -7  -2   26.50    8.30
 -10  -7  -2   20.80   10.40
  10   7   2   19.70   10.80
 -10   7  -2   22.70    6.50
  10   7   2    7.20   11.00
 -10   7  -2   17.20   10.80
  10   7   2   13.30    6.30
  10   7   2   23.60    8.40
 -10   7  -2   14.50    8.00
  10   7   2    0.40    8.60
 -11  -7  -2  190.98   23.60
 -11  -7  -2  185.68   21.80
 -11  -7  -2  167.28   20.80
  11   7   2  173.78   20.90
 -11   7  -2  194.08   16.80
 -11   7  -2  147.79   18.10
  11   7   2  120.89   20.40
 -11   7  -2  129.49   24.40
  11   7   2  120.39   22.70
 -12  -7  -2    5.10    6.90
 -12  -7  -2   -0.10    7.40
 -12  -7  -2   -7.80    6.90
  12   7   2    8.60    9.30
  12   7   2   -1.80   14.90
 -12   7  -2    3.50    4.70
 -12   7  -2   -1.30    8.40
  12   7   2    5.70    8.70
 -12   7  -2    5.90    6.70
 -12  -8   2    5.00    7.80
  12  -8  -2   -4.00    6.30
 -12  -8   2   -4.30    8.00
  12   8  -2   -1.40    9.20
 -12   8   2  -11.10    6.50
  12   8  -2    4.70    8.20
 -12   8   2    2.90    5.70
  12   8  -2    5.70    4.50
  11  -8  -2   47.00   11.70
 -11  -8   2   37.70   10.70
 -11  -8   2   29.80   12.90
 -11  -8   2   28.80   18.00
  11   8  -2   29.00   17.90
 -11   8   2   25.30    8.00
  11   8  -2   30.60    6.40
 -11   8   2   21.50    9.20
  11   8  -2   23.80    9.20
 -10  -8   2  151.88   17.10
  10  -8  -2  114.19    9.40
 -10  -8   2   83.29   17.30
  10  -8  -2  144.59   18.50
  10   8  -2  134.29   18.60
  10   8  -2  116.49   16.20
 -10   8   2   83.19   13.80
  10   8  -2  103.29   12.00
  -9  -8   2   13.40    7.10
   9  -8  -2    9.40    8.20
   9  -8  -2    2.30    3.00
  -9  -8   2    3.50    8.20
   9  -8  -2    0.70    2.40
   9  -8  -2   -7.20    4.90
   9   8  -2    7.20    8.70
  -9   8   2   -2.90    6.40
   9   8  -2    8.20    4.50
  -9   8   2    5.40    5.80
   9   8  -2    8.10    8.90
   9   8  -2   11.40   12.10
  -9   8   2    4.70   10.40
   9   8  -2    2.60    9.50
   8  -8  -2  317.67   21.40
  -8  -8   2  290.57   28.50
  -8  -8   2  309.07   29.50
   8  -8  -2  282.57   28.60
   8  -8  -2  280.47   21.80
  -8  -8   2  301.37   26.40
   8  -8  -2  301.07   24.30
  -8   8   2  298.67   26.30
  -8   8   2  245.48   33.90
   8   8  -2  306.07   33.50
   8   8  -2  309.77   29.70
  -8   8   2  304.37   27.50
   8   8  -2  278.57   23.10
   8   8  -2  284.17   27.30
  -7  -8   2   11.40    8.30
   7  -8  -2    3.40    8.60
  -7  -8   2   10.80    7.20
   7  -8  -2    7.80    5.70
  -7  -8   2   20.00    8.70
   7  -8  -2    9.00    3.40
   7  -8  -2    7.40    4.20
  -7   8   2    0.70    5.00
   7   8  -2    8.00    7.40
   7   8  -2    1.40    4.30
  -7   8   2    2.00    4.80
   7   8  -2   11.40    7.90
  -7   8   2   -6.60    9.60
   7   8  -2   19.00   10.70
   7   8  -2    2.80    7.10
  -6  -8   2  139.19   19.20
  -6  -8   2  112.89   18.40
   6  -8  -2  128.99   14.30
   6  -8  -2  146.19   12.40
  -6  -8   2  145.99   17.10
  -6   8   2  119.69   17.70
   6   8  -2  133.29   14.00
   6   8  -2  145.99   17.80
  -6   8   2  115.29   15.50
   6   8  -2  156.68   23.20
   6   8  -2  119.49   15.90
   6   8  -2  148.89   20.30
   5  -8  -2  138.59   12.60
  -5  -8   2  123.69   20.90
   5  -8  -2  120.09   13.60
  -5  -8   2  106.29   17.40
   5  -8  -2  145.19   16.80
  -5  -8   2  146.19   17.00
   5   8  -2  101.79   18.70
  -5   8   2  124.99   17.20
   5   8  -2  133.29   16.60
   5   8  -2  141.19   19.30
   5   8  -2  109.49   13.70
  -5   8   2   95.89   20.10
   5   8  -2  135.49   16.70
  -5   8   2  132.19   15.90
   4  -8  -2   61.09    8.40
   4  -8  -2   48.10    8.80
   4  -8  -2   54.69   11.60
  -4  -8   2   58.19   11.70
  -4  -8   2   60.59   12.80
  -4  -8   2   42.60   11.30
  -4   8   2   34.40    7.80
  -4   8   2   52.19   15.20
   4   8  -2   43.40    9.80
   4   8  -2   53.19   10.10
   4   8  -2   69.69   14.90
   4   8  -2   48.80    8.40
   4   8  -2   54.09   12.30
   3  -8  -2  135.69   13.80
   3  -8  -2  124.29   16.30
  -3  -8   2  125.29   23.30
  -3  -8   2  133.49   17.70
   3  -8  -2  108.79   14.20
  -3   8   2   84.39   19.70
  -3   8   2  116.89   17.10
   3   8  -2  145.89   20.00
   3   8  -2  130.39   15.20
  -3   8   2  139.09   19.20
   3   8  -2  149.09   23.80
   3   8  -2  138.79   15.00
   2  -8  -2  638.04   49.90
  -2  -8   2  659.33   50.89
   2  -8  -2  686.53   51.59
  -2  -8   2  603.44   50.19
  -2  -8   2  618.94   51.09
   2  -8  -2  758.72   49.80
  -2   8   2  686.23   55.89
   2   8  -2  704.53   53.79
  -2   8   2  632.94   59.49
   2   8  -2  753.02   57.79
   2   8  -2  728.13   49.99
  -2   8   2  648.14   52.99
  -1  -8   2   -0.70    6.70
  -1  -8   2    4.40    7.20
  -1  -8   2    6.20    6.00
   1  -8  -2    3.30    5.70
   1  -8  -2   -1.60    6.80
   1  -8  -2    9.60    6.80
  -1   8   2  -12.30    9.70
  -1   8   2    8.70   11.90
   1   8  -2    9.80    8.70
   1   8  -2   10.60    9.30
  -1   8   2    4.50    7.00
   1   8  -2   -2.00    4.30
   1   8  -2   15.10   11.40
   1   8  -2    3.00   10.80
  -1   8   2    1.60    6.90
   0  -8   2  420.26   35.20
   0  -8   2  417.56   34.40
   0  -8   2  436.06   34.70
   0  -8  -2  403.66   35.00
   0  -8  -2  522.35   39.50
   0   8  -2  452.35   46.00
   0   8   2  389.36   44.40
   0   8  -2  444.66   36.80
   0   8   2  429.36   37.90
   0   8   2  488.85   40.80
   0   8  -2  449.16   40.00
   0   8   2  414.86   36.80
   0   8  -2  452.25   37.70
  -1  -8  -2  187.58   19.30
  -1  -8  -2  136.69   16.80
   1  -8   2  154.68   16.20
   1  -8   2  157.38   17.70
  -1  -8  -2  162.78   18.80
   1  -8   2  159.38   16.40
   1   8   2  165.08   19.50
   1   8   2  175.18   27.50
  -1   8  -2  169.18   19.40
  -1   8  -2  170.18   27.60
  -1   8  -2  160.78   22.90
  -1   8  -2  158.18   19.60
   1   8   2  166.78   23.90
   2  -8   2    0.30    4.90
  -2  -8  -2   -3.50    6.90
  -2  -8  -2    8.20    5.90
   2  -8   2   -0.30    6.80
  -2  -8  -2    7.40    7.70
   2  -8   2    0.70    4.60
  -2   8  -2    0.70    6.30
   2   8   2    7.20    9.10
  -2   8  -2   25.30   10.40
   2   8   2    3.30    8.10
   2   8   2   -0.20    7.10
   2   8   2  -13.00    8.40
  -2   8  -2    2.20    6.40
  -2   8  -2   -5.90    8.10
   3  -8   2  139.99   16.50
   3  -8   2  137.49   15.10
  -3  -8  -2  119.99   21.40
  -3  -8  -2  139.39   16.90
   3  -8   2  115.39   11.50
  -3  -8  -2  115.49   16.90
   3   8   2  147.99   19.60
  -3   8  -2  130.89   22.60
  -3   8  -2  102.99   17.00
  -3   8  -2  145.89   17.90
   3   8   2  134.89   24.20
   3   8   2  130.89   17.90
  -3   8  -2  141.49   20.80
   3   8   2  142.49   23.20
  -4  -8  -2  497.25   38.50
   4  -8   2  436.16   35.50
   4  -8   2  475.35   36.80
  -4  -8  -2  458.85   44.00
  -4  -8  -2  466.15   39.20
  -4   8  -2  465.15   38.40
   4   8   2  439.76   38.80
  -4   8  -2  428.36   44.70
  -4   8  -2  490.05   38.80
   4   8   2  486.65   48.10
   4   8   2  458.45   34.30
   4   8   2  520.45   44.10
  -5  -8  -2    0.30    7.20
   5  -8   2   -1.40    4.40
   5  -8   2    7.30    6.10
  -5  -8  -2    9.80    7.50
  -5   8  -2    5.20    7.10
   5   8   2   11.40    9.40
   5   8   2    6.20    5.90
  -5   8  -2    4.70    6.20
   5   8   2    2.10    4.10
   5   8   2   -7.70   10.20
   5   8   2   -6.50    7.20
  -5   8  -2   -1.50    9.10
   5   8   2    4.30    8.60
  -6  -8  -2  497.85   38.80
  -6  -8  -2  547.25   41.80
   6  -8   2  482.35   37.70
   6   8   2  514.95   40.40
  -6   8  -2  468.85   46.70
  -6   8  -2  514.25   39.80
   6   8   2  497.25   44.40
   6   8   2  498.05   41.10
  -6   8  -2  439.06   38.70
   6   8   2  480.65   48.70
   6   8   2  450.35   34.40
  -7  -8  -2  115.39   15.00
   7  -8   2  101.99   12.90
  -7  -8  -2   66.29   13.40
  -7  -8  -2   86.39   16.80
  -7  -8  -2  108.59   17.00
  -7   8  -2   85.69   13.80
   7   8   2   69.09   15.50
   7   8   2   91.69    9.20
  -7   8  -2   61.29   16.70
   7   8   2   52.49   16.00
   7   8   2   83.89   15.10
   7   8   2  140.99   21.40
   7   8   2   72.29   12.20
  -8  -8  -2    0.80    9.20
  -8  -8  -2   22.80    7.80
  -8  -8  -2    3.20    8.00
  -8  -8  -2   14.50    9.30
   8   8   2   12.20    9.70
   8   8   2   -5.60   10.00
   8   8   2    0.20    7.10
   8   8   2   14.70    3.90
   8   8   2   26.00   11.10
  -8   8  -2    3.50    6.00
   8   8   2    3.20    8.30
  -8   8  -2   -7.70    9.00
  -9  -8  -2   47.20   11.70
  -9  -8  -2   25.30    8.10
  -9  -8  -2   22.30   10.70
   9   8   2   -4.10   11.90
  -9   8  -2   32.30   11.00
   9   8   2   28.20   11.50
  -9   8  -2    8.30    6.60
   9   8   2   27.70    8.60
   9   8   2   35.50   10.60
  -9   8  -2   -0.20   12.90
   9   8   2   21.40    4.10
   9   8   2   15.30    8.90
 -10  -8  -2   73.69   13.60
 -10  -8  -2   87.99   19.30
  10   8   2   89.79   14.80
  10   8   2   49.10   13.00
  10   8   2   50.39   17.70
 -10   8  -2   49.60    9.60
 -10   8  -2   51.19   14.70
  11  -8   2   -2.80    5.40
 -11  -8  -2    0.80    7.90
 -11  -8  -2   13.40    7.70
 -11  -8  -2  -16.00    6.20
  11   8   2    6.80    7.70
 -11   8  -2    5.30   12.00
  11   8   2  -17.30   10.60
  11   8   2    2.10    9.10
 -11   8  -2    0.10    4.80
 -10  -9   2   84.99   14.30
 -10  -9   2   84.89   14.70
  10   9  -2   71.49   16.90
  10   9  -2   77.29    9.70
  10   9  -2   48.00   11.90
 -10   9   2   68.69   12.70
  -9  -9   2   -7.70   11.60
  -9  -9   2   19.90    9.70
  -9  -9   2   12.90    8.10
  -9   9   2    8.50    7.00
  -9   9   2   14.30    9.00
   9   9  -2   11.20    7.90
   9   9  -2   -0.10    9.60
   9   9  -2   13.60    9.10
   9   9  -2    7.80    4.40
  -8  -9   2    1.10    8.60
  -8  -9   2    3.00    7.10
   8  -9  -2    5.80    6.70
  -8  -9   2    7.30    7.40
  -8   9   2   -4.30    6.00
  -8   9   2    2.30    6.70
   8   9  -2   -8.60    6.00
   8   9  -2    6.30    4.40
   8   9  -2    7.30    6.70
   8   9  -2   18.20   10.40
   7  -9  -2   45.40   10.40
   7  -9  -2   38.20    4.70
  -7  -9   2   42.70   10.40
   7  -9  -2   18.30    6.50
  -7  -9   2   34.30    9.50
  -7  -9   2   40.50   13.20
   7  -9  -2   31.40    4.90
  -7  -9   2   23.50    9.60
   7   9  -2   34.10    9.00
   7   9  -2   26.20    6.00
   7   9  -2   33.60   11.70
  -7   9   2   27.80   10.30
  -7   9   2   38.90    8.70
   7   9  -2   41.30   14.10
   7   9  -2   19.70   10.10
  -7   9   2    8.20   12.30
  -6  -9   2  242.98   25.60
  -6  -9   2  298.17   24.90
   6  -9  -2  260.97   24.10
   6  -9  -2  220.18   21.30
  -6  -9   2  234.58   28.10
  -6  -9   2  180.08   26.50
   6  -9  -2  247.78   18.50
   6   9  -2  243.68   23.50
  -6   9   2  229.78   31.70
   6   9  -2  239.88   30.70
   6   9  -2  253.97   26.30
   6   9  -2  214.18   22.80
   6   9  -2  237.98   20.40
  -6   9   2  214.68   23.90
   5  -9  -2    1.80    6.00
  -5  -9   2   -1.40    6.70
   5  -9  -2    3.90    3.90
   5  -9  -2    5.90    6.80
  -5  -9   2   -0.20    7.20
  -5  -9   2   10.70    7.80
   5   9  -2   -5.50    5.70
   5   9  -2   10.50   11.20
  -5   9   2   -0.70    6.60
   5   9  -2    5.20    4.80
   5   9  -2   -0.80    5.80
  -5   9   2   -7.50    9.60
   5   9  -2   10.60   12.70
  -4  -9   2  241.38   27.30
   4  -9  -2  322.17   23.60
   4  -9  -2  257.07   24.50
  -4  -9   2  310.97   26.50
   4  -9  -2  276.07   26.40
   4   9  -2  298.37   24.50
   4   9  -2  292.47   28.90
   4   9  -2  343.57   34.40
   4   9  -2  309.47   26.00
  -4   9   2  263.97   27.40
   4   9  -2  295.97   26.60
   3  -9  -2   69.59   12.80
   3  -9  -2   70.19   11.30
  -3  -9   2   80.39   12.80
   3  -9  -2   90.49   11.40
  -3  -9   2   81.99   14.70
  -3  -9   2   92.59   13.20
   3   9  -2   75.39   12.00
  -3   9   2   73.89   15.90
  -3   9   2   68.79   12.30
   3   9  -2  100.29   12.70
   3   9  -2   92.29   16.40
  -3   9   2   75.89   13.90
   3   9  -2   80.79   15.70
  -2  -9   2    6.90    6.30
  -2  -9   2   18.90    8.50
   2  -9  -2    5.50    5.90
   2  -9  -2   -1.70   11.60
   2  -9  -2   13.80    6.80
  -2  -9   2   17.40    8.90
  -2   9   2   18.30    9.60
   2   9  -2   12.10   11.90
   2   9  -2    8.90    6.70
   2   9  -2   20.40    9.90
  -2   9   2   16.60    9.00
   2   9  -2   18.50    9.70
  -2   9   2   19.70    8.80
   1  -9  -2    5.60    5.90
   1  -9  -2   15.50    9.20
  -1  -9   2   20.00    9.60
  -1  -9   2   10.60    6.60
  -1  -9   2   11.30    6.20
   1  -9  -2   13.50    6.40
  -1   9   2   26.20    9.40
   1   9  -2    7.70    8.00
   1   9  -2    2.80    5.10
  -1   9   2    5.90    6.60
  -1   9   2   29.30   10.20
   1   9  -2   16.50    9.20
   0  -9  -2  233.98   21.10
   0  -9   2  200.48   20.40
   0  -9  -2  187.78   20.10
   0  -9   2  207.68   20.40
   0  -9   2  222.18   21.60
   0  -9  -2  224.08   21.70
   0   9  -2  207.88   23.00
   0   9  -2  191.78   30.40
   0   9   2  222.18   26.80
   0   9  -2  191.88   21.30
   0   9   2  169.08   40.40
   0   9   2  193.08   22.60
   0   9  -2  241.68   27.80
   1  -9   2   11.10    6.00
  -1  -9  -2    4.40    6.90
   1  -9   2   11.00    7.30
  -1  -9  -2    4.30    5.60
  -1  -9  -2    2.90    7.70
   1  -9   2    2.70    5.60
  -1   9  -2    2.60   10.40
  -1   9  -2    5.40    8.70
  -1   9  -2    0.20    5.30
   1   9   2   13.30    9.90
   1   9   2    5.30    7.60
   1   9   2   -6.90    8.70
   1   9   2   11.50    8.60
  -1   9  -2   -1.00    5.80
   2  -9   2  374.46   30.30
   2  -9   2  348.47   28.80
   2  -9   2  391.26   31.90
  -2  -9  -2  422.86   32.80
  -2  -9  -2  337.87   30.80
  -2  -9  -2  399.66   32.90
  -2   9  -2  429.66   37.40
   2   9   2  356.46   33.30
  -2   9  -2  404.66   33.80
   2   9   2  417.26   34.90
  -2   9  -2  383.96   33.10
  -2   9  -2  340.97   40.30
   2   9   2  330.17   41.00
   3  -9   2   -3.70    4.50
  -3  -9  -2    2.90    5.40
   3  -9   2    4.30    3.30
  -3  -9  -2    5.70    7.40
  -3  -9  -2    2.30    8.00
   3  -9   2   -1.10    6.90
   3   9   2    0.00    5.80
  -3   9  -2    2.40    7.80
  -3   9  -2   14.10    7.00
  -3   9  -2    1.40    5.20
   3   9   2    5.20   10.70
   3   9   2    3.60   12.00
  -3   9  -2   -2.80    8.50
   3   9   2    2.70   10.60
  -4  -9  -2   64.29   11.60
   4  -9   2   66.29   10.90
  -4  -9  -2   77.49   12.60
  -4  -9  -2   48.90   11.50
   4   9   2   72.89   16.30
  -4   9  -2   41.10   11.60
  -4   9  -2   63.19   12.50
   4   9   2   75.09   15.10
   4   9   2   58.39    8.40
  -4   9  -2   87.89   14.50
   4   9   2   47.70   16.90
  -4   9  -2   51.19   15.60
  -5  -9  -2    5.10    7.30
   5  -9   2   -1.20    4.70
   5  -9   2    4.70    6.20
  -5  -9  -2   -0.60    5.30
  -5  -9  -2   -4.20    7.00
   5   9   2    2.50    6.90
  -5   9  -2   -0.40    5.80
   5   9   2    5.00    4.10
   5   9   2    6.80   10.00
   5   9   2   -2.60    6.00
  -5   9  -2    4.90    5.60
   6  -9   2   51.59    8.50
   6  -9   2   57.69   10.10
  -6  -9  -2   44.20   11.10
  -6  -9  -2   69.99   11.60
   6   9   2   39.60   12.30
   6   9   2   51.69   12.10
  -6   9  -2   37.40    8.90
  -6   9  -2   30.70   12.80
   6   9   2   45.40    6.70
   6   9   2   61.19   12.40
  -6   9  -2   42.20    9.90
   7  -9   2   37.80    7.90
  -7  -9  -2   17.60    9.10
  -7  -9  -2   37.60   10.30
  -7   9  -2   -7.40   10.20
   7   9   2   12.90   10.70
  -7   9  -2   34.50   10.00
   7   9   2   14.90    9.30
   7   9   2   26.40    9.80
  -7   9  -2    3.30    5.40
   7   9   2   15.00    4.10
  -8  -9  -2  208.28   20.40
   8  -9   2  183.28   18.10
  -8   9  -2  150.38   18.50
   8   9   2  184.88   22.20
   8   9   2  169.28   14.20
   8   9   2  188.18   25.40
  -9  -9  -2   27.90   12.00
  -9  -9  -2   23.80    8.70
  -9  -9  -2   -1.10    8.40
   9   9   2   -0.70   11.40
  -9   9  -2   -5.60    5.50
   9   9   2   21.60    9.20
   9   9   2    8.60    3.40
   9   9   2   24.00   11.20
 -10  -9  -2   56.09   12.80
 -10  -9  -2   58.89   13.60
 -10  -9  -2   67.69   11.30
  10   9   2   36.30    8.60
  10   9   2   17.70   14.80
 -10   9  -2   40.60   10.20
  10   9   2   52.09    5.10
  -8 -10   2   85.39   13.40
   8 -10  -2   99.99   13.90
  -8 -10   2   88.69   15.50
   8  10  -2   95.79   18.70
   8  10  -2  121.59   22.80
   8  10  -2   98.19   18.70
  -8  10   2   94.39   15.60
   8  10  -2   91.89   11.00
   7 -10  -2   32.20    8.70
  -7 -10   2   24.10    9.10
  -7 -10   2   50.69   10.60
   7  10  -2   37.90    7.10
   7  10  -2   38.70    9.30
  -7  10   2   26.80    7.70
   7  10  -2   30.70   10.30
   7  10  -2   23.80   11.60
   7  10  -2   27.50    9.70
   6 -10  -2   34.40    8.80
   6 -10  -2   34.20    5.00
  -6 -10   2   47.90   11.30
  -6 -10   2   39.40    9.90
   6  10  -2   36.10    9.70
  -6  10   2   17.40    7.30
   6  10  -2   34.90   10.30
  -6  10   2   35.40   10.40
   6  10  -2   41.00   14.10
   6  10  -2   34.20    7.10
   6  10  -2   27.60    9.10
   5 -10  -2   88.19   14.00
   5 -10  -2  114.59   13.90
  -5 -10   2  132.09   16.00
   5 -10  -2  109.79   11.00
  -5 -10   2   85.79   14.70
  -5  10   2  102.89   16.60
   5  10  -2  131.09   15.80
   5  10  -2  107.09   13.00
   5  10  -2   74.79   13.30
  -5  10   2  100.69   16.40
   5  10  -2  110.59   21.80
  -4 -10   2   36.90    9.10
   4 -10  -2   51.89    7.90
   4 -10  -2   60.29   17.60
   4 -10  -2   36.70    8.20
  -4 -10   2   50.89   10.60
  -4 -10   2   40.90   10.00
  -4  10   2   40.70   13.60
   4  10  -2   27.90    9.30
   4  10  -2   58.39    8.90
   4  10  -2   43.00    9.60
  -4  10   2   49.40   13.00
   4  10  -2   45.90   16.60
   4  10  -2   30.90   16.60
  -3 -10   2  148.89   18.20
   3 -10  -2  134.89   18.00
   3 -10  -2  142.29   17.20
   3 -10  -2  154.18   15.00
  -3 -10   2  166.18   16.70
  -3 -10   2  102.89   16.20
   3  10  -2  145.79   23.80
   3  10  -2  154.98   19.50
   3  10  -2   86.29   22.40
  -3  10   2  135.99   22.40
  -3  10   2  127.99   18.50
   3  10  -2  140.39   15.40
   3  10  -2  108.19   24.10
  -2 -10   2  150.38   17.20
   2 -10  -2  144.19   15.80
  -2 -10   2  164.68   17.80
   2 -10  -2  123.59   15.40
   2 -10  -2  152.98   17.70
  -2  10   2  135.89   18.50
  -2  10   2  158.78   23.70
   2  10  -2  166.28   24.50
   2  10  -2  143.59   16.10
  -2  10   2  153.58   20.10
   2  10  -2  150.88   20.00
  -1 -10   2    0.80    5.90
   1 -10  -2   -0.20    5.30
   1 -10  -2   -6.10    4.90
  -1 -10   2    4.00    6.50
   1 -10  -2    2.00    7.00
  -1 -10   2   -3.50    7.80
   1  10  -2    3.30    8.70
  -1  10   2   -7.70    6.30
   1  10  -2   -9.70    6.00
  -1  10   2    4.60    7.80
  -1  10   2    9.20    8.90
   1  10  -2   -1.40    6.40
   0 -10  -2   31.10    8.50
   0 -10  -2   33.60    8.80
   0 -10   2   19.50    8.30
   0 -10  -2   35.20    9.70
   0 -10   2   12.80   11.60
   0  10   2   10.40   10.50
   0  10  -2   35.30   10.20
   0  10   2   29.90   10.80
   0  10  -2   37.20   11.40
   0  10   2   32.00   10.90
   0  10  -2   41.80   12.90
   0  10   2   21.30   10.00
   0  10  -2    4.40   12.30
   1 -10   2  229.98   21.40
   1 -10   2  263.77   23.90
  -1 -10  -2  248.58   23.80
   1 -10   2  253.67   22.80
  -1 -10  -2  261.07   24.90
  -1 -10  -2  221.88   23.10
   1  10   2  276.67   26.20
   1  10   2  240.18   26.70
  -1  10  -2  270.47   25.60
  -1  10  -2  259.97   29.00
  -1  10  -2  238.28   24.50
   1  10   2  195.38   31.60
  -1  10  -2  184.48   30.80
  -2 -10  -2   -5.70    6.10
  -2 -10  -2   -5.00    6.50
   2 -10   2    3.60    5.40
   2 -10   2    2.50    6.20
  -2 -10  -2    1.40    5.80
   2 -10   2   -2.50    4.20
   2  10   2    0.60    9.50
   2  10   2    1.80    7.40
  -2  10  -2   -9.00    6.40
  -2  10  -2    3.10    8.20
   2  10   2  -12.30    8.20
   2  10   2    2.50    7.10
  -2  10  -2    4.30    6.60
  -2  10  -2   -7.50    9.70
   3 -10   2  153.38   16.80
   3 -10   2  140.99   15.70
  -3 -10  -2  147.09   17.60
   3 -10   2  131.89   12.20
  -3 -10  -2  150.48   18.60
  -3 -10  -2  152.78   16.80
   3  10   2  144.29   20.10
  -3  10  -2  166.28   19.40
   3  10   2  133.89   18.90
   3  10   2  148.29   15.20
   3  10   2  195.28   25.60
  -3  10  -2  155.98   18.50
  -3  10  -2  165.28   22.80
   4 -10   2   51.39    9.90
  -4 -10  -2   56.89   11.00
  -4 -10  -2   49.70   10.10
  -4 -10  -2   69.39   12.70
   4 -10   2   47.10   12.00
   4  10   2   67.89   17.70
   4  10   2   28.50   15.00
  -4  10  -2   45.20    9.70
  -4  10  -2   58.09   13.50
   4  10   2   39.10   13.00
   4  10   2   47.70   11.40
   4  10   2   48.10    8.00
  -4  10  -2   78.09   18.30
   5 -10   2    6.40    6.50
  -5 -10  -2    3.40    7.90
  -5 -10  -2    0.90    5.90
  -5 -10  -2    6.00    6.90
   5  10   2   -1.50    6.40
  -5  10  -2    0.20    5.70
  -5  10  -2    0.60    7.70
   5  10   2    3.10    4.30
  -5  10  -2    5.40    6.30
   5  10   2  -15.20    9.70
   6 -10   2   72.89   11.00
  -6 -10  -2   50.89   12.00
  -6 -10  -2   61.09   11.20
  -6 -10  -2   46.20   10.30
  -6  10  -2   56.39   11.30
   6  10   2   27.10   15.50
   6  10   2   71.39   14.70
   6  10   2   44.30    6.70
   6  10   2   44.10   13.20
  -7 -10  -2   69.49   11.80
  -7 -10  -2   68.79   11.70
   7 -10   2   43.30    9.40
  -7 -10  -2   48.30   11.50
   7  10   2   66.99   14.70
   7  10   2  103.39   16.30
  -7  10  -2   74.59   12.70
   7  10   2   61.99    8.40
  -8 -10  -2   14.10    7.10
   8 -10   2    8.40    5.40
  -8 -10  -2   -2.00    7.50
   8  10   2   -4.00    3.10
   8  10   2   -8.60   12.30
  -8  10  -2  -10.40    5.80
   8  10   2   -6.30    9.10
  -8  10  -2   -2.00    5.60
  -6 -11   2    5.10    6.70
  -6 -11   2    7.90    6.80
   6 -11  -2   -1.00    2.10
   6 -11  -2    3.40    2.60
  -6 -11   2   -3.10    5.90
   6  11  -2   -5.70    9.40
   6  11  -2   -0.70    7.60
  -6  11   2  -35.10   12.10
  -6  11   2    1.50    7.70
   6  11  -2  -11.20    7.30
  -6  11   2    8.00    7.00
   6  11  -2    0.10    4.30
  -5 -11   2    2.60    6.30
   5 -11  -2   -0.80    3.70
  -5 -11   2   -4.40    6.60
  -5 -11   2    1.30    5.90
   5 -11  -2   -7.20    5.50
  -5  11   2   -2.90    4.70
  -5  11   2    5.50    8.20
   5  11  -2    1.80    4.30
   5  11  -2    0.80    8.10
   5  11  -2    2.10   10.10
  -5  11   2    3.20    6.00
   4 -11  -2   -2.00    4.20
  -4 -11   2   -8.10    5.00
   4 -11  -2   -4.10    5.70
  -4 -11   2    2.80    6.70
  -4 -11   2   -9.10    6.50
  -4  11   2   -0.80    4.80
  -4  11   2    6.30    8.70
  -4  11   2   -5.40    6.40
   4  11  -2    1.00    4.60
   4  11  -2   -3.80    9.30
   4  11  -2    4.30    8.60
  -3 -11   2  121.69   15.70
  -3 -11   2  102.69   16.00
   3 -11  -2  103.69   15.30
  -3 -11   2  115.79   14.70
   3  11  -2  127.59   24.10
   3  11  -2   99.19   16.20
   3  11  -2  108.19   13.30
   2 -11  -2   -6.70    5.50
  -2 -11   2    3.90    6.90
   2 -11  -2   -5.00    6.80
  -2 -11   2   -2.20    6.10
   2 -11  -2    2.50    5.20
  -2 -11   2    6.30    7.40
  -2  11   2    3.60    7.60
   2  11  -2    1.60    5.30
   2  11  -2    4.40    7.10
  -2  11   2    2.30    5.10
  -2  11   2    4.50    8.10
   2  11  -2    0.60    5.40
   2  11  -2    8.30   10.00
   1 -11  -2  242.68   23.80
   1 -11  -2  232.58   22.40
  -1 -11   2  233.18   24.00
  -1 -11   2  215.48   23.00
   1 -11  -2  264.47   23.10
  -1 -11   2  295.87   25.00
   1  11  -2  215.38   23.80
   1  11  -2  255.77   26.30
  -1  11   2  237.18   25.30
  -1  11   2  253.77   25.70
  -1  11   2  278.37   30.00
   1  11  -2  247.48   25.60
   1  11  -2  259.27   30.20
   0 -11  -2   -2.50    7.40
   0 -11   2    2.10    6.20
   0 -11   2   -3.20    5.30
   0 -11  -2    2.00    5.90
   0 -11  -2   -2.90    5.30
   0  11   2    3.00    7.00
   0  11  -2   -4.20    7.90
   0  11  -2    7.20    7.70
   0  11   2    4.10    9.00
   0  11   2    1.60   11.10
   1 -11   2   62.69    9.80
  -1 -11  -2   78.59   12.30
  -1 -11  -2   57.69   10.70
   1 -11   2   59.29   17.30
  -1 -11  -2   62.59   11.80
  -1  11  -2   49.10   13.40
   1  11   2   53.79   11.20
  -1  11  -2   67.39   12.60
  -1  11  -2   65.09   14.90
   1  11   2   54.59   13.30
  -2 -11  -2   -2.50    7.00
   2 -11   2   -6.70    4.00
  -2 -11  -2   -1.90    5.50
   2 -11   2    5.00    7.20
   2  11   2    0.20    7.70
  -2  11  -2   -2.50    4.50
   2  11   2   -8.70    8.90
  -2  11  -2   -2.10    6.10
  -2  11  -2   -7.40    7.70
   3 -11   2   66.49   11.80
  -3 -11  -2   69.59   11.50
  -3 -11  -2   68.89   12.00
   3  11   2   49.60    8.20
   3  11   2   40.10   12.60
   3  11   2   45.30   14.70
  -3  11  -2   78.59   13.50
  -3  11  -2   62.69   14.60
  -3  11  -2   50.09   10.70
   4 -11   2    0.00    7.10
  -4 -11  -2   -0.70    6.40
  -4 -11  -2   -5.00    6.00
  -4 -11  -2    1.30    6.30
   4  11   2   -5.70    4.60
  -4  11  -2    3.30    6.30
   4  11   2   -9.30    8.50
   4  11   2    0.40    8.00
  -4  11  -2   -6.80    4.30
  -4  11  -2    0.90    7.60
  -5 -11  -2  249.38   22.10
   5 -11   2  214.48   20.80
  -5 -11  -2  196.08   22.70
  -5 -11  -2  193.78   20.40
   5  11   2  228.18   25.00
  -5  11  -2  202.98   22.70
   5  11   2  201.48   17.70
   5  11   2  210.38   27.30
  -5  11  -2  222.28   26.20
  -5  11  -2  185.38   21.60
 -16   0   3    0.80   10.10
  16   0  -3    6.80    8.90
 -16   0   3   14.80    7.30
  16   0  -3    2.60   10.50
 -16   0   3    8.00    7.90
 -16   0   3    4.30   10.10
 -15   0   3  283.97   24.80
  15   0  -3  274.27   28.50
  15   0  -3  245.58   34.30
 -15   0   3  302.97   31.60
 -15   0   3  237.18   27.70
 -15   0   3  315.77   25.30
  15   0  -3  297.37   29.60
 -14   0   3    9.90    6.60
  14   0  -3   11.80   13.20
 -14   0   3   15.90    7.70
 -14   0   3   -7.00   13.10
  14   0  -3   -2.70    6.50
  14   0  -3   15.40   11.50
 -14   0   3   -8.70   10.30
  14   0  -3   -6.90    7.70
 -14   0   3   12.00    8.50
 -13   0   3   73.59   11.60
  13   0  -3   45.70   12.60
 -13   0   3   45.80   13.00
 -13   0   3   38.50   14.00
  13   0  -3   49.90   18.00
 -13   0   3   24.70   15.40
  13   0  -3   37.40   15.50
 -13   0   3   56.69   10.30
  12   0  -3   -7.00    7.00
 -12   0   3   -4.20   12.00
 -12   0   3   -8.30   10.90
 -12   0   3   17.30    8.30
 -12   0   3    2.30    8.50
  12   0  -3   -2.70    9.60
  12   0  -3   -0.30    8.90
  12   0  -3   -8.70   12.40
 -12   0   3    2.70    6.20
  11   0  -3  368.06   30.70
 -11   0   3  311.77   33.50
 -11   0   3  322.17   40.60
  11   0  -3  316.27   42.40
  11   0  -3  393.06   34.90
 -11   0   3  386.36   31.10
 -11   0   3  420.96   31.90
  11   0  -3  360.56   37.60
 -11   0   3  421.66   38.90
 -10   0   3   -8.00   10.60
 -10   0   3   -1.00    7.90
  10   0  -3   -0.90    6.40
  10   0  -3   -1.70   12.90
 -10   0   3  -10.60    8.00
 -10   0   3   15.80    8.40
  10   0  -3   -3.90    7.50
  10   0  -3    7.30   12.00
   9   0  -3 1726.03  120.29
   9   0  -3 1593.44  113.59
  -9   0   3 1828.02  114.39
   9   0  -3 1765.32  120.69
  -9   0   3 1665.53  114.69
  -9   0   3 1514.95  124.99
  -9   0   3 1782.72  121.69
   9   0  -3 1513.55  128.09
  -9   0   3 1451.75  116.49
  -8   0   3  -15.60    8.50
  -8   0   3    1.90    9.60
   8   0  -3   -7.70    7.70
   8   0  -3   -5.80    6.80
  -8   0   3    1.10    6.40
  -8   0   3   -3.40    8.40
   8   0  -3    5.80   11.00
   8   0  -3  -18.10   12.60
   8   0  -3   -9.90    6.20
   7   0  -3  160.68   29.50
  -7   0   3  202.08   19.80
  -7   0   3  187.58   30.70
  -7   0   3  197.58   21.30
   7   0  -3  204.88   28.30
   7   0  -3  193.68   19.50
   7   0  -3  198.78   23.00
  -7   0   3  200.38   23.70
  -7   0   3  205.68   26.90
   7   0  -3  222.28   24.50
   6   0  -3   -3.10    7.80
  -6   0   3   -5.80    8.30
   6   0  -3   10.00    8.70
   6   0  -3   10.40   14.40
   6   0  -3   -8.60   10.40
  -6   0   3    1.10    7.70
   6   0  -3   -3.00    6.50
  -6   0   3   -4.30    5.90
  -6   0   3   -4.00   12.70
  -6   0   3   -6.10    7.70
  -5   0   3  478.95   34.50
  -5   0   3  381.96   39.00
   5   0  -3  420.86   32.70
   5   0  -3  350.76   34.80
  -5   0   3  368.86   35.50
  -5   0   3  432.46   33.00
   5   0  -3  448.76   35.00
   5   0  -3  401.26   45.40
  -5   0   3  384.06   44.90
  -4   0   3   -5.40    8.70
   4   0  -3   14.00   11.30
  -4   0   3    0.00   10.40
  -4   0   3    2.60    6.70
   4   0  -3   -6.50    7.10
   4   0  -3   -1.90    6.60
  -4   0   3    0.90    8.40
   4   0  -3    2.90   13.30
   4   0  -3   -0.10    5.10
  -4   0   3    3.50    6.50
   3   0  -3 8332.27  608.64
  -3   0   3 9999.00  602.14
   3   0  -3 9133.39  600.54
   3   0  -3 9291.37  603.24
   3   0  -3 9560.34  601.84
  -3   0   3 8931.91  605.44
  -3   0   3 8549.45  609.14
  -2   0   3    9.90   15.60
   2   0  -3   -0.40    4.90
   2   0  -3    1.10    5.90
  -2   0   3   -6.90   11.10
  -2   0   3    2.40    4.90
   2   0  -3   -5.00   16.00
  -2   0   3    1.10    6.00
   2   0  -3    0.90    7.50
   2   0  -3   -3.10   11.30
   1   0  -3 1490.65  111.69
  -1   0   3 1806.42  109.49
   1   0  -3 1446.86  113.49
   1   0  -3 1664.13  109.29
  -1   0   3 1697.03  113.49
   1   0  -3 1646.54  108.59
   0   0  -3    0.40    2.90
   0   0  -3   -1.20    4.30
   0   0  -3    3.00    4.60
   0   0   3    1.20    1.50
   0   0  -3   -0.30    2.20
   0   0   3    2.50    3.10
   0   0   3   -3.40    5.30
   0   0   3    3.10    3.30
  -1   0  -3   37.40    4.00
  -1   0  -3   42.90    5.20
  -1   0  -3   53.09    5.80
   1   0   3   41.70    5.40
   1   0   3   53.29    6.00
  -2   0  -3   -0.80    1.90
  -2   0  -3    0.00    1.50
  -2   0  -3    0.10    3.60
  -3   0  -3 2560.04  166.98
   3   0   3 2640.84  168.78
  -3   0  -3 2586.64  166.18
   3   0   3 2278.37  165.88
  -3   0  -3 2551.44  168.78
   4   0   3   -0.90    2.50
  -4   0  -3   -6.70    4.30
  -4   0  -3    1.60    5.90
  -4   0  -3   -0.90    4.20
   4   0   3   -6.20    4.20
  -4   0  -3    3.00    3.30
  -5   0  -3 2003.10  136.99
  -5   0  -3 2021.30  139.89
  -5   0  -3 2175.58  139.49
   5   0   3 2128.99  139.79
   5   0   3 1970.20  136.69
  -6   0  -3   -8.30    9.60
  -6   0  -3    3.90    4.70
  -6   0  -3   -3.20    7.80
   6   0   3    1.00    7.50
  -6   0  -3   -2.00    5.10
   6   0   3   -2.20    5.50
   6   0   3   -3.20    3.50
   7   0   3   45.10    7.10
  -7   0  -3   34.60   12.00
  -7   0  -3   46.90    7.90
  -7   0  -3   44.30   10.50
  -7   0  -3   53.69   11.20
  -7   0  -3   38.80    9.40
   7   0   3   31.40   10.60
   7   0   3   56.99    9.90
   8   0   3    6.00    5.60
  -8   0  -3    2.30    7.10
   8   0   3   -5.50    7.70
  -8   0  -3    3.80    4.60
  -8   0  -3   -6.40    5.60
  -8   0  -3    0.60    5.40
   8   0   3   -1.90    3.80
  -8   0  -3   -0.90    9.50
  -9   0  -3  462.55   47.00
  -9   0  -3  470.85   41.80
  -9   0  -3  552.84   39.40
  -9   0  -3  578.94   43.50
   9   0   3  588.34   42.30
   9   0   3  544.95   38.70
  -9   0  -3  540.75   39.60
   9   0   3  485.25   42.60
  10   0   3   -1.00    6.60
 -10   0  -3   -3.10    5.50
 -10   0  -3   -6.20    9.10
 -10   0  -3    1.30    5.80
 -10   0  -3    2.00    7.80
  10   0   3   -5.60    7.10
  10   0   3    1.40    4.70
 -10   0  -3    2.00    4.90
 -11   0  -3  641.14   45.40
  11   0   3  550.54   47.90
 -11   0  -3  658.73   49.80
 -11   0  -3  588.24   54.29
  11   0   3  620.64   44.60
  11   0   3  674.33   48.40
 -11   0  -3  604.64   45.30
  12   0   3    5.00    5.30
 -12   0  -3    7.10    5.50
  12   0   3    6.80    7.80
 -12   0  -3   12.10    6.60
  12   0   3   10.50    8.00
 -12   0  -3  -12.10    7.70
 -12   0  -3   -7.40   10.20
 -12   0  -3    0.60    7.80
  13   0   3   60.49   12.90
 -13   0  -3   89.39   11.00
 -13   0  -3   54.99   17.20
  13   0   3   84.09   13.70
  13   0   3   59.09   12.10
 -13   0  -3   91.69   14.70
 -13   0  -3   65.79   12.40
 -14   0  -3  -16.40    6.50
  14   0   3  -17.10    7.70
 -14   0  -3    8.70    6.10
 -14   0  -3   -0.10    6.40
 -14   0  -3   -6.60    4.90
  14   0   3    0.20    6.80
 -15   0  -3   19.60    6.70
  15   0   3   10.60    7.30
 -15   0  -3   18.20    8.70
 -15   0  -3   12.80    9.80
 -15   0  -3    6.80    5.70
  15   0   3    7.60    9.70
 -16  -1   3   59.69    9.60
 -16  -1   3   30.60   12.00
 -16  -1   3   62.09   12.30
  16  -1  -3   28.10    9.50
 -16  -1   3   43.30    9.20
  16  -1  -3   29.00   12.00
  16  -1  -3   28.30   13.30
  16   1  -3   48.90   12.80
 -16   1   3   34.20    9.40
 -16   1   3   42.90    9.50
 -16   1   3   35.00   11.40
  16   1  -3   37.20   15.40
 -16   1   3   71.69   16.70
 -15  -1   3  -17.30    9.20
 -15  -1   3   -3.70    8.10
  15  -1  -3   15.20   10.20
  15  -1  -3   -2.80   11.80
 -15  -1   3    5.90    6.80
 -15  -1   3    6.70    6.20
 -15   1   3    3.60    9.30
  15   1  -3   19.70   10.30
  15   1  -3    4.70   11.70
 -15   1   3    9.30    7.60
  15   1  -3   -7.00    9.20
 -15   1   3   -4.00    8.30
  14  -1  -3   39.00    9.50
 -14  -1   3   50.89    9.90
 -14  -1   3   24.50   17.30
 -14  -1   3   35.50   11.00
  14  -1  -3   37.30   12.90
 -14  -1   3   40.30   13.20
 -14  -1   3   62.19    9.20
  14  -1  -3   25.30   13.60
  14  -1  -3   58.09   13.30
  14   1  -3   51.79   16.60
  14   1  -3   46.60   10.30
  14   1  -3   62.99   14.50
 -14   1   3   53.69   10.00
 -14   1   3   40.10   11.50
 -14   1   3   50.19   10.70
 -14   1   3   62.09   16.30
  13  -1  -3  264.67   29.20
  13  -1  -3  304.87   32.70
  13  -1  -3  336.47   30.10
 -13  -1   3  257.57   28.90
 -13  -1   3  333.77   41.20
 -13  -1   3  335.67   34.20
 -13  -1   3  318.37   26.30
  13  -1  -3  252.67   35.40
 -13  -1   3  303.57   26.10
 -13   1   3  302.27   33.40
 -13   1   3  292.17   26.40
 -13   1   3  344.57   27.60
  13   1  -3  302.67   30.00
 -13   1   3  231.98   34.40
 -13   1   3  248.88   28.20
  13   1  -3  271.97   30.80
  13   1  -3  248.98   35.80
 -12  -1   3    9.90   13.00
 -12  -1   3    4.60    6.90
 -12  -1   3    6.10   19.00
 -12  -1   3    7.20    9.20
  12  -1  -3   -1.80    7.20
 -12  -1   3   13.20    7.50
  12  -1  -3   22.80   10.10
  12  -1  -3    1.40   14.00
  12  -1  -3   -1.70   10.50
  12   1  -3   -3.10   11.30
 -12   1   3   21.00    8.80
 -12   1   3   21.20    7.50
 -12   1   3   12.10    9.70
 -12   1   3   14.20   12.30
  12   1  -3    1.50    7.30
  12   1  -3   13.10   11.10
 -12   1   3   -3.90   12.00
  12   1  -3   15.30    9.20
  11  -1  -3  368.26   37.70
 -11  -1   3  315.37   42.50
  11  -1  -3  367.96   32.90
 -11  -1   3  339.47   33.40
 -11  -1   3  391.96   30.30
  11  -1  -3  352.96   42.00
  11  -1  -3  333.97   29.00
 -11  -1   3  342.17   36.80
 -11  -1   3  332.37   28.50
  11   1  -3  294.37   29.20
  11   1  -3  359.36   33.30
 -11   1   3  332.27   32.40
 -11   1   3  345.97   34.80
 -11   1   3  313.57   29.80
  11   1  -3  309.47   34.00
  11   1  -3  319.07   40.20
 -11   1   3  391.66   30.70
 -10  -1   3  116.89   18.90
  10  -1  -3  166.08   20.30
  10  -1  -3  161.08   24.60
 -10  -1   3  124.29   16.80
 -10  -1   3  139.79   28.50
  10  -1  -3  138.09   26.20
 -10  -1   3  148.69   23.20
  10  -1  -3  145.09   16.90
  10   1  -3  105.59   15.40
 -10   1   3  166.48   18.40
 -10   1   3  127.79   18.90
 -10   1   3   97.59   21.20
  10   1  -3  111.59   22.80
  10   1  -3  176.28   21.80
 -10   1   3  104.29   17.40
  10   1  -3  155.08   22.60
  -9  -1   3   12.30    7.30
   9  -1  -3   -4.40   11.40
   9  -1  -3   -1.00    7.00
  -9  -1   3    5.00    8.50
   9  -1  -3   -4.30   12.90
  -9  -1   3    8.40    8.20
   9  -1  -3   -9.10    5.20
  -9  -1   3  -13.90   10.80
  -9  -1   3   -2.40   12.00
   9   1  -3   -1.80    7.60
   9   1  -3    0.60    6.00
  -9   1   3    1.60    9.90
   9   1  -3   -1.40    8.50
   9   1  -3   -6.40   13.90
  -9   1   3   -0.50    7.90
   9   1  -3    3.10    8.80
  -9   1   3   -0.50    9.80
  -9   1   3    7.40    7.80
  -8  -1   3  542.75   58.09
   8  -1  -3  638.34   57.59
   8  -1  -3  586.04   47.10
   8  -1  -3  581.24   52.09
  -8  -1   3  541.55   47.30
  -8  -1   3  530.25   50.89
   8  -1  -3  581.74   43.70
   8   1  -3  651.73   49.10
  -8   1   3  573.04   44.80
   8   1  -3  575.24   44.00
   8   1  -3  625.14   45.70
  -8   1   3  541.65   48.90
   8   1  -3  479.35   52.49
  -8   1   3  587.64   44.60
  -8   1   3  623.44   47.90
   7  -1  -3  528.95   41.70
  -7  -1   3  507.35   56.89
  -7  -1   3  550.04   46.40
   7  -1  -3  656.03   58.29
  -7  -1   3  537.05   41.90
  -7  -1   3  556.64   49.90
   7  -1  -3  605.94   46.20
  -7  -1   3  642.44   44.40
   7  -1  -3  638.04   51.99
  -7   1   3  568.64   46.40
  -7   1   3  461.05   46.10
   7   1  -3  577.24   44.10
   7   1  -3  567.04   43.10
   7   1  -3  555.34   46.50
   7   1  -3  458.85   50.59
  -7   1   3  566.04   43.70
  -7   1   3  583.14   43.20
  -6  -1   3  396.66   33.30
  -6  -1   3  322.97   45.10
   6  -1  -3  359.96   31.10
   6  -1  -3  407.56   35.40
  -6  -1   3  371.46   35.40
   6  -1  -3  443.46   47.90
  -6  -1   3  405.76   31.60
  -6   1   3  420.46   36.50
  -6   1   3  382.96   32.20
   6   1  -3  447.46   33.80
  -6   1   3  371.16   36.70
  -6   1   3  383.66   42.10
   6   1  -3  420.36   32.70
  -6   1   3  411.56   33.30
   6   1  -3  428.46   36.60
  -5  -1   3 2759.52  178.68
   5  -1  -3 2872.01  181.58
   5  -1  -3 2831.12  191.68
  -5  -1   3 2742.83  179.78
   5  -1  -3 2451.95  177.88
   5  -1  -3 2470.75  180.98
  -5  -1   3 2458.55  181.68
  -5  -1   3 2725.83  190.58
  -5   1   3 2446.76  182.28
  -5   1   3 2726.33  180.28
   5   1  -3 2382.76  181.88
   5   1  -3 2806.32  179.18
  -5   1   3 2780.92  179.28
  -5   1   3 2871.11  182.68
   5   1  -3 2700.43  182.68
   5   1  -3 2553.84  179.08
   4  -1  -3  216.28   18.50
  -4  -1   3  244.78   31.10
  -4  -1   3  222.78   20.20
   4  -1  -3  216.78   33.60
   4  -1  -3  256.57   26.90
  -4  -1   3  221.88   19.30
  -4  -1   3  191.98   23.20
  -4  -1   3  239.68   26.00
   4  -1  -3  200.98   21.50
   4  -1  -3  215.08   22.10
  -4   1   3  224.18   19.40
   4   1  -3  219.78   19.40
   4   1  -3  213.18   19.70
  -4   1   3  231.28   21.50
  -4   1   3  160.68   25.80
   4   1  -3  180.58   27.40
   4   1  -3  215.98   23.30
  -4   1   3  201.58   23.20
  -3  -1   3  710.73   47.40
  -3  -1   3  578.24   49.80
   3  -1  -3  659.03   46.30
   3  -1  -3  647.64   49.10
   3  -1  -3  680.73   58.79
   3  -1  -3  655.63   48.90
  -3  -1   3  672.73   46.90
  -3  -1   3  750.72   54.99
   3   1  -3  633.74   52.39
  -3   1   3  680.33   50.09
   3   1  -3  666.43   50.09
   3   1  -3  638.84   46.80
  -3   1   3  665.93   48.80
   3   1  -3  661.53   47.10
  -3   1   3  691.33   46.80
   3   1  -3  583.04   50.19
  -3   1   3  585.44   53.79
  -2  -1   3 2367.06  151.18
  -2  -1   3 2062.69  153.58
   2  -1  -3 2321.67  159.38
   2  -1  -3 2207.68  152.68
   2  -1  -3 2288.27  150.58
  -2  -1   3 2384.36  151.08
  -2  -1   3 2373.36  154.88
  -2  -1   3 2496.35  153.78
   2   1  -3 2291.77  155.18
   2   1  -3 1988.40  153.28
  -2   1   3 2282.67  152.48
  -2   1   3 2255.97  150.78
   2   1  -3 2236.78  150.88
   2   1  -3 2314.67  151.08
  -2   1   3 2282.17  153.08
   2   1  -3 2254.17  153.08
  -2   1   3 2000.60  156.58
  -1  -1   3 1607.34  104.39
   1  -1  -3 1528.65  109.69
  -1  -1   3 1621.64  103.09
   1  -1  -3 1561.94  104.69
  -1  -1   3 1531.95  103.39
   1  -1  -3 1479.25  104.59
   1  -1  -3 1509.65  102.79
  -1  -1   3 1613.34  105.29
   1   1  -3 1417.76  105.19
  -1   1   3 1601.54  104.79
   1   1  -3 1517.95  103.29
   1   1  -3 1523.65  102.89
  -1   1   3 1496.85  104.39
   1   1  -3 1650.43  105.89
   1   1  -3 1550.34  104.39
  -1   1   3 1478.55  102.89
  -1   1   3 1430.16  108.39
   0  -1   3  109.19   11.50
   0  -1  -3  121.49   12.40
   0  -1  -3  109.29   17.70
   0  -1   3  132.99   11.20
   0  -1  -3  117.69   10.60
   0  -1  -3  122.69   13.10
   0   1   3  116.29   11.40
   0   1  -3  104.19   11.60
   0   1   3  114.29   15.80
   0   1  -3  125.89   11.50
   0   1   3  118.39   12.40
   0   1  -3  123.49   10.20
   0   1  -3  127.89   11.80
   0   1   3  107.89   12.20
  -1  -1  -3 2259.07  153.58
  -1  -1  -3 2375.26  156.38
  -1  -1  -3 2312.27  154.18
   1  -1   3 2543.95  152.18
  -1  -1  -3 2046.00  152.88
  -1  -1  -3 2167.28  152.78
  -1   1  -3 2204.48  152.48
   1   1   3 2305.87  153.58
   1   1   3 2433.76  153.88
  -1   1  -3 2257.17  152.18
   1   1   3 2292.07  155.58
   1   1   3 2515.85  152.68
  -2  -1  -3  293.67   22.20
  -2  -1  -3  299.97   25.40
  -2  -1  -3  294.77   22.80
   2  -1   3  300.47   20.60
  -2  -1  -3  333.17   25.00
  -2  -1  -3  341.77   20.90
  -2  -1  -3  340.77   24.40
   2   1   3  284.47   22.60
  -2   1  -3  287.17   21.30
   2   1   3  301.27   22.80
   2   1   3  321.07   23.60
  -2   1  -3  288.17   20.90
  -3  -1  -3  482.45   35.80
  -3  -1  -3  516.85   38.00
   3  -1   3  527.35   33.90
   3  -1   3  463.15   34.10
  -3  -1  -3  534.65   38.30
  -3  -1  -3  469.85   35.00
  -3   1  -3  505.65   34.00
  -3   1  -3  470.75   35.50
   3   1   3  456.85   34.90
  -3   1  -3  552.34   35.20
   3   1   3  540.55   38.00
   3   1   3  502.15   36.00
  -4  -1  -3  925.01   63.29
  -4  -1  -3  936.51   66.49
   4  -1   3 1002.60   62.39
   4  -1   3  972.60   64.19
  -4  -1  -3  919.01   68.69
   4   1   3 1001.20   66.49
   4   1   3  830.52   64.49
  -4   1  -3  900.21   64.29
   4   1   3  897.71   63.19
  -4   1  -3  821.32   63.99
   4   1   3  974.00   64.79
  -4   1  -3  981.60   64.89
  -5  -1  -3   61.59    7.10
   5  -1   3   61.39    8.80
  -5  -1  -3   60.19   13.10
  -5  -1  -3   54.49    8.90
  -5  -1  -3   66.49   12.50
  -5  -1  -3   63.49    8.00
   5  -1   3   58.19    7.70
   5   1   3   61.49    7.70
   5   1   3   73.59   10.90
   5   1   3   65.89   11.50
   5   1   3   40.60    8.60
  -5   1  -3   66.99    8.10
  -5   1  -3   52.79   10.90
  -5   1  -3   44.80    9.40
  -5   1  -3   52.69    9.10
  -6  -1  -3   52.59    7.20
  -6  -1  -3   60.69    8.10
   6  -1   3   63.09    9.40
  -6  -1  -3   55.79   11.80
  -6  -1  -3   58.29    9.30
  -6  -1  -3   40.90   13.00
   6  -1   3   51.79    7.30
  -6   1  -3   58.29   12.00
   6   1   3   60.49   11.00
   6   1   3   53.29    9.10
   6   1   3   45.80   10.70
  -6   1  -3   45.60    9.30
   6   1   3   43.70    9.90
  -6   1  -3   49.99    8.40
  -6   1  -3   42.90   10.00
   6   1   3   51.39    7.40
  -7  -1  -3 1057.99   72.29
  -7  -1  -3 1098.59   70.99
  -7  -1  -3  921.61   69.19
  -7  -1  -3  899.41   78.49
   7  -1   3 1062.49   71.49
   7  -1   3 1074.09   71.79
   7  -1   3 1078.39   69.29
  -7  -1  -3  996.50   73.49
  -7   1  -3  878.81   74.29
  -7   1  -3  979.30   73.69
   7   1   3 1088.39   72.49
   7   1   3 1110.69   73.49
  -7   1  -3  905.11   71.49
   7   1   3 1016.50   69.59
   7   1   3  974.80   70.79
  -8  -1  -3    4.30    7.40
  -8  -1  -3   -0.90   11.60
   8  -1   3    1.30    4.60
  -8  -1  -3   -0.70    6.20
   8  -1   3    9.20    6.30
  -8  -1  -3    7.80    5.30
  -8  -1  -3    9.20    5.00
   8  -1   3    1.90    6.00
   8   1   3    0.90    4.30
  -8   1  -3   -2.60    5.50
  -8   1  -3   -0.80    6.50
  -8   1  -3    9.70    8.90
   8   1   3   -0.70    6.80
   8   1   3    8.60    5.30
   8   1   3    3.40    7.00
  -8   1  -3    4.50    6.30
  -9  -1  -3  241.78   20.20
  -9  -1  -3  266.87   24.20
   9  -1   3  262.07   23.00
  -9  -1  -3  228.78   20.00
  -9  -1  -3  220.38   23.70
   9  -1   3  260.57   23.50
   9  -1   3  258.77   20.10
  -9   1  -3  210.68   23.30
   9   1   3  220.08   20.00
   9   1   3  284.07   24.50
   9   1   3  267.77   20.50
  -9   1  -3  200.48   26.10
   9   1   3  195.68   23.60
  -9   1  -3  247.18   21.40
  -9   1  -3  216.78   25.30
  -9   1  -3  228.28   21.30
  10  -1   3  122.19   12.90
 -10  -1  -3  109.39   13.70
  10  -1   3  122.99   15.50
 -10  -1  -3  119.29   12.80
 -10  -1  -3   87.99   15.60
 -10  -1  -3  143.79   17.90
  10  -1   3  117.09   16.50
 -10   1  -3  105.39   15.90
  10   1   3   88.79   15.30
 -10   1  -3  116.19   15.30
 -10   1  -3  120.99   14.10
  10   1   3  141.89   17.60
  10   1   3  125.99   13.20
 -10   1  -3  128.69   19.40
 -11  -1  -3   -4.10    6.90
 -11  -1  -3  -10.30   11.40
 -11  -1  -3   -0.60    5.20
 -11  -1  -3    1.70    4.90
  11  -1   3    4.40    6.40
 -11  -1  -3   -1.90    6.80
  11  -1   3   -1.20    6.40
  11  -1   3   -8.00    4.30
  11   1   3   -8.30    7.20
 -11   1  -3   -1.40    7.20
 -11   1  -3  -17.10    7.70
 -11   1  -3  -13.20    7.60
 -11   1  -3    1.00    6.20
  11   1   3    1.50    6.80
  11   1   3   -1.10    4.60
 -11   1  -3  -11.30    5.80
 -12  -1  -3  100.39   22.30
 -12  -1  -3  143.69   19.40
  12  -1   3  141.39   17.70
 -12  -1  -3  150.38   20.30
 -12  -1  -3  142.49   15.60
  12  -1   3  142.29   14.70
  12  -1   3  157.08   18.10
 -12  -1  -3  140.79   14.40
  12   1   3  140.79   18.60
 -12   1  -3  159.48   16.80
 -12   1  -3  129.09   17.90
 -12   1  -3  158.38   20.70
  12   1   3  158.78   15.00
 -12   1  -3  147.89   16.70
  12   1   3  172.88   19.60
  13  -1   3  196.68   19.50
  13  -1   3  142.49   19.20
 -13  -1  -3  150.48   20.00
 -13  -1  -3  168.28   20.50
 -13  -1  -3  115.29   24.00
 -13  -1  -3  165.98   16.80
  13  -1   3  144.69   18.60
 -13  -1  -3  166.68   16.10
  13   1   3  178.98   20.90
 -13   1  -3  206.38   17.20
 -13   1  -3  195.68   18.00
 -13   1  -3  164.48   19.30
 -13   1  -3  178.18   21.70
  13   1   3  175.98   20.50
  13   1   3  174.08   16.20
  14  -1   3    3.60    5.70
 -14  -1  -3    3.70    5.40
  14  -1   3    1.50    7.30
 -14  -1  -3   -1.20    7.30
  14  -1   3   -3.50    6.60
 -14  -1  -3   -9.00    6.90
 -14   1  -3    2.30    6.30
  14   1   3   -2.80    6.80
 -14   1  -3   10.00    8.00
 -14   1  -3  -12.60    7.80
 -14   1  -3    1.40    4.70
 -14   1  -3   -5.80   10.70
 -15  -1  -3   41.30   18.10
 -15  -1  -3   71.59    9.50
 -15  -1  -3   79.79   14.50
 -15  -1  -3   84.79   14.40
  15  -1   3   75.79   11.80
 -15  -1  -3   96.49   11.80
 -15   1  -3  105.39   12.70
 -15   1  -3   46.80   23.20
  15   1   3   93.99   16.50
  15   1   3   55.59   11.00
 -15   1  -3   82.69   14.70
 -15   1  -3   64.99   11.90
 -15   1  -3   73.89   10.70
 -16  -2   3   -0.10    7.30
  16  -2  -3  -13.10    8.50
  16  -2  -3    9.50    9.20
 -16  -2   3    9.80    6.50
  16  -2  -3  -16.50    8.10
 -16  -2   3    0.20    6.00
 -16  -2   3  -11.70   11.80
  16   2  -3    1.70   11.90
  16   2  -3    2.60    8.70
 -16   2   3   -0.80    6.60
 -16   2   3   -6.60    9.80
 -15  -2   3  -16.30   11.20
  15  -2  -3   -2.30    8.00
 -15  -2   3   -7.10    7.70
  15  -2  -3    4.10   11.60
 -15  -2   3   12.00    6.50
  15  -2  -3   -8.60    7.70
 -15   2   3   15.90    7.10
  15   2  -3   -6.10   11.00
  15   2  -3    5.80    9.60
 -15   2   3  -16.40    8.50
 -15   2   3    5.70    7.80
  14  -2  -3   92.89   18.00
 -14  -2   3  108.69   25.10
 -14  -2   3  115.49   17.60
 -14  -2   3  116.59   14.70
  14  -2  -3  110.59   17.60
  14  -2  -3   78.89   18.20
 -14  -2   3  106.89   14.00
 -14  -2   3  119.79   21.90
  14   2  -3  146.69   17.70
 -14   2   3   67.59   17.70
 -14   2   3  135.59   17.00
  14   2  -3   80.49   17.90
 -14   2   3   93.19   14.10
  14   2  -3  103.19   16.60
  14   2  -3  133.69   20.50
  13  -2  -3   10.80   12.50
  13  -2  -3   25.80   10.10
 -13  -2   3   14.20   10.60
 -13  -2   3   16.70    7.30
  13  -2  -3   18.20   13.50
 -13  -2   3   15.90   12.40
 -13  -2   3   16.40    7.40
 -13  -2   3  -29.40   22.20
  13   2  -3   14.90    9.80
 -13   2   3   16.60   11.20
 -13   2   3   16.40   10.00
  13   2  -3   20.40    8.20
 -13   2   3   16.40    7.80
  13   2  -3   20.60   12.80
 -13   2   3    7.00    7.40
 -13   2   3   16.40    9.30
  12  -2  -3  703.83   56.89
 -12  -2   3  648.44   57.09
 -12  -2   3  600.74   49.20
 -12  -2   3  604.54   64.29
  12  -2  -3  636.14   49.10
  12  -2  -3  746.93   61.49
  12  -2  -3  717.33   52.79
 -12  -2   3  637.74   53.99
 -12   2   3  727.53   51.79
 -12   2   3  674.63   50.89
  12   2  -3  749.33   55.19
  12   2  -3  569.84   58.19
 -12   2   3  694.83   53.09
 -12   2   3  643.54   54.49
  11  -2  -3    4.00    6.80
 -11  -2   3    6.30    8.90
  11  -2  -3   25.50   15.70
  11  -2  -3   11.50    8.40
  11  -2  -3    6.80   12.30
 -11  -2   3  -14.50   11.90
 -11  -2   3   10.80   10.40
 -11  -2   3    8.40    7.50
 -11   2   3   -3.90    8.50
 -11   2   3    6.00   10.80
  11   2  -3   -2.40    6.70
  11   2  -3    6.80   12.00
 -11   2   3   10.60    9.00
 -11   2   3    7.70    9.10
  11   2  -3   10.90    9.50
 -11   2   3   16.30    7.70
  11   2  -3    5.20   11.20
  11   2  -3    0.70    7.70
 -10  -2   3  189.08   25.40
 -10  -2   3  194.48   28.50
 -10  -2   3  254.97   23.60
  10  -2  -3  251.27   36.70
  10  -2  -3  272.67   31.80
 -10  -2   3  262.67   22.60
  10  -2  -3  225.88   21.00
  10  -2  -3  226.98   24.90
 -10   2   3  212.08   25.20
  10   2  -3  213.48   22.20
 -10   2   3  196.18   22.90
  10   2  -3  255.17   23.70
 -10   2   3  254.47   26.20
 -10   2   3  235.78   23.30
  10   2  -3  224.88   31.50
  10   2  -3  249.68   27.30
  -9  -2   3   -1.40   14.50
   9  -2  -3   22.40   13.70
   9  -2  -3   16.10   23.40
  -9  -2   3   22.30    9.20
  -9  -2   3   24.30   12.10
  -9  -2   3   13.50    8.60
   9  -2  -3   14.10    8.70
   9  -2  -3   22.80    7.90
  -9  -2   3   13.30    9.70
   9   2  -3   12.40    9.80
  -9   2   3    7.30   11.60
   9   2  -3   19.50   12.80
  -9   2   3   14.30    9.20
   9   2  -3   15.90    8.20
   9   2  -3   14.20    9.50
   9   2  -3   18.10    7.80
  -9   2   3   23.30    8.70
  -9   2   3   24.30    9.00
   8  -2  -3  126.09   22.30
  -8  -2   3  191.98   23.50
   8  -2  -3  214.38   28.00
  -8  -2   3  174.58   46.50
  -8  -2   3  215.28   26.90
  -8  -2   3  153.68   19.40
  -8  -2   3  218.28   19.20
   8  -2  -3  178.98   21.30
  -8   2   3  173.38   20.30
   8   2  -3  219.28   23.50
   8   2  -3  195.58   21.00
  -8   2   3  155.08   26.80
  -8   2   3  200.58   20.60
   8   2  -3  136.89   22.40
   8   2  -3  177.98   18.80
  -7  -2   3   45.70    9.40
  -7  -2   3   29.20   13.70
   7  -2  -3   39.60   10.70
  -7  -2   3   26.80    8.20
  -7  -2   3   17.50   14.40
   7  -2  -3   28.10   11.20
   7  -2  -3   34.20   16.30
   7  -2  -3   20.50    6.80
  -7  -2   3   31.40   10.70
   7   2  -3   20.40    8.20
   7   2  -3   38.60   11.50
  -7   2   3   28.40    9.00
   7   2  -3   20.50   12.30
  -7   2   3   20.90   13.20
   7   2  -3   26.30   11.00
  -7   2   3   34.80    8.60
  -7   2   3   20.80    9.60
   7   2  -3   27.60    8.80
   6  -2  -3 1802.92  126.79
  -6  -2   3 2051.29  127.99
  -6  -2   3 2094.89  133.49
  -6  -2   3 2073.89  139.59
   6  -2  -3 1691.83  129.39
   6  -2  -3 2040.70  140.19
  -6  -2   3 1948.01  128.09
  -6  -2   3 1653.63  130.59
   6   2  -3 1856.91  128.09
  -6   2   3 2029.90  128.39
  -6   2   3 1765.42  130.89
   6   2  -3 1730.43  127.29
  -6   2   3 1749.82  128.79
   6   2  -3 1895.81  131.89
   6   2  -3 1769.82  130.99
  -5  -2   3    1.70    6.20
   5  -2  -3    7.00    5.10
   5  -2  -3    4.60   12.80
   5  -2  -3   -1.60    6.80
   5  -2  -3   -1.90    6.40
  -5  -2   3    1.30    6.30
  -5  -2   3    1.50    9.00
  -5  -2   3    1.20    8.00
  -5  -2   3   -0.20    5.00
   5   2  -3   -0.90    5.60
   5   2  -3    3.30    8.00
  -5   2   3    2.90    5.80
   5   2  -3    0.30    7.40
  -5   2   3   -0.60    6.10
  -5   2   3   -4.20    8.90
  -5   2   3   -1.10    6.90
   5   2  -3    1.80    9.10
   5   2  -3    0.80    5.60
  -4  -2   3 1284.37  101.69
   4  -2  -3 1468.05   98.29
   4  -2  -3 1515.15  109.39
   4  -2  -3 1379.46  100.09
  -4  -2   3 1642.64  102.89
   4  -2  -3 1512.65  102.29
  -4  -2   3 1498.55   98.99
  -4  -2   3 1529.15   98.79
  -4   2   3 1388.76  100.19
   4   2  -3 1455.85  105.39
  -4   2   3 1491.65  101.99
   4   2  -3 1379.36   98.19
   4   2  -3 1335.77  101.89
   4   2  -3 1467.55  101.89
  -4   2   3 1292.37  106.29
   4   2  -3 1446.26   99.09
  -4   2   3 1466.85   98.89
  -3  -2   3  478.45   39.40
  -3  -2   3  490.15   34.30
  -3  -2   3  444.66   33.50
   3  -2  -3  515.95   37.30
   3  -2  -3  485.25   44.50
  -3  -2   3  467.75   36.50
   3  -2  -3  450.35   33.40
  -3  -2   3  405.46   36.90
  -3   2   3  463.35   36.80
  -3   2   3  438.56   42.10
  -3   2   3  456.55   35.70
   3   2  -3  456.35   33.60
  -3   2   3  443.16   33.70
   3   2  -3  410.06   33.70
   3   2  -3  476.15   40.30
   3   2  -3  404.66   36.80
   3   2  -3  454.55   36.50
  -2  -2   3  108.09   11.50
  -2  -2   3   66.29   12.40
  -2  -2   3   79.19   10.80
   2  -2  -3   95.89   10.50
   2  -2  -3  101.09   13.90
   2  -2  -3  117.69   19.70
  -2  -2   3   90.49   15.30
  -2  -2   3   97.69   13.00
   2   2  -3   82.29   10.90
  -2   2   3  115.59   13.90
  -2   2   3   78.59   15.80
   2   2  -3  105.69   13.70
   2   2  -3   97.09   14.40
   2   2  -3   92.09   11.00
   2   2  -3  105.39   17.00
  -2   2   3  113.99   14.50
  -2   2   3   99.09   10.70
  -1  -2   3   52.49    9.10
  -1  -2   3   46.00    7.40
  -1  -2   3   63.09    8.30
  -1  -2   3   61.09   10.30
   1  -2  -3   74.29   15.70
   1  -2  -3   46.70    7.00
   1  -2  -3   72.99   10.40
   1   2  -3   56.39    9.60
  -1   2   3   73.29   14.50
  -1   2   3   60.69    8.40
   1   2  -3   76.09   10.40
  -1   2   3   63.29    9.40
   1   2  -3   54.19    7.60
   1   2  -3   61.29    8.20
  -1   2   3   70.99    9.60
   1   2  -3   56.19    9.90
   0  -2  -3 1055.59   75.49
   0  -2  -3  945.01   68.49
   0  -2   3 1007.60   68.89
   0  -2  -3 1040.10   69.99
   0   2   3 1076.99   68.89
   0   2  -3  889.31   68.99
   0   2   3 1034.20   69.89
   0   2  -3  983.90   68.29
   0   2  -3  999.50   69.09
   0   2   3 1052.29   74.89
   0   2  -3 1017.20   70.09
   0   2   3  942.91   68.49
  -1  -2  -3   79.09   14.00
  -1  -2  -3   98.39   12.90
   1  -2   3   87.39    8.70
   1  -2   3   85.69    8.80
  -1  -2  -3  112.89   12.20
  -1   2  -3   86.49    9.80
   1   2   3  101.39    9.70
   1   2   3   89.89   11.20
   1   2   3   87.29   14.40
   1   2   3  102.09   11.40
  -1   2  -3   95.69   10.20
  -1   2  -3   85.09    9.20
   1   2   3  111.09   13.10
  -2  -2  -3 1795.92  114.99
  -2  -2  -3 1821.42  118.89
   2  -2   3 1653.13  111.79
  -2  -2  -3 1531.15  112.79
   2  -2   3 1641.14  111.49
  -2  -2  -3 1741.13  115.29
  -2  -2  -3 1662.83  113.79
   2   2   3 1623.94  113.69
   2   2   3 1696.33  117.49
   2   2   3 1677.43  113.79
  -2   2  -3 1583.34  111.79
   2   2   3 1827.82  115.29
  -2   2  -3 1602.94  112.39
   2   2   3 1661.03  110.89
   3  -2   3  329.07   22.30
  -3  -2  -3  300.37   25.00
   3  -2   3  291.37   22.50
  -3  -2  -3  326.17   27.30
  -3  -2  -3  338.07   27.10
  -3  -2  -3  303.17   24.10
   3   2   3  323.17   26.50
  -3   2  -3  290.57   22.10
  -3   2  -3  310.37   22.80
   3   2   3  308.87   25.10
   3   2   3  322.07   24.20
   3   2   3  293.77   28.40
   3   2   3  344.97   27.80
  -3   2  -3  307.87   23.50
  -4  -2  -3   97.69   15.20
  -4  -2  -3   76.79   10.20
   4  -2   3   93.99    8.50
  -4  -2  -3  115.49   14.90
  -4  -2  -3   79.29   11.30
  -4   2  -3   61.99    8.60
   4   2   3   77.89   13.20
   4   2   3   91.79   12.90
   4   2   3  100.19   12.40
   4   2   3   84.39   13.30
   4   2   3   58.79    9.10
  -4   2  -3   90.59   10.60
  -4   2  -3   86.19    8.60
  -5  -2  -3  126.09   18.60
   5  -2   3  106.29   11.00
  -5  -2  -3  103.09   13.60
   5  -2   3  117.59   11.20
  -5  -2  -3  111.39   12.40
  -5  -2  -3  124.09    9.20
  -5  -2  -3  107.39   15.40
   5   2   3  120.79   15.20
   5   2   3  106.29   11.90
  -5   2  -3  102.69   11.90
  -5   2  -3  124.29   11.20
   5   2   3  111.99   16.90
   5   2   3   97.99   15.40
  -5   2  -3  122.79   13.80
   5   2   3  123.59   14.90
  -5   2  -3  116.09   15.50
   6  -2   3 1013.60   68.89
  -6  -2  -3  970.50   69.79
   6  -2   3 1011.10   67.79
  -6  -2  -3 1056.29   68.19
  -6  -2  -3 1011.40   72.09
  -6  -2  -3 1059.99   65.99
   6  -2   3  915.71   66.99
   6   2   3  965.50   70.09
  -6   2  -3  908.01   68.29
   6   2   3  979.10   71.19
  -6   2  -3  896.51   71.59
   6   2   3  962.80   68.09
   6   2   3  968.80   71.59
  -6   2  -3 1002.70   67.19
  -7  -2  -3   34.20   10.60
  -7  -2  -3   29.40    6.60
  -7  -2  -3   13.30    4.60
   7  -2   3   26.70    6.80
   7  -2   3   24.20    6.80
   7  -2   3   20.20    6.30
  -7  -2  -3   27.70    7.50
  -7  -2  -3   32.20   11.30
   7   2   3   31.80    8.00
   7   2   3   18.00    9.30
   7   2   3   19.40    8.20
  -7   2  -3   25.00    8.40
  -7   2  -3   16.70    8.20
   7   2   3   27.90    9.50
  -7   2  -3   26.90    7.70
   7   2   3   20.00    8.00
  -7   2  -3   26.60    6.10
   8  -2   3 1279.87   87.19
   8  -2   3 1353.56   87.29
  -8  -2  -3 1332.67   89.19
  -8  -2  -3 1354.06   86.69
  -8  -2  -3 1285.67   90.89
  -8  -2  -3 1382.16   96.19
   8  -2   3 1292.37   85.89
   8   2   3 1321.77   90.39
  -8   2  -3 1369.46   86.69
   8   2   3 1282.07   86.79
   8   2   3 1075.59   88.39
  -8   2  -3 1123.79   91.49
   8   2   3 1065.99   89.99
  -8   2  -3 1137.49   87.59
   9  -2   3    5.50    5.60
  -9  -2  -3    1.00   11.20
  -9  -2  -3    2.50    5.90
  -9  -2  -3    7.50    5.90
  -9  -2  -3   -0.20    7.20
   9  -2   3   -0.80    5.10
  -9  -2  -3   -3.70    4.50
   9  -2   3    3.40    5.30
   9   2   3   -3.20    7.20
  -9   2  -3   -0.40    5.60
  -9   2  -3    4.30    5.50
   9   2   3    9.70    8.80
   9   2   3    0.50    4.20
  -9   2  -3   -4.70    6.80
   9   2   3    0.40    6.40
  -9   2  -3   -9.10    7.00
  10  -2   3  117.69   13.20
 -10  -2  -3  100.99   12.30
 -10  -2  -3  121.89   16.10
 -10  -2  -3   78.09   15.00
  10  -2   3   84.39   11.40
  10  -2   3  103.99   13.70
 -10  -2  -3   76.49   10.30
 -10  -2  -3   66.99   17.70
  10   2   3   90.89   11.80
  10   2   3   63.29   13.00
 -10   2  -3   65.59   14.10
  10   2   3   97.89   14.90
  10   2   3   93.89   14.50
 -10   2  -3   92.39   11.90
 -10   2  -3   71.59   12.00
 -10   2  -3   90.19   16.00
 -11  -2  -3    5.70    5.60
  11  -2   3   -3.40    4.80
 -11  -2  -3  -23.50   10.00
  11  -2   3    2.40    5.60
 -11  -2  -3    2.50    4.90
 -11  -2  -3    2.20    7.70
  11  -2   3   -3.50    6.10
 -11  -2  -3    3.20    6.40
  11   2   3   -7.90    5.20
  11   2   3   -2.60    4.80
 -11   2  -3   -2.60    5.90
 -11   2  -3   -0.10    7.30
 -11   2  -3   -1.00    7.30
 -11   2  -3   -1.60    5.60
 -11   2  -3    2.30    6.20
  11   2   3    1.70    6.50
  11   2   3   -3.90    7.20
  11   2   3   -4.00    6.80
 -12  -2  -3  119.69   18.00
  12  -2   3  121.79   15.30
  12  -2   3  121.39   15.80
  12  -2   3  128.59   13.60
 -12  -2  -3  120.19   13.80
 -12  -2  -3  154.28   14.10
 -12  -2  -3   85.39   21.70
 -12  -2  -3  151.48   18.20
  12   2   3  121.89   18.00
 -12   2  -3  104.99   15.60
 -12   2  -3  123.19   15.60
  12   2   3  123.99   17.30
 -12   2  -3  164.28   16.50
 -12   2  -3  159.08   20.00
  13  -2   3   19.10    7.40
  13  -2   3   28.80    8.50
 -13  -2  -3   -8.60   14.30
 -13  -2  -3    9.70    5.10
  13  -2   3   15.20    5.60
 -13  -2  -3    9.00    7.90
 -13  -2  -3   25.50    6.80
 -13  -2  -3   11.00    8.80
  13   2   3   20.00    9.00
 -13   2  -3    8.00    8.80
 -13   2  -3   23.50   10.10
 -13   2  -3   18.00    7.70
  13   2   3   14.20    6.10
 -13   2  -3   18.20    7.00
 -13   2  -3    7.80    6.20
 -14  -2  -3  235.48   24.80
  14  -2   3  265.77   22.40
 -14  -2  -3  241.78   18.70
 -14  -2  -3  237.58   23.80
  14  -2   3  188.08   20.30
 -14  -2  -3  206.58   18.70
 -14   2  -3  189.88   21.00
 -14   2  -3  224.18   23.90
 -14   2  -3  203.28   20.00
  14   2   3  226.28   23.90
  14   2   3  189.78   21.70
 -14   2  -3  213.28   20.90
 -14   2  -3  207.18   27.30
 -15  -2  -3   -5.10    4.40
 -15  -2  -3    7.90    7.60
 -15  -2  -3   -3.80    6.70
 -15  -2  -3    7.40    5.40
  15  -2   3    3.50    5.90
 -15   2  -3   -4.00    4.90
 -15   2  -3  -11.70    9.30
  15   2   3   11.40    8.00
 -15   2  -3    4.00    5.90
 -15  -3   3   -2.30   12.70
 -15  -3   3   10.40    6.90
  15  -3  -3   13.20    8.80
 -15  -3   3   16.20    8.30
 -15  -3   3   11.40    7.00
  15  -3  -3    6.10   11.30
  15  -3  -3    1.50    9.10
 -15   3   3   29.90   10.30
  15   3  -3   12.20   10.40
  15   3  -3   27.70   10.80
 -15   3   3   10.40    8.60
 -15   3   3   17.70   11.30
 -14  -3   3  161.98   29.10
  14  -3  -3  143.49   21.80
  14  -3  -3  170.38   19.60
  14  -3  -3  143.49   24.10
 -14  -3   3  153.48   19.10
  14   3  -3  203.88   30.10
 -14   3   3  175.28   18.50
  14   3  -3  152.18   21.90
 -14   3   3  170.78   21.30
  14   3  -3  109.09   20.60
 -13  -3   3   97.79   20.30
  13  -3  -3   89.69   14.90
 -13  -3   3  119.99   15.10
  13  -3  -3   67.89   17.90
 -13  -3   3   84.29   15.30
 -13  -3   3   74.59   13.00
  13  -3  -3   75.79   17.00
 -13   3   3   66.49   21.90
 -13   3   3   89.69   14.90
  13   3  -3  102.59   15.10
  13   3  -3   76.29   17.90
 -13   3   3   91.69   14.30
  13   3  -3   96.09   18.40
 -13   3   3  112.49   17.50
  13   3  -3   72.39   15.50
 -12  -3   3    5.00    9.70
  12  -3  -3    7.50    8.80
 -12  -3   3  -15.40    5.50
 -12  -3   3    5.00    6.50
 -12  -3   3   -6.40    9.40
  12  -3  -3   -2.40   11.90
  12  -3  -3    3.00   11.50
  12  -3  -3    2.00    7.30
  12   3  -3    2.00   12.20
 -12   3   3    2.60    9.80
  12   3  -3   -5.80    8.70
  12   3  -3    1.50    9.30
 -12   3   3    0.00   10.10
 -12   3   3    9.00    8.50
  12   3  -3   -4.20    6.50
 -12   3   3  -13.70    7.50
  12   3  -3   -1.80    5.80
  11  -3  -3  247.88   28.60
 -11  -3   3  176.88   21.90
  11  -3  -3  265.57   25.10
 -11  -3   3  205.18   25.70
 -11  -3   3  261.77   22.50
  11  -3  -3  228.18   20.90
  11  -3  -3  250.87   33.90
 -11  -3   3  252.57   28.60
  11   3  -3  272.07   27.40
  11   3  -3  257.07   23.00
 -11   3   3  188.78   23.40
 -11   3   3  239.58   23.10
  11   3  -3  242.58   23.30
  11   3  -3  173.68   25.40
 -11   3   3  171.38   28.90
 -10  -3   3  555.94   43.80
  10  -3  -3  478.15   41.70
  10  -3  -3  594.54   54.99
  10  -3  -3  619.54   45.50
 -10  -3   3  639.04   44.20
 -10  -3   3  554.44   56.89
 -10  -3   3  551.94   47.80
  10   3  -3  519.55   50.79
 -10   3   3  579.84   45.00
  10   3  -3  579.34   43.50
 -10   3   3  454.75   50.39
  10   3  -3  654.53   48.90
  10   3  -3  589.04   44.00
 -10   3   3  568.04   44.60
   9  -3  -3    5.40   10.80
  -9  -3   3   17.40    8.60
  -9  -3   3    5.80    8.00
  -9  -3   3    6.70    9.90
   9  -3  -3    6.50   12.70
  -9  -3   3    8.00    6.40
  -9  -3   3   -3.70   11.40
   9  -3  -3    0.70    7.50
   9  -3  -3    3.40    5.50
  -9   3   3   11.00   10.50
  -9   3   3    7.60    7.20
  -9   3   3   13.80    8.40
   9   3  -3    6.60    7.10
   9   3  -3    8.90   10.30
   9   3  -3    4.70    8.10
   9   3  -3   17.50   12.00
  -9   3   3    1.10    8.20
   9   3  -3   -4.40    6.50
   8  -3  -3  518.45   40.60
  -8  -3   3  438.06   42.10
  -8  -3   3  595.14   52.19
   8  -3  -3  573.94   52.19
   8  -3  -3  543.15   44.50
  -8  -3   3  546.25   39.00
   8  -3  -3  466.75   37.30
  -8  -3   3  553.54   39.70
  -8   3   3  423.16   46.70
  -8   3   3  516.25   40.30
   8   3  -3  405.46   45.50
   8   3  -3  508.05   39.90
  -8   3   3  553.74   40.10
   8   3  -3  524.35   43.10
  -8   3   3  422.66   41.70
   8   3  -3  498.95   38.60
   8   3  -3  424.66   41.80
  -7  -3   3  500.95   36.20
   7  -3  -3  426.76   34.00
  -7  -3   3  393.56   38.90
   7  -3  -3  524.25   40.60
  -7  -3   3  483.85   35.00
  -7  -3   3  524.15   61.59
   7  -3  -3  412.56   36.60
   7  -3  -3  498.05   47.30
  -7  -3   3  455.15   39.40
  -7   3   3  473.65   36.20
   7   3  -3  423.36   34.50
   7   3  -3  402.16   50.59
   7   3  -3  455.45   35.70
  -7   3   3  435.56   37.40
   7   3  -3  438.56   39.20
   7   3  -3  405.06   47.80
  -7   3   3  412.36   43.70
  -7   3   3  430.16   38.70
   6  -3  -3   13.20    7.10
   6  -3  -3    9.90    5.60
  -6  -3   3   11.20    9.20
   6  -3  -3   25.60   13.60
  -6  -3   3   16.50    5.70
  -6  -3   3   29.50    8.50
  -6  -3   3   18.90   10.00
   6  -3  -3   19.00    8.70
  -6  -3   3   14.90    7.60
   6   3  -3   13.00    6.00
  -6   3   3   14.50    8.70
   6   3  -3   10.40    8.10
   6   3  -3   25.10    9.30
  -6   3   3   10.20    6.30
   6   3  -3   19.00    7.20
  -6   3   3   14.40   10.90
   6   3  -3   24.10   12.00
  -6   3   3   16.40    8.00
  -5  -3   3 1076.89   75.19
  -5  -3   3 1000.10   67.79
   5  -3  -3 1013.60   66.99
   5  -3  -3  980.10   78.89
  -5  -3   3  939.91   66.59
  -5  -3   3  963.60   70.49
   5  -3  -3 1032.40   71.09
  -5  -3   3  821.72   70.49
   5  -3  -3  908.41   68.19
  -5   3   3  943.21   70.29
  -5   3   3  878.11   75.49
   5   3  -3  885.81   66.29
   5   3  -3  957.50   74.89
  -5   3   3  985.30   67.69
  -5   3   3  907.81   68.79
   5   3  -3  945.91   70.59
   5   3  -3  955.90   71.19
   5   3  -3  968.50   67.99
  -4  -3   3  466.55   34.50
  -4  -3   3  474.85   38.00
  -4  -3   3  410.46   38.40
  -4  -3   3  478.05   35.90
   4  -3  -3  448.66   34.30
  -4  -3   3  489.05   41.40
   4  -3  -3  473.55   45.10
   4  -3  -3  512.65   38.70
   4   3  -3  483.35   42.30
  -4   3   3  446.16   44.10
   4   3  -3  425.76   34.00
  -4   3   3  461.55   37.90
   4   3  -3  437.86   38.00
  -4   3   3  451.25   35.00
   4   3  -3  440.26   35.30
  -3  -3   3  178.78   21.00
  -3  -3   3  203.48   20.80
   3  -3  -3  202.98   21.50
  -3  -3   3  210.88   17.80
   3  -3  -3  193.98   17.50
  -3  -3   3  214.78   23.60
   3  -3  -3  195.58   29.10
  -3  -3   3  209.78   19.30
  -3   3   3  189.38   18.00
   3   3  -3  188.68   17.40
   3   3  -3  189.88   18.40
   3   3  -3  185.28   20.80
  -3   3   3  196.18   20.80
   3   3  -3  204.88   23.70
  -3   3   3  173.78   26.40
   3   3  -3  213.68   21.10
   2  -3  -3  902.71   64.89
  -2  -3   3  927.01   65.19
  -2  -3   3  962.30   67.09
   2  -3  -3  970.30   74.79
  -2  -3   3  976.90   69.19
  -2  -3   3  851.21   67.19
  -2   3   3  924.71   73.19
   2   3  -3  931.01   64.79
  -2   3   3  924.41   67.09
   2   3  -3  891.41   65.39
   2   3  -3  998.50   69.59
  -2   3   3  901.81   65.39
   2   3  -3  974.90   67.29
   1  -3  -3  521.85   46.50
  -1  -3   3  442.16   38.10
  -1  -3   3  505.05   37.00
   1  -3  -3  500.35   39.10
  -1  -3   3  490.15   38.00
   1  -3  -3  500.75   36.90
  -1  -3   3  503.45   39.50
  -1   3   3  456.15   36.90
   1   3  -3  543.15   38.70
   1   3  -3  517.65   37.80
  -1   3   3  529.65   45.60
   1   3  -3  486.35   37.20
   1   3  -3  546.95   40.80
   1   3  -3  485.85   36.90
   0  -3   3  241.78   21.30
   0  -3  -3  256.37   30.10
   0  -3  -3  255.77   22.70
   0  -3   3  258.67   20.60
   0  -3   3  254.87   21.30
   0  -3  -3  252.37   20.70
   0   3  -3  234.98   20.80
   0   3  -3  248.48   23.40
   0   3   3  234.58   20.70
   0   3  -3  253.57   21.90
   0   3  -3  239.78   20.00
   0   3   3  264.67   29.30
   0   3   3  257.27   23.70
   1  -3   3 1021.80   72.99
  -1  -3  -3 1022.20   74.09
  -1  -3  -3 1156.48   75.39
  -1  -3  -3 1083.39   81.89
  -1  -3  -3 1040.20   73.99
  -1   3  -3  984.00   73.19
   1   3   3 1098.59   81.09
  -1   3  -3 1052.89   71.89
   1   3   3 1087.99   75.49
  -1   3  -3 1123.99   74.69
   1   3   3 1066.59   75.39
   1   3   3 1119.39   77.09
  -2  -3  -3   21.50    8.00
  -2  -3  -3   30.00    7.50
   2  -3   3   26.80    5.20
  -2  -3  -3   21.60    7.60
   2   3   3   22.50   10.20
   2   3   3   36.50    9.10
   2   3   3   19.50    7.10
  -2   3  -3   16.70    5.50
   2   3   3   34.70    8.40
  -2   3  -3   25.30    6.20
  -3  -3  -3  231.28   22.80
  -3  -3  -3  212.88   20.10
  -3  -3  -3  227.08   21.90
  -3  -3  -3  222.68   19.20
   3  -3   3  200.98   17.00
   3   3   3  254.97   24.20
  -3   3  -3  189.48   18.40
   3   3   3  238.58   25.90
   3   3   3  249.38   21.40
  -3   3  -3  194.48   17.40
   3   3   3  208.08   19.10
   3   3   3  213.18   20.30
  -4  -3  -3 2396.76  162.98
  -4  -3  -3 2339.57  164.18
  -4  -3  -3 2658.53  167.48
  -4  -3  -3 2430.66  165.58
   4  -3   3 2464.15  161.28
   4   3   3 2471.55  169.08
  -4   3  -3 2237.48  162.48
   4   3   3 2680.73  167.28
   4   3   3 2472.85  164.28
   4   3   3 2585.54  165.58
   4   3   3 2235.58  162.78
  -4   3  -3 2330.57  161.78
  -4   3  -3 2261.97  166.28
  -5  -3  -3  124.09   17.90
   5  -3   3  111.59   10.70
  -5  -3  -3   86.19   14.60
  -5  -3  -3  105.79   12.40
   5  -3   3  101.59   12.40
  -5  -3  -3  102.39   13.70
  -5   3  -3  104.89   16.50
   5   3   3   95.99   14.60
   5   3   3   92.89   12.30
   5   3   3  113.49   18.80
  -5   3  -3  123.39   11.50
   5   3   3  132.09   15.40
  -5   3  -3  105.29   13.60
   5   3   3  127.09   19.30
  -6  -3  -3  794.32   53.19
   6  -3   3  724.23   52.59
   6  -3   3  775.62   50.79
  -6  -3  -3  750.32   56.79
   6  -3   3  727.53   51.19
  -6  -3  -3  774.42   57.99
  -6  -3  -3  697.63   54.39
   6   3   3  727.13   52.99
  -6   3  -3  712.93   53.79
  -6   3  -3  744.63   52.09
   6   3   3  709.93   57.29
   6   3   3  763.12   54.99
   6   3   3  754.52   55.89
   6   3   3  742.03   58.69
  -6   3  -3  683.33   56.79
  -7  -3  -3  126.59   15.20
   7  -3   3  105.79   11.40
  -7  -3  -3  107.79   17.20
  -7  -3  -3  116.79   13.60
  -7  -3  -3  106.19   17.60
   7  -3   3  114.19   13.00
   7  -3   3  111.49   11.10
   7   3   3  122.69   16.50
   7   3   3  124.39   16.70
   7   3   3  128.69   19.30
  -7   3  -3  110.39   11.80
   7   3   3  102.49   12.50
  -7   3  -3  124.99   19.00
  -7   3  -3  109.29   15.00
   7   3   3   88.89   16.50
  -7   3  -3   84.59   11.90
   8  -3   3   59.09    7.90
  -8  -3  -3   59.59   13.20
   8  -3   3   65.59   10.00
  -8  -3  -3   50.49    9.70
  -8  -3  -3   46.70    8.80
   8  -3   3   64.89    8.80
  -8  -3  -3   64.39    5.80
  -8  -3  -3   37.80   12.80
   8   3   3   76.79   13.30
   8   3   3   29.50   11.50
  -8   3  -3   56.19    8.30
  -8   3  -3   45.30   11.70
   8   3   3   67.59   12.40
   8   3   3   62.59    9.50
  -8   3  -3   46.50    9.10
   8   3   3   43.60   12.00
  -8   3  -3   45.50   10.40
   9  -3   3  257.57   20.50
   9  -3   3  221.28   20.10
  -9  -3  -3  250.27   17.60
  -9  -3  -3  219.38   25.10
   9  -3   3  240.98   21.30
  -9  -3  -3  247.98   21.20
  -9  -3  -3  245.48   23.60
  -9  -3  -3  267.97   30.60
   9   3   3  253.37   26.00
   9   3   3  224.88   24.00
   9   3   3  227.18   21.00
   9   3   3  279.97   25.60
  -9   3  -3  201.18   26.10
  -9   3  -3  268.17   20.90
  -9   3  -3  182.38   22.90
 -10  -3  -3  431.96   39.40
 -10  -3  -3  472.45   32.20
  10  -3   3  479.55   34.80
 -10  -3  -3  461.45   37.80
  10  -3   3  444.96   35.30
 -10  -3  -3  486.45   44.80
 -10  -3  -3  455.55   34.70
  10  -3   3  457.55   34.00
 -10   3  -3  468.15   34.70
  10   3   3  440.46   34.80
 -10   3  -3  392.46   35.10
  10   3   3  477.05   39.40
  10   3   3  484.05   39.10
  11  -3   3   -0.90    5.20
 -11  -3  -3   -2.40    8.40
 -11  -3  -3    0.10    6.30
 -11  -3  -3   -2.00    3.10
 -11  -3  -3    6.70    6.30
  11  -3   3   -0.10    5.10
  11  -3   3   -6.00    4.90
  11   3   3    2.10    9.10
  11   3   3    1.00    7.90
 -11   3  -3    3.20    8.30
  11   3   3   -6.80    7.90
 -11   3  -3    0.30    5.20
  11   3   3    4.80    8.40
 -11   3  -3   -8.60    5.70
 -11   3  -3    0.00    5.50
 -12  -3  -3  161.38   13.20
 -12  -3  -3  159.28   19.00
  12  -3   3  159.68   16.70
 -12  -3  -3  128.89   19.40
 -12  -3  -3  181.98   16.10
  12  -3   3  144.49   16.00
  12   3   3  107.89   17.70
 -12   3  -3  168.88   16.50
  12   3   3  148.39   18.50
 -12   3  -3  162.98   19.30
 -12   3  -3  130.29   16.80
  12   3   3  116.49   20.00
 -12   3  -3  156.88   17.60
  13  -3   3   48.20    7.70
 -13  -3  -3   31.60    5.70
 -13  -3  -3   65.39   12.80
 -13  -3  -3   51.29   11.00
  13  -3   3   52.39    9.00
  13  -3   3   47.90    8.80
 -13  -3  -3   55.59   12.70
 -13   3  -3   19.80   10.40
 -13   3  -3   34.70    9.80
 -13   3  -3   39.70    9.20
 -13   3  -3   57.79   10.70
  13   3   3   31.00    8.70
  13   3   3   32.90    8.10
  13   3   3   53.39   12.80
 -13   3  -3   34.50    8.30
  13   3   3   37.90    7.80
  13   3   3   51.29   10.60
 -14  -3  -3    9.00    5.60
 -14  -3  -3  -14.80    7.70
  14  -3   3   -9.10    4.90
 -14  -3  -3   -0.20    8.50
  14  -3   3  -10.40    5.20
 -14   3  -3   -2.00    5.80
 -14   3  -3   -2.70    5.20
 -14   3  -3   -3.20    8.50
  14   3   3    9.30    7.60
 -14   3  -3    5.70    7.70
 -14   3  -3  -10.80    6.50
 -15  -3  -3   32.90    9.80
  15  -3   3   25.30    6.90
 -15  -3  -3   31.00    6.90
 -15  -3  -3   22.70    9.30
  15  -3   3   35.50    9.30
 -15  -3  -3   27.30    5.00
 -15   3  -3   29.50    7.70
 -15   3  -3   17.80   11.50
 -15   3  -3   49.80   10.40
  15   3   3   21.50    9.00
 -15   3  -3   16.90    7.10
 -15   3  -3   34.60    9.40
 -15  -4   3   40.80   15.30
 -15  -4   3   74.99   11.90
  15  -4  -3   72.79   14.30
  15  -4  -3   74.79   18.50
  15  -4  -3   96.59   13.20
 -15  -4   3  115.59   14.00
 -15  -4   3   77.59   14.70
  15   4  -3   81.69   15.10
  15   4  -3   80.89   17.20
 -15   4   3   90.39   15.00
 -15   4   3   48.30   11.40
  14  -4  -3   -8.60   10.10
 -14  -4   3  -18.60   10.10
  14  -4  -3  -11.70    6.50
 -14  -4   3    4.00    7.50
 -14  -4   3   -3.00    7.00
  14  -4  -3   -1.20    9.50
 -14   4   3    9.70    7.70
  14   4  -3    8.30   11.30
 -14   4   3   -1.10   11.30
 -14   4   3    1.50    7.40
  14   4  -3   11.40    8.30
 -14   4   3   -9.00    7.80
  13  -4  -3   53.79   15.70
 -13  -4   3   44.90   13.90
 -13  -4   3    5.80   18.10
  13  -4  -3   50.59   14.60
  13  -4  -3   67.69   11.50
 -13  -4   3   72.89   11.10
 -13  -4   3   45.00   13.20
 -13  -4   3   23.40    8.30
  13  -4  -3   40.50    8.70
  13   4  -3   49.40   10.20
  13   4  -3   31.60   12.10
  13   4  -3   43.90   14.30
  13   4  -3   64.99   14.80
  13   4  -3   47.90    9.60
 -13   4   3   42.90   11.40
 -13   4   3   76.69   12.70
 -13   4   3   63.29   12.80
  12  -4  -3   17.50    7.10
 -12  -4   3    2.00    5.40
 -12  -4   3    5.40    9.90
  12  -4  -3   -4.80   10.40
  12  -4  -3    8.80    8.40
 -12  -4   3    5.80   10.00
 -12  -4   3    7.50    7.20
  12  -4  -3    7.60   10.70
  12   4  -3   -0.80   10.60
  12   4  -3   -4.10    8.80
 -12   4   3   -0.50    8.50
 -12   4   3    7.20    6.00
 -12   4   3   21.80    8.80
 -12   4   3    0.30    9.70
  12   4  -3    5.10    6.50
  11  -4  -3   52.59   17.10
 -11  -4   3   70.69   14.20
 -11  -4   3   54.39   20.30
  11  -4  -3   58.89    9.90
 -11  -4   3   78.79   15.20
 -11  -4   3   85.29   12.40
 -11  -4   3   87.09   11.90
  11  -4  -3   87.79   13.10
  11  -4  -3   61.59   13.60
  11   4  -3   78.09   16.40
 -11   4   3   46.70   11.50
  11   4  -3   45.30   11.00
  11   4  -3   36.90   15.20
 -11   4   3   57.09   12.10
 -11   4   3   36.70   14.20
  11   4  -3   62.59   10.50
 -11   4   3   48.40   13.60
  10  -4  -3    1.30   11.70
 -10  -4   3  -12.20   11.00
 -10  -4   3   14.90   10.20
  10  -4  -3   -0.90    5.20
  10  -4  -3   -2.00    6.30
  10  -4  -3    0.20    9.60
 -10  -4   3   20.30    7.80
 -10  -4   3   -6.20   14.10
 -10  -4   3    4.90    5.50
 -10   4   3    0.00    7.50
 -10   4   3   -0.60    9.20
  10   4  -3    2.50    6.00
  10   4  -3    6.50    8.90
  10   4  -3    2.30    9.20
 -10   4   3   -3.60    7.00
  10   4  -3   -1.00    5.90
  10   4  -3   -0.50   10.50
 -10   4   3   17.60    8.10
  -9  -4   3  934.01   79.29
   9  -4  -3 1181.88   87.79
   9  -4  -3 1000.20   74.29
   9  -4  -3 1153.48   80.29
  -9  -4   3 1212.58   88.19
  -9  -4   3 1197.48   81.39
  -9  -4   3 1143.29   75.09
  -9  -4   3 1180.78   76.19
   9  -4  -3 1101.89   76.89
   9   4  -3 1090.59   79.99
  -9   4   3  960.30   76.59
  -9   4   3 1085.69   76.39
   9   4  -3  991.20   75.99
  -9   4   3 1027.50   78.99
   9   4  -3  949.01   74.29
   9   4  -3  936.51   82.89
  -8  -4   3   -1.30    9.30
  -8  -4   3    1.40    7.70
   8  -4  -3   13.20    9.80
  -8  -4   3   14.30    8.00
   8  -4  -3    8.90    5.30
  -8  -4   3    9.40    5.50
  -8  -4   3   15.90    9.90
   8  -4  -3    0.20    6.00
   8  -4  -3    4.80   12.00
   8   4  -3    4.90    8.70
  -8   4   3    2.70    6.90
   8   4  -3    8.00   11.20
   8   4  -3    6.10   11.10
  -8   4   3    9.50    7.00
   8   4  -3    5.70    5.40
   8   4  -3   -1.30    5.20
  -8   4   3    7.50    7.90
  -8   4   3   16.90   11.60
  -7  -4   3  774.02   60.69
  -7  -4   3  746.13   56.09
  -7  -4   3  764.72   51.09
  -7  -4   3  660.73   55.49
   7  -4  -3  716.03   51.09
   7  -4  -3  615.54   51.89
   7   4  -3  729.23   52.99
  -7   4   3  716.93   55.39
   7   4  -3  717.33   56.09
   7   4  -3  681.63   50.69
   7   4  -3  661.73   58.99
  -7   4   3  636.54   60.19
  -7   4   3  756.62   52.69
  -7   4   3  711.43   53.69
  -6  -4   3  118.19   14.50
  -6  -4   3   89.29   16.60
   6  -4  -3   95.99   20.10
  -6  -4   3   98.69   12.00
   6  -4  -3  107.59   14.40
   6  -4  -3  139.99   18.80
   6  -4  -3  105.09   12.40
  -6  -4   3   96.59   14.80
   6   4  -3  106.99   13.80
  -6   4   3   94.79   16.50
   6   4  -3  101.29   19.00
   6   4  -3  108.59   16.50
   6   4  -3  101.29   16.70
  -6   4   3   93.49   18.40
  -6   4   3   68.39   17.30
   6   4  -3   94.89   12.30
  -5  -4   3  409.56   35.20
  -5  -4   3  376.36   30.90
   5  -4  -3  421.76   43.20
  -5  -4   3  390.26   35.90
  -5  -4   3  455.65   33.60
   5  -4  -3  404.76   31.40
   5  -4  -3  436.76   35.90
  -5  -4   3  447.36   39.10
   5   4  -3  393.96   35.60
   5   4  -3  376.76   32.30
   5   4  -3  391.46   35.50
  -5   4   3  406.96   34.80
   5   4  -3  409.46   31.20
   5   4  -3  417.16   43.20
  -5   4   3  419.16   32.70
  -5   4   3  375.26   40.30
   4  -4  -3   89.59   19.10
   4  -4  -3  113.29   16.40
   4  -4  -3   97.99   12.20
  -4  -4   3   96.79   16.50
  -4  -4   3  116.09   15.90
  -4  -4   3  127.59   19.70
  -4  -4   3  107.29   14.10
   4   4  -3  105.99   12.30
   4   4  -3  104.69   15.60
   4   4  -3  106.19   13.70
   4   4  -3   74.59   12.40
   4   4  -3  123.29   19.70
  -4   4   3  126.69   16.40
  -4   4   3  106.69   20.20
  -4   4   3   81.59   12.20
  -3  -4   3 3056.09  212.08
  -3  -4   3 2869.51  211.78
   3  -4  -3 3043.90  209.48
  -3  -4   3 3202.18  210.08
  -3  -4   3 3328.47  215.18
   3  -4  -3 3130.49  212.38
   3  -4  -3 3409.16  221.18
  -3   4   3 3021.40  218.68
  -3   4   3 3165.08  210.38
  -3   4   3 3163.68  211.98
   3   4  -3 3030.30  210.28
   3   4  -3 3342.77  215.58
   3   4  -3 3274.37  212.38
   3   4  -3 3051.19  211.58
   3   4  -3 2940.31  208.78
  -2  -4   3   42.10    9.80
   2  -4  -3   54.39   11.60
   2  -4  -3   39.50    7.90
  -2  -4   3   58.59   11.10
   2  -4  -3   48.60   15.70
  -2  -4   3   56.19    9.50
  -2  -4   3   51.79   11.50
   2   4  -3   40.90    8.50
   2   4  -3   35.80    7.50
   2   4  -3   46.30    9.90
   2   4  -3   50.19   10.70
  -2   4   3   54.49    9.80
   2   4  -3   44.70   11.00
  -2   4   3   45.00    9.20
  -2   4   3   31.80   12.50
  -1  -4   3 1191.18   87.89
   1  -4  -3 1321.37   97.89
  -1  -4   3 1249.97   90.09
  -1  -4   3 1291.27   87.29
   1  -4  -3 1244.18   87.19
  -1  -4   3 1208.08   88.29
  -1   4   3 1295.67   89.29
   1   4  -3 1338.77   91.59
  -1   4   3 1225.88   95.39
   1   4  -3 1206.38   87.19
   1   4  -3 1257.07   87.19
  -1   4   3 1260.67   87.59
   1   4  -3 1316.67   89.09
   0  -4  -3  203.48   19.40
   0  -4   3  228.98   20.00
   0  -4  -3  200.88   29.60
   0  -4  -3  167.58   18.80
   0  -4  -3  188.68   18.30
   0  -4   3  205.08   19.00
   0  -4   3  179.28   18.60
   0   4  -3  202.78   17.40
   0   4  -3  215.88   20.60
   0   4  -3  210.08   19.00
   0   4   3  211.48   20.90
   0   4   3  210.28   27.00
   0   4  -3  224.38   22.80
   0   4   3  224.78   23.40
   1  -4   3  144.19   14.40
   1  -4   3  126.09   13.10
  -1  -4  -3  138.19   15.90
  -1  -4  -3  131.89   14.20
   1  -4   3  124.29   13.30
  -1  -4  -3  128.59   15.00
   1   4   3  147.09   19.30
  -1   4  -3  131.99   14.40
  -1   4  -3  140.39   11.50
   1   4   3  133.89   16.40
  -1   4  -3  115.79   16.70
  -1   4  -3  154.48   16.10
   1   4   3  142.09   21.50
   2  -4   3   28.20    9.60
  -2  -4  -3   31.30    9.30
   2  -4   3   22.30    5.80
  -2  -4  -3   37.90    9.50
  -2  -4  -3   32.70    8.20
   2   4   3   36.30   10.80
   2   4   3   36.30   12.20
  -2   4  -3   30.10    7.60
   2   4   3   25.40    8.10
  -2   4  -3   40.40    8.70
   2   4   3   27.30    7.50
  -3  -4  -3 1647.84  119.29
  -3  -4  -3 1759.42  119.99
  -3  -4  -3 1674.83  121.39
   3  -4   3 1613.84  116.29
  -3  -4  -3 1740.03  118.39
   3   4   3 1739.63  125.99
   3   4   3 1888.41  120.09
   3   4   3 1738.13  119.59
   3   4   3 1848.72  122.09
  -3   4  -3 1668.13  118.09
  -4  -4  -3    5.50    5.70
  -4  -4  -3   10.60    6.00
  -4  -4  -3    0.30    7.40
   4  -4   3   12.50    4.70
   4  -4   3    7.90    5.30
  -4  -4  -3    7.10    6.60
  -4   4  -3   10.40    5.00
   4   4   3    5.30    5.60
   4   4   3   12.10    9.80
   4   4   3   14.40    2.90
  -4   4  -3    7.00    8.00
  -4   4  -3    7.70    5.30
   4   4   3   14.10    8.60
   4   4   3   15.20    6.20
   4   4   3   15.80    7.80
   5  -4   3 1230.48   80.99
  -5  -4  -3 1079.99   84.19
  -5  -4  -3 1276.87   88.09
  -5  -4  -3 1217.98   83.59
  -5  -4  -3 1259.97   86.39
   5   4   3 1184.18   89.79
   5   4   3 1179.58   84.39
   5   4   3 1295.07   88.19
   5   4   3 1126.39   78.99
  -5   4  -3 1113.79   87.59
  -5   4  -3 1172.28   82.99
  -5   4  -3 1176.28   81.89
   5   4   3 1329.77   85.99
   5   4   3 1092.29   82.69
  -6  -4  -3   10.30    6.40
  -6  -4  -3    8.70    5.50
   6  -4   3    8.10    5.50
  -6  -4  -3    5.30    7.90
  -6  -4  -3   10.60    8.20
   6  -4   3    9.70    4.30
   6   4   3   12.00    6.00
   6   4   3    7.20    6.90
  -6   4  -3    6.00    5.50
  -6   4  -3   11.60    7.70
   6   4   3   13.20    8.60
   6   4   3    9.70    7.40
   6   4   3    5.60    9.20
  -6   4  -3    9.00    5.10
  -7  -4  -3  105.59   17.70
  -7  -4  -3  119.69   16.10
   7  -4   3   93.29   10.80
  -7  -4  -3  111.19   16.70
  -7  -4  -3  101.69   13.20
   7  -4   3   94.29   12.70
   7   4   3   85.49   11.90
   7   4   3   68.29   14.80
  -7   4  -3   88.79   12.70
   7   4   3  107.59   15.70
   7   4   3  125.39   16.30
   7   4   3   78.69   15.30
  -7   4  -3   76.19   15.00
  -7   4  -3   95.19   10.90
  -8  -4  -3   15.00    5.90
   8  -4   3   14.40    5.60
  -8  -4  -3   23.80    7.60
  -8  -4  -3   32.50   10.70
  -8  -4  -3   22.50   10.40
   8  -4   3   26.50    7.30
  -8   4  -3   11.40    8.60
   8   4   3   22.10    9.60
   8   4   3   10.60   10.00
   8   4   3   16.90   10.50
  -8   4  -3   14.70    5.80
  -8   4  -3   22.00    8.50
   8   4   3   25.50    7.30
   8   4   3   10.70    7.30
   9  -4   3  134.59   15.10
  -9  -4  -3  132.99   17.00
  -9  -4  -3  140.69   20.30
   9  -4   3  143.79   12.30
  -9  -4  -3  136.99   15.40
  -9  -4  -3  126.99   21.10
   9   4   3  140.59   21.90
  -9   4  -3  114.39   16.70
   9   4   3  147.79   18.30
   9   4   3  117.39   17.80
  -9   4  -3  112.89   13.90
   9   4   3  138.99   14.80
  10  -4   3   -2.60    4.70
  10  -4   3   -0.70    3.80
 -10  -4  -3    4.90    6.40
  10  -4   3   -1.80    5.00
 -10  -4  -3   -8.00    8.70
 -10  -4  -3    1.80    6.30
 -10  -4  -3   -4.20    7.60
  10   4   3   -1.70    9.50
  10   4   3    4.90    8.10
 -10   4  -3   -3.10    4.50
 -10   4  -3    2.50    5.80
  10   4   3   -4.50    8.20
  10   4   3   -5.90    5.90
 -10   4  -3  -10.90    7.20
  11  -4   3  474.25   35.10
 -11  -4  -3  447.06   45.30
 -11  -4  -3  473.35   38.70
 -11  -4  -3  518.95   36.60
 -11  -4  -3  412.56   39.80
  11  -4   3  469.05   36.30
  11  -4   3  523.95   35.10
  11   4   3  385.26   38.40
 -11   4  -3  475.35   35.80
  11   4   3  510.65   41.70
  12  -4   3   -0.40    5.40
  12  -4   3    4.70    5.60
 -12  -4  -3   10.20    6.60
 -12  -4  -3   -8.50   11.70
 -12  -4  -3   -5.70    7.40
  12  -4   3    3.40    5.00
 -12  -4  -3   13.70    5.80
  12   4   3   10.20   13.90
 -12   4  -3    1.10    4.50
  12   4   3    2.20   10.30
 -12   4  -3    5.40    6.20
  12   4   3   -0.50    7.50
  12   4   3  -16.10    7.30
 -12   4  -3    3.50    8.50
  13  -4   3   73.19    9.70
 -13  -4  -3  100.89   20.70
 -13   4  -3  111.49   21.70
 -13   4  -3   68.49   11.90
 -13   4  -3   48.40   13.60
  13   4   3   53.99   12.40
  13   4   3   72.49   12.90
  13   4   3   59.09   13.40
 -14  -4  -3   17.70    6.70
 -14  -4  -3    0.70    6.80
  14  -4   3   17.70    5.90
 -14  -4  -3   18.20    9.00
  14  -4   3    2.70    6.10
 -14   4  -3   32.20    8.00
  14   4   3    4.00    8.00
 -14   4  -3   22.70    8.60
  14   4   3    9.40    7.80
  14   4   3    6.10    6.70
 -14   4  -3   10.70    5.60
 -14  -5   3   35.40   14.50
  14  -5  -3   38.10   11.30
 -14  -5   3   20.90   10.40
 -14  -5   3   53.79   10.30
 -14  -5   3   18.60    7.70
  14  -5  -3   32.10   14.20
  14  -5  -3   37.20    9.60
  14   5  -3   43.80   14.00
  14   5  -3   33.00    9.60
 -14   5   3   35.80   10.40
  13  -5  -3  152.18   17.50
  13  -5  -3  177.58   23.20
 -13  -5   3  120.49   20.40
 -13  -5   3  201.58   19.40
  13  -5  -3  174.08   28.30
 -13  -5   3  196.08   27.60
 -13  -5   3  152.68   16.90
 -13   5   3  128.69   19.50
 -13   5   3  184.18   21.70
 -13   5   3  192.88   21.50
  13   5  -3  198.98   18.10
 -12  -5   3   17.40    8.10
 -12  -5   3   -1.10    5.30
 -12  -5   3  -12.10    9.80
  12  -5  -3    3.30    9.20
  12  -5  -3    2.40   11.50
  12  -5  -3   -5.00    4.80
 -12  -5   3  -14.10   13.50
 -12  -5   3    1.60    8.50
  12   5  -3   14.50    8.80
  12   5  -3    8.00   10.30
 -12   5   3   -6.80    6.80
  12   5  -3    4.90    6.00
 -12   5   3    0.80   15.00
  12   5  -3   11.40    8.10
 -12   5   3    4.70    6.50
 -12   5   3    2.50    7.50
  11  -5  -3  114.69   22.50
 -11  -5   3  167.98   15.90
 -11  -5   3  179.48   18.40
 -11  -5   3  159.58   22.50
  11  -5  -3  181.98   18.20
 -11  -5   3  174.48   23.10
 -11   5   3  148.59   20.00
 -11   5   3  192.48   19.90
  11   5  -3  141.29   19.00
 -11   5   3  137.89   20.60
  11   5  -3  174.88   23.10
  11   5  -3  145.99   16.80
 -10  -5   3  168.68   23.10
 -10  -5   3  178.28   28.80
  10  -5  -3  164.98   17.70
 -10  -5   3  171.18   21.90
 -10  -5   3  176.68   16.40
 -10  -5   3  165.28   18.30
  10  -5  -3  188.28   29.70
  10  -5  -3  160.38   16.50
  10  -5  -3  171.08   22.40
  10   5  -3  154.68   19.20
 -10   5   3  160.98   19.90
  10   5  -3  138.99   18.50
 -10   5   3  113.39   22.10
 -10   5   3  168.18   18.60
  10   5  -3  158.28   22.40
  -9  -5   3   11.30    9.40
  -9  -5   3    2.30   10.50
   9  -5  -3  -10.90   10.60
  -9  -5   3   -6.40    7.90
  -9  -5   3    5.20    7.90
  -9  -5   3    3.70    4.80
   9  -5  -3   -6.60    5.90
   9  -5  -3   -2.60    5.30
   9  -5  -3   -4.00    7.70
   9   5  -3   -0.10    7.50
  -9   5   3   -0.40    9.80
  -9   5   3   -0.90    6.70
   9   5  -3    4.90    8.20
   9   5  -3   -1.00    4.90
  -9   5   3   -7.40    5.90
   9   5  -3    2.10    7.20
   9   5  -3   10.10   11.20
  -9   5   3   -9.50    7.90
   8  -5  -3  100.49   12.60
  -8  -5   3  124.39   14.90
  -8  -5   3  127.19   23.70
   8  -5  -3   75.49   13.20
  -8  -5   3  113.39   19.50
  -8  -5   3   77.99   15.30
   8  -5  -3   76.39   11.90
  -8  -5   3   90.79   11.20
   8  -5  -3   80.99   19.00
   8   5  -3   70.59   10.10
  -8   5   3   78.79   12.50
   8   5  -3   88.59   16.20
   8   5  -3   91.29   13.20
   8   5  -3  141.69   19.50
   8   5  -3   74.39   16.90
  -8   5   3   61.29   16.60
  -8   5   3  100.89   16.50
  -8   5   3   91.49   14.20
   7  -5  -3  420.16   33.20
  -7  -5   3  434.16   39.10
  -7  -5   3  437.46   41.30
   7  -5  -3  465.45   45.40
  -7  -5   3  450.45   34.70
   7  -5  -3  386.56   33.70
   7  -5  -3  457.65   38.00
   7   5  -3  458.15   43.40
   7   5  -3  425.96   37.60
   7   5  -3  416.36   32.50
   7   5  -3  433.06   35.40
   7   5  -3  433.66   37.40
  -7   5   3  382.16   42.50
  -7   5   3  442.46   37.00
  -7   5   3  429.96   34.80
  -6  -5   3   11.00    9.50
  -6  -5   3    5.10    7.80
   6  -5  -3    9.40   11.80
  -6  -5   3    7.50    8.10
   6  -5  -3    8.00    5.60
  -6  -5   3   10.60    7.80
   6  -5  -3    4.20    5.30
   6  -5  -3    7.40    8.60
   6   5  -3    5.70    6.80
   6   5  -3    5.30    8.10
   6   5  -3   11.20   10.60
   6   5  -3   13.30   10.20
  -6   5   3    8.10    7.60
   6   5  -3    2.40    4.60
  -6   5   3    1.10    5.50
  -6   5   3    2.90    8.70
  -5  -5   3  878.41   71.29
   5  -5  -3  956.60   71.19
   5  -5  -3 1045.00   80.39
  -5  -5   3 1017.10   74.79
  -5  -5   3  977.60   68.79
   5  -5  -3  916.01   67.39
  -5   5   3  900.71   77.79
   5   5  -3  937.11   67.09
   5   5  -3  973.10   71.59
   5   5  -3  984.40   71.09
  -5   5   3  968.60   68.99
  -5   5   3  910.21   70.39
   5   5  -3 1055.19   75.99
   5   5  -3  944.01   69.19
  -4  -5   3   33.00    8.80
   4  -5  -3   32.60    7.30
   4  -5  -3   19.10    8.20
  -4  -5   3   10.60    8.60
  -4  -5   3   22.60   12.00
  -4  -5   3   24.80    9.80
  -4   5   3   27.40    7.80
   4   5  -3   41.40   10.00
  -4   5   3   35.80   12.10
   4   5  -3   34.20   14.20
  -4   5   3   24.40   11.40
   4   5  -3   41.80   13.10
   4   5  -3   27.80    8.20
   4   5  -3   24.40    6.60
  -3  -5   3  109.99   14.40
  -3  -5   3  107.09   18.20
  -3  -5   3   99.09   15.50
   3  -5  -3  128.19   17.80
  -3  -5   3  106.29   15.60
   3  -5  -3  119.99   21.80
   3  -5  -3  122.49   13.60
   3   5  -3  123.29   14.50
   3   5  -3  134.09   18.50
   3   5  -3   99.09   12.80
  -3   5   3  109.59   14.40
  -3   5   3  111.69   16.20
   3   5  -3  112.29   14.50
  -3   5   3  107.49   20.60
  -2  -5   3   15.50    7.50
  -2  -5   3   22.60    8.70
   2  -5  -3    0.70   11.40
   2  -5  -3   12.00    6.00
  -2  -5   3   11.10    7.60
   2  -5  -3   16.90    8.30
  -2  -5   3   17.40    7.60
   2   5  -3   18.00   10.20
   2   5  -3   15.40    6.80
  -2   5   3   15.20    6.70
   2   5  -3    6.40    5.60
   2   5  -3    6.70    6.70
  -2   5   3    7.70    8.60
   2   5  -3   11.80    5.90
  -2   5   3   15.30    7.10
  -1  -5   3  866.01   62.79
  -1  -5   3  889.61   64.09
  -1  -5   3  828.22   63.09
   1  -5  -3  988.80   62.99
   1  -5  -3  844.42   62.39
   1   5  -3  908.21   64.69
   1   5  -3  870.61   61.99
   1   5  -3  940.41   67.69
  -1   5   3  845.32   64.39
   1   5  -3  808.12   62.49
  -1   5   3  844.72   71.89
   0  -5   3   97.59   13.10
   0  -5  -3  115.49   14.80
   0  -5   3   98.29   13.40
   0  -5  -3   93.59   13.10
   0  -5  -3   85.29   12.40
   0   5   3  123.59   16.70
   0   5   3  119.19   17.60
   0   5  -3   79.19   12.70
   0   5  -3  103.79   17.30
   0   5   3  113.29   21.30
   0   5  -3  114.39   14.00
   0   5   3  110.89   15.50
   0   5  -3  106.29   11.30
   1  -5   3 2268.77  160.08
  -1  -5  -3 2260.37  160.58
  -1  -5  -3 2560.74  161.78
   1  -5   3 2298.27  159.98
   1  -5   3 2178.68  158.88
  -1  -5  -3 2298.87  160.98
   1   5   3 2556.54  165.48
   1   5   3 2446.06  162.88
  -1   5  -3 2239.38  161.38
  -1   5  -3 2413.26  157.88
   1   5   3 2426.16  170.38
  -1   5  -3 2438.76  164.08
   1   5   3 2387.86  162.58
  -1   5  -3 2508.65  162.28
  -2  -5  -3   16.40    8.20
  -2  -5  -3   21.80    7.70
   2  -5   3    7.10    4.00
   2  -5   3   13.30    5.50
  -2  -5  -3   10.50    6.00
   2  -5   3   17.90    5.60
   2   5   3   15.60   11.50
   2   5   3   10.30    6.60
  -2   5  -3   14.60    6.80
   2   5   3   22.50    9.20
   2   5   3   16.90    8.20
  -2   5  -3    4.10    5.70
  -3  -5  -3  477.95   37.50
   3  -5   3  462.05   35.50
   3  -5   3  486.85   36.40
  -3  -5  -3  495.55   41.60
  -3  -5  -3  483.35   39.60
   3   5   3  500.35   39.40
  -3   5  -3  491.55   38.00
   3   5   3  460.45   38.60
   3   5   3  536.75   38.90
   3   5   3  487.55   45.70
  -3   5  -3  389.16   41.60
  -3   5  -3  449.95   42.70
   3   5   3  530.45   42.20
  -4  -5  -3  190.78   20.20
  -4  -5  -3  183.08   27.10
  -4  -5  -3  193.98   19.70
  -4  -5  -3  195.08   21.20
   4  -5   3  198.18   16.70
  -4   5  -3  177.88   18.90
  -4   5  -3  185.58   24.20
  -4   5  -3  160.48   16.70
   4   5   3  236.18   25.70
   4   5   3  212.08   20.70
   4   5   3  188.98   20.60
   4   5   3  185.18   27.10
   4   5   3  167.38   18.10
   4   5   3  184.28   14.70
   5  -5   3  101.29   11.10
  -5  -5  -3  109.89   14.20
  -5  -5  -3  108.69   16.10
  -5  -5  -3  115.59   17.80
   5  -5   3   99.89   12.30
  -5  -5  -3  110.99   15.30
  -5   5  -3   98.19   17.40
  -5   5  -3  109.59   13.80
   5   5   3   99.79    9.10
  -5   5  -3  110.59   12.80
   5   5   3  115.59   16.90
   5   5   3   84.79   17.50
   5   5   3  136.99   16.70
   5   5   3  100.59   13.10
  -6  -5  -3  126.79   15.00
  -6  -5  -3  106.79   16.60
   6  -5   3   95.69   16.00
  -6  -5  -3  137.69   20.30
  -6  -5  -3  105.09   15.20
   6  -5   3  120.49   12.00
  -6   5  -3  120.59   13.60
  -6   5  -3  123.39   14.50
   6   5   3  140.19   17.30
   6   5   3  106.19   20.00
   6   5   3  131.69   21.70
   6   5   3  123.09   16.90
   6   5   3  129.09   14.90
   6   5   3  109.79    9.70
  -6   5  -3  105.99   18.60
  -7  -5  -3  892.11   63.29
  -7  -5  -3  865.21   64.69
  -7  -5  -3  860.01   66.39
  -7  -5  -3  929.81   61.59
   7  -5   3  830.42   58.79
  -7   5  -3  876.01   61.89
  -7   5  -3  748.63   65.89
   7   5   3  860.71   63.29
   7   5   3  838.72   61.39
   7   5   3  763.32   56.39
   7   5   3  873.01   66.69
  -7   5  -3  832.52   59.89
   7   5   3  917.81   64.39
   7   5   3  854.51   68.69
  -8  -5  -3   29.80   11.50
  -8  -5  -3   26.80    8.90
   8  -5   3   12.00    5.40
  -8  -5  -3   27.40    8.50
  -8  -5  -3   19.40    9.30
   8  -5   3   23.30    7.10
  -8   5  -3   16.90    8.30
   8   5   3   16.50   10.60
   8   5   3   13.20   10.50
   8   5   3   19.70    9.40
  -8   5  -3   21.10    6.40
   8   5   3   28.70    8.10
   8   5   3   27.50   10.20
  -9  -5  -3  405.86   29.90
   9  -5   3  380.66   29.70
  -9  -5  -3  387.06   34.40
  -9  -5  -3  378.66   36.40
   9  -5   3  338.87   27.30
  -9  -5  -3  364.66   31.60
  -9   5  -3  371.66   28.60
  -9   5  -3  324.37   30.50
  -9   5  -3  309.87   34.30
   9   5   3  337.07   35.30
   9   5   3  370.86   37.20
   9   5   3  347.27   29.60
   9   5   3  391.56   32.60
  10  -5   3  127.09   13.50
 -10  -5  -3  150.88   24.80
 -10  -5  -3  129.19   19.70
 -10  -5  -3  165.08   18.70
  10  -5   3  172.98   16.50
 -10  -5  -3  159.38   16.70
  10   5   3  166.18   20.60
 -10   5  -3  117.09   17.20
 -10   5  -3  144.79   15.20
  10   5   3  134.69   22.30
 -10   5  -3  125.99   21.20
 -11  -5  -3    4.90    7.40
 -11  -5  -3   10.20    7.70
  11  -5   3    6.70    6.10
 -11  -5  -3   -5.20    9.50
 -11  -5  -3   12.40    6.20
 -11   5  -3    3.90    7.90
  11   5   3   -9.10    6.90
  11   5   3   -4.60    9.50
  11   5   3    2.20    8.90
  11   5   3   12.30    8.20
 -11   5  -3    0.90    6.40
 -11   5  -3    8.70    4.90
 -12  -5  -3   26.00   14.80
  12  -5   3   15.30    6.50
  12  -5   3   13.40    6.10
 -12  -5  -3   13.30    7.30
 -12  -5  -3    3.20   11.30
 -12   5  -3   17.60    6.90
  12   5   3    8.40    9.50
  12   5   3   14.00   10.60
 -12   5  -3   17.50    9.60
  12   5   3   -2.60   10.60
  12   5   3   38.30   11.30
 -13  -5  -3  156.18   33.30
 -13  -5  -3  185.88   17.30
 -13  -5  -3  165.58   20.90
 -13  -5  -3  142.59   19.90
  13  -5   3  172.18   16.90
  13   5   3  134.09   21.80
 -13   5  -3  176.18   16.50
 -13   5  -3  159.08   18.40
  13   5   3  149.69   21.10
  14  -5   3    6.70    5.50
 -14  -5  -3   -3.40    7.30
 -14  -5  -3    6.40    6.50
 -14  -5  -3    4.10    7.40
 -14   5  -3   22.20    6.00
 -14   5  -3   -5.90    9.40
  14   5   3    0.60   10.00
 -14   5  -3    4.70    5.20
  14  -6  -3   21.40    9.90
 -14  -6   3   43.20   10.40
 -14  -6   3   16.70   11.60
  14  -6  -3   46.10    9.20
 -14  -6   3   41.00   11.50
 -14   6   3   44.90   10.70
  14   6  -3   42.90    7.70
 -14   6   3   43.00   10.00
  14   6  -3   28.50   10.90
 -13  -6   3   20.40   13.10
 -13  -6   3   -4.60   11.00
  13  -6  -3    9.90    7.40
 -13  -6   3   16.40    9.70
  13   6  -3    0.80   12.10
  13   6  -3    9.10    8.00
  13   6  -3    8.00    5.30
 -13   6   3    8.90    7.10
 -13   6   3    2.30    6.90
  12  -6  -3  162.28   21.20
 -12  -6   3  106.89   18.80
 -12  -6   3  197.08   18.40
  12  -6  -3  159.68   16.30
 -12  -6   3  151.18   21.40
  12   6  -3  172.48   19.00
  12   6  -3  159.18   22.20
  12   6  -3  156.28   16.10
 -12   6   3  128.59   18.80
 -11  -6   3   48.20   12.10
 -11  -6   3    5.60   12.80
 -11  -6   3   78.69   22.00
  11  -6  -3   30.20   14.40
  11  -6  -3   47.50    8.80
 -11  -6   3   59.09   10.40
  11  -6  -3   35.40    7.50
  11  -6  -3   40.80   11.90
 -11   6   3   29.00    9.50
 -11   6   3   24.40   13.70
  11   6  -3   32.60    7.30
 -11   6   3   22.50    8.90
  11   6  -3   51.99   13.10
 -11   6   3   57.69   11.00
  11   6  -3   48.20   14.80
  11   6  -3   46.80   13.50
  10  -6  -3  135.29   24.10
  10  -6  -3  146.29   20.30
 -10  -6   3  160.98   17.10
 -10  -6   3  149.99   21.60
  10  -6  -3  109.99   14.10
 -10  -6   3  111.19   18.30
 -10   6   3   77.79   19.60
  10   6  -3  111.89   18.20
  10   6  -3  134.99   16.50
  10   6  -3  122.89   21.80
 -10   6   3  117.89   15.60
 -10   6   3  109.49   18.20
  10   6  -3  109.59   13.90
   9  -6  -3  126.19   15.10
   9  -6  -3  139.79   19.60
  -9  -6   3  155.98   26.10
  -9  -6   3  129.99   16.70
   9  -6  -3  117.09   14.70
   9  -6  -3  136.29   24.10
  -9  -6   3  120.99   20.30
   9   6  -3  116.19   19.00
   9   6  -3  128.19   19.20
   9   6  -3  141.49   17.00
   9   6  -3  173.08   28.30
  -9   6   3  152.18   16.70
   9   6  -3  133.69   22.90
  -8  -6   3  112.09   17.40
   8  -6  -3  116.19   14.80
   8  -6  -3  143.09   22.40
   8  -6  -3  133.79   23.80
  -8  -6   3  111.79   19.40
  -8  -6   3  162.48   17.40
   8  -6  -3  116.89   13.70
  -8   6   3  137.79   16.00
   8   6  -3  109.19   17.70
   8   6  -3  123.29   16.50
   8   6  -3  113.89   13.70
   8   6  -3  138.89   23.30
  -8   6   3  128.29   25.20
   8   6  -3  133.19   20.80
  -7  -6   3   12.50    7.70
   7  -6  -3    2.60    4.80
  -7  -6   3    3.50    6.90
  -7  -6   3   -5.80    7.80
   7  -6  -3    7.10    5.70
  -7  -6   3   -6.80    8.40
   7  -6  -3    5.20   11.60
   7  -6  -3   -3.70    8.90
   7   6  -3    3.90    6.40
[truncated: 1,257,807 more chars]
